# Supplementary material for: Neurons dispose of hyperactive kinesin into glial cells for clearance
Source: EMBO J. 2024 May 28;43(13):5. doi: 10.1038/s44318-024-00118-0 (PMC11217292; doi:10.1038/s44318-024-00118-0)
Supplement: Supplementary file 3 — Movie EV2 [file 44318_2024_118_MOESM3_ESM.zip]

Archive with 2 entries (2 files):
- Movie EV2/Movie EV2.avi
- Movie EV2/Movie EV2.txt
