# Supplementary material for: Neurons dispose of hyperactive kinesin into glial cells for clearance
Source: EMBO J. 2024 May 28;43(13):5. doi: 10.1038/s44318-024-00118-0 (PMC11217292; doi:10.1038/s44318-024-00118-0)
Supplement: Supplementary file 4 — Movie EV3 [file 44318_2024_118_MOESM4_ESM.zip › Movie EV3/Movie EV3.txt]

Movie EV3. The dispose of hyperactive OSM-3 from the tips of neurites. 
Representative fluorescence time-lapse movies of GFP-tagged endogenous OSM-3-G444E and Myristoylation::mScarlet-tagged plasma membrane of sensory neurons during L3 larva stage, showing the dispose of hyperactive OSM-3 from the tips of neurites. Frames were taken every 2 minutes. The display rate is 7 frames per second. Arrows indicate the occurrence of the events.
