# Supplementary material for: Neurons dispose of hyperactive kinesin into glial cells for clearance
Source: EMBO J. 2024 May 28;43(13):5. doi: 10.1038/s44318-024-00118-0 (PMC11217292; doi:10.1038/s44318-024-00118-0)
Supplement: Supplementary file 5 — Movie EV4 [file 44318_2024_118_MOESM5_ESM.zip › Movie EV4/Movie EV4.txt]

Movie EV4. Filament-like structures in certain OSM-3CA granules.
Representative fluorescence time-lapse movie of OSM-3CA granules. Fluorescent signals showed the endogenous GFP labeled OSM-3CA in granules, showing a filament-like structure. Scale bar, 3 μm. Frames were taken every 0.5 seconds. Display rate, 20 frames per second.
