# Supplementary material for: Neurons dispose of hyperactive kinesin into glial cells for clearance
Source: EMBO J. 2024 May 28;43(13):5. doi: 10.1038/s44318-024-00118-0 (PMC11217292; doi:10.1038/s44318-024-00118-0)
Supplement: Supplementary file 7 — Movie EV6 [file 44318_2024_118_MOESM7_ESM.zip]

Archive with 2 entries (2 files):
- Movie EV6/Movie EV6.avi
- Movie EV6/Movie EV6.txt
