# Supplementary material for: Neurons dispose of hyperactive kinesin into glial cells for clearance
Source: EMBO J. 2024 May 28;43(13):5. doi: 10.1038/s44318-024-00118-0 (PMC11217292; doi:10.1038/s44318-024-00118-0)
Supplement: Supplementary file 7 — Movie EV6 [file 44318_2024_118_MOESM7_ESM.zip › Movie EV6/Movie EV6.txt]

Movie EV6. Colocalization of the releasing OSM-3CA puncta with actin at neurite tips.
Representative fluorescence time-lapse movies of mScarlet-tagged endogenous OSM-3-G444E and GFP-tagged moesinABD in sensory neurons of YA worms. Scale bar, 10 μm. Frames were taken every 2 minutes. Display rate, 7 frames per second.
