# Supplementary material for: Neurons dispose of hyperactive kinesin into glial cells for clearance
Source: EMBO J. 2024 May 28;43(13):5. doi: 10.1038/s44318-024-00118-0 (PMC11217292; doi:10.1038/s44318-024-00118-0)
Supplement: Supplementary file 8 — Movie EV7 [file 44318_2024_118_MOESM8_ESM.zip › Movie EV7/Movie EV7.txt]

Movie EV7. Microtubule gliding assays of OSM-3 and mutants.
Microtubule gliding assays of WT OSM-3, OSM-3CA, OSM-3(R238W) and OSM-3(R238W; G444E). Fluorescent signals showed rhodamine labeled microtubules. Scale bar, 5 μm. Frames were taken every second. Display rate, 20 frames per second.
