# Supplementary material for: Neurons dispose of hyperactive kinesin into glial cells for clearance
Source: EMBO J. 2024 May 28;43(13):5. doi: 10.1038/s44318-024-00118-0 (PMC11217292; doi:10.1038/s44318-024-00118-0)
Supplement: Supplementary file 9 — Movie EV8 [file 44318_2024_118_MOESM9_ESM.zip › Movie EV8/Movie EV8.txt]

Movie EV8. Microtubule gliding assays of OSM-3(G235A).
Microtubule gliding assays of OSM-3(G235A). Fluorescent signals showed rhodamine labeled microtubules. Scale bar, 5 μm.
