# Supplementary material for: Neurons dispose of hyperactive kinesin into glial cells for clearance
Source: EMBO J. 2024 May 28;43(13):5. doi: 10.1038/s44318-024-00118-0 (PMC11217292; doi:10.1038/s44318-024-00118-0)
Supplement: Supplementary file 10 — Source data Fig. 1 [file 44318_2024_118_MOESM10_ESM.zip]

Archive with 482 entries (470 files):
- Figure 1C/
- __MACOSX/._Figure 1C
- Figure 1C/OSM-3 numerical data.xlsx
- __MACOSX/Figure 1C/._OSM-3 numerical data.xlsx
- Figure 1C/OSM-3 G444E numerical data.xlsx
- __MACOSX/Figure 1C/._OSM-3 G444E numerical data.xlsx
- Figure 1D Blot/
- __MACOSX/._Figure 1D Blot
- Figure 1D Blot/Osm3+wt+and+ee+sec+mals_corrected.png
- __MACOSX/Figure 1D Blot/._Osm3+wt+and+ee+sec+mals_corrected.png
- Figure 1F Micr. image/
- __MACOSX/._Figure 1F Micr. image
- Figure 1F Micr. image/AVG_20230224 Scarlet-che-3; osm-3-gfp_2-3 phasmid 50x88.tif
- __MACOSX/Figure 1F Micr. image/._AVG_20230224 Scarlet-che-3; osm-3-gfp_2-3 phasmid 50x88.tif
- Figure 1F Micr. image/20230224 Scarlet-che-3; osm-3-gfp_2 phasmid/
- __MACOSX/Figure 1F Micr. image/._20230224 Scarlet-che-3; osm-3-gfp_2 phasmid
- Figure 1F Micr. image/AVG_20230324 Scarlet-che-3; osm-3-g444e-gfp_2-1  phasmid 50x88.tif
- __MACOSX/Figure 1F Micr. image/._AVG_20230324 Scarlet-che-3; osm-3-g444e-gfp_2-1  phasmid 50x88.tif
- Figure 1F Micr. image/20230306 OSM-3-G444E-GFP; Scarlet-CHE-3_13 amphid/
- __MACOSX/Figure 1F Micr. image/._20230306 OSM-3-G444E-GFP; Scarlet-CHE-3_13 amphid
- Figure 1F Micr. image/AVG_20230224 Scarlet-che-3; osm-3-gfp_1-2 amphid 50x88.tif
- __MACOSX/Figure 1F Micr. image/._AVG_20230224 Scarlet-che-3; osm-3-gfp_1-2 amphid 50x88.tif
- Figure 1F Micr. image/20230224 Scarlet-che-3; osm-3-gfp_1 amphid/
- __MACOSX/Figure 1F Micr. image/._20230224 Scarlet-che-3; osm-3-gfp_1 amphid
- Figure 1F Micr. image/20230324 Scarlet-che-3; osm-3-g444e-gfp_2 phasmid/
- __MACOSX/Figure 1F Micr. image/._20230324 Scarlet-che-3; osm-3-g444e-gfp_2 phasmid
- Figure 1F Micr. image/AVG_20230306 OSM-3-G444E-GFP; Scarlet-CHE-3_13-1 amphid 50x88.tif
- __MACOSX/Figure 1F Micr. image/._AVG_20230306 OSM-3-G444E-GFP; Scarlet-CHE-3_13-1 amphid 50x88.tif
- Figure 1F Micr. image/20230224 Scarlet-che-3; osm-3-gfp_2 phasmid/img_000000000_L-488_006.tif
- __MACOSX/Figure 1F Micr. image/20230224 Scarlet-che-3; osm-3-gfp_2 phasmid/._img_000000000_L-488_006.tif
- Figure 1F Micr. image/20230224 Scarlet-che-3; osm-3-gfp_2 phasmid/img_000000000_L-488_012.tif
- __MACOSX/Figure 1F Micr. image/20230224 Scarlet-che-3; osm-3-gfp_2 phasmid/._img_000000000_L-488_012.tif
- Figure 1F Micr. image/20230224 Scarlet-che-3; osm-3-gfp_2 phasmid/img_000000000_L-488_013.tif
- __MACOSX/Figure 1F Micr. image/20230224 Scarlet-che-3; osm-3-gfp_2 phasmid/._img_000000000_L-488_013.tif
- Figure 1F Micr. image/20230224 Scarlet-che-3; osm-3-gfp_2 phasmid/img_000000000_L-488_007.tif
- __MACOSX/Figure 1F Micr. image/20230224 Scarlet-che-3; osm-3-gfp_2 phasmid/._img_000000000_L-488_007.tif
- Figure 1F Micr. image/20230224 Scarlet-che-3; osm-3-gfp_2 phasmid/img_000000000_L-488_011.tif
- __MACOSX/Figure 1F Micr. image/20230224 Scarlet-che-3; osm-3-gfp_2 phasmid/._img_000000000_L-488_011.tif
- Figure 1F Micr. image/20230224 Scarlet-che-3; osm-3-gfp_2 phasmid/img_000000000_L-488_005.tif
- __MACOSX/Figure 1F Micr. image/20230224 Scarlet-che-3; osm-3-gfp_2 phasmid/._img_000000000_L-488_005.tif
- Figure 1F Micr. image/20230224 Scarlet-che-3; osm-3-gfp_2 phasmid/img_000000000_L-488_004.tif
- __MACOSX/Figure 1F Micr. image/20230224 Scarlet-che-3; osm-3-gfp_2 phasmid/._img_000000000_L-488_004.tif
- Figure 1F Micr. image/20230224 Scarlet-che-3; osm-3-gfp_2 phasmid/img_000000000_L-488_010.tif
- __MACOSX/Figure 1F Micr. image/20230224 Scarlet-che-3; osm-3-gfp_2 phasmid/._img_000000000_L-488_010.tif
- Figure 1F Micr. image/20230224 Scarlet-che-3; osm-3-gfp_2 phasmid/img_000000000_L-488_014.tif
- __MACOSX/Figure 1F Micr. image/20230224 Scarlet-che-3; osm-3-gfp_2 phasmid/._img_000000000_L-488_014.tif
- Figure 1F Micr. image/20230224 Scarlet-che-3; osm-3-gfp_2 phasmid/img_000000000_L-488_000.tif
- __MACOSX/Figure 1F Micr. image/20230224 Scarlet-che-3; osm-3-gfp_2 phasmid/._img_000000000_L-488_000.tif
- Figure 1F Micr. image/20230224 Scarlet-che-3; osm-3-gfp_2 phasmid/metadata.txt
- __MACOSX/Figure 1F Micr. image/20230224 Scarlet-che-3; osm-3-gfp_2 phasmid/._metadata.txt
- Figure 1F Micr. image/20230224 Scarlet-che-3; osm-3-gfp_2 phasmid/img_000000000_L-488_001.tif
- __MACOSX/Figure 1F Micr. image/20230224 Scarlet-che-3; osm-3-gfp_2 phasmid/._img_000000000_L-488_001.tif
- Figure 1F Micr. image/20230224 Scarlet-che-3; osm-3-gfp_2 phasmid/img_000000000_L-488_015.tif
- __MACOSX/Figure 1F Micr. image/20230224 Scarlet-che-3; osm-3-gfp_2 phasmid/._img_000000000_L-488_015.tif
- Figure 1F Micr. image/20230224 Scarlet-che-3; osm-3-gfp_2 phasmid/img_000000000_L-488_003.tif
- __MACOSX/Figure 1F Micr. image/20230224 Scarlet-che-3; osm-3-gfp_2 phasmid/._img_000000000_L-488_003.tif
- Figure 1F Micr. image/20230224 Scarlet-che-3; osm-3-gfp_2 phasmid/img_000000000_L-488_002.tif
- __MACOSX/Figure 1F Micr. image/20230224 Scarlet-che-3; osm-3-gfp_2 phasmid/._img_000000000_L-488_002.tif
- Figure 1F Micr. image/20230224 Scarlet-che-3; osm-3-gfp_2 phasmid/img_000000000_L-561_009.tif
- __MACOSX/Figure 1F Micr. image/20230224 Scarlet-che-3; osm-3-gfp_2 phasmid/._img_000000000_L-561_009.tif
- Figure 1F Micr. image/20230224 Scarlet-che-3; osm-3-gfp_2 phasmid/img_000000000_L-561_008.tif
- __MACOSX/Figure 1F Micr. image/20230224 Scarlet-che-3; osm-3-gfp_2 phasmid/._img_000000000_L-561_008.tif
- Figure 1F Micr. image/20230224 Scarlet-che-3; osm-3-gfp_2 phasmid/img_000000000_L-561_005.tif
- __MACOSX/Figure 1F Micr. image/20230224 Scarlet-che-3; osm-3-gfp_2 phasmid/._img_000000000_L-561_005.tif
- Figure 1F Micr. image/20230224 Scarlet-che-3; osm-3-gfp_2 phasmid/img_000000000_L-561_011.tif
- __MACOSX/Figure 1F Micr. image/20230224 Scarlet-che-3; osm-3-gfp_2 phasmid/._img_000000000_L-561_011.tif
- Figure 1F Micr. image/20230224 Scarlet-che-3; osm-3-gfp_2 phasmid/img_000000000_L-561_010.tif
- __MACOSX/Figure 1F Micr. image/20230224 Scarlet-che-3; osm-3-gfp_2 phasmid/._img_000000000_L-561_010.tif
- Figure 1F Micr. image/20230224 Scarlet-che-3; osm-3-gfp_2 phasmid/img_000000000_L-561_004.tif
- __MACOSX/Figure 1F Micr. image/20230224 Scarlet-che-3; osm-3-gfp_2 phasmid/._img_000000000_L-561_004.tif
- Figure 1F Micr. image/20230224 Scarlet-che-3; osm-3-gfp_2 phasmid/img_000000000_L-561_012.tif
- __MACOSX/Figure 1F Micr. image/20230224 Scarlet-che-3; osm-3-gfp_2 phasmid/._img_000000000_L-561_012.tif
- Figure 1F Micr. image/20230224 Scarlet-che-3; osm-3-gfp_2 phasmid/img_000000000_L-561_006.tif
- __MACOSX/Figure 1F Micr. image/20230224 Scarlet-che-3; osm-3-gfp_2 phasmid/._img_000000000_L-561_006.tif
- Figure 1F Micr. image/20230224 Scarlet-che-3; osm-3-gfp_2 phasmid/img_000000000_L-561_007.tif
- __MACOSX/Figure 1F Micr. image/20230224 Scarlet-che-3; osm-3-gfp_2 phasmid/._img_000000000_L-561_007.tif
- Figure 1F Micr. image/20230224 Scarlet-che-3; osm-3-gfp_2 phasmid/img_000000000_L-561_013.tif
- __MACOSX/Figure 1F Micr. image/20230224 Scarlet-che-3; osm-3-gfp_2 phasmid/._img_000000000_L-561_013.tif
- Figure 1F Micr. image/20230224 Scarlet-che-3; osm-3-gfp_2 phasmid/img_000000000_L-561_003.tif
- __MACOSX/Figure 1F Micr. image/20230224 Scarlet-che-3; osm-3-gfp_2 phasmid/._img_000000000_L-561_003.tif
- Figure 1F Micr. image/20230224 Scarlet-che-3; osm-3-gfp_2 phasmid/img_000000000_L-561_002.tif
- __MACOSX/Figure 1F Micr. image/20230224 Scarlet-che-3; osm-3-gfp_2 phasmid/._img_000000000_L-561_002.tif
- Figure 1F Micr. image/20230224 Scarlet-che-3; osm-3-gfp_2 phasmid/img_000000000_L-561_000.tif
- __MACOSX/Figure 1F Micr. image/20230224 Scarlet-che-3; osm-3-gfp_2 phasmid/._img_000000000_L-561_000.tif
- Figure 1F Micr. image/20230224 Scarlet-che-3; osm-3-gfp_2 phasmid/img_000000000_L-561_014.tif
- __MACOSX/Figure 1F Micr. image/20230224 Scarlet-che-3; osm-3-gfp_2 phasmid/._img_000000000_L-561_014.tif
- Figure 1F Micr. image/20230224 Scarlet-che-3; osm-3-gfp_2 phasmid/display_and_comments.txt
- __MACOSX/Figure 1F Micr. image/20230224 Scarlet-che-3; osm-3-gfp_2 phasmid/._display_and_comments.txt
- Figure 1F Micr. image/20230224 Scarlet-che-3; osm-3-gfp_2 phasmid/img_000000000_L-561_015.tif
- __MACOSX/Figure 1F Micr. image/20230224 Scarlet-che-3; osm-3-gfp_2 phasmid/._img_000000000_L-561_015.tif
- Figure 1F Micr. image/20230224 Scarlet-che-3; osm-3-gfp_2 phasmid/img_000000000_L-561_001.tif
- __MACOSX/Figure 1F Micr. image/20230224 Scarlet-che-3; osm-3-gfp_2 phasmid/._img_000000000_L-561_001.tif
- Figure 1F Micr. image/20230224 Scarlet-che-3; osm-3-gfp_2 phasmid/img_000000000_L-488_009.tif
- __MACOSX/Figure 1F Micr. image/20230224 Scarlet-che-3; osm-3-gfp_2 phasmid/._img_000000000_L-488_009.tif
- Figure 1F Micr. image/20230224 Scarlet-che-3; osm-3-gfp_2 phasmid/img_000000000_L-488_008.tif
- __MACOSX/Figure 1F Micr. image/20230224 Scarlet-che-3; osm-3-gfp_2 phasmid/._img_000000000_L-488_008.tif
- Figure 1F Micr. image/20230306 OSM-3-G444E-GFP; Scarlet-CHE-3_13 amphid/img_000000000_L-488_006.tif
- __MACOSX/Figure 1F Micr. image/20230306 OSM-3-G444E-GFP; Scarlet-CHE-3_13 amphid/._img_000000000_L-488_006.tif
- Figure 1F Micr. image/20230306 OSM-3-G444E-GFP; Scarlet-CHE-3_13 amphid/img_000000000_L-488_012.tif
- __MACOSX/Figure 1F Micr. image/20230306 OSM-3-G444E-GFP; Scarlet-CHE-3_13 amphid/._img_000000000_L-488_012.tif
- Figure 1F Micr. image/20230306 OSM-3-G444E-GFP; Scarlet-CHE-3_13 amphid/img_000000000_L-488_013.tif
- __MACOSX/Figure 1F Micr. image/20230306 OSM-3-G444E-GFP; Scarlet-CHE-3_13 amphid/._img_000000000_L-488_013.tif
- Figure 1F Micr. image/20230306 OSM-3-G444E-GFP; Scarlet-CHE-3_13 amphid/img_000000000_L-488_007.tif
- __MACOSX/Figure 1F Micr. image/20230306 OSM-3-G444E-GFP; Scarlet-CHE-3_13 amphid/._img_000000000_L-488_007.tif
- Figure 1F Micr. image/20230306 OSM-3-G444E-GFP; Scarlet-CHE-3_13 amphid/img_000000000_L-488_011.tif
- __MACOSX/Figure 1F Micr. image/20230306 OSM-3-G444E-GFP; Scarlet-CHE-3_13 amphid/._img_000000000_L-488_011.tif
- Figure 1F Micr. image/20230306 OSM-3-G444E-GFP; Scarlet-CHE-3_13 amphid/img_000000000_L-488_005.tif
- __MACOSX/Figure 1F Micr. image/20230306 OSM-3-G444E-GFP; Scarlet-CHE-3_13 amphid/._img_000000000_L-488_005.tif
- Figure 1F Micr. image/20230306 OSM-3-G444E-GFP; Scarlet-CHE-3_13 amphid/img_000000000_L-488_004.tif
- __MACOSX/Figure 1F Micr. image/20230306 OSM-3-G444E-GFP; Scarlet-CHE-3_13 amphid/._img_000000000_L-488_004.tif
- Figure 1F Micr. image/20230306 OSM-3-G444E-GFP; Scarlet-CHE-3_13 amphid/img_000000000_L-488_010.tif
- __MACOSX/Figure 1F Micr. image/20230306 OSM-3-G444E-GFP; Scarlet-CHE-3_13 amphid/._img_000000000_L-488_010.tif
- Figure 1F Micr. image/20230306 OSM-3-G444E-GFP; Scarlet-CHE-3_13 amphid/img_000000000_L-488_014.tif
- __MACOSX/Figure 1F Micr. image/20230306 OSM-3-G444E-GFP; Scarlet-CHE-3_13 amphid/._img_000000000_L-488_014.tif
- Figure 1F Micr. image/20230306 OSM-3-G444E-GFP; Scarlet-CHE-3_13 amphid/img_000000000_L-488_000.tif
- __MACOSX/Figure 1F Micr. image/20230306 OSM-3-G444E-GFP; Scarlet-CHE-3_13 amphid/._img_000000000_L-488_000.tif
- Figure 1F Micr. image/20230306 OSM-3-G444E-GFP; Scarlet-CHE-3_13 amphid/metadata.txt
- __MACOSX/Figure 1F Micr. image/20230306 OSM-3-G444E-GFP; Scarlet-CHE-3_13 amphid/._metadata.txt
- Figure 1F Micr. image/20230306 OSM-3-G444E-GFP; Scarlet-CHE-3_13 amphid/img_000000000_L-488_001.tif
- __MACOSX/Figure 1F Micr. image/20230306 OSM-3-G444E-GFP; Scarlet-CHE-3_13 amphid/._img_000000000_L-488_001.tif
- Figure 1F Micr. image/20230306 OSM-3-G444E-GFP; Scarlet-CHE-3_13 amphid/img_000000000_L-488_015.tif
- __MACOSX/Figure 1F Micr. image/20230306 OSM-3-G444E-GFP; Scarlet-CHE-3_13 amphid/._img_000000000_L-488_015.tif
- Figure 1F Micr. image/20230306 OSM-3-G444E-GFP; Scarlet-CHE-3_13 amphid/img_000000000_L-488_003.tif
- __MACOSX/Figure 1F Micr. image/20230306 OSM-3-G444E-GFP; Scarlet-CHE-3_13 amphid/._img_000000000_L-488_003.tif
- Figure 1F Micr. image/20230306 OSM-3-G444E-GFP; Scarlet-CHE-3_13 amphid/img_000000000_L-488_002.tif
- __MACOSX/Figure 1F Micr. image/20230306 OSM-3-G444E-GFP; Scarlet-CHE-3_13 amphid/._img_000000000_L-488_002.tif
- Figure 1F Micr. image/20230306 OSM-3-G444E-GFP; Scarlet-CHE-3_13 amphid/img_000000000_L-561_009.tif
- __MACOSX/Figure 1F Micr. image/20230306 OSM-3-G444E-GFP; Scarlet-CHE-3_13 amphid/._img_000000000_L-561_009.tif
- Figure 1F Micr. image/20230306 OSM-3-G444E-GFP; Scarlet-CHE-3_13 amphid/img_000000000_L-561_008.tif
- __MACOSX/Figure 1F Micr. image/20230306 OSM-3-G444E-GFP; Scarlet-CHE-3_13 amphid/._img_000000000_L-561_008.tif
- Figure 1F Micr. image/20230306 OSM-3-G444E-GFP; Scarlet-CHE-3_13 amphid/img_000000000_L-561_005.tif
- __MACOSX/Figure 1F Micr. image/20230306 OSM-3-G444E-GFP; Scarlet-CHE-3_13 amphid/._img_000000000_L-561_005.tif
- Figure 1F Micr. image/20230306 OSM-3-G444E-GFP; Scarlet-CHE-3_13 amphid/img_000000000_L-561_011.tif
- __MACOSX/Figure 1F Micr. image/20230306 OSM-3-G444E-GFP; Scarlet-CHE-3_13 amphid/._img_000000000_L-561_011.tif
- Figure 1F Micr. image/20230306 OSM-3-G444E-GFP; Scarlet-CHE-3_13 amphid/img_000000000_L-561_010.tif
- __MACOSX/Figure 1F Micr. image/20230306 OSM-3-G444E-GFP; Scarlet-CHE-3_13 amphid/._img_000000000_L-561_010.tif
- Figure 1F Micr. image/20230306 OSM-3-G444E-GFP; Scarlet-CHE-3_13 amphid/img_000000000_L-561_004.tif
- __MACOSX/Figure 1F Micr. image/20230306 OSM-3-G444E-GFP; Scarlet-CHE-3_13 amphid/._img_000000000_L-561_004.tif
- Figure 1F Micr. image/20230306 OSM-3-G444E-GFP; Scarlet-CHE-3_13 amphid/img_000000000_L-561_012.tif
- __MACOSX/Figure 1F Micr. image/20230306 OSM-3-G444E-GFP; Scarlet-CHE-3_13 amphid/._img_000000000_L-561_012.tif
- Figure 1F Micr. image/20230306 OSM-3-G444E-GFP; Scarlet-CHE-3_13 amphid/img_000000000_L-561_006.tif
- __MACOSX/Figure 1F Micr. image/20230306 OSM-3-G444E-GFP; Scarlet-CHE-3_13 amphid/._img_000000000_L-561_006.tif
- Figure 1F Micr. image/20230306 OSM-3-G444E-GFP; Scarlet-CHE-3_13 amphid/img_000000000_L-561_007.tif
- __MACOSX/Figure 1F Micr. image/20230306 OSM-3-G444E-GFP; Scarlet-CHE-3_13 amphid/._img_000000000_L-561_007.tif
- Figure 1F Micr. image/20230306 OSM-3-G444E-GFP; Scarlet-CHE-3_13 amphid/img_000000000_L-561_013.tif
- __MACOSX/Figure 1F Micr. image/20230306 OSM-3-G444E-GFP; Scarlet-CHE-3_13 amphid/._img_000000000_L-561_013.tif
- Figure 1F Micr. image/20230306 OSM-3-G444E-GFP; Scarlet-CHE-3_13 amphid/img_000000000_L-561_003.tif
- __MACOSX/Figure 1F Micr. image/20230306 OSM-3-G444E-GFP; Scarlet-CHE-3_13 amphid/._img_000000000_L-561_003.tif
- Figure 1F Micr. image/20230306 OSM-3-G444E-GFP; Scarlet-CHE-3_13 amphid/img_000000000_L-561_002.tif
- __MACOSX/Figure 1F Micr. image/20230306 OSM-3-G444E-GFP; Scarlet-CHE-3_13 amphid/._img_000000000_L-561_002.tif
- Figure 1F Micr. image/20230306 OSM-3-G444E-GFP; Scarlet-CHE-3_13 amphid/img_000000000_L-561_000.tif
- __MACOSX/Figure 1F Micr. image/20230306 OSM-3-G444E-GFP; Scarlet-CHE-3_13 amphid/._img_000000000_L-561_000.tif
- Figure 1F Micr. image/20230306 OSM-3-G444E-GFP; Scarlet-CHE-3_13 amphid/img_000000000_L-561_014.tif
- __MACOSX/Figure 1F Micr. image/20230306 OSM-3-G444E-GFP; Scarlet-CHE-3_13 amphid/._img_000000000_L-561_014.tif
- Figure 1F Micr. image/20230306 OSM-3-G444E-GFP; Scarlet-CHE-3_13 amphid/display_and_comments.txt
- __MACOSX/Figure 1F Micr. image/20230306 OSM-3-G444E-GFP; Scarlet-CHE-3_13 amphid/._display_and_comments.txt
- Figure 1F Micr. image/20230306 OSM-3-G444E-GFP; Scarlet-CHE-3_13 amphid/img_000000000_L-561_015.tif
- __MACOSX/Figure 1F Micr. image/20230306 OSM-3-G444E-GFP; Scarlet-CHE-3_13 amphid/._img_000000000_L-561_015.tif
- Figure 1F Micr. image/20230306 OSM-3-G444E-GFP; Scarlet-CHE-3_13 amphid/img_000000000_L-561_001.tif
- __MACOSX/Figure 1F Micr. image/20230306 OSM-3-G444E-GFP; Scarlet-CHE-3_13 amphid/._img_000000000_L-561_001.tif
- Figure 1F Micr. image/20230306 OSM-3-G444E-GFP; Scarlet-CHE-3_13 amphid/img_000000000_L-488_009.tif
- __MACOSX/Figure 1F Micr. image/20230306 OSM-3-G444E-GFP; Scarlet-CHE-3_13 amphid/._img_000000000_L-488_009.tif
- Figure 1F Micr. image/20230306 OSM-3-G444E-GFP; Scarlet-CHE-3_13 amphid/img_000000000_L-488_008.tif
- __MACOSX/Figure 1F Micr. image/20230306 OSM-3-G444E-GFP; Scarlet-CHE-3_13 amphid/._img_000000000_L-488_008.tif
- Figure 1F Micr. image/20230224 Scarlet-che-3; osm-3-gfp_1 amphid/img_000000000_L-488_006.tif
- __MACOSX/Figure 1F Micr. image/20230224 Scarlet-che-3; osm-3-gfp_1 amphid/._img_000000000_L-488_006.tif
- Figure 1F Micr. image/20230224 Scarlet-che-3; osm-3-gfp_1 amphid/img_000000000_L-488_007.tif
- __MACOSX/Figure 1F Micr. image/20230224 Scarlet-che-3; osm-3-gfp_1 amphid/._img_000000000_L-488_007.tif
- Figure 1F Micr. image/20230224 Scarlet-che-3; osm-3-gfp_1 amphid/img_000000000_L-488_005.tif
- __MACOSX/Figure 1F Micr. image/20230224 Scarlet-che-3; osm-3-gfp_1 amphid/._img_000000000_L-488_005.tif
- Figure 1F Micr. image/20230224 Scarlet-che-3; osm-3-gfp_1 amphid/img_000000000_L-488_004.tif
- __MACOSX/Figure 1F Micr. image/20230224 Scarlet-che-3; osm-3-gfp_1 amphid/._img_000000000_L-488_004.tif
- Figure 1F Micr. image/20230224 Scarlet-che-3; osm-3-gfp_1 amphid/img_000000000_L-488_000.tif
- __MACOSX/Figure 1F Micr. image/20230224 Scarlet-che-3; osm-3-gfp_1 amphid/._img_000000000_L-488_000.tif
- Figure 1F Micr. image/20230224 Scarlet-che-3; osm-3-gfp_1 amphid/metadata.txt
- __MACOSX/Figure 1F Micr. image/20230224 Scarlet-che-3; osm-3-gfp_1 amphid/._metadata.txt
- Figure 1F Micr. image/20230224 Scarlet-che-3; osm-3-gfp_1 amphid/img_000000000_L-488_001.tif
- __MACOSX/Figure 1F Micr. image/20230224 Scarlet-che-3; osm-3-gfp_1 amphid/._img_000000000_L-488_001.tif
- Figure 1F Micr. image/20230224 Scarlet-che-3; osm-3-gfp_1 amphid/img_000000000_L-488_003.tif
- __MACOSX/Figure 1F Micr. image/20230224 Scarlet-che-3; osm-3-gfp_1 amphid/._img_000000000_L-488_003.tif
- Figure 1F Micr. image/20230224 Scarlet-che-3; osm-3-gfp_1 amphid/img_000000000_L-488_002.tif
- __MACOSX/Figure 1F Micr. image/20230224 Scarlet-che-3; osm-3-gfp_1 amphid/._img_000000000_L-488_002.tif
- Figure 1F Micr. image/20230224 Scarlet-che-3; osm-3-gfp_1 amphid/img_000000000_L-561_009.tif
- __MACOSX/Figure 1F Micr. image/20230224 Scarlet-che-3; osm-3-gfp_1 amphid/._img_000000000_L-561_009.tif
- Figure 1F Micr. image/20230224 Scarlet-che-3; osm-3-gfp_1 amphid/img_000000000_L-561_008.tif
- __MACOSX/Figure 1F Micr. image/20230224 Scarlet-che-3; osm-3-gfp_1 amphid/._img_000000000_L-561_008.tif
- Figure 1F Micr. image/20230224 Scarlet-che-3; osm-3-gfp_1 amphid/img_000000000_L-561_005.tif
- __MACOSX/Figure 1F Micr. image/20230224 Scarlet-che-3; osm-3-gfp_1 amphid/._img_000000000_L-561_005.tif
- Figure 1F Micr. image/20230224 Scarlet-che-3; osm-3-gfp_1 amphid/img_000000000_L-561_004.tif
- __MACOSX/Figure 1F Micr. image/20230224 Scarlet-che-3; osm-3-gfp_1 amphid/._img_000000000_L-561_004.tif
- Figure 1F Micr. image/20230224 Scarlet-che-3; osm-3-gfp_1 amphid/img_000000000_L-561_006.tif
- __MACOSX/Figure 1F Micr. image/20230224 Scarlet-che-3; osm-3-gfp_1 amphid/._img_000000000_L-561_006.tif
- Figure 1F Micr. image/20230224 Scarlet-che-3; osm-3-gfp_1 amphid/img_000000000_L-561_007.tif
- __MACOSX/Figure 1F Micr. image/20230224 Scarlet-che-3; osm-3-gfp_1 amphid/._img_000000000_L-561_007.tif
- Figure 1F Micr. image/20230224 Scarlet-che-3; osm-3-gfp_1 amphid/img_000000000_L-561_003.tif
- __MACOSX/Figure 1F Micr. image/20230224 Scarlet-che-3; osm-3-gfp_1 amphid/._img_000000000_L-561_003.tif
- Figure 1F Micr. image/20230224 Scarlet-che-3; osm-3-gfp_1 amphid/img_000000000_L-561_002.tif
- __MACOSX/Figure 1F Micr. image/20230224 Scarlet-che-3; osm-3-gfp_1 amphid/._img_000000000_L-561_002.tif
- Figure 1F Micr. image/20230224 Scarlet-che-3; osm-3-gfp_1 amphid/img_000000000_L-561_000.tif
- __MACOSX/Figure 1F Micr. image/20230224 Scarlet-che-3; osm-3-gfp_1 amphid/._img_000000000_L-561_000.tif
- Figure 1F Micr. image/20230224 Scarlet-che-3; osm-3-gfp_1 amphid/display_and_comments.txt
- __MACOSX/Figure 1F Micr. image/20230224 Scarlet-che-3; osm-3-gfp_1 amphid/._display_and_comments.txt
- Figure 1F Micr. image/20230224 Scarlet-che-3; osm-3-gfp_1 amphid/img_000000000_L-561_001.tif
- __MACOSX/Figure 1F Micr. image/20230224 Scarlet-che-3; osm-3-gfp_1 amphid/._img_000000000_L-561_001.tif
- Figure 1F Micr. image/20230224 Scarlet-che-3; osm-3-gfp_1 amphid/img_000000000_L-488_009.tif
- __MACOSX/Figure 1F Micr. image/20230224 Scarlet-che-3; osm-3-gfp_1 amphid/._img_000000000_L-488_009.tif
- Figure 1F Micr. image/20230224 Scarlet-che-3; osm-3-gfp_1 amphid/img_000000000_L-488_008.tif
- __MACOSX/Figure 1F Micr. image/20230224 Scarlet-che-3; osm-3-gfp_1 amphid/._img_000000000_L-488_008.tif
- Figure 1F Micr. image/20230324 Scarlet-che-3; osm-3-g444e-gfp_2 phasmid/img_000000000_L-488_006.tif
- __MACOSX/Figure 1F Micr. image/20230324 Scarlet-che-3; osm-3-g444e-gfp_2 phasmid/._img_000000000_L-488_006.tif
- Figure 1F Micr. image/20230324 Scarlet-che-3; osm-3-g444e-gfp_2 phasmid/img_000000000_L-488_012.tif
- __MACOSX/Figure 1F Micr. image/20230324 Scarlet-che-3; osm-3-g444e-gfp_2 phasmid/._img_000000000_L-488_012.tif
- Figure 1F Micr. image/20230324 Scarlet-che-3; osm-3-g444e-gfp_2 phasmid/img_000000000_L-488_013.tif
- __MACOSX/Figure 1F Micr. image/20230324 Scarlet-che-3; osm-3-g444e-gfp_2 phasmid/._img_000000000_L-488_013.tif
- Figure 1F Micr. image/20230324 Scarlet-che-3; osm-3-g444e-gfp_2 phasmid/img_000000000_L-488_007.tif
- __MACOSX/Figure 1F Micr. image/20230324 Scarlet-che-3; osm-3-g444e-gfp_2 phasmid/._img_000000000_L-488_007.tif
- Figure 1F Micr. image/20230324 Scarlet-che-3; osm-3-g444e-gfp_2 phasmid/img_000000000_L-488_011.tif
- __MACOSX/Figure 1F Micr. image/20230324 Scarlet-che-3; osm-3-g444e-gfp_2 phasmid/._img_000000000_L-488_011.tif
- Figure 1F Micr. image/20230324 Scarlet-che-3; osm-3-g444e-gfp_2 phasmid/img_000000000_L-488_005.tif
- __MACOSX/Figure 1F Micr. image/20230324 Scarlet-che-3; osm-3-g444e-gfp_2 phasmid/._img_000000000_L-488_005.tif
- Figure 1F Micr. image/20230324 Scarlet-che-3; osm-3-g444e-gfp_2 phasmid/img_000000000_L-488_004.tif
- __MACOSX/Figure 1F Micr. image/20230324 Scarlet-che-3; osm-3-g444e-gfp_2 phasmid/._img_000000000_L-488_004.tif
- Figure 1F Micr. image/20230324 Scarlet-che-3; osm-3-g444e-gfp_2 phasmid/img_000000000_L-488_010.tif
- __MACOSX/Figure 1F Micr. image/20230324 Scarlet-che-3; osm-3-g444e-gfp_2 phasmid/._img_000000000_L-488_010.tif
- Figure 1F Micr. image/20230324 Scarlet-che-3; osm-3-g444e-gfp_2 phasmid/img_000000000_L-488_014.tif
- __MACOSX/Figure 1F Micr. image/20230324 Scarlet-che-3; osm-3-g444e-gfp_2 phasmid/._img_000000000_L-488_014.tif
- Figure 1F Micr. image/20230324 Scarlet-che-3; osm-3-g444e-gfp_2 phasmid/img_000000000_L-488_000.tif
- __MACOSX/Figure 1F Micr. image/20230324 Scarlet-che-3; osm-3-g444e-gfp_2 phasmid/._img_000000000_L-488_000.tif
- Figure 1F Micr. image/20230324 Scarlet-che-3; osm-3-g444e-gfp_2 phasmid/metadata.txt
- __MACOSX/Figure 1F Micr. image/20230324 Scarlet-che-3; osm-3-g444e-gfp_2 phasmid/._metadata.txt
- Figure 1F Micr. image/20230324 Scarlet-che-3; osm-3-g444e-gfp_2 phasmid/img_000000000_L-488_001.tif
- __MACOSX/Figure 1F Micr. image/20230324 Scarlet-che-3; osm-3-g444e-gfp_2 phasmid/._img_000000000_L-488_001.tif
- Figure 1F Micr. image/20230324 Scarlet-che-3; osm-3-g444e-gfp_2 phasmid/img_000000000_L-488_015.tif
- __MACOSX/Figure 1F Micr. image/20230324 Scarlet-che-3; osm-3-g444e-gfp_2 phasmid/._img_000000000_L-488_015.tif
- Figure 1F Micr. image/20230324 Scarlet-che-3; osm-3-g444e-gfp_2 phasmid/img_000000000_L-488_003.tif
- __MACOSX/Figure 1F Micr. image/20230324 Scarlet-che-3; osm-3-g444e-gfp_2 phasmid/._img_000000000_L-488_003.tif
- Figure 1F Micr. image/20230324 Scarlet-che-3; osm-3-g444e-gfp_2 phasmid/img_000000000_L-488_017.tif
- __MACOSX/Figure 1F Micr. image/20230324 Scarlet-che-3; osm-3-g444e-gfp_2 phasmid/._img_000000000_L-488_017.tif
- Figure 1F Micr. image/20230324 Scarlet-che-3; osm-3-g444e-gfp_2 phasmid/img_000000000_L-488_016.tif
- __MACOSX/Figure 1F Micr. image/20230324 Scarlet-che-3; osm-3-g444e-gfp_2 phasmid/._img_000000000_L-488_016.tif
- Figure 1F Micr. image/20230324 Scarlet-che-3; osm-3-g444e-gfp_2 phasmid/img_000000000_L-488_002.tif
- __MACOSX/Figure 1F Micr. image/20230324 Scarlet-che-3; osm-3-g444e-gfp_2 phasmid/._img_000000000_L-488_002.tif
- Figure 1F Micr. image/20230324 Scarlet-che-3; osm-3-g444e-gfp_2 phasmid/img_000000000_L-561_024.tif
- __MACOSX/Figure 1F Micr. image/20230324 Scarlet-che-3; osm-3-g444e-gfp_2 phasmid/._img_000000000_L-561_024.tif
- Figure 1F Micr. image/20230324 Scarlet-che-3; osm-3-g444e-gfp_2 phasmid/img_000000000_L-561_018.tif
- __MACOSX/Figure 1F Micr. image/20230324 Scarlet-che-3; osm-3-g444e-gfp_2 phasmid/._img_000000000_L-561_018.tif
- Figure 1F Micr. image/20230324 Scarlet-che-3; osm-3-g444e-gfp_2 phasmid/img_000000000_L-561_019.tif
- __MACOSX/Figure 1F Micr. image/20230324 Scarlet-che-3; osm-3-g444e-gfp_2 phasmid/._img_000000000_L-561_019.tif
- Figure 1F Micr. image/20230324 Scarlet-che-3; osm-3-g444e-gfp_2 phasmid/img_000000000_L-561_025.tif
- __MACOSX/Figure 1F Micr. image/20230324 Scarlet-che-3; osm-3-g444e-gfp_2 phasmid/._img_000000000_L-561_025.tif
- Figure 1F Micr. image/20230324 Scarlet-che-3; osm-3-g444e-gfp_2 phasmid/img_000000000_L-561_027.tif
- __MACOSX/Figure 1F Micr. image/20230324 Scarlet-che-3; osm-3-g444e-gfp_2 phasmid/._img_000000000_L-561_027.tif
- Figure 1F Micr. image/20230324 Scarlet-che-3; osm-3-g444e-gfp_2 phasmid/img_000000000_L-561_026.tif
- __MACOSX/Figure 1F Micr. image/20230324 Scarlet-che-3; osm-3-g444e-gfp_2 phasmid/._img_000000000_L-561_026.tif
- Figure 1F Micr. image/20230324 Scarlet-che-3; osm-3-g444e-gfp_2 phasmid/img_000000000_L-561_022.tif
- __MACOSX/Figure 1F Micr. image/20230324 Scarlet-che-3; osm-3-g444e-gfp_2 phasmid/._img_000000000_L-561_022.tif
- Figure 1F Micr. image/20230324 Scarlet-che-3; osm-3-g444e-gfp_2 phasmid/img_000000000_L-561_023.tif
- __MACOSX/Figure 1F Micr. image/20230324 Scarlet-che-3; osm-3-g444e-gfp_2 phasmid/._img_000000000_L-561_023.tif
- Figure 1F Micr. image/20230324 Scarlet-che-3; osm-3-g444e-gfp_2 phasmid/img_000000000_L-561_009.tif
- __MACOSX/Figure 1F Micr. image/20230324 Scarlet-che-3; osm-3-g444e-gfp_2 phasmid/._img_000000000_L-561_009.tif
- Figure 1F Micr. image/20230324 Scarlet-che-3; osm-3-g444e-gfp_2 phasmid/img_000000000_L-561_021.tif
- __MACOSX/Figure 1F Micr. image/20230324 Scarlet-che-3; osm-3-g444e-gfp_2 phasmid/._img_000000000_L-561_021.tif
- Figure 1F Micr. image/20230324 Scarlet-che-3; osm-3-g444e-gfp_2 phasmid/img_000000000_L-561_020.tif
- __MACOSX/Figure 1F Micr. image/20230324 Scarlet-che-3; osm-3-g444e-gfp_2 phasmid/._img_000000000_L-561_020.tif
- Figure 1F Micr. image/20230324 Scarlet-che-3; osm-3-g444e-gfp_2 phasmid/img_000000000_L-561_008.tif
- __MACOSX/Figure 1F Micr. image/20230324 Scarlet-che-3; osm-3-g444e-gfp_2 phasmid/._img_000000000_L-561_008.tif
- Figure 1F Micr. image/20230324 Scarlet-che-3; osm-3-g444e-gfp_2 phasmid/img_000000000_L-561_005.tif
- __MACOSX/Figure 1F Micr. image/20230324 Scarlet-che-3; osm-3-g444e-gfp_2 phasmid/._img_000000000_L-561_005.tif
- Figure 1F Micr. image/20230324 Scarlet-che-3; osm-3-g444e-gfp_2 phasmid/img_000000000_L-561_011.tif
- __MACOSX/Figure 1F Micr. image/20230324 Scarlet-che-3; osm-3-g444e-gfp_2 phasmid/._img_000000000_L-561_011.tif
- Figure 1F Micr. image/20230324 Scarlet-che-3; osm-3-g444e-gfp_2 phasmid/img_000000000_L-561_010.tif
- __MACOSX/Figure 1F Micr. image/20230324 Scarlet-che-3; osm-3-g444e-gfp_2 phasmid/._img_000000000_L-561_010.tif
- Figure 1F Micr. image/20230324 Scarlet-che-3; osm-3-g444e-gfp_2 phasmid/img_000000000_L-561_004.tif
- __MACOSX/Figure 1F Micr. image/20230324 Scarlet-che-3; osm-3-g444e-gfp_2 phasmid/._img_000000000_L-561_004.tif
- Figure 1F Micr. image/20230324 Scarlet-che-3; osm-3-g444e-gfp_2 phasmid/img_000000000_L-561_012.tif
- __MACOSX/Figure 1F Micr. image/20230324 Scarlet-che-3; osm-3-g444e-gfp_2 phasmid/._img_000000000_L-561_012.tif
- Figure 1F Micr. image/20230324 Scarlet-che-3; osm-3-g444e-gfp_2 phasmid/img_000000000_L-561_006.tif
- __MACOSX/Figure 1F Micr. image/20230324 Scarlet-che-3; osm-3-g444e-gfp_2 phasmid/._img_000000000_L-561_006.tif
- Figure 1F Micr. image/20230324 Scarlet-che-3; osm-3-g444e-gfp_2 phasmid/img_000000000_L-561_007.tif
- __MACOSX/Figure 1F Micr. image/20230324 Scarlet-che-3; osm-3-g444e-gfp_2 phasmid/._img_000000000_L-561_007.tif
- Figure 1F Micr. image/20230324 Scarlet-che-3; osm-3-g444e-gfp_2 phasmid/img_000000000_L-561_013.tif
- __MACOSX/Figure 1F Micr. image/20230324 Scarlet-che-3; osm-3-g444e-gfp_2 phasmid/._img_000000000_L-561_013.tif
- Figure 1F Micr. image/20230324 Scarlet-che-3; osm-3-g444e-gfp_2 phasmid/img_000000000_L-561_017.tif
- __MACOSX/Figure 1F Micr. image/20230324 Scarlet-che-3; osm-3-g444e-gfp_2 phasmid/._img_000000000_L-561_017.tif
- Figure 1F Micr. image/20230324 Scarlet-che-3; osm-3-g444e-gfp_2 phasmid/img_000000000_L-561_003.tif
- __MACOSX/Figure 1F Micr. image/20230324 Scarlet-che-3; osm-3-g444e-gfp_2 phasmid/._img_000000000_L-561_003.tif
- Figure 1F Micr. image/20230324 Scarlet-che-3; osm-3-g444e-gfp_2 phasmid/img_000000000_L-561_002.tif
- __MACOSX/Figure 1F Micr. image/20230324 Scarlet-che-3; osm-3-g444e-gfp_2 phasmid/._img_000000000_L-561_002.tif
- Figure 1F Micr. image/20230324 Scarlet-che-3; osm-3-g444e-gfp_2 phasmid/img_000000000_L-561_016.tif
- __MACOSX/Figure 1F Micr. image/20230324 Scarlet-che-3; osm-3-g444e-gfp_2 phasmid/._img_000000000_L-561_016.tif
- Figure 1F Micr. image/20230324 Scarlet-che-3; osm-3-g444e-gfp_2 phasmid/img_000000000_L-561_000.tif
- __MACOSX/Figure 1F Micr. image/20230324 Scarlet-che-3; osm-3-g444e-gfp_2 phasmid/._img_000000000_L-561_000.tif
- Figure 1F Micr. image/20230324 Scarlet-che-3; osm-3-g444e-gfp_2 phasmid/img_000000000_L-561_014.tif
- __MACOSX/Figure 1F Micr. image/20230324 Scarlet-che-3; osm-3-g444e-gfp_2 phasmid/._img_000000000_L-561_014.tif
- Figure 1F Micr. image/20230324 Scarlet-che-3; osm-3-g444e-gfp_2 phasmid/display_and_comments.txt
- __MACOSX/Figure 1F Micr. image/20230324 Scarlet-che-3; osm-3-g444e-gfp_2 phasmid/._display_and_comments.txt
- Figure 1F Micr. image/20230324 Scarlet-che-3; osm-3-g444e-gfp_2 phasmid/img_000000000_L-561_015.tif
- __MACOSX/Figure 1F Micr. image/20230324 Scarlet-che-3; osm-3-g444e-gfp_2 phasmid/._img_000000000_L-561_015.tif
- Figure 1F Micr. image/20230324 Scarlet-che-3; osm-3-g444e-gfp_2 phasmid/img_000000000_L-561_001.tif
- __MACOSX/Figure 1F Micr. image/20230324 Scarlet-che-3; osm-3-g444e-gfp_2 phasmid/._img_000000000_L-561_001.tif
[truncated: 182 more entries]
