# Supplementary material for: Neurons dispose of hyperactive kinesin into glial cells for clearance
Source: EMBO J. 2024 May 28;43(13):5. doi: 10.1038/s44318-024-00118-0 (PMC11217292; doi:10.1038/s44318-024-00118-0)
Supplement: Supplementary file 10 — Source data Fig. 1 [file 44318_2024_118_MOESM10_ESM.zip › Figure 1C/OSM-3 numerical data.xlsx]

## Sheet: Sheet1
Volume	Absorbance (UV)			Volume 1	Molar Mass 1	Volume 2	Molar Mass 2
0	0.00110814			13.5277	195134	14.2684	179002
0.00842233	0.000429466			13.5361	194814	14.2769	182876
0.0168447	0.000232301			13.5445	195529	14.2853	182270
0.025267	0.000315671			13.553	195861	14.2937	181163
0.0336893	0.000351678			13.5614	195574	14.3021	180466
0.0421116	0.000439902			13.5698	194055	14.3105	180456
0.050534	0.000548813			13.5782	193918	14.3189	180629
0.0589563	0.000558221			13.5866	193490	14.3274	180215
0.0673786	0.000561177			13.5951	194178	14.3358	179166
0.0758009	0.000570395			13.6035	193556	14.3442	178188
0.0842233	0.000573251			13.6119	194180	14.3526	178237
0.0926456	0.000573831			13.6203	195115	14.361	176789
0.101068	0.000567369			13.6287	194098	14.3694	176288
0.10949	0.00056098			13.6371	194222	14.3779	175763
0.117913	0.000564671			13.6456	194255	14.3863	175545
0.126335	0.000574928			13.654	193551	14.3947	175049
0.134757	0.000577695			13.6624	193408	14.4031	175078
0.14318	0.000576143			13.6708	193470	14.4115	174902
0.151602	0.000574616			13.6792	193628	14.4199	174096
0.160024	0.000575756			13.6876	194119	14.4284	174416
0.168447	0.000575023			13.6961	194185	14.4368	174542
0.176869	0.000574269			13.7045	193862	14.4452	173919
0.185291	0.000571819			13.7129	193469	14.4536	173534
0.193713	0.000569331			13.7213	193374	14.462	173949
0.202136	0.000564273			13.7297	193572	14.4705	173562
0.210558	0.000568878			13.7381	194085	14.4789	173382
0.21898	0.000574429			13.7466	193412	14.4873	173535
0.227403	0.000580139			13.755	193054	14.4957	173033
0.235825	0.000595236			13.7634	193288	14.5041	172914
0.244247	0.000596138			13.7718	193015	14.5125	172727
0.25267	0.00059701			13.7802	193455	14.521	172845
0.261092	0.00059671			13.7887	193955	14.5294	173096
0.269514	0.000596473			13.7971	193633	14.5378	172700
0.277937	0.000599529			13.8055	193327	14.5462	172510
0.286359	0.000597201			13.8139	193778	14.5546	172770
0.294781	0.000594992			13.8223	193759	14.563	172723
0.303204	0.000598776			13.8307	193665	14.5715	172833
0.311626	0.000609228			13.8392	193684	14.5799	172967
0.320048	0.000614663			13.8476	193567	14.5883	173018
0.328471	0.000619936			13.856	193457	14.5967	172925
0.336893	0.000618505			13.8644	193281	14.6051	173214
0.345315	0.000617021			13.8728	193335	14.6135	172890
0.353738	0.000613576			13.8812	193101	14.622	173079
0.36216	0.000608427			13.8897	193051	14.6304	173058
0.370582	0.00059664			13.8981	193108	14.6388	173366
0.379005	0.000606135			13.9065	193180	14.6472	173268
0.387427	0.00061166			13.9149	193372	14.6556	173216
0.395849	0.000613885			13.9233	193542	14.664	173522
0.404272	0.000613511			13.9317	193553	14.6725	173511
0.412694	0.000613335			13.9402	193476	14.6809	173710
0.421116	0.000621069			13.9486	193502	14.6893	173691
0.429539	0.000669813			13.957	193877	14.6977	174279
0.437961	0.000739253			13.9654	194267	14.7061	175316
0.446383	0.000759717			13.9738	193557	14.7146	174489
0.454806	0.000767566			13.9822	193314	14.723	175325
0.463228	0.000768882			13.9907	193646	14.7314	175220
0.47165	0.000770625			13.9991	193963	14.7398	174863
0.480073	0.000784421			14.0075	193386	14.7482	175396
0.488495	0.000788422			14.0159	193492	14.7566	176018
0.496917	0.000792334			14.0243	192966	14.7651	175850
0.50534	0.000793902			14.0328	192837	14.7735	176577
0.513762	0.00079744			14.0412	192725	14.7819	177137
0.522184	0.000798242			14.0496	192610	14.7903	177531
0.530606	0.000798131			14.058	192718	14.7987	176799
0.539029	0.000797517					14.8071	177505
0.547451	0.000796929					14.8156	177788
0.555873	0.000797052					14.824	178419
0.564296	0.000798825					14.8324	177564
0.572718	0.000801586
0.58114	0.000802645
0.589563	0.000803738
0.597985	0.000805549
0.606407	0.000805159
0.61483	0.000805457
0.623252	0.000820626
0.631674	0.000826591
0.640097	0.000825936
0.648519	0.000824872
0.656941	0.000815801
0.665364	0.000815893
0.673786	0.000826216
0.682208	0.000831251
0.690631	0.000826089
0.699053	0.000820631
0.707475	0.00081015
0.715898	0.000809187
0.72432	0.000808093
0.732742	0.00080448
0.741165	0.000801902
0.749587	0.0008076
0.758009	0.000808526
0.766432	0.000810723
0.774854	0.000833902
0.783276	0.000835883
0.791699	0.000838334
0.800121	0.000848113
0.808543	0.000844894
0.816966	0.000841434
0.825388	0.000834332
0.83381	0.000829874
0.842233	0.000836835
0.850655	0.000835942
0.859077	0.000834986
0.867499	0.000833418
0.875922	0.00083622
0.884344	0.000838785
0.892766	0.00083777
0.901189	0.000836409
0.909611	0.000829664
0.918033	0.000819184
0.926456	0.000829085
0.934878	0.000842148
0.9433	0.000840006
0.951723	0.000837674
0.960145	0.000833329
0.968567	0.000835665
0.97699	0.00083644
0.985412	0.000835602
0.993834	0.000834827
1.00226	0.000834767
1.01068	0.000833183
1.0191	0.000831367
1.02752	0.000827745
1.03595	0.000838818
1.04437	0.000849289
1.05279	0.000846667
1.06121	0.000843802
1.06964	0.000838828
1.07806	0.00084366
1.08648	0.000845562
1.0949	0.000846443
1.10332	0.000845039
1.11175	0.000843579
1.12017	0.000842113
1.12859	0.000848105
1.13701	0.0008559
1.14544	0.000856589
1.15386	0.000849201
1.16228	0.00084288
1.1707	0.000848242
1.17913	0.000851406
1.18755	0.000851943
1.19597	0.000853164
1.20439	0.000861085
1.21281	0.000861245
1.22124	0.000862134
1.22966	0.000859834
1.23808	0.000857027
1.2465	0.000849029
1.25493	0.000843193
1.26335	0.00085215
1.27177	0.000854347
1.28019	0.000854143
1.28862	0.000852359
1.29704	0.000850545
1.30546	0.000849025
1.31388	0.000852719
1.32231	0.000852658
1.33073	0.000856846
1.33915	0.00086874
1.34757	0.000880435
1.35599	0.000877932
1.36442	0.000875127
1.37284	0.000868931
1.38126	0.000858968
1.38968	0.000868029
1.39811	0.000869811
1.40653	0.000869679
1.41495	0.000867827
1.42337	0.000865967
1.4318	0.000864054
1.44022	0.000861769
1.44864	0.000856472
1.45706	0.000855113
1.46548	0.000867028
1.47391	0.00086691
1.48233	0.000866378
1.49075	0.000865427
1.49917	0.00086105
1.5076	0.000857268
1.51602	0.00085205
1.52444	0.000852276
1.53286	0.000849976
1.54129	0.000847196
1.54971	0.000841601
1.55813	0.000844635
1.56655	0.000845709
1.57497	0.000847148
1.5834	0.000851551
1.59182	0.000856026
1.60024	0.000857973
1.60866	0.000858584
1.61709	0.000859928
1.62551	0.000868207
1.63393	0.000884088
1.64235	0.000882304
1.65078	0.000880294
1.6592	0.000876384
1.66762	0.000869596
1.67604	0.000858493
1.68447	0.000862997
1.69289	0.000861625
1.70131	0.000860076
1.70973	0.000855991
1.71815	0.000845207
1.72658	0.000851892
1.735	0.000852818
1.74342	0.000848657
1.75184	0.00084303
1.76027	0.000830985
1.76869	0.000844894
1.77711	0.000848899
1.78553	0.000853518
1.79396	0.000861227
1.80238	0.000861086
1.8108	0.000862446
1.81922	0.000861311
1.82764	0.000859832
1.83607	0.000854728
1.84449	0.000841857
1.85291	0.00083752
1.86133	0.000838706
1.86976	0.000838705
1.87818	0.000838123
1.8866	0.000833763
1.89502	0.00082884
1.90345	0.000822556
1.91187	0.000830549
1.92029	0.000837415
1.92871	0.000843856
1.93713	0.000847067
1.94556	0.000846188
1.95398	0.000841321
1.9624	0.000837006
1.97082	0.000839186
1.97925	0.000857427
1.98767	0.00085845
1.99609	0.000858758
2.00451	0.000854787
2.01294	0.000850119
2.02136	0.000841803
2.02978	0.000838168
2.0382	0.000843376
2.04663	0.000844525
2.05505	0.00083769
2.06347	0.000831406
2.07189	0.000830679
2.08031	0.000841763
2.08874	0.000842795
2.09716	0.000839779
2.10558	0.000836213
2.114	0.000830946
2.12243	0.000833108
2.13085	0.000831675
2.13927	0.000831553
2.14769	0.000837935
2.15612	0.000839668
2.16454	0.000842132
2.17296	0.000847807
2.18138	0.000848942
2.1898	0.000848986
2.19823	0.000843135
2.20665	0.000836213
2.21507	0.000824673
2.22349	0.000820977
2.23192	0.000824583
2.24034	0.000824154
2.24876	0.000823346
2.25718	0.000824589
2.26561	0.000834701
2.27403	0.000836045
2.28245	0.000841878
2.29087	0.000842517
2.29929	0.000840605
2.30772	0.00083878
2.31614	0.000836539
2.32456	0.000827989
2.33298	0.000812776
2.34141	0.000814254
2.34983	0.000821434
2.35825	0.000832755
2.36667	0.000839981
2.3751	0.000837745
2.38352	0.000835134
2.39194	0.00083119
2.40036	0.000829574
2.40879	0.000827101
2.41721	0.000823018
2.42563	0.000830509
2.43405	0.000834746
2.44247	0.000838632
2.4509	0.000841411
2.45932	0.000845897
2.46774	0.000845553
2.47616	0.000844849
2.48459	0.000845122
2.49301	0.000849785
2.50143	0.000853697
2.50985	0.000857325
2.51828	0.000857755
2.5267	0.000852635
2.53512	0.000847628
2.54354	0.000843406
2.55196	0.000841007
2.56039	0.000845353
2.56881	0.000863671
2.57723	0.000867101
2.58565	0.000868742
2.59408	0.000869756
2.6025	0.000867993
2.61092	0.000864718
2.61934	0.000856806
2.62777	0.000857507
2.63619	0.000857654
2.64461	0.000859941
2.65303	0.000871502
2.66145	0.000881106
2.66988	0.000881134
2.6783	0.000879729
2.68672	0.000878966
2.69514	0.000880203
2.70357	0.000878351
2.71199	0.000879026
2.72041	0.00088809
2.72883	0.00088766
2.73726	0.000886165
2.74568	0.000883201
2.7541	0.000874231
2.76252	0.000865638
2.77094	0.000857954
2.77937	0.000854612
2.78779	0.000865543
2.79621	0.000872173
2.80463	0.000880391
2.81306	0.000892037
2.82148	0.00089099
2.8299	0.000886929
2.83832	0.000882107
2.84675	0.00087322
2.85517	0.000863341
2.86359	0.000866019
2.87201	0.000868167
2.88044	0.000867804
2.88886	0.000865802
2.89728	0.000862912
2.9057	0.00085893
2.91412	0.000862993
2.92255	0.000862958
2.93097	0.000861986
2.93939	0.000863421
2.94781	0.000844097
2.95624	0.00071194
2.96466	0.000550343
2.97308	0.000219044
2.9815	-0.000218251
2.98993	-0.000216697
2.99835	-0.00019788
3.00677	-0.000190339
3.01519	-0.000187792
3.02361	-0.000186868
3.03204	-0.000182586
3.04046	-0.000165486
3.04888	-0.000150235
3.0573	-0.000149484
3.06573	-0.000149934
3.07415	-0.000149334
3.08257	-0.000143618
3.09099	-0.000132056
3.09942	-0.000119912
3.10784	-0.000119431
3.11626	-0.000123162
3.12468	-0.000124045
3.1331	-0.000115552
3.14153	-0.000109283
3.14995	-0.000104369
3.15837	-0.000104236
3.16679	-0.000104619
3.17522	-0.000105853
3.18364	-0.000105444
3.19206	-9.79552e-05
3.20048	-8.65655e-05
3.20891	-7.93248e-05
3.21733	-7.49235e-05
3.22575	-7.54953e-05
3.23417	-7.83908e-05
3.2426	-8.30257e-05
3.25102	-9.10529e-05
3.25944	-8.93158e-05
3.26786	-8.3208e-05
3.27628	-8.24618e-05
3.28471	-8.59552e-05
3.29313	-8.66089e-05
3.30155	-8.07724e-05
3.30997	-8.41137e-05
3.3184	-8.82068e-05
3.32682	-9.57061e-05
3.33524	-9.78396e-05
3.34366	-7.8529e-05
3.35209	-7.88636e-05
3.36051	-8.01195e-05
3.36893	-8.16612e-05
3.37735	-8.44262e-05
3.38577	-8.62963e-05
3.3942	-8.33324e-05
3.40262	-8.39894e-05
3.41104	-8.49958e-05
3.41946	-8.16904e-05
3.42789	-6.61449e-05
3.43631	-6.47653e-05
3.44473	-6.22968e-05
3.45315	-5.73505e-05
3.46158	-5.61676e-05
3.47	-5.80332e-05
3.47842	-5.97949e-05
3.48684	-6.12306e-05
3.49526	-6.4399e-05
3.50369	-7.04872e-05
3.51211	-6.98135e-05
3.52053	-7.14315e-05
3.52895	-7.7448e-05
3.53738	-8.10391e-05
3.5458	-7.23454e-05
3.55422	-5.29936e-05
3.56264	-4.75834e-05
3.57107	-4.62604e-05
3.57949	-4.73656e-05
3.58791	-4.67786e-05
3.59633	-4.26617e-05
3.60476	-4.33474e-05
3.61318	-4.58568e-05
3.6216	-4.89968e-05
3.63002	-5.31543e-05
3.63844	-5.42067e-05
3.64687	-5.13469e-05
3.65529	-4.53761e-05
3.66371	-4.30218e-05
3.67213	-3.91538e-05
3.68056	-3.66158e-05
3.68898	-3.62167e-05
3.6974	-3.68751e-05
3.70582	-4.25567e-05
3.71425	-5.75977e-05
3.72267	-5.826e-05
3.73109	-5.54503e-05
3.73951	-5.35718e-05
3.74793	-5.52441e-05
3.75636	-5.79544e-05
3.76478	-6.30297e-05
3.7732	-6.28872e-05
3.78162	-5.65017e-05
3.79005	-6.21106e-05
3.79847	-6.93886e-05
3.80689	-7.85968e-05
3.81531	-7.79579e-05
3.82374	-7.133e-05
3.83216	-7.07922e-05
3.84058	-7.20177e-05
3.849	-7.02173e-05
3.85742	-6.39527e-05
3.86585	-6.71743e-05
3.87427	-7.15685e-05
3.88269	-7.17507e-05
3.89111	-5.65328e-05
3.89954	-5.25318e-05
3.90796	-5.27242e-05
3.91638	-5.32637e-05
3.9248	-5.39363e-05
3.93323	-5.61863e-05
3.94165	-5.90161e-05
3.95007	-5.40691e-05
3.95849	-4.85588e-05
3.96692	-4.88534e-05
3.97534	-4.96764e-05
3.98376	-5.14674e-05
3.99218	-5.57083e-05
4.0006	-6.28035e-05
4.00903	-7.36025e-05
4.01745	-7.13326e-05
4.02587	-6.05712e-05
4.03429	-5.70008e-05
4.04272	-5.62855e-05
4.05114	-5.29453e-05
4.05956	-4.77248e-05
4.06798	-5.39313e-05
4.07641	-6.20973e-05
4.08483	-7.21113e-05
4.09325	-7.09313e-05
4.10167	-6.27774e-05
4.11009	-6.13424e-05
4.11852	-6.00337e-05
4.12694	-5.90906e-05
4.13536	-5.66303e-05
4.14378	-5.22992e-05
4.15221	-5.3164e-05
4.16063	-5.45521e-05
4.16905	-5.30656e-05
4.17747	-4.46899e-05
4.1859	-4.41533e-05
4.19432	-4.58861e-05
4.20274	-4.73707e-05
4.21116	-4.55536e-05
4.21958	-3.93832e-05
4.22801	-3.82127e-05
4.23643	-3.90374e-05
4.24485	-4.27406e-05
4.25327	-4.25615e-05
4.2617	-3.63828e-05
4.27012	-3.69782e-05
4.27854	-3.84296e-05
4.28696	-4.28884e-05
4.29539	-4.70625e-05
4.30381	-4.5499e-05
4.31223	-4.48438e-05
4.32065	-4.40791e-05
4.32908	-4.30662e-05
4.3375	-4.10224e-05
4.34592	-3.92029e-05
4.35434	-4.30538e-05
4.36276	-4.86774e-05
4.37119	-5.10841e-05
4.37961	-4.11947e-05
4.38803	-3.91039e-05
4.39645	-3.37744e-05
4.40488	-2.53317e-05
4.4133	-3.01622e-05
4.42172	-3.92711e-05
4.43014	-3.32107e-05
4.43857	-2.3885e-05
4.44699	-2.36338e-05
4.45541	-2.57313e-05
4.46383	-3.20913e-05
4.47225	-3.29942e-05
4.48068	-2.02908e-05
4.4891	-8.92991e-06
4.49752	-9.10471e-06
4.50594	-9.20975e-06
4.51437	-9.61151e-06
4.52279	-1.09867e-05
4.53121	-1.35152e-05
4.53963	-1.84729e-05
4.54806	-2.79076e-05
4.55648	-3.95249e-05
4.5649	-3.43496e-05
4.57332	-2.44463e-05
4.58174	-1.47412e-05
4.59017	-9.78386e-06
4.59859	-5.64964e-06
4.60701	-4.62087e-06
4.61543	-6.50162e-06
4.62386	-9.37453e-06
4.63228	-6.91008e-06
4.6407	4.40934e-06
4.64912	3.19017e-06
4.65755	1.42043e-06
4.66597	-6.36196e-07
4.67439	-2.32681e-06
4.68281	-5.21628e-06
4.69124	-2.45194e-06
4.69966	4.92478e-06
4.70808	8.52175e-06
4.7165	9.65513e-06
4.72492	1.17873e-05
4.73335	1.48618e-05
4.74177	1.3987e-05
4.75019	9.38845e-06
4.75861	5.91758e-06
4.76704	4.65992e-06
4.77546	6.03686e-06
4.78388	1.30283e-05
4.7923	2.0643e-05
4.80073	2.54175e-05
4.80915	2.48791e-05
4.81757	2.2325e-05
4.82599	2.03385e-05
4.83441	2.1984e-05
4.84284	2.97971e-05
4.85126	3.71647e-05
4.85968	3.79502e-05
4.8681	3.69337e-05
4.87653	3.49651e-05
4.88495	3.61739e-05
4.89337	4.30417e-05
4.90179	4.23391e-05
4.91022	4.04265e-05
4.91864	4.23758e-05
4.92706	4.94984e-05
4.93548	5.1561e-05
4.9439	4.68583e-05
4.95233	3.95606e-05
4.96075	4.38491e-05
4.96917	4.89795e-05
4.97759	4.88283e-05
4.98602	4.76323e-05
4.99444	4.66263e-05
5.00286	4.74524e-05
5.01128	4.94626e-05
5.01971	4.87453e-05
5.02813	4.2243e-05
5.03655	3.68062e-05
5.04497	5.29295e-05
5.0534	6.60947e-05
5.06182	7.07372e-05
5.07024	7.40102e-05
5.07866	7.47261e-05
5.08708	7.55484e-05
5.09551	7.60428e-05
5.10393	7.5623e-05
5.11235	7.5734e-05
5.12077	7.6369e-05
5.1292	7.49242e-05
5.13762	7.10938e-05
5.14604	6.61507e-05
5.15446	6.1295e-05
5.16289	5.76371e-05
5.17131	5.37425e-05
5.17973	5.53048e-05
5.18815	5.44835e-05
5.19657	5.2153e-05
5.205	4.74386e-05
5.21342	4.24619e-05
5.22184	4.58977e-05
5.23026	5.06897e-05
5.23869	5.23602e-05
5.24711	5.57536e-05
5.25553	6.22566e-05
5.26395	6.92649e-05
5.27238	7.35154e-05
5.2808	7.50973e-05
5.28922	7.70933e-05
5.29764	7.94846e-05
5.30606	8.01667e-05
5.31449	7.8822e-05
5.32291	7.76002e-05
5.33133	7.65825e-05
5.33975	7.54518e-05
5.34818	7.41358e-05
5.3566	7.03879e-05
5.36502	7.01974e-05
5.37344	7.92839e-05
5.38187	8.26057e-05
5.39029	8.4202e-05
5.39871	8.63533e-05
5.40713	8.72151e-05
5.41556	8.45886e-05
5.42398	8.39128e-05
5.4324	9.05947e-05
5.44082	9.96885e-05
5.44924	0.0001019
5.45767	0.000104293
5.46609	0.000105586
5.47451	0.000104689
5.48293	9.68104e-05
5.49136	7.93079e-05
5.49978	6.71993e-05
5.5082	5.99519e-05
5.51662	5.30638e-05
5.52505	5.94457e-05
5.53347	7.43733e-05
5.54189	7.43201e-05
5.55031	7.46111e-05
5.55873	7.51264e-05
5.56716	7.51543e-05
5.57558	7.60216e-05
5.584	7.67352e-05
5.59242	7.5271e-05
5.60085	6.85163e-05
5.60927	5.83397e-05
5.61769	5.4858e-05
5.62611	5.10936e-05
5.63454	4.58957e-05
5.64296	3.97967e-05
5.65138	3.91943e-05
5.6598	4.58498e-05
5.66822	5.17371e-05
5.67665	5.21536e-05
5.68507	5.14164e-05
5.69349	4.96381e-05
5.70191	4.40546e-05
5.71034	3.71532e-05
5.71876	3.59927e-05
5.72718	3.41097e-05
5.7356	3.09963e-05
5.74403	2.74398e-05
5.75245	2.33833e-05
5.76087	2.14674e-05
5.76929	2.52487e-05
5.77772	2.41899e-05
5.78614	2.13072e-05
5.79456	2.01869e-05
5.80298	2.10512e-05
5.8114	2.11539e-05
5.81983	2.93383e-05
5.82825	4.13089e-05
5.83667	4.24477e-05
5.84509	4.40269e-05
5.85352	4.58984e-05
5.86194	4.58122e-05
5.87036	4.3647e-05
5.87878	4.20105e-05
5.88721	3.83166e-05
5.89563	3.07321e-05
5.90405	1.75366e-05
5.91247	9.31719e-06
5.92089	1.90827e-05
5.92932	2.47825e-05
5.93774	2.41271e-05
5.94616	2.29631e-05
5.95458	2.14638e-05
5.96301	2.04461e-05
5.97143	1.22771e-05
5.97985	4.68285e-06
5.98827	8.80736e-06
5.9967	8.58652e-06
6.00512	6.37579e-06
6.01354	9.11114e-06
6.02196	1.9605e-05
6.03038	2.7308e-05
6.03881	2.8665e-05
6.04723	2.92007e-05
6.05565	2.93248e-05
6.06407	1.94318e-05
6.0725	5.18873e-06
6.08092	-4.60702e-07
6.08934	-8.88192e-06
6.09776	-1.12979e-05
6.10619	-5.87347e-06
6.11461	-9.07753e-07
6.12303	5.4232e-06
6.13145	1.02613e-05
6.13988	9.45341e-06
6.1483	8.13762e-06
6.15672	5.17572e-06
6.16514	-2.25629e-06
6.17356	-8.98688e-06
6.18199	-1.09627e-05
6.19041	-1.4355e-05
6.19883	-1.3471e-05
6.20725	-7.52759e-06
6.21568	-5.72929e-06
6.2241	-5.33939e-06
6.23252	-1.11233e-05
6.24094	-2.40471e-05
6.24937	-2.93033e-05
6.25779	-2.62258e-05
6.26621	-2.54253e-05
6.27463	-2.57264e-05
6.28305	-2.63257e-05
6.29148	-2.78064e-05
6.2999	-1.73237e-05
6.30832	-5.63569e-07
6.31674	4.15917e-06
6.32517	6.45696e-06
6.33359	5.79965e-06
6.34201	2.45169e-06
6.35043	-6.22415e-06
6.35886	-1.15136e-05
6.36728	-9.66869e-06
6.3757	-8.52284e-06
6.38412	-4.32523e-06
6.39254	3.04896e-06
6.40097	5.8306e-06
6.40939	5.29282e-06
6.41781	-5.33187e-07
6.42623	-7.96132e-06
6.43466	-3.96973e-06
6.44308	3.58463e-06
6.4515	-9.56707e-08
6.45992	-1.23655e-05
6.46835	-1.53551e-05
6.47677	-7.53075e-06
6.48519	-3.62542e-06
6.49361	-4.16254e-06
6.50204	-6.30253e-06
6.51046	-3.01039e-06
6.51888	3.94646e-06
6.5273	4.5265e-06
6.53572	2.92011e-06
6.54415	-1.04655e-07
6.55257	-2.47866e-07
6.56099	3.02252e-06
6.56941	1.22176e-05
6.57784	1.92931e-05
6.58626	1.64003e-05
6.59468	1.15015e-05
6.6031	1.08612e-05
6.61153	1.81641e-05
6.61995	2.44749e-05
6.62837	2.7293e-05
6.63679	2.63456e-05
6.64521	2.3269e-05
6.65364	1.61368e-05
6.66206	9.47137e-06
6.67048	1.13886e-05
6.6789	1.41057e-05
6.68733	1.23467e-05
6.69575	8.80705e-06
6.70417	7.17863e-06
6.71259	6.10103e-06
6.72102	3.32278e-06
6.72944	8.98167e-06
6.73786	1.69387e-05
6.74628	1.6995e-05
6.7547	1.66197e-05
6.76313	1.63376e-05
6.77155	1.90317e-05
6.77997	2.70091e-05
6.78839	3.4941e-05
6.79682	3.87704e-05
6.80524	3.88207e-05
6.81366	3.65952e-05
6.82208	3.52437e-05
6.83051	3.43593e-05
6.83893	3.37382e-05
6.84735	3.39147e-05
6.85577	3.78743e-05
6.8642	4.14128e-05
6.87262	4.03383e-05
6.88104	3.74203e-05
6.88946	2.99486e-05
6.89788	3.32044e-05
6.90631	4.48227e-05
6.91473	4.79194e-05
6.92315	4.71017e-05
6.93157	4.51294e-05
6.94	4.01535e-05
6.94842	3.51567e-05
6.95684	3.01131e-05
6.96526	2.86104e-05
6.97369	3.21739e-05
6.98211	3.3845e-05
6.99053	4.44487e-05
6.99895	5.54109e-05
7.00737	5.76234e-05
7.0158	6.23601e-05
7.02422	6.72113e-05
7.03264	6.49248e-05
7.04106	5.7923e-05
7.04949	5.278e-05
7.05791	5.39235e-05
7.06633	5.82734e-05
7.07475	6.04763e-05
7.08318	6.38783e-05
7.0916	6.9399e-05
7.10002	7.4921e-05
7.10844	7.82006e-05
7.11686	7.76631e-05
7.12529	7.51279e-05
7.13371	7.15254e-05
7.14213	7.18195e-05
7.15055	7.48801e-05
7.15898	8.50804e-05
7.1674	9.72311e-05
7.17582	0.000110493
7.18424	0.000124239
7.19267	0.000123766
7.20109	0.000120511
7.20951	0.000114811
7.21793	0.00011473
7.22636	0.000125709
7.23478	0.000127784
7.2432	0.000127773
7.25162	0.000126965
7.26004	0.000123028
7.26847	0.000122308
7.27689	0.000137119
7.28531	0.000151395
7.29373	0.000156452
7.30216	0.00015687
7.31058	0.000162469
7.319	0.000176377
7.32742	0.000187528
7.33585	0.000192144
7.34427	0.000193016
7.35269	0.000193327
7.36111	0.000198361
7.36953	0.000210975
7.37796	0.000219371
7.38638	0.000220806
7.3948	0.000224127
7.40322	0.000228617
7.41165	0.000231941
7.42007	0.000239415
7.42849	0.000245794
7.43691	0.000244644
7.44534	0.000240702
7.45376	0.00023551
7.46218	0.000236426
7.4706	0.000253491
7.47902	0.000272547
7.48745	0.000285627
7.49587	0.000298847
7.50429	0.000308759
7.51271	0.000312786
7.52114	0.000321681
7.52956	0.000340025
7.53798	0.000352536
7.5464	0.000354391
7.55483	0.000358878
7.56325	0.000368255
7.57167	0.000375308
7.58009	0.000376802
7.58851	0.000380514
7.59694	0.000388657
7.60536	0.000396958
7.61378	0.000400344
7.6222	0.000399866
7.63063	0.000398194
7.63905	0.000398543
7.64747	0.000413795
7.65589	0.000437656
7.66432	0.000449214
7.67274	0.000452449
7.68116	0.000454061
7.68958	0.000455622
7.69801	0.000460163
7.70643	0.000465804
7.71485	0.000467116
7.72327	0.000470527
7.73169	0.000478693
7.74012	0.000487139
7.74854	0.000491559
7.75696	0.000503451
7.76538	0.000517371
7.77381	0.000518658
7.78223	0.000517642
7.79065	0.000514975
7.79907	0.00051252
7.8075	0.000517341
7.81592	0.000524115
7.82434	0.000526325
7.83276	0.000531857
7.84118	0.000541137
7.84961	0.000546917
7.85803	0.000548172
7.86645	0.000547723
7.87487	0.000545257
7.8833	0.000548181
7.89172	0.000563205
7.90014	0.000577302
7.90856	0.000584746
7.91699	0.000586677
7.92541	0.000586314
7.93383	0.000584671
7.94225	0.000455667
7.95067	0.000157579
7.9591	-0.000115342
7.96752	-6.85586e-05
7.97594	0.000200027
7.98436	0.000255222
7.99279	0.000288654
8.00121	0.000303924
8.00963	0.000321454
8.01805	0.000352102
8.02648	0.000377176
8.0349	0.000401584
8.04332	0.000435478
8.05174	0.000466383
8.06017	0.000491561
8.06859	0.000526732
8.07701	0.000571853
8.08543	0.000609941
8.09385	0.000636801
8.10228	0.000682148
8.1107	0.000751199
8.11912	0.000814775
8.12754	0.000861132
8.13597	0.000908569
8.14439	0.000970829
8.15281	0.00103366
8.16123	0.00108818
8.16966	0.00114083
8.17808	0.00120028
8.1865	0.00126533
8.19492	0.00132467
8.20334	0.00137932
8.21177	0.00143797
8.22019	0.00149468
8.22861	0.00153928
8.23703	0.00157566
8.24546	0.00161592
8.25388	0.00164888
8.2623	0.00167269
8.27072	0.00170266
8.27915	0.00172032
8.28757	0.00170289
8.29599	0.00166415
8.30441	0.0016076
8.31283	0.00102506
8.32126	-8.00518e-05
8.32968	-0.000633219
8.3381	-0.000643029
8.34652	-0.000656464
8.35495	-0.000672478
8.36337	-0.000688232
8.37179	-0.000698329
8.38021	-0.000700295
8.38864	-0.000723225
8.39706	-0.000763909
8.40548	-0.000790703
8.4139	-0.000809161
8.42233	-0.000833063
8.43075	-0.000850873
8.43917	-0.000856572
8.44759	-0.000862007
8.45601	-0.000867997
8.46444	-0.000878859
8.47286	-0.000889213
8.48128	-0.00089491
8.4897	-0.000904047
8.49813	-0.000918351
8.50655	-0.000936657
8.51497	-0.000947721
8.52339	-0.000950057
8.53182	-0.000962075
8.54024	-0.000977048
8.54866	-0.000981145
8.55708	-0.00098294
8.5655	-0.00098629
8.57393	-0.000989667
8.58235	-0.000991163
8.59077	-0.000994077
8.59919	-0.000972523
8.60762	-0.000592269
8.61604	0.000141825
8.62446	0.000544367
8.63288	0.000591595
8.64131	0.000625972
8.64973	0.000643751
8.65815	0.000650191
8.66657	0.00065906
8.67499	0.00068317
8.68342	0.000704994
8.69184	0.000719363
8.70026	0.000741512
8.70868	0.00077037
8.71711	0.000792081
8.72553	0.000799444
8.73395	0.000803266
8.74237	0.000812343
8.7508	0.000830227
8.75922	0.000850262
8.76764	0.000869886
8.77606	0.000889202
8.78449	0.000902029
8.79291	0.000907151
8.80133	0.000909836
8.80975	0.000922133
8.81817	0.000935715
8.8266	0.000945958
8.83502	0.000959663
8.84344	0.000967885
8.85186	0.000982757
8.86029	0.000999616
8.86871	0.00101349
8.87713	0.00103312
8.88555	0.0010434
8.89398	0.00104584
8.9024	0.00104805
8.91082	0.00105597
8.91924	0.00108012
8.92766	0.00110407
8.93609	0.00112408
8.94451	0.00114252
8.95293	0.00115441
8.96135	0.00116689
8.96978	0.00118248
8.9782	0.0012001
8.98662	0.00121061
8.99504	0.00121908
9.00347	0.0012307
9.01189	0.00123971
9.02031	0.00125707
9.02873	0.00127819
9.03715	0.00129377
9.04558	0.00131821
9.054	0.00134078
9.06242	0.00135157
9.07084	0.00136727
9.07927	0.0013909
9.08769	0.00140642
9.09611	0.00141051
9.10453	0.00141293
9.11296	0.00142896
9.12138	0.00145829
9.1298	0.001479
9.13822	0.00149542
9.14665	0.00151749
9.15507	0.00154304
9.16349	0.00155973
9.17191	0.00157154
9.18033	0.00159178
9.18876	0.00161203
9.19718	0.00163747
9.2056	0.00165832
9.21402	0.0016677
9.22245	0.00168168
9.23087	0.00170736
9.23929	0.00173018
9.24771	0.00174621
9.25614	0.00177266
9.26456	0.0017995
9.27298	0.00181149
9.2814	0.00182787
9.28982	0.00185855
9.29825	0.00188248
9.30667	0.00190465
9.31509	0.00193866
9.32351	0.00197022
9.33194	0.00199171
9.34036	0.00201245
9.34878	0.00202721
9.3572	0.00203595
9.36563	0.00205086
9.37405	0.0020714
9.38247	0.00210349
9.39089	0.00214004
9.39931	0.00216484
9.40774	0.00218752
9.41616	0.00221051
9.42458	0.00222887
9.433	0.00225036
9.44143	0.00227087
9.44985	0.00229179
9.45827	0.00232093
9.46669	0.00235088
9.47512	0.00236876
9.48354	0.00238198
9.49196	0.00240329
9.50038	0.00242981
9.50881	0.00245723
9.51723	0.00248049
9.52565	0.00250856
9.53407	0.00253906
9.54249	0.00257225
9.55092	0.00261152
9.55934	0.0026381
9.56776	0.00265655
9.57618	0.00268013
9.58461	0.0027009
9.59303	0.00271612
9.60145	0.00273798
9.60987	0.00276857
9.6183	0.00280361
9.62672	0.002842
9.63514	0.00287333
9.64356	0.00289958
9.65198	0.00293527
9.66041	0.00296574
9.66883	0.0029854
9.67725	0.00301281
9.68567	0.00304753
9.6941	0.00308657
9.70252	0.00311618
9.71094	0.00313889
9.71936	0.00316572
9.72779	0.00318204
9.73621	0.00320512
9.74463	0.00324619
9.75305	0.00328073
9.76147	0.0033123
9.7699	0.00334806
9.77832	0.0033797
9.78674	0.00340256
9.79516	0.00342839
9.80359	0.00346185
9.81201	0.00348926
9.82043	0.00351459
9.82885	0.00353676
9.83728	0.00356233
9.8457	0.00360845
9.85412	0.00365182
9.86254	0.0036692
9.87097	0.00368938
9.87939	0.00372736
9.88781	0.0037601
9.89623	0.00378827
9.90465	0.003817
9.91308	0.0038383
9.9215	0.00385876
9.92992	0.0038854
9.93834	0.00392318
9.94677	0.00396495
9.95519	0.0039952
9.96361	0.00401806
9.97203	0.00404437
9.98046	0.00407333
9.98888	0.00410861
9.9973	0.00414443
10.0057	0.00417047
10.0141	0.0041961
10.0226	0.00422713
10.031	0.00425747
10.0394	0.00429048
10.0478	0.00432384
10.0563	0.00435379
10.0647	0.00438648
10.0731	0.00441898
10.0815	0.00444771
10.0899	0.00446884
10.0984	0.00450083
10.1068	0.00454082
10.1152	0.00456872
10.1236	0.00458998
10.1321	0.00460762
10.1405	0.00463831
10.1489	0.00467834
10.1573	0.00470756
10.1657	0.00473161
10.1742	0.0047653
10.1826	0.00480191
10.191	0.00483215
10.1994	0.00485705
10.2079	0.0048728
10.2163	0.00489552
10.2247	0.0049286
10.2331	0.00496009
10.2415	0.00499264
10.25	0.00502394
10.2584	0.00505034
10.2668	0.00507316
10.2752	0.0051024
10.2837	0.00513413
10.2921	0.00516347
10.3005	0.005194
10.3089	0.00521431
10.3173	0.00524361
10.3258	0.00527945
10.3342	0.00530666
10.3426	0.00533328
10.351	0.0053531
10.3595	0.00537851
10.3679	0.00541053
10.3763	0.00543381
10.3847	0.00545698
10.3931	0.00548413
10.4016	0.00549598
10.41	0.0054976
10.4184	0.00551663
10.4268	0.00554947
10.4353	0.00557176
10.4437	0.00558949
10.4521	0.00561983
10.4605	0.00565938
10.469	0.00568874
10.4774	0.00571564
10.4858	0.00574681
10.4942	0.00576433
10.5026	0.00577013
10.5111	0.00578287
10.5195	0.00580633
10.5279	0.00582524
10.5363	0.00584106
10.5448	0.00586659
10.5532	0.00589026
10.5616	0.00590517
10.57	0.00592403
10.5784	0.00595719
10.5869	0.0059749
10.5953	0.00597914
10.6037	0.00599129
10.6121	0.00601452
10.6206	0.00603846
10.629	0.00605678
10.6374	0.00607061
10.6458	0.00609111
10.6542	0.00610965
10.6627	0.00611616
10.6711	0.00612519
10.6795	0.00615024
10.6879	0.00617142
10.6964	0.00618366
10.7048	0.00619671
10.7132	0.00620496
10.7216	0.00622035
10.73	0.00623704
10.7385	0.00624756
10.7469	0.00626252
10.7553	0.00627444
10.7637	0.00628284
10.7722	0.00629963
10.7806	0.00631666
10.789	0.00633573
10.7974	0.00635918
10.8058	0.00637166
10.8143	0.00637812
10.8227	0.00639647
10.8311	0.0064103
10.8395	0.00641776
10.848	0.00642979
10.8564	0.00644304
10.8648	0.00645612
10.8732	0.00648509
10.8816	0.00649956
10.8901	0.00650082
10.8985	0.00650788
10.9069	0.00651331
10.9153	0.00652671
10.9238	0.00655117
10.9322	0.0065622
10.9406	0.00656326
10.949	0.00657609
10.9574	0.00659173
10.9659	0.00659862
10.9743	0.0066019
10.9827	0.00662113
10.9911	0.00664497
10.9996	0.00665603
11.008	0.00666521
11.0164	0.00667401
11.0248	0.00668272
11.0332	0.00669302
11.0417	0.00670895
11.0501	0.00671801
11.0585	0.00672189
11.0669	0.00672966
11.0754	0.00675245
11.0838	0.0067648
11.0922	0.00676688
11.1006	0.00677293
11.109	0.00677784
11.1175	0.00678085
11.1259	0.00679273
11.1343	0.0068088
11.1427	0.0068218
11.1512	0.00682743
11.1596	0.00683
11.168	0.00684272
11.1764	0.00687314
11.1848	0.00689641
11.1933	0.00691556
11.2017	0.00692857
11.2101	0.00694086
11.2185	0.00694639
11.227	0.00694733
11.2354	0.00696379
11.2438	0.00697298
11.2522	0.00697377
11.2606	0.00697418
11.2691	0.00698375
11.2775	0.00700251
11.2859	0.00701084
11.2943	0.00701329
11.3028	0.00701541
11.3112	0.00701726
11.3196	0.00702203
11.328	0.00702525
11.3364	0.00702702
11.3449	0.00703036
11.3533	0.00703239
11.3617	0.00703854
11.3701	0.00704744
11.3786	0.00705247
11.387	0.00705334
11.3954	0.00705298
11.4038	0.00705254
11.4123	0.00705083
11.4207	0.00704833
11.4291	0.00704643
11.4375	0.00704485
11.4459	0.00704061
11.4544	0.0070399
11.4628	0.00704009
11.4712	0.00703964
11.4796	0.0070353
11.4881	0.00702915
11.4965	0.00702447
11.5049	0.00701687
11.5133	0.007005
11.5217	0.00699821
11.5302	0.00699433
11.5386	0.00699167
11.547	0.00698952
11.5554	0.00698734
11.5639	0.00698337
11.5723	0.00697461
11.5807	0.00696404
11.5891	0.00694862
11.5975	0.0069417
11.606	0.0069396
11.6144	0.00692497
11.6228	0.00691464
11.6312	0.00690715
11.6397	0.00689897
11.6481	0.00688573
11.6565	0.00687938
11.6649	0.00687489
11.6733	0.00686747
11.6818	0.00685485
11.6902	0.00683718
11.6986	0.00682179
11.707	0.00681115
11.7155	0.00680272
11.7239	0.00679883
11.7323	0.00679674
11.7407	0.00679163
11.7491	0.00678759
11.7576	0.00678186
11.766	0.00676677
11.7744	0.00675425
11.7828	0.00675551
11.7913	0.00675579
11.7997	0.00675364
11.8081	0.00674741
11.8165	0.00673062
11.8249	0.00672636
11.8334	0.00672719
11.8418	0.00672706
11.8502	0.00672607
11.8586	0.00672477
11.8671	0.00672004
11.8755	0.00671117
11.8839	0.00670086
11.8923	0.00669143
11.9007	0.00668088
11.9092	0.00667668
11.9176	0.00667377
11.926	0.00667025
11.9344	0.00665956
11.9429	0.00665198
11.9513	0.00664678
11.9597	0.00663252
11.9681	0.00662219
11.9765	0.00661484
11.985	0.00660767
11.9934	0.00660579
12.0018	0.00660566
12.0102	0.00660004
12.0187	0.0065923
12.0271	0.00658433
12.0355	0.00656181
12.0439	0.00653128
12.0523	0.00651876
12.0608	0.00650511
12.0692	0.00649693
12.0776	0.00649208
12.086	0.0064638
12.0945	0.00645327
12.1029	0.00645284
12.1113	0.0064342
12.1197	0.00640768
12.1281	0.00638718
12.1366	0.00637828
12.145	0.00637285
12.1534	0.00634983
12.1618	0.00632793
12.1703	0.00630347
12.1787	0.0062833
12.1871	0.00627522
12.1955	0.00625937
12.2039	0.00624794
12.2124	0.00624507
12.2208	0.00621997
12.2292	0.00617667
12.2376	0.00614974
12.2461	0.00611926
12.2545	0.00608861
12.2629	0.00607582
12.2713	0.00606173
12.2798	0.00604753
12.2882	0.0060268
12.2966	0.00600239
12.305	0.00598167
12.3134	0.00596256
12.3219	0.00594439
12.3303	0.00592263
12.3387	0.00590643
12.3471	0.00589725
12.3556	0.0058808
12.364	0.00585381
12.3724	0.00583225
12.3808	0.00582499
12.3892	0.0058258
12.3977	0.00582685
12.4061	0.00582407
12.4145	0.00582013
12.4229	0.00580452
12.4314	0.00579787
12.4398	0.00579554
12.4482	0.00579894
12.4566	0.0058177
12.465	0.00582872
12.4735	0.00583875
12.4819	0.00585698
12.4903	0.00587866
12.4987	0.005889
12.5072	0.00590506
12.5156	0.00593612
12.524	0.00597484
12.5324	0.006011
12.5408	0.00604449
12.5493	0.00608312
12.5577	0.00612391
12.5661	0.00617677
12.5745	0.00621945
12.583	0.00625972
12.5914	0.00631369
12.5998	0.00636761
12.6082	0.00642913
12.6166	0.00649618
12.6251	0.00655679
12.6335	0.00662115
12.6419	0.00670142
12.6503	0.00677965
12.6588	0.00684842
12.6672	0.0069202
12.6756	0.00700293
12.684	0.0070973
12.6924	0.00721112
12.7009	0.00731288
12.7093	0.00737844
12.7177	0.00746219
12.7261	0.00756891
12.7346	0.0076714
12.743	0.00776966
12.7514	0.00786336
12.7598	0.0079638
12.7682	0.00807082
12.7767	0.00818001
12.7851	0.00829946
12.7935	0.00841239
12.8019	0.00851164
12.8104	0.00861766
12.8188	0.00872885
12.8272	0.00884274
12.8356	0.00895889
12.844	0.00906586
12.8525	0.00917268
12.8609	0.009278
12.8693	0.00938232
12.8777	0.00949342
12.8862	0.00960722
12.8946	0.00972869
12.903	0.00985337
12.9114	0.00997556
12.9198	0.0100984
12.9283	0.0102228
12.9367	0.0103436
12.9451	0.0104851
12.9535	0.0106344
12.962	0.0107707
12.9704	0.0109124
12.9788	0.0110557
12.9872	0.0112104
12.9956	0.0113939
13.0041	0.0115791
13.0125	0.0117698
13.0209	0.011977
13.0293	0.0121862
13.0378	0.0124044
13.0462	0.0126454
13.0546	0.0129207
13.063	0.0132119
13.0714	0.013521
13.0799	0.0138447
13.0883	0.0141878
13.0967	0.0145711
13.1051	0.0149747
13.1136	0.0154072
13.122	0.015876
13.1304	0.01637
13.1388	0.0169084
13.1472	0.0174901
13.1557	0.0181174
13.1641	0.0187895
13.1725	0.019492
13.1809	0.0202381
13.1894	0.0210327
13.1978	0.0218894
13.2062	0.0228146
13.2146	0.0237823
13.2231	0.0247828
13.2315	0.0258455
13.2399	0.0269966
13.2483	0.0281943
13.2567	0.0294316
13.2652	0.0307446
13.2736	0.0321125
13.282	0.0335243
13.2904	0.0350121
13.2989	0.0365698
13.3073	0.0381646
13.3157	0.0398161
13.3241	0.0415559
13.3325	0.0433338
13.341	0.0451411
13.3494	0.0470019
13.3578	0.0489314
13.3662	0.0509165
13.3747	0.0529209
13.3831	0.0549621
13.3915	0.0570443
13.3999	0.0591574
13.4083	0.0613022
13.4168	0.0634779
13.4252	0.0656609
13.4336	0.0678575
13.442	0.070085
13.4505	0.0723196
13.4589	0.0745579
13.4673	0.0767756
13.4757	0.0789808
13.4841	0.0811985
13.4926	0.0833922
13.501	0.085555
13.5094	0.0877076
13.5178	0.0898353
13.5263	0.0919173
13.5347	0.0939656
13.5431	0.0959928
13.5515	0.0979802
13.5599	0.099896
13.5684	0.101753
13.5768	0.103568
13.5852	0.105332
13.5936	0.107033
13.6021	0.10868
13.6105	0.110267
13.6189	0.111798
13.6273	0.113275
13.6357	0.114672
13.6442	0.115998
13.6526	0.117272
13.661	0.118479
13.6694	0.119614
13.6779	0.120689
13.6863	0.121688
13.6947	0.122629
13.7031	0.123509
13.7115	0.124306
13.72	0.125042
13.7284	0.125739
13.7368	0.126371
13.7452	0.126928
13.7537	0.127428
13.7621	0.127884
13.7705	0.128286
13.7789	0.128629
13.7873	0.128926
13.7958	0.129182
13.8042	0.129407
13.8126	0.129563
13.821	0.129669
13.8295	0.129757
13.8379	0.129777
13.8463	0.129774
13.8547	0.129768
13.8631	0.129703
13.8716	0.129605
13.88	0.129478
13.8884	0.129326
13.8968	0.12916
13.9053	0.128972
13.9137	0.128753
13.9221	0.12852
13.9305	0.128267
13.9389	0.127996
13.9474	0.127734
13.9558	0.127465
13.9642	0.127176
13.9726	0.126879
13.9811	0.126555
13.9895	0.126236
13.9979	0.125939
14.0063	0.125645
14.0147	0.125362
14.0232	0.125101
14.0316	0.124873
14.04	0.124664
14.0484	0.124487
14.0569	0.124337
14.0653	0.12423
14.0737	0.124195
14.0821	0.124242
14.0906	0.12436
14.099	0.124557
14.1074	0.124857
14.1158	0.125267
14.1242	0.1258
14.1327	0.126471
14.1411	0.127289
14.1495	0.128274
14.1579	0.129431
14.1664	0.130772
14.1748	0.132322
14.1832	0.134066
14.1916	0.136022
14.2	0.138195
14.2085	0.140593
14.2169	0.143252
14.2253	0.146154
14.2337	0.149284
14.2422	0.152666
14.2506	0.156312
14.259	0.160216
14.2674	0.16435
14.2758	0.168713
14.2843	0.173335
14.2927	0.178174
14.3011	0.183209
14.3095	0.188467
14.318	0.193904
14.3264	0.1995
14.3348	0.205263
14.3432	0.211154
14.3516	0.217143
14.3601	0.223229
14.3685	0.229372
14.3769	0.235547
14.3853	0.241739
14.3938	0.247913
14.4022	0.254023
14.4106	0.26003
14.419	0.265945
14.4274	0.271736
14.4359	0.277351
14.4443	0.282753
14.4527	0.28792
14.4611	0.29284
14.4696	0.297469
14.478	0.301782
14.4864	0.305771
14.4948	0.309407
14.5032	0.312672
14.5117	0.315526
14.5201	0.317971
14.5285	0.320004
14.5369	0.321596
14.5454	0.322743
14.5538	0.323119
14.5622	0.32326
14.5706	0.323005
14.579	0.322708
14.5875	0.321654
14.5959	0.320095
14.6043	0.318097
14.6127	0.31567
14.6212	0.312836
14.6296	0.309623
14.638	0.30603
14.6464	0.302074
14.6548	0.297772
14.6633	0.293161
14.6717	0.288284
14.6801	0.283107
14.6885	0.277681
14.697	0.272063
14.7054	0.266237
14.7138	0.260226
14.7222	0.254069
14.7306	0.247784
14.7391	0.241388
14.7475	0.234926
14.7559	0.228419
14.7643	0.221868
14.7728	0.215302
14.7812	0.208737
14.7896	0.20219
14.798	0.195706
14.8064	0.189294
14.8149	0.182921
14.8233	0.176613
14.8317	0.170409
14.8401	0.164329
14.8486	0.158366
14.857	0.152516
14.8654	0.146795
14.8738	0.141219
14.8822	0.135793
14.8907	0.130531
14.8991	0.125412
14.9075	0.120436
14.9159	0.115616
14.9244	0.110963
14.9328	0.106472
14.9412	0.102152
14.9496	0.0979777
14.958	0.0939349
14.9665	0.0900732
14.9749	0.086375
14.9833	0.0828156
14.9917	0.0793757
15.0002	0.0760738
15.0086	0.0729155
15.017	0.0699011
15.0254	0.0670151
15.0339	0.064231
15.0423	0.0615817
15.0507	0.0590537
15.0591	0.0566352
15.0675	0.0543374
15.076	0.0521287
15.0844	0.0500091
15.0928	0.0479898
15.1012	0.0460719
15.1097	0.0442434
15.1181	0.0424984
15.1265	0.0408399
15.1349	0.0392581
15.1433	0.0377422
15.1518	0.0363024
15.1602	0.0349242
15.1686	0.0336141
15.177	0.0323702
15.1855	0.0311794
15.1939	0.0300418
15.2023	0.0289429
15.2107	0.0278985
15.2191	0.0269186
15.2276	0.0259946
15.236	0.0251099
15.2444	0.0242538
15.2528	0.0234431
15.2613	0.0226875
15.2697	0.0219579
15.2781	0.021256
15.2865	0.0206113
15.2949	0.0200107
15.3034	0.0194356
15.3118	0.0188889
15.3202	0.0183826
15.3286	0.0179256
15.3371	0.0174979
15.3455	0.0171035
15.3539	0.0167399
15.3623	0.0164216
15.3707	0.0161319
15.3792	0.0158823
15.3876	0.0156958
15.396	0.0155296
15.4044	0.0154308
15.4129	0.0153757
15.4213	0.0153627
15.4297	0.0153988
15.4381	0.0154557
15.4465	0.015568
15.455	0.0157607
15.4634	0.0160237
15.4718	0.0163389
15.4802	0.016712
15.4887	0.0171545
15.4971	0.017645
15.5055	0.0182143
15.5139	0.0188862
15.5223	0.0196252
15.5308	0.0204135
15.5392	0.0212864
15.5476	0.0222348
15.556	0.0232709
15.5645	0.0243938
15.5729	0.0255415
15.5813	0.0267839
15.5897	0.0281408
15.5981	0.0295485
15.6066	0.0310173
15.615	0.0326088
15.6234	0.0342621
15.6318	0.035958
15.6403	0.0377309
15.6487	0.0395635
15.6571	0.0414433
15.6655	0.0433577
15.6739	0.0452921
15.6824	0.0472683
15.6908	0.04929
15.6992	0.051323
15.7076	0.0533768
15.7161	0.0554651
15.7245	0.057557
15.7329	0.0596245
15.7413	0.061705
15.7497	0.0638031
15.7582	0.0658704
15.7666	0.0678949
15.775	0.0698877
15.7834	0.0718305
15.7919	0.0737165
15.8003	0.0755657
15.8087	0.077356
15.8171	0.079063
15.8255	0.0806642
15.834	0.0821671
15.8424	0.0835861
15.8508	0.0849116
15.8592	0.0860942
15.8677	0.0871626
15.8761	0.088112
15.8845	0.088898
15.8929	0.0895442
15.9013	0.0900648
15.9098	0.0904415
15.9182	0.0905448
15.9266	0.0905894
15.935	0.0904788
15.9435	0.0903679
15.9519	0.0899765
15.9603	0.0894247
15.9687	0.0887092
15.9772	0.087858
15.9856	0.0869087
15.994	0.0858516
16.0024	0.0846772
16.0108	0.0834014
16.0193	0.0820208
16.0277	0.0805519
16.0361	0.0789975
16.0445	0.0773855
16.053	0.0757264
16.0614	0.0739781
16.0698	0.0721909
16.0782	0.0703798
16.0866	0.0685248
16.0951	0.0666564
16.1035	0.0647956
16.1119	0.0629344
16.1203	0.0610824
16.1288	0.0592299
16.1372	0.0573668
16.1456	0.0555276
16.154	0.0537193
16.1624	0.0519282
16.1709	0.0501817
16.1793	0.048481
16.1877	0.0468168
16.1961	0.0451853
16.2046	0.0435835
16.213	0.0420261
16.2214	0.0405232
16.2298	0.0390612
16.2382	0.0376306
16.2467	0.036258
16.2551	0.0349388
16.2635	0.0336658
16.2719	0.032426
16.2804	0.0312263
16.2888	0.0300557
16.2972	0.028919
16.3056	0.0278551
16.314	0.026833
16.3225	0.025837
16.3309	0.0248746
16.3393	0.0239578
16.3477	0.0231645
16.3562	0.0223821
16.3646	0.021565
16.373	0.0207963
16.3814	0.0200668
16.3898	0.0193749
16.3983	0.018695
16.4067	0.0180224
16.4151	0.0173942
16.4235	0.0168169
16.432	0.01624
16.4404	0.0156757
16.4488	0.0151429
16.4572	0.0146457
16.4656	0.0141797
16.4741	0.0137576
16.4825	0.0133682
16.4909	0.0129701
16.4993	0.0125759
16.5078	0.0122093
16.5162	0.0118667
16.5246	0.0115218
16.533	0.0111786
16.5414	0.0108539
16.5499	0.0105583
16.5583	0.0102617
16.5667	0.00998628
16.5751	0.00973665
16.5836	0.00948679
16.592	0.00925078
16.6004	0.00901081
16.6088	0.00881251
16.6172	0.00863088
16.6257	0.00841905
16.6341	0.0082323
16.6425	0.00807819
16.6509	0.00791783
16.6594	0.00775101
16.6678	0.00759548
16.6762	0.00744767
16.6846	0.00730529
16.693	0.00717911
16.7015	0.00705467
16.7099	0.00691681
16.7183	0.00677615
16.7267	0.00665714
16.7352	0.00655722
16.7436	0.00645886
16.752	0.00635259
16.7604	0.00624678
16.7688	0.00615551
16.7773	0.00606036
16.7857	0.00598272
16.7941	0.0059151
16.8025	0.00583995
16.811	0.00578005
16.8194	0.00571917
16.8278	0.00563968
[truncated: 1,563 more rows]
