# Supplementary material for: Neurons dispose of hyperactive kinesin into glial cells for clearance
Source: EMBO J. 2024 May 28;43(13):5. doi: 10.1038/s44318-024-00118-0 (PMC11217292; doi:10.1038/s44318-024-00118-0)
Supplement: Supplementary file 10 — Source data Fig. 1 [file 44318_2024_118_MOESM10_ESM.zip › Figure 1C/OSM-3 G444E numerical data.xlsx]

## Sheet: Sheet1
Volume	Absorbance (UV)			Volume	Molar Mass 1
0	-9.69799e-05			13.274	206867
0.00841728	-8.00925e-05			13.2825	205498
0.0168346	-6.13667e-05			13.2909	204717
0.0252518	6.09796e-07			13.2993	203534
0.0336691	9.41441e-05			13.3077	202651
0.0420864	0.000136285			13.3161	202107
0.0505037	0.000141568			13.3245	200871
0.0589209	0.000166231			13.333	200254
0.0673382	0.00016719			13.3414	201371
0.0757555	0.000166316			13.3498	199871
0.0841728	0.00016544			13.3582	200800
0.09259	0.000162745			13.3666	199187
0.101007	0.000168211			13.3751	198178
0.109425	0.000168389			13.3835	196650
0.117842	0.000168233			13.3919	197044
0.126259	0.00016791			13.4003	196974
0.134676	0.000164638			13.4087	196055
0.143094	0.000161363			13.4171	195001
0.151511	0.000161536			13.4256	195516
0.159928	0.000161711			13.434	195256
0.168346	0.00015642			13.4424	195924
0.176763	0.000151126			13.4508	194593
0.18518	0.000138168			13.4592	194461
0.193597	0.000126865			13.4676	194313
0.202015	0.000121521			13.4761	193766
0.210432	0.000123676			13.4845	194164
0.218849	0.00012319			13.4929	193917
0.227266	0.00013594			13.5013	193567
0.235684	0.000142576			13.5097	193482
0.244101	0.000140851			13.5181	194116
0.252518	0.000139121			13.5266	193811
0.260936	0.000137095			13.535	193717
0.269353	0.000162638			13.5434	193689
0.27777	0.000159956			13.5518	193774
0.286187	0.000157257			13.5602	193661
0.294605	0.000148605			13.5687	193581
0.303022	0.000143263			13.5771	193573
0.311439	0.00014393			13.5855	193558
0.319857	0.000142752			13.5939	193469
0.328274	0.000141574			13.6023	193035
0.336691	0.000129171			13.6107	193457
0.345108	0.000129503			13.6192	193586
0.353526	0.000127609			13.6276	193945
0.361943	0.000125714			13.636	193540
0.37036	0.000126382			13.6444	192920
0.378777	0.000125312			13.6528	193728
0.387195	0.000124241			13.6612	193335
0.395612	0.000104564			13.6697	193769
0.404029	0.000103403			13.6781	194829
0.412447	0.000103143			13.6865	195971
0.420864	0.000108169			13.6949	194577
0.429281	0.000109117			13.7033	194339
0.437698	0.000110062			13.7117	195896
0.446116	0.000109546			13.7202	194810
0.454533	0.00010903			13.7286	194347
0.46295	0.000108376			13.737	194313
0.471368	0.000102372			13.7454	195747
0.479785	9.857e-05			13.7538	194812
0.488202	9.21235e-05			13.7622	196491
0.496619	9.05342e-05			13.7707	195677
0.505037	9.04849e-05			13.7791	196207
0.513454	8.83421e-05			13.7875	195302
0.521871	8.61982e-05			13.7959	195837
0.530288	9.10023e-05			13.8043	197113
0.538706	9.08481e-05			13.8128	197564
0.547123	9.06911e-05			13.8212	198700
0.55554	9.7042e-05			13.8296	198038
0.563958	0.000102737			13.838	197756
0.572375	0.000103466			13.8464	198374
0.580792	0.000101379			13.8548	197656
0.589209	9.92906e-05			13.8633	201503
0.597627	9.74768e-05			13.8717	201563
0.606044	9.08095e-05			13.8801	197960
0.614461	8.39162e-05
0.622879	6.95268e-05
0.631296	6.44051e-05
0.639713	6.83241e-05
0.64813	6.98231e-05
0.656548	7.13207e-05
0.664965	7.70104e-05
0.673382	7.45683e-05
0.681799	7.21214e-05
0.690217	6.2531e-05
0.698634	3.79886e-05
0.707051	4.76397e-05
0.715469	6.13309e-05
0.723886	6.7219e-05
0.732303	6.28606e-05
0.74072	5.84962e-05
0.749138	5.80106e-05
0.757555	6.65675e-05
0.765972	6.6415e-05
0.774389	6.36654e-05
0.782807	6.09144e-05
0.791224	5.44663e-05
0.799641	5.28709e-05
0.808059	5.1831e-05
0.816476	5.07914e-05
0.824893	4.63322e-05
0.83331	4.21994e-05
0.841728	3.80668e-05
0.850145	3.00829e-05
0.858562	2.83469e-05
0.86698	2.66146e-05
0.875397	2.26508e-05
0.883814	2.3488e-05
0.892231	2.91731e-05
0.900649	4.01618e-05
0.909066	3.8964e-05
0.917483	3.77591e-05
0.9259	3.53954e-05
0.934318	2.58616e-05
0.942735	2.52008e-05
0.951152	2.45451e-05
0.95957	1.46749e-05
0.967987	-8.09062e-06
0.976404	3.54526e-06
0.984821	8.57822e-06
0.993239	1.36073e-05
1.00166	1.11363e-05
1.01007	8.6609e-06
1.01849	3.53824e-06
1.02691	1.36364e-05
1.03533	1.40646e-05
1.04374	1.32322e-05
1.05216	1.2399e-05
1.06058	4.18965e-06
1.06899	4.13995e-06
1.07741	4.0384e-06
1.08583	3.24816e-06
1.09425	2.45752e-06
1.10266	8.80728e-06
1.11108	5.37228e-06
1.1195	1.93151e-06
1.12792	-4.79072e-06
1.13633	4.5136e-07
1.14475	6.86184e-06
1.15317	8.88772e-06
1.16158	7.00851e-06
1.17	5.12701e-06
1.17842	2.65361e-06
1.18684	5.47382e-06
1.19525	6.75348e-06
1.20367	9.13996e-06
1.21209	9.53059e-06
1.22051	3.74163e-06
1.22892	-2.05096e-06
1.23734	-1.92955e-05
1.24576	-1.95766e-05
1.25417	-1.76926e-05
1.26259	-1.73792e-05
1.27101	-1.70667e-05
1.27943	-1.72229e-05
1.28784	-1.73793e-05
1.29626	-1.2348e-05
1.30468	-1.1484e-05
1.3131	-1.26488e-05
1.32151	-1.38147e-05
1.32993	-1.87173e-05
1.33835	-2.53844e-05
1.34676	-2.91827e-05
1.35518	-2.71359e-05
1.3636	-2.65744e-05
1.37202	-2.96268e-05
1.38043	-3.26813e-05
1.38885	-2.50059e-05
1.39727	-2.65375e-05
1.40569	-2.80745e-05
1.4141	-3.39673e-05
1.42252	-4.47242e-05
1.43094	-5.54839e-05
1.43935	-8.33474e-05
1.44777	-0.000120893
1.45619	-0.000109715
1.46461	-0.000108653
1.47302	-9.78888e-05
1.48144	-9.28531e-05
1.48986	-9.23171e-05
1.49828	-9.2432e-05
1.50669	-9.49401e-05
1.51511	-9.74495e-05
1.52353	-0.000101245
1.53194	-8.93758e-05
1.54036	-8.1476e-05
1.54878	-7.83225e-05
1.5572	-8.25047e-05
1.56561	-8.66913e-05
1.57403	-9.2472e-05
1.58245	-9.35148e-05
1.59087	-9.45548e-05
1.59928	-0.000101663
1.6077	-7.78853e-05
1.61612	-7.74211e-05
1.62453	-7.83771e-05
1.63295	-7.93338e-05
1.64137	-7.67319e-05
1.64979	-7.66938e-05
1.6582	-7.70011e-05
1.66662	-7.73087e-05
1.67504	-7.5095e-05
1.68346	-7.583e-05
1.69187	-7.65667e-05
1.70029	-7.88219e-05
1.70871	-7.60021e-05
1.71712	-7.53298e-05
1.72554	-7.57344e-05
1.73396	-7.99312e-05
1.74238	-8.41303e-05
1.75079	-7.93224e-05
1.75921	-7.76024e-05
1.76763	-7.84202e-05
1.77605	-7.92395e-05
1.78446	-8.04214e-05
1.79288	-8.16035e-05
1.8013	-8.5131e-05
1.80971	-0.000103476
1.81813	-0.000100337
1.82655	-0.000100437
1.83497	-0.00010054
1.84338	-9.86002e-05
1.8518	-9.66594e-05
1.86022	-9.5601e-05
1.86864	-9.4543e-05
1.87705	-9.3541e-05
1.88547	-9.55451e-05
1.89389	-9.7551e-05
1.9023	-9.96401e-05
1.91072	-0.000101729
1.91914	-0.000106077
1.92756	-0.000108335
1.93597	-0.000140373
1.94439	-0.000172429
1.95281	-0.000327831
1.96123	-0.000402326
1.96964	-0.000391603
1.97806	-0.000375758
1.98648	-0.000369607
1.99489	-0.000332139
2.00331	-0.000296428
2.01173	-0.000286521
2.02015	-0.000285682
2.02856	-0.000287714
2.03698	-0.000289747
2.0454	-0.00029377
2.05382	-0.000272861
2.06223	-0.000273749
2.07065	-0.00027465
2.07907	-0.000276296
2.08748	-0.000274576
2.0959	-0.000273106
2.10432	-0.000273468
2.11274	-0.000273832
2.12115	-0.000269906
2.12957	-0.000268516
2.13799	-0.000268617
2.14641	-0.000268719
2.15482	-0.000267885
2.16324	-0.000266359
2.17166	-0.000265977
2.18007	-0.00027298
2.18849	-0.000279988
2.19691	-0.000283569
2.20533	-0.000285602
2.21374	-0.000280354
2.22216	-0.000279404
2.23058	-0.000278456
2.239	-0.000278391
2.24741	-0.000278328
2.25583	-0.000274399
2.26425	-0.000270033
2.27266	-0.000271512
2.28108	-0.000272995
2.2895	-0.000276352
2.29792	-0.000276291
2.30633	-0.000281137
2.31475	-0.000285986
2.32317	-0.000298169
2.33159	-0.000296457
2.34	-0.000295841
2.34842	-0.000295998
2.35684	-0.00029819
2.36525	-0.000300383
2.37367	-0.000281233
2.38209	-0.000279811
2.39051	-0.000280481
2.39892	-0.000281152
2.40734	-0.000283129
2.41576	-0.000285108
2.42418	-0.000291003
2.43259	-0.000288183
2.44101	-0.000284973
2.44943	-0.000285541
2.45784	-0.000286111
2.46626	-0.000278875
2.47468	-0.000276713
2.4831	-0.000278192
2.49151	-0.000279674
2.49993	-0.000284796
2.50835	-0.000287495
2.51677	-0.000275905
2.52518	-0.000270401
2.5336	-0.0002649
2.54202	-0.000255676
2.55043	-0.000256242
2.55885	-0.000256813
2.56727	-0.000257577
2.57569	-0.000260718
2.5841	-0.000275769
2.59252	-0.000286843
2.60094	-0.000271895
2.60936	-0.000268461
2.61777	-0.000267265
2.62619	-0.00026978
2.63461	-0.000272296
2.64303	-0.000269918
2.65144	-0.000263564
2.65986	-0.000263607
2.66828	-0.000264093
2.67669	-0.000263809
2.68511	-0.000267442
2.69353	-0.000271077
2.70195	-0.000274647
2.71036	-0.000259697
2.71878	-0.000260232
2.7272	-0.000260776
2.73562	-0.00026336
2.74403	-0.000264953
2.75245	-0.000270737
2.76087	-0.000280054
2.76928	-0.000277678
2.7777	-0.000266469
2.78612	-0.00026753
2.79454	-0.000268597
2.80295	-0.000273661
2.81137	-0.00027716
2.81979	-0.000280658
2.82821	-0.000289253
2.83662	-0.00028994
2.84504	-0.000290622
2.85346	-0.000294035
2.86187	-0.000294415
2.87029	-0.000295068
2.87871	-0.000295722
2.88713	-0.000294885
2.89554	-0.000292561
2.90396	-0.000292138
2.91238	-0.000297135
2.9208	-0.000302135
2.92921	-0.000305052
2.93763	-0.000307306
2.94605	-0.00030757
2.95446	-0.000305358
2.96288	-0.000304989
2.9713	-0.000307036
2.97972	-0.000309083
2.98813	-0.000295672
2.99655	-0.000291408
3.00497	-0.000292956
3.01339	-0.000294507
3.0218	-0.000297396
3.03022	-0.000306489
3.03864	-0.00031029
3.04705	-0.000313434
3.05547	-0.000316576
3.06389	-0.000335142
3.07231	-0.000327926
3.08072	-0.00032179
3.08914	-0.000316095
3.09756	-0.000309023
3.10598	-0.000306003
3.11439	-0.000307165
3.12281	-0.000308329
3.13123	-0.000309257
3.13964	-0.000306658
3.14806	-0.000305603
3.15648	-0.000312817
3.1649	-0.000320036
3.17331	-0.000318318
3.18173	-0.000318585
3.19015	-0.000319406
3.19857	-0.000320226
3.20698	-0.000321818
3.2154	-0.000336869
3.22382	-0.000336924
3.23223	-0.000335096
3.24065	-0.000335529
3.24907	-0.000341616
3.25749	-0.000347706
3.2659	-0.000354594
3.27432	-0.000354854
3.28274	-0.00033306
3.29116	-0.000337922
3.29957	-0.000342799
3.30799	-0.000352613
3.31641	-0.000369656
3.32482	-0.000359566
3.33324	-0.000347912
3.34166	-0.000348889
3.35008	-0.000349874
3.35849	-0.000351796
3.36691	-0.000353168
3.37533	-0.000355647
3.38375	-0.000368931
3.39216	-0.000376044
3.40058	-0.000377416
3.409	-0.000377574
3.41741	-0.000377731
3.42583	-0.000377337
3.43425	-0.000366794
3.44267	-0.000368267
3.45108	-0.000369748
3.4595	-0.000373325
3.46792	-0.00037045
3.47634	-0.000372508
3.48475	-0.000374569
3.49317	-0.000376105
3.50159	-0.000377641
3.51	-0.000381105
3.51842	-0.000381044
3.52684	-0.000383133
3.53526	-0.000385222
3.54367	-0.000386817
3.55209	-0.000388878
3.56051	-0.000390939
3.56893	-0.000397992
3.57734	-0.000402011
3.58576	-0.000393072
3.59418	-0.000389449
3.60259	-0.000399465
3.61101	-0.000409489
3.61943	-0.000427179
3.62785	-0.000413554
3.63626	-0.000398374
3.64468	-0.000397199
3.6531	-0.00039708
3.66152	-0.000397485
3.66993	-0.000403007
3.67835	-0.000408532
3.68677	-0.000415421
3.69518	-0.000412603
3.7036	-0.000415352
3.71202	-0.000418105
3.72044	-0.000423781
3.72885	-0.000436622
3.73727	-0.00043535
3.74569	-0.000430096
3.75411	-0.000417795
3.76252	-0.000416177
3.77094	-0.000416166
3.77936	-0.000416156
3.78777	-0.000413831
3.79619	-0.000412967
3.80461	-0.000417634
3.81303	-0.000422304
3.82144	-0.000440225
3.82986	-0.000454401
3.83828	-0.000458201
3.8467	-0.000446113
3.85511	-0.000433139
3.86353	-0.000431191
3.87195	-0.000427048
3.88036	-0.000429849
3.88878	-0.000432654
3.8972	-0.000438439
3.90562	-0.000446653
3.91403	-0.000436333
3.92245	-0.000419605
3.93087	-0.000413683
3.93929	-0.00041257
3.9477	-0.00041408
3.95612	-0.000415591
3.96454	-0.000428208
3.97295	-0.000427654
3.98137	-0.000428335
3.98979	-0.000429016
3.99821	-0.000414727
4.00662	-0.000386964
4.01504	-0.000383683
4.02346	-0.000380416
4.03188	-0.000380295
4.04029	-0.000381967
4.04871	-0.000383641
4.05713	-0.000384572
4.06554	-0.000385503
4.07396	-0.000385766
4.08238	-0.000375225
4.0908	-0.000375155
4.09921	-0.000377573
4.10763	-0.000379993
4.11605	-0.000384894
4.12447	-0.000395315
4.13288	-0.0003925
4.1413	-0.000378864
4.14972	-0.000376642
4.15813	-0.000377267
4.16655	-0.000377894
4.17497	-0.000384782
4.18339	-0.000394092
4.1918	-0.000391771
4.20022	-0.000393
4.20864	-0.000394231
4.21706	-0.000388712
4.22547	-0.00038724
4.23389	-0.000388458
4.24231	-0.000389679
4.25072	-0.000393588
4.25914	-0.00039165
4.26756	-0.000380663
4.27598	-0.000381585
4.28439	-0.000382515
4.29281	-0.000384987
4.30123	-0.00037797
4.30965	-0.000370624
4.31806	-0.000367633
4.32648	-0.000369692
4.3349	-0.000371754
4.34331	-0.000366288
4.35173	-0.000366496
4.36015	-0.000366901
4.36857	-0.000367306
4.37698	-0.000364042
4.3854	-0.000355924
4.39382	-0.000357511
4.40224	-0.000359104
4.41065	-0.000362023
4.41907	-0.000377066
4.42749	-0.000369622
4.43591	-0.000368118
4.44432	-0.000365078
4.45274	-0.000365563
4.46116	-0.000356785
4.46957	-0.000357157
4.47799	-0.000357533
4.48641	-0.000356035
4.49483	-0.000354536
4.50324	-0.00035083
4.51166	-0.000349551
4.52008	-0.000348272
4.5285	-0.000344557
4.53691	-0.000333298
4.54533	-0.000329506
4.55375	-0.000327856
4.56216	-0.000328709
4.57058	-0.000329564
4.579	-0.000319684
4.58742	-0.000320772
4.59583	-0.000321867
4.60425	-0.000327319
4.61267	-0.000328033
4.62109	-0.0003422
4.6295	-0.000348871
4.63792	-0.000343185
4.64634	-0.000342511
4.65475	-0.000342586
4.66317	-0.00034266
4.67159	-0.000343148
4.68001	-0.000352018
4.68842	-0.00035014
4.69684	-0.000349827
4.70526	-0.000361389
4.71368	-0.000372957
4.72209	-0.000372293
4.73051	-0.000372586
4.73893	-0.00037288
4.74734	-0.000373148
4.75576	-0.000373746
4.76418	-0.000374345
4.7726	-0.000375276
4.78101	-0.000376421
4.78943	-0.000382646
4.79785	-0.000388874
4.80627	-0.000396429
4.81468	-0.000396371
4.8231	-0.000396307
4.83152	-0.000393044
4.83993	-0.0003836
4.84835	-0.000384305
4.85677	-0.000385016
4.86519	-0.000391466
4.8736	-0.000417108
4.88202	-0.000429961
4.89044	-0.000430231
4.89886	-0.000422343
4.90727	-0.000422603
4.91569	-0.000422868
4.92411	-0.000419496
4.93252	-0.000421692
4.94094	-0.00042389
4.94936	-0.000440707
4.95778	-0.000445177
4.96619	-0.000452067
4.97461	-0.000462266
4.98303	-0.000464748
4.99145	-0.000473843
4.99986	-0.000482938
5.00828	-0.000485196
5.0167	-0.000487669
5.02511	-0.000486283
5.03353	-0.000487597
5.04195	-0.000488912
5.05037	-0.000490698
5.05878	-0.000492483
5.0672	-0.000496116
5.07562	-0.000498042
5.08404	-0.000499966
5.09245	-0.000505092
5.10087	-0.000524333
5.10929	-0.000528134
5.1177	-0.000522998
5.12612	-0.000517857
5.13454	-0.000514649
5.14296	-0.000513563
5.15137	-0.000517622
5.15979	-0.000521684
5.16821	-0.00053089
5.17663	-0.000549034
5.18504	-0.00055083
5.19346	-0.000552616
5.20188	-0.000560662
5.21029	-0.000567767
5.21871	-0.000553256
5.22713	-0.000553102
5.23555	-0.000553797
5.24396	-0.000554493
5.25238	-0.000558731
5.2608	-0.000562972
5.26922	-0.000586629
5.27763	-0.00058614
5.28605	-0.000587566
5.29447	-0.000588993
5.30288	-0.000598969
5.3113	-0.000600344
5.31972	-0.000600061
5.32814	-0.000601777
5.33655	-0.000603494
5.34497	-0.000606494
5.35339	-0.000614489
5.36181	-0.000627767
5.37022	-0.000634002
5.37864	-0.000628151
5.38706	-0.000626732
5.39547	-0.000631233
5.40389	-0.000635736
5.41231	-0.000642186
5.42073	-0.000669375
5.42914	-0.000681128
5.43756	-0.000682618
5.44598	-0.000684101
5.4544	-0.000691644
5.46281	-0.000692468
5.47123	-0.000693287
5.47965	-0.000704807
5.48806	-0.000719422
5.49648	-0.000732276
5.5049	-0.000727037
5.51332	-0.000722281
5.52173	-0.000722627
5.53015	-0.000722976
5.53857	-0.000722471
5.54699	-0.000723785
5.5554	-0.0007251
5.56382	-0.000713897
5.57224	-0.000714377
5.58065	-0.000714863
5.58907	-0.000708077
5.59749	-0.000705967
5.60591	-0.000708079
5.61432	-0.000710193
5.62274	-0.000715317
5.63116	-0.000714374
5.63958	-0.000713427
5.64799	-0.000712146
5.65641	-0.000689907
5.66483	-0.000686136
5.67324	-0.000685546
5.68166	-0.000684958
5.69008	-0.000683669
5.6985	-0.000661654
5.70691	-0.000661469
5.71533	-0.000661297
5.72375	-0.000661347
5.73217	-0.000661173
5.74058	-0.000660999
5.749	-0.000660162
5.75742	-0.000659325
5.76583	-0.000652527
5.77425	-0.000642312
5.78267	-0.000639098
5.79109	-0.000635889
5.7995	-0.000633061
5.80792	-0.000621854
5.81634	-0.000613297
5.82476	-0.00061135
5.83317	-0.000599703
5.84159	-0.000598748
5.85001	-0.0005978
5.85842	-0.000589241
5.86684	-0.000582442
5.87526	-0.000584856
5.88368	-0.000587277
5.89209	-0.000592951
5.90051	-0.0005941
5.90893	-0.000592271
5.91735	-0.000591707
5.92576	-0.000591144
5.93418	-0.000590669
5.9426	-0.000592192
5.95101	-0.000593717
5.95943	-0.000595311
5.96785	-0.000597786
5.97627	-0.000580844
5.98468	-0.000570731
5.9931	-0.000570109
6.00152	-0.00056883
6.00994	-0.000558946
6.01835	-0.000550824
6.02677	-0.000546674
6.03519	-0.000546055
6.0436	-0.000541913
6.05202	-0.000542066
6.06044	-0.000543049
6.06886	-0.000544033
6.07727	-0.000537904
6.08569	-0.000537505
6.09411	-0.000537109
6.10253	-0.000533403
6.11094	-0.000527492
6.11936	-0.000524889
6.12778	-0.000528907
6.1362	-0.000532929
6.14461	-0.000545327
6.15303	-0.000541621
6.16145	-0.000533838
6.16986	-0.000526051
6.17828	-0.000508888
6.1867	-0.000507267
6.19512	-0.000507256
6.20353	-0.000507247
6.21195	-0.000503101
6.22037	-0.000502593
6.22879	-0.000503575
6.2372	-0.000504557
6.24562	-0.00048916
6.25404	-0.000489421
6.26245	-0.000490796
6.27087	-0.000492171
6.27929	-0.000506106
6.28771	-0.00050396
6.29612	-0.000494077
6.30454	-0.000490697
6.31296	-0.00048732
6.32138	-0.000486868
6.32979	-0.000487714
6.33821	-0.000488561
6.34663	-0.000488165
6.35504	-0.000480484
6.36346	-0.000470818
6.37188	-0.00046115
6.3803	-0.000446627
6.38871	-0.000443689
6.39713	-0.000440758
6.40555	-0.000442569
6.41397	-0.000444382
6.42238	-0.000449063
6.4308	-0.000443651
6.43922	-0.000441349
6.44763	-0.00043905
6.45605	-0.000433138
6.46447	-0.000433733
6.47289	-0.000434332
6.4813	-0.000432167
6.48972	-0.00042758
6.49814	-0.000428065
6.50656	-0.000428553
6.51497	-0.000428163
6.52339	-0.000407253
6.53181	-0.000403754
6.54022	-0.000400265
6.54864	-0.000401524
6.55706	-0.000402785
6.56548	-0.000407245
6.57389	-0.000412367
6.58231	-0.000406678
6.59073	-0.000405039
6.59915	-0.000405042
6.60756	-0.000405046
6.61598	-0.000395591
6.6244	-0.000383066
6.63281	-0.00038057
6.64123	-0.000385747
6.64965	-0.000390928
6.65807	-0.000384581
6.66648	-0.000366972
6.6749	-0.000366815
6.68332	-0.000367949
6.69174	-0.000369085
6.70015	-0.00035898
6.70857	-0.000343359
6.71699	-0.000343065
6.7254	-0.00034278
6.73382	-0.000340402
6.74224	-0.0003437
6.75066	-0.000347002
6.75907	-0.000353558
6.76749	-0.000349639
6.77591	-0.00035098
6.78433	-0.000352323
6.79274	-0.000354632
6.80116	-0.000355784
6.80958	-0.000356937
6.81799	-0.000371103
6.82641	-0.000376012
6.83483	-0.000380469
6.84325	-0.000374336
6.85166	-0.000362035
6.86008	-0.000360084
6.8685	-0.000356489
6.87692	-0.000355374
6.88533	-0.000354261
6.89375	-0.000349067
6.90217	-0.000346877
6.91058	-0.000348232
6.919	-0.000349589
6.92742	-0.000350516
6.93584	-0.000352883
6.94425	-0.000355251
6.95267	-0.000364991
6.96109	-0.000342118
6.96951	-0.000342506
6.97792	-0.000343473
6.98634	-0.000344441
6.99476	-0.000346033
7.00317	-0.000348287
7.01159	-0.000350541
7.02001	-0.000358092
7.02843	-0.000370939
7.03684	-0.000375627
7.04526	-0.000380532
7.05368	-0.00038786
7.0621	-0.000390337
7.07051	-0.000392812
7.07893	-0.000395286
7.08735	-0.000397761
7.09576	-0.000407958
7.10418	-0.000411983
7.1126	-0.000414901
7.12102	-0.000417817
7.12943	-0.000423161
7.13785	-0.000423597
7.14627	-0.000425879
7.15469	-0.000428161
7.1631	-0.00043527
7.17152	-0.000443704
7.17994	-0.000447509
7.18835	-0.000457487
7.19677	-0.000465916
7.20519	-0.000471265
7.21361	-0.000475286
7.22202	-0.00047666
7.23044	-0.000478913
7.23886	-0.000481168
7.24728	-0.000503721
7.25569	-0.000504498
7.26411	-0.000505262
7.27253	-0.000510274
7.28094	-0.000515178
7.28936	-0.000520747
7.29778	-0.000533589
7.3062	-0.000533643
7.31461	-0.000532255
7.32303	-0.000533016
7.33145	-0.00053378
7.33987	-0.000536254
7.34828	-0.00053873
7.3567	-0.000537841
7.36512	-0.000537916
7.37353	-0.000544926
7.38195	-0.00055194
7.39037	-0.000555078
7.39879	-0.000556786
7.4072	-0.000558493
7.41562	-0.000577287
7.42404	-0.000579108
7.43246	-0.00057673
7.44087	-0.000573024
7.44929	-0.000560273
7.45771	-0.000559647
7.46612	-0.000562507
7.47454	-0.000565368
7.48296	-0.000571263
7.49138	-0.00057131
7.49979	-0.000567884
7.50821	-0.000569228
7.51663	-0.000570576
7.52505	-0.000588487
7.53346	-0.000588321
7.54188	-0.000586604
7.5503	-0.00058676
7.55871	-0.000588958
7.56713	-0.000591157
7.57555	-0.000595397
7.58397	-0.000618614
7.59238	-0.000612495
7.6008	-0.00060487
7.60922	-0.000601465
7.61764	-0.000600119
7.62605	-0.000599802
7.63447	-0.000607712
7.64289	-0.000615627
7.6513	-0.000608458
7.65972	-0.000607148
7.66814	-0.000607734
7.67656	-0.00060832
7.68497	-0.000615427
7.69339	-0.000616526
7.70181	-0.000617622
7.71023	-0.000619987
7.71864	-0.000636586
7.72706	-0.000665988
7.73548	-0.000687886
7.74389	-0.00068999
7.75231	-0.000692081
7.76073	-0.000709452
7.76915	-0.00071987
7.77756	-0.000712534
7.78598	-0.000709432
7.7944	-0.000708457
7.80282	-0.000708544
7.81123	-0.000718982
7.81965	-0.000729426
7.82807	-0.000742274
7.83648	-0.000738576
7.8449	-0.000727588
7.85332	-0.000718582
7.86174	-0.000716913
7.87015	-0.000717151
7.87857	-0.000730199
7.88699	-0.000743253
7.89541	-0.000761404
7.90382	-0.000768084
7.91224	-0.000766371
7.92066	-0.000758363
7.92908	-0.000757136
7.93749	-0.000755912
7.94591	-0.000750662
7.95433	-0.000746291
7.96274	-0.000736182
7.97116	-0.000728057
7.97958	-0.000719933
7.988	-0.000699
7.99641	-0.000653844
8.00483	-0.000632891
8.01325	-0.000615713
8.02167	-0.000595449
8.03008	-0.000559078
8.0385	-0.000491144
8.04692	-0.000432235
8.05533	-0.000400692
8.06375	-0.00036254
8.07217	-0.000291952
8.08059	-0.000213622
8.089	-0.000132417
8.09742	-4.32709e-05
8.10584	4.25799e-05
8.11426	0.000144647
8.12267	0.000251458
8.13109	0.000352758
8.13951	0.000452509
8.14792	0.000554465
8.15634	0.000656423
8.16476	0.000753307
8.17318	0.000866737
8.18159	0.000987895
8.19001	0.00109119
8.19843	0.0012055
8.20685	0.00129907
8.21526	0.00137278
8.22368	0.00145721
8.2321	0.00152562
8.24051	0.00159733
8.24893	0.0016558
8.25735	0.00169353
8.26577	0.0017233
8.27418	0.00173783
8.2826	0.00176626
8.29102	0.00176302
8.29944	0.00175977
8.30785	0.00174979
8.31627	0.00171664
8.32469	0.00166979
8.3331	0.00161256
8.34152	0.00154568
8.34994	0.00148844
8.35836	0.0014407
8.36677	0.00137178
8.37519	0.00128873
8.38361	0.00120743
8.39203	0.00114467
8.40044	0.00109825
8.40886	0.00102999
8.41728	0.000954885
8.42569	0.000903385
8.43411	0.00086447
8.44253	0.000818291
8.45095	0.000790221
8.45936	0.000763899
8.46778	0.000734932
8.4762	0.00070861
8.48462	0.000667509
8.49303	0.000629705
8.50145	0.000606025
8.50987	0.00057397
8.51828	0.000549855
8.5267	0.000541406
8.53512	0.000518627
8.54354	0.000496948
8.55195	0.000488948
8.56037	0.000488011
8.56879	0.000480027
8.57721	0.000468504
8.58562	0.000456756
8.59404	0.000431992
8.60246	0.000410085
8.61087	0.00041245
8.61929	0.000415825
8.62771	0.000419201
8.63613	0.000425116
8.64454	0.000421402
8.65296	0.000417684
8.66138	0.000409085
8.6698	0.000401536
8.67821	0.000405019
8.68663	0.000415776
8.69505	0.000418276
8.70346	0.000420772
8.71188	0.000430873
8.7203	0.000436791
8.72872	0.000443809
8.73713	0.000444098
8.74555	0.000444383
8.75397	0.000445662
8.76239	0.000446942
8.7708	0.000458594
8.77922	0.000478629
8.78764	0.000486539
8.79605	0.000496196
8.80447	0.000523509
8.81289	0.000532753
8.82131	0.000540656
8.82972	0.000568854
8.83814	0.000568386
8.84656	0.0005679
8.85498	0.000585506
8.86339	0.000607753
8.87181	0.00060728
8.88023	0.000615843
8.88864	0.000638532
8.89706	0.000668064
8.90548	0.000689873
8.9139	0.000697555
8.92231	0.000720675
8.93073	0.000737636
8.93915	0.000762531
8.94757	0.000796038
8.95598	0.000715865
8.9644	0.000635624
8.97282	0.00044942
8.98123	0.000447562
8.98965	0.000843067
8.99807	0.000859804
9.00649	0.000880291
9.0149	0.000908058
9.02332	0.000931636
9.03174	0.000950781
9.04016	0.000990016
9.04857	0.00103346
9.05699	0.00106389
9.06541	0.00108417
9.07382	0.00108833
9.08224	0.0010927
9.09066	0.00111163
9.09908	0.00113896
9.10749	0.00117247
9.11591	0.0012084
9.12433	0.00121632
9.13275	0.00123196
9.14116	0.00127381
9.14958	0.00129917
9.158	0.00132319
9.16641	0.00134368
9.17483	0.00135688
9.18325	0.00138575
9.19167	0.00142853
9.20008	0.0014477
9.2085	0.00147062
9.21692	0.00150192
9.22534	0.00151977
9.23375	0.00155746
9.24217	0.00159141
9.25059	0.00161301
9.259	0.00162355
9.26742	0.00163587
9.27584	0.00166297
9.28426	0.00169471
9.29267	0.00172513
9.30109	0.00175202
9.30951	0.00178531
9.31793	0.00182412
9.32634	0.00185587
9.33476	0.00186379
9.34318	0.00189244
9.35159	0.00193565
9.36001	0.00196278
9.36843	0.00200309
9.37685	0.00204344
9.38526	0.00207763
9.39368	0.00211004
9.4021	0.00215304
9.41052	0.00220112
9.41893	0.00224656
9.42735	0.00228603
9.43577	0.00231646
9.44418	0.00234799
9.4526	0.00236914
9.46102	0.00238257
9.46944	0.00240217
9.47785	0.00242884
9.48627	0.00246055
9.49469	0.00250928
9.50311	0.00255472
9.51152	0.0025739
9.51994	0.00259638
9.52836	0.00261157
9.53677	0.0026347
9.54519	0.00266843
9.55361	0.00269157
9.56203	0.0027253
9.57044	0.00275859
9.57886	0.00278835
9.58728	0.00282031
9.5957	0.00282569
9.60411	0.00283105
9.61253	0.00286916
9.62095	0.00292143
9.62937	0.00294062
9.63778	0.00295162
9.6462	0.00297475
9.65462	0.00300207
9.66303	0.00302808
9.67145	0.0030521
9.67987	0.00308098
9.68829	0.00311095
9.6967	0.00312328
9.70512	0.0031398
9.71354	0.00317834
9.72196	0.00322112
9.73037	0.0032456
9.73879	0.00326521
9.74721	0.00328084
9.75562	0.0033
9.76404	0.00332005
9.77246	0.00335311
9.78088	0.00339611
9.78929	0.00343007
9.79771	0.00344747
9.80613	0.00344854
9.81455	0.00346792
9.82296	0.0034873
9.83138	0.00349872
9.8398	0.0035267
9.84821	0.00355381
9.85663	0.00356416
9.86505	0.00358221
9.87347	0.00360865
9.88188	0.00362429
9.8903	0.00365007
9.89872	0.00368997
9.90714	0.00369502
9.91555	0.00369741
9.92397	0.003719
9.93239	0.0037514
9.9408	0.00378554
9.94922	0.00378994
9.95764	0.00380666
9.96606	0.00384016
9.97447	0.00385426
9.98289	0.00386217
9.99131	0.00386588
9.99973	0.00386848
10.0081	0.00389006
10.0166	0.00392732
10.025	0.00395532
10.0334	0.00398
10.0418	0.00400688
10.0502	0.00401723
10.0586	0.00402997
10.0671	0.00403126
10.0755	0.00403739
10.0839	0.00404331
10.0923	0.00405297
10.1007	0.00408536
10.1091	0.00409747
10.1176	0.00409964
10.126	0.0041071
10.1344	0.00413729
10.1428	0.00416704
10.1512	0.00416713
10.1597	0.00416719
10.1681	0.00417797
10.1765	0.00420239
10.1849	0.00421334
10.1933	0.00421852
10.2017	0.00422369
10.2102	0.0042349
10.2186	0.00425472
10.227	0.00427057
10.2354	0.00428289
10.2438	0.00429477
10.2522	0.00429759
10.2607	0.00430197
10.2691	0.00433105
10.2775	0.00434382
10.2859	0.00435965
10.2943	0.00436513
10.3027	0.00437061
10.3112	0.00437873
10.3196	0.00438222
10.328	0.00439034
10.3364	0.00440089
10.3448	0.00442049
10.3533	0.00444406
10.3617	0.00445087
10.3701	0.00445634
10.3785	0.00447042
10.3869	0.00448119
10.3953	0.0044913
10.4038	0.00449534
10.4122	0.00449938
10.4206	0.00450353
10.429	0.00451098
10.4374	0.0045233
10.4458	0.0045429
10.4543	0.00455963
10.4627	0.00456996
10.4711	0.00457037
10.4795	0.00458996
10.4879	0.00461243
10.4963	0.00461637
10.5048	0.00461985
10.5132	0.00462356
10.5216	0.00463388
10.53	0.00464311
10.5384	0.00465211
10.5468	0.00466024
10.5553	0.0046688
10.5637	0.00469766
10.5721	0.00472235
10.5805	0.00473445
10.5889	0.00473507
10.5974	0.00473569
10.6058	0.00474359
10.6142	0.00476517
10.6226	0.00476867
10.631	0.00477215
10.6394	0.00478997
10.6479	0.00479512
10.6563	0.00480027
10.6647	0.00481942
10.6731	0.0048463
10.6815	0.00486238
10.6899	0.0048886
10.6984	0.00488857
10.7068	0.00488853
10.7152	0.00491407
10.7236	0.00492706
10.732	0.0049396
10.7404	0.00496141
10.7489	0.00498298
10.7573	0.0050092
10.7657	0.00503433
10.7741	0.00504886
10.7825	0.00507728
10.7909	0.00511697
10.7994	0.00513394
10.8078	0.00513898
10.8162	0.00515483
10.8246	0.0051709
10.833	0.00520352
10.8415	0.00523283
10.8499	0.00524252
10.8583	0.00526849
10.8667	0.00528281
10.8751	0.00528388
10.8835	0.00531494
10.892	0.00535661
10.9004	0.00536983
10.9088	0.00539649
10.9172	0.00543618
10.9256	0.00546307
10.934	0.00548312
10.9425	0.00549346
10.9509	0.0055166
10.9593	0.00555915
10.9677	0.00559928
10.9761	0.00563167
10.9845	0.00566319
10.993	0.00568435
11.0014	0.0057119
11.0098	0.00574011
11.0182	0.0057745
11.0266	0.00580824
11.0351	0.0058316
11.0435	0.00585474
11.0519	0.00588781
11.0603	0.00593081
11.0687	0.00597095
11.0771	0.00600534
11.0856	0.00602804
11.094	0.00605336
11.1024	0.00604666
11.1108	0.00603995
11.1192	0.0059873
11.1276	0.00587667
11.1361	0.0059125
11.1445	0.00595285
11.1529	0.00598571
11.1613	0.00602364
11.1697	0.00605274
11.1781	0.00608581
11.1866	0.00613013
11.195	0.00615416
11.2034	0.00616581
11.2118	0.00619731
11.2202	0.00624273
11.2286	0.00628354
11.2371	0.00631198
11.2455	0.00634284
11.2539	0.00637834
11.2623	0.00640171
11.2707	0.0064361
11.2792	0.00645615
11.2876	0.00648105
11.296	0.00651809
11.3044	0.00654984
11.3128	0.0065924
11.3212	0.00662456
11.3297	0.00663514
11.3381	0.0066651
11.3465	0.00671184
11.3549	0.00674118
11.3633	0.00676564
11.3717	0.00678128
11.3802	0.00681037
11.3886	0.00684079
11.397	0.00685312
11.4054	0.00687801
11.4138	0.00690291
11.4222	0.00691502
11.4307	0.00694717
11.4391	0.00697274
11.4475	0.00697912
11.4559	0.00700841
11.4643	0.00703729
11.4727	0.0070644
11.4812	0.00708886
11.4896	0.00711355
11.498	0.00713823
11.5064	0.00715033
11.5148	0.00717743
11.5233	0.00718601
11.5317	0.00719458
11.5401	0.00709634
11.5485	0.00699804
11.5569	0.00677551
11.5653	0.00588913
11.5738	0.00548878
11.5822	0.00553868
11.5906	0.00560332
11.599	0.00563575
11.6074	0.005643
11.6158	0.00565311
11.6243	0.00567315
11.6327	0.00570247
11.6411	0.00572715
11.6495	0.00573098
11.6579	0.0057348
11.6663	0.00574886
11.6748	0.00578037
11.6832	0.00578962
11.6916	0.00579178
11.7	0.00581204
11.7084	0.00583032
11.7168	0.00584551
11.7253	0.00585253
11.7337	0.00585403
11.7421	0.00586944
11.7505	0.0058972
11.7589	0.00591482
11.7674	0.0059278
11.7758	0.00593173
11.7842	0.00593279
11.7926	0.00593274
11.801	0.00593579
11.8094	0.00596023
11.8179	0.00599351
11.8263	0.00602239
11.8347	0.00603913
11.8431	0.00604417
11.8515	0.00605561
11.8599	0.00607255
11.8684	0.00607296
11.8768	0.00607755
11.8852	0.00609118
11.8936	0.00609467
11.902	0.00610521
11.9104	0.00612503
11.9189	0.00615103
11.9273	0.00616843
11.9357	0.0061759
11.9441	0.00618932
11.9525	0.00619855
11.961	0.00620491
11.9694	0.00621832
11.9778	0.00622998
11.9862	0.00623591
11.9946	0.00626609
12.003	0.00629077
12.0115	0.00630904
12.0199	0.00635202
12.0283	0.00636657
12.0367	0.00637117
12.0451	0.00639716
12.0535	0.00640022
12.062	0.00640878
12.0704	0.00644669
12.0788	0.00645053
12.0872	0.00645435
12.0956	0.00648255
12.104	0.00651209
12.1125	0.00652552
12.1209	0.00654775
12.1293	0.0065539
12.1377	0.0065629
12.1461	0.00658625
12.1545	0.0066021
12.163	0.00662281
12.1714	0.00663976
12.1798	0.00665429
12.1882	0.00666926
12.1966	0.00668555
12.2051	0.00670581
12.2135	0.00672696
12.2219	0.00674546
12.2303	0.00676949
12.2387	0.00680935
12.2471	0.00684993
12.2556	0.00688235
12.264	0.00691233
12.2724	0.00693283
12.2808	0.00694868
12.2892	0.00696983
12.2976	0.00700642
12.3061	0.00703729
12.3145	0.00705271
12.3229	0.0070754
12.3313	0.00711597
12.3397	0.0071625
12.3481	0.00720239
12.3566	0.00725465
12.365	0.00731112
12.3734	0.00736319
12.3818	0.00740135
12.3902	0.00745318
12.3986	0.00752112
12.4071	0.00757231
12.4155	0.00763783
12.4239	0.00770997
12.4323	0.00777595
12.4407	0.00783794
12.4492	0.00789619
12.4576	0.00797055
12.466	0.00805431
12.4744	0.00814632
12.4828	0.00824739
12.4912	0.0083306
12.4997	0.00841445
12.5081	0.00851705
12.5165	0.00861592
12.5249	0.00872825
12.5333	0.00885073
12.5417	0.00896197
12.5502	0.00907717
12.5586	0.00918708
12.567	0.00929655
12.5754	0.00942721
12.5838	0.00956633
12.5922	0.00970053
12.6007	0.00981355
12.6091	0.00993956
12.6175	0.0100887
12.6259	0.0102236
12.6343	0.0103525
12.6428	0.0104894
12.6512	0.0106196
12.6596	0.0107513
12.668	0.0109091
12.6764	0.0110734
12.6848	0.0112272
12.6933	0.0113778
12.7017	0.0115374
12.7101	0.0116926
12.7185	0.0118347
12.7269	0.0119881
12.7353	0.0121417
12.7438	0.0122987
12.7522	0.0124743
12.7606	0.0126304
12.769	0.0127723
12.7774	0.0129365
12.7858	0.013101
12.7943	0.013246
12.8027	0.0133972
12.8111	0.0135703
12.8195	0.0137427
12.8279	0.0139285
12.8363	0.014115
12.8448	0.0142848
12.8532	0.014479
12.8616	0.0146803
12.87	0.0148885
12.8784	0.0151088
12.8869	0.0153302
12.8953	0.0155562
12.9037	0.0157957
12.9121	0.0160725
12.9205	0.0163694
12.9289	0.0166808
12.9374	0.017012
12.9458	0.0173583
12.9542	0.0177334
12.9626	0.0181387
12.971	0.0185797
12.9794	0.019061
12.9879	0.0195835
12.9963	0.0201394
13.0047	0.0207125
13.0131	0.0213554
13.0215	0.0220627
13.0299	0.0228093
13.0384	0.0236159
13.0468	0.0244552
13.0552	0.0253659
13.0636	0.0263503
13.072	0.027396
13.0804	0.0285197
13.0889	0.0297042
13.0973	0.0309612
13.1057	0.0323205
13.1141	0.0337578
13.1225	0.0352562
13.131	0.0368515
13.1394	0.0385281
13.1478	0.0402891
13.1562	0.0421427
13.1646	0.0440786
13.173	0.0460998
13.1815	0.0482007
13.1899	0.0503645
13.1983	0.0526158
13.2067	0.054975
13.2151	0.0574122
13.2235	0.0598836
13.232	0.0624304
13.2404	0.0650705
13.2488	0.0677455
13.2572	0.0704792
13.2656	0.0732682
13.274	0.0760969
13.2825	0.0789503
13.2909	0.0818355
13.2993	0.0847542
13.3077	0.0876723
13.3161	0.090597
13.3245	0.0935108
13.333	0.0964203
13.3414	0.0993178
13.3498	0.10217
13.3582	0.104982
13.3666	0.107762
13.3751	0.110497
13.3835	0.11315
13.3919	0.115715
13.4003	0.118205
13.4087	0.120623
13.4171	0.12293
13.4256	0.125131
13.434	0.127219
13.4424	0.129206
13.4508	0.131087
13.4592	0.132814
13.4676	0.1344
13.4761	0.135854
13.4845	0.137183
13.4929	0.138365
13.5013	0.139384
13.5097	0.140254
13.5181	0.140982
13.5266	0.14158
13.535	0.14203
13.5434	0.142315
13.5518	0.142301
13.5602	0.142288
13.5687	0.142229
13.5771	0.141933
13.5855	0.141488
13.5939	0.140902
13.6023	0.140175
13.6107	0.139326
13.6192	0.13837
13.6276	0.13729
13.636	0.136075
13.6444	0.13475
13.6528	0.133319
13.6612	0.13179
13.6697	0.130171
13.6781	0.128456
13.6865	0.126663
13.6949	0.124809
13.7033	0.122879
13.7117	0.120886
13.7202	0.118845
13.7286	0.116744
13.737	0.114591
13.7454	0.112408
13.7538	0.110183
13.7622	0.107926
13.7707	0.105666
13.7791	0.103378
13.7875	0.101069
13.7959	0.0987475
13.8043	0.0964208
13.8128	0.0941091
13.8212	0.0918038
13.8296	0.0895027
13.838	0.0872213
13.8464	0.0849394
13.8548	0.0826914
13.8633	0.0804557
13.8717	0.0782486
13.8801	0.0760919
13.8885	0.073955
13.8969	0.0718599
13.9053	0.0697904
13.9138	0.0677751
13.9222	0.0657933
13.9306	0.063845
13.939	0.0619537
13.9474	0.0600913
13.9558	0.0582644
13.9643	0.0564907
13.9727	0.0547517
13.9811	0.0530657
13.9895	0.0514373
13.9979	0.0498488
14.0063	0.0482871
14.0148	0.0467694
14.0232	0.0453138
14.0316	0.0438912
14.04	0.0425196
14.0484	0.0412052
14.0569	0.0399226
14.0653	0.0386667
14.0737	0.0374531
14.0821	0.0362724
14.0905	0.0351423
14.0989	0.0340615
14.1074	0.0330124
14.1158	0.0319915
14.1242	0.0309921
14.1326	0.030042
14.141	0.0291395
14.1494	0.0282687
14.1579	0.0274164
14.1663	0.0265873
14.1747	0.0257809
14.1831	0.0250014
14.1915	0.0242674
14.1999	0.0235131
14.2084	0.0228297
14.2168	0.0222036
14.2252	0.0215505
14.2336	0.0209252
14.242	0.020321
14.2505	0.0197421
14.2589	0.0191827
14.2673	0.0186404
14.2757	0.018116
14.2841	0.0176148
14.2925	0.0171224
14.301	0.0166644
14.3094	0.0162047
14.3178	0.0157315
14.3262	0.0152976
14.3346	0.0148842
14.343	0.0144803
14.3515	0.0140861
14.3599	0.0137032
14.3683	0.0133398
14.3767	0.0129906
14.3851	0.0126528
14.3935	0.012318
14.402	0.0119868
14.4104	0.011679
14.4188	0.0113765
14.4272	0.0110669
14.4356	0.0107834
14.444	0.0104994
14.4525	0.0102308
14.4609	0.00998968
14.4693	0.00973507
14.4777	0.00947494
14.4861	0.00922187
14.4946	0.00898535
14.503	0.00876076
14.5114	0.00855691
14.5198	0.00835065
14.5282	0.00813864
14.5366	0.00793788
14.5451	0.00775015
14.5535	0.00757236
14.5619	0.00739524
14.5703	0.00723665
14.5787	0.00708713
14.5871	0.00692084
14.5956	0.00676403
14.604	0.00661097
14.6124	0.006478
14.6208	0.00636909
14.6292	0.00624122
14.6376	0.00612151
14.6461	0.00601205
14.6545	0.00587493
14.6629	0.00574593
14.6713	0.00565665
14.6797	0.0055588
14.6881	0.00546205
14.6966	0.00537368
14.705	0.00527737
14.7134	0.00519761
14.7218	0.00512801
14.7302	0.00504937
14.7387	0.00497072
14.7471	0.00489186
14.7555	0.00483137
14.7639	0.00477899
14.7723	0.00471823
14.7807	0.0046524
14.7892	0.00459648
14.7976	0.00454829
14.806	0.00450806
14.8144	0.00447224
14.8228	0.00440885
14.8312	0.00436221
14.8397	0.00433962
14.8481	0.00429918
14.8565	0.00425278
14.8649	0.00422556
14.8733	0.00418957
14.8817	0.00415684
14.8902	0.00413735
14.8986	0.00411677
14.907	0.00408648
14.9154	0.00405465
14.9238	0.00403428
14.9322	0.00402076
14.9407	0.00401232
14.9491	0.00398932
14.9575	0.00398573
14.9659	0.00398546
14.9743	0.00398349
14.9828	0.00398151
14.9912	0.00397782
14.9996	0.00396895
15.008	0.00396685
15.0164	0.00396477
15.0248	0.00395975
15.0333	0.00397911
15.0417	0.00400092
15.0501	0.00401457
15.0585	0.00402623
15.0669	0.00403347
15.0753	0.00404226
15.0838	0.00407223
15.0922	0.00409316
15.1006	0.00412509
15.109	0.00415353
15.1174	0.00417976
15.1258	0.00421702
15.1343	0.00424348
15.1427	0.00427654
15.1511	0.00432638
15.1595	0.00437733
15.1679	0.00443182
15.1764	0.0044905
15.1848	0.00454235
15.1932	0.00460522
15.2016	0.00467759
15.21	0.00475062
15.2184	0.00482711
15.2269	0.00490368
15.2353	0.00500186
15.2437	0.00509719
15.2521	0.00517775
15.2605	0.00527815
15.2689	0.00538606
15.2774	0.00550788
15.2858	0.00563037
15.2942	0.0057533
15.3026	0.00586763
15.311	0.00598593
15.3194	0.00612541
15.3279	0.00626718
15.3363	0.0064155
15.3447	0.00658257
15.3531	0.00677679
15.3615	0.00697567
15.3699	0.0071836
15.3784	0.00742198
15.3868	0.00766876
15.3952	0.00794512
15.4036	0.00826012
15.412	0.00858441
15.4205	0.00895637
15.4289	0.00936852
15.4373	0.00980807
15.4457	0.010304
15.4541	0.0108506
15.4625	0.0114427
15.471	0.0121018
15.4794	0.0128389
15.4878	0.013618
15.4962	0.0144454
15.5046	0.0153497
15.513	0.0163133
15.5215	0.0173406
15.5299	0.0184449
15.5383	0.019619
15.5467	0.0208694
15.5551	0.0222034
15.5635	0.0236024
15.572	0.0250729
15.5804	0.0266128
15.5888	0.028218
15.5972	0.0299012
15.6056	0.0316475
15.614	0.03347
15.6225	0.0353656
15.6309	0.0373222
15.6393	0.0393399
15.6477	0.0413887
15.6561	0.0434868
15.6646	0.0456589
15.673	0.0478656
15.6814	0.0500983
15.6898	0.0523852
15.6982	0.0548222
15.7066	0.0573045
15.7151	0.0597054
15.7235	0.0620982
15.7319	0.0645003
15.7403	0.0669018
15.7487	0.0693061
15.7571	0.0717178
15.7656	0.0741126
15.774	0.0764664
15.7824	0.0787862
15.7908	0.0810631
15.7992	0.0832889
15.8076	0.0854409
15.8161	0.0875157
15.8245	0.0894894
15.8329	0.0913699
15.8413	0.0931521
15.8497	0.0947827
15.8582	0.0962914
15.8666	0.0976693
15.875	0.0989038
15.8834	0.099972
15.8918	0.100863
15.9002	0.101587
15.9087	0.102136
15.9171	0.102524
15.9255	0.102603
15.9339	0.102615
15.9423	0.102465
15.9507	0.102315
15.9592	0.101834
15.9676	0.10118
15.976	0.10037
15.9844	0.0994245
15.9928	0.0983352
16.0012	0.0970844
16.0097	0.0957133
16.0181	0.09423
16.0265	0.0926228
16.0349	0.0909018
16.0433	0.0891064
16.0517	0.0872502
16.0602	0.0852943
16.0686	0.0832906
16.077	0.0812669
16.0854	0.079189
16.0938	0.0770798
16.1023	0.0749333
16.1107	0.0727755
16.1191	0.0706223
16.1275	0.0684543
16.1359	0.0663225
16.1443	0.0642218
16.1528	0.0621254
16.1612	0.0600398
16.1696	0.0579861
16.178	0.0559753
16.1864	0.0540091
16.1948	0.052071
16.2033	0.0501838
16.2117	0.0483622
16.2201	0.0465892
16.2285	0.044865
16.2369	0.0431879
16.2453	0.0415543
16.2538	0.0399616
16.2622	0.0384392
16.2706	0.0369794
16.279	0.0355574
16.2874	0.0341655
16.2958	0.032835
16.3043	0.031545
16.3127	0.0303134
16.3211	0.0291595
16.3295	0.0280358
16.3379	0.0269457
16.3464	0.0258934
16.3548	0.0248969
16.3632	0.0239422
16.3716	0.0230256
16.38	0.0221629
16.3884	0.0213417
16.3969	0.0205413
16.4053	0.0197519
16.4137	0.0190117
16.4221	0.0183279
16.4305	0.017659
16.4389	0.0170123
16.4474	0.0164079
16.4558	0.0158287
16.4642	0.0152862
16.4726	0.0147554
16.481	0.0142313
16.4894	0.0137326
16.4979	0.0132521
16.5063	0.012825
16.5147	0.0124161
16.5231	0.0119963
16.5315	0.0116072
16.5399	0.0112389
16.5484	0.0108831
16.5568	0.0105428
16.5652	0.0102229
16.5736	0.00992187
16.582	0.00962134
16.5905	0.00933079
16.5989	0.00906004
16.6073	0.00880408
16.6157	0.00854946
16.6241	0.00830124
16.6325	0.00807487
16.641	0.00786616
16.6494	0.00765681
16.6578	0.00745628
16.6662	0.00727452
16.6746	0.00709276
16.683	0.00690991
16.6915	0.00674669
16.6999	0.0065965
16.7083	0.00644205
16.7167	0.00629517
16.7251	0.00615183
16.7335	0.00600254
16.742	0.00587772
16.7504	0.00577212
16.7588	0.00567338
16.7672	0.00557177
16.7756	0.00545406
16.7841	0.00535707
16.7925	0.00525547
16.8009	0.00515651
16.8093	0.00508999
16.8177	0.00502745
[truncated: 1,565 more rows]
