# Supplementary material for: Neurons dispose of hyperactive kinesin into glial cells for clearance
Source: EMBO J. 2024 May 28;43(13):5. doi: 10.1038/s44318-024-00118-0 (PMC11217292; doi:10.1038/s44318-024-00118-0)
Supplement: Supplementary file 10 — Source data Fig. 1 [file 44318_2024_118_MOESM10_ESM.zip › Figure 1F Micr. image/20230224 Scarlet-che-3; osm-3-gfp_2 phasmid/metadata.txt]

{
"Summary": {
  "Slices": 16,
  "InitialPositionList": null,
  "Interval_ms": 0,
  "UUID": "74a00902-8980-4287-b128-539d101e38bd",
  "UserName": "ColdSpring",
  "Depth": 2,
  "PixelType": "GRAY16",
  "Time": "2023-03-24 19:02:24 +0800",
  "Date": "2023-03-24",
  "z-step_um": 0.5,
  "MetadataVersion": 10,
  "PositionIndex": 0,
  "SlicesFirst": false,
  "ChContrastMin": [
    0,
    0
  ],
  "Width": 512,
  "PixelAspect": 1,
  "MicroManagerVersion": "1.4.16",
  "ROI": [
    0,
    0,
    512,
    512
  ],
  "ChNames": [
    "L-488",
    "L-561"
  ],
  "IJType": 1,
  "GridRow": 0,
  "Comment": "",
  "Height": 512,
  "GridColumn": 0,
  "Prefix": "20230224 Scarlet-che-3; osm-3-gfp_2",
  "PixelSize_um": 0,
  "Frames": 1,
  "BitDepth": 14,
  "KeepShutterOpenChannels": false,
  "Source": "Micro-Manager",
  "Channels": 2,
  "ComputerName": "T3610-MP",
  "CustomIntervals_ms": [],
  "KeepShutterOpenSlices": false,
  "ChColors": [
    -16724941,
    -3407617
  ],
  "TimeFirst": false,
  "ChContrastMax": [
    65536,
    65536
  ],
  "Positions": 1,
  "Directory": "Y:\\XC\\20230224 Scarlet-che-3; osm-3-gfp"
},
"FrameKey-0-0-0": {
  "CSUX-DriveSpeed-State": "5000",
  "Core-Initialize": "1",
  "Andor-FanMode": "Full",
  "Andor-SpuriousNoiseFilterDescription": "Recommended Range",
  "Andor-BaselineClamp": "Enabled",
  "ZeissTransmittedLightShutter-Description": "Zeiss Transmitted Light Shutter",
  "ZeissReflectedLightShutter-Description": "Zeiss Reflected Light Shutter",
  "Andor-CountConvert": "Counts",
  "XYStage-Speed-S": "5.7459",
  "ROI": "0-0-512-512",
  "Andor-SpuriousNoiseFilterThreshold": "0.0000",
  "COM5-AnswerTimeout": "8000.0000",
  "COM5-StopBits": "1",
  "Andor-Region of Interest": "Full Image",
  "XYStage-Error-E(nm)": "400.0000",
  "XYStage-StepSizeX_um": "0.0100",
  "CSUX-Hub-Name": "CSUX-Hub",
  "Andor-Advanced | Snap Image Timing Mode": "Delay for Exposure",
  "SlicePosition": 1452.726,
  "Andor-CoolerMode": "Fan off at shutdown",
  "Exposure-ms": 200,
  "COM6-DelayBetweenCharsMs": "0.0000",
  "ZeissScope-Description": "Zeiss microscope CAN bus adapter",
  "COM6-Parity": "None",
  "ZeissFocusAxis-Move Mode": "Direct move to target",
  "CSUX-DriveSpeed-AutoAdjust": "0.0000",
  "Wheel-A-Busy": "0",
  "Andor-Pre-Amp-Gain": "4.9x",
  "XYStage-Name": "XYStage",
  "Andor-Shutter Closing Time": "20",
  "CSUX-Hub-Port": "COM5",
  "Andor-EMSwitch": "On",
  "COM2-DataBits": "8",
  "COM2-StopBits": "1",
  "AxisPositions": null,
  "COM5-BaudRate": "115200",
  "Andor-1. Camera Information : | Type | Model | Serial No. |": "| iXon | DU897_BV | 8593 |",
  "ZeissReflectedLightShutter-Name": "ZeissReflectedLightShutter",
  "ZeissScope-Port": "COM6",
  "ZeissScope-Name": "ZeissScope",
  "XYStage-Port": "COM4",
  "COM5-Verbose": "1",
  "CSUX-Hub-Description": "Yokogawa CSUX hub",
  "AAAOTF-Power (% of max)": "25.4000",
  "COM8-DelayBetweenCharsMs": "0.0000",
  "AAAOTF-Port": "COM8",
  "Wheel-A-Label": "Filter-3",
  "COM8-AnswerTimeout": "500.0000",
  "Andor-Camera": "| iXon | DU897_BV | 8593 |",
  "Andor-Gain": "300",
  "UUID": "f435e9a3-8a6a-42d0-9e7c-8bd1679ad553",
  "Core-Camera": "Andor",
  "Core-SLM": "",
  "Wheel-A-Name": "Wheel-A",
  "Andor-CountConvertWavelength": "0.0000",
  "Andor-Shutter TTL Value": "High to Open",
  "Wheel-A-Port": "COM2",
  "Core-ChannelGroup": "Laser",
  "PositionIndex": 0,
  "WaitInterval": 0,
  "COM2-DelayBetweenCharsMs": "0.0000",
  "PixelSizeUm": 0,
  "ZeissReflectorTurret-Description": "Reflector Turret",
  "CSUX-DriveSpeed-Run": "On",
  "ZeissReflectedLightShutter-State": "0",
  "Andor-Shutter Opening Time": "20",
  "Summary": {
    "Slices": 16,
    "InitialPositionList": null,
    "Interval_ms": 0,
    "UUID": "74a00902-8980-4287-b128-539d101e38bd",
    "UserName": "ColdSpring",
    "Depth": 2,
    "PixelType": "GRAY16",
    "Time": "2023-03-24 19:02:24 +0800",
    "Date": "2023-03-24",
    "z-step_um": 0.5,
    "MetadataVersion": 10,
    "PositionIndex": 0,
    "SlicesFirst": false,
    "ChContrastMin": [
      0,
      0
    ],
    "Width": 512,
    "PixelAspect": 1,
    "MicroManagerVersion": "1.4.16",
    "ROI": [
      0,
      0,
      512,
      512
    ],
    "ChNames": [
      "L-488",
      "L-561"
    ],
    "IJType": 1,
    "GridRow": 0,
    "Comment": "",
    "Height": 512,
    "GridColumn": 0,
    "Prefix": "20230224 Scarlet-che-3; osm-3-gfp_2",
    "PixelSize_um": 0,
    "Frames": 1,
    "BitDepth": 14,
    "KeepShutterOpenChannels": false,
    "Source": "Micro-Manager",
    "Channels": 2,
    "ComputerName": "T3610-MP",
    "CustomIntervals_ms": [],
    "KeepShutterOpenSlices": false,
    "ChColors": [
      -16724941,
      -3407617
    ],
    "TimeFirst": false,
    "ChContrastMax": [
      65536,
      65536
    ],
    "Positions": 1,
    "Directory": "Y:\\XC\\20230224 Scarlet-che-3; osm-3-gfp"
  },
  "Source": "Andor",
  "XYStage-OverShoot(um)": "0.0000",
  "XYStage-Wait_Cycles": "0",
  "COM4-StopBits": "1",
  "Andor-Binning": "1",
  "Andor-FrameTransfer Help": "Should only turn on FrameTransfer if using Burst or Live mode.",
  "COM4-DataBits": "8",
  "ZeissTransmittedLightShutter-Name": "ZeissTransmittedLightShutter",
  "XYStage-MotorOnOff": "On",
  "Andor-SpuriousNoiseFilter": "None",
  "Andor-Shutter": "Open",
  "Andor-OptAcquireMode": "",
  "COM2-AnswerTimeout": "500.0000",
  "COM5-DataBits": "8",
  "Binning": "1",
  "Andor-ReadoutTime": "35",
  "Andor-Description": "Andor camera adapter",
  "Wheel-A-Speed": "3",
  "COM4-DelayBetweenCharsMs": "0.0000",
  "COM5-Parity": "None",
  "Andor-Advanced | Snap Image Additional Delay (ms)": "0",
  "Andor-Exposure": "200.00",
  "COM5-Description": "Serial port driver (boost:asio)",
  "Andor-TransposeCorrection": "0",
  "COM4-Description": "Serial port driver (boost:asio)",
  "COM8-Verbose": "1",
  "CSUX-DriveSpeed-Description": "CSUX Drive Speed",
  "Andor-VerticalSpeed": "3.30",
  "XYStage-TransposeMirrorY": "0",
  "XPositionUm": -24446.8,
  "XYStage-TransposeMirrorX": "0",
  "ZeissFocusAxis-Velocity-Acceleration": "Fast",
  "COM2-Handshaking": "Off",
  "ZeissReflectorTurret-Label": "4-100 % Mirror",
  "COM6-DataBits": "8",
  "FileName": "img_000000000_L-488_000.tif",
  "Andor-CCDTemperature": "-68",
  "Core-Galvo": "Undefined",
  "Position": "Default",
  "COM8-BaudRate": "19200",
  "Andor-VerticalClockVoltage": "Normal",
  "COM8-Handshaking": "Off",
  "CameraChannelIndex": 0,
  "SliceIndex": 0,
  "ZPositionUm": 1452.726,
  "Core-Focus": "ZeissFocusAxis",
  "Andor-ReadoutMode": "10.000 MHz",
  "Channel": "L-488",
  "AAAOTF-Description": "AA AOTF Shutter Controller driver adapter",
  "CSUX-Shutter-Name": "CSUX-Shutter",
  "COM5-Name": "COM5",
  "FrameIndex": 0,
  "XYStage-Version": "Version: USB-9.2e ",
  "COM6-BaudRate": "57600",
  "XYStage-Backlash-B": "0.0400",
  "COM6-Description": "Serial port driver (boost:asio)",
  "COM8-Name": "COM8",
  "COM2-Description": "Serial port driver (boost:asio)",
  "Andor-ActualInterval-ms": "235.60",
  "AAAOTF-State": "0",
  "Andor-PixelType": "16bit",
  "COM2-Name": "COM2",
  "Camera": "",
  "COM4-Parity": "None",
  "Core-ImageProcessor": "",
  "Wheel-A-ClosedPosition": "",
  "CSUX-Shutter-Description": "CSUX Shutter",
  "Andor-Output_Amplifier": "Electron Multiplying",
  "XYStage-StepSizeY_um": "0.0100",
  "AAAOTF-Channel": "2",
  "ZeissFocusAxis-Position": "1479.7140",
  "Core-AutoShutter": "1",
  "ZeissTransmittedLightShutter-State": "0",
  "NextFrame": 0,
  "Core-XYStage": "XYStage",
  "COM8-Parity": "None",
  "COM6-StopBits": "1",
  "Time": "2023-03-24 19:02:24 +0800",
  "COM4-Name": "COM4",
  "Andor-Isolated Crop Mode": "Off",
  "ZeissScope-AnswerTimeOut": "250.0000",
  "COM4-BaudRate": "9600",
  "Andor-CCDTemperatureSetPoint": "-70",
  "Core-AutoFocus": "",
  "COM2-Verbose": "1",
  "CSUX-Shutter-State": "Open",
  "BitDepth": 14,
  "Slice": 0,
  "COM6-Verbose": "1",
  "XYStage-JoyStick Slow Speed": "5",
  "COM4-Verbose": "1",
  "AAAOTF-Maximum intensity (dB)": "1900",
  "ZeissScope-Microscope Version": "Application version: ",
  "ChannelIndex": 0,
  "Core-Shutter": "AAAOTF",
  "Wheel-A-State": "3",
  "ZeissReflectorTurret-Name": "ZeissReflectorTurret",
  "Core-TimeoutMs": "5000",
  "XYStage-JoyStick Fast Speed": "60",
  "XYStage-Maximum Speed (Do Not Change)": "7.5000",
  "ElapsedTime-ms": 460,
  "AAAOTF-Name": "AAAOTF",
  "Wheel-A-Description": "Sutter Lambda filter wheel adapter",
  "Frame": 0,
  "Width": 512,
  "COM5-Handshaking": "Off",
  "PositionName": null,
  "ZeissReflectorTurret-State": "3",
  "Height": 512,
  "Andor-TransposeMirrorX": "0",
  "Andor-TransposeMirrorY": "0",
  "COM2-BaudRate": "9600",
  "Wheel-A-Delay_ms": "0.0000",
  "COM6-Handshaking": "Off",
  "COM8-DataBits": "8",
  "COM5-DelayBetweenCharsMs": "0.0000",
  "CSUX-DriveSpeed-Name": "CSUX-DriveSpeed",
  "XYStage-Description": "ASI XY stage driver adapter",
  "COM4-Handshaking": "Off",
  "Andor-FrameTransfer": "Off",
  "PixelType": "GRAY16",
  "Andor-TransposeXY": "0",
  "COM4-AnswerTimeout": "500.0000",
  "COM2-Parity": "None",
  "COM8-StopBits": "1",
  "Andor-CCDTemperature Help": "Wait for temperature to stabilize before acquisition.",
  "YPositionUm": -2053.1,
  "COM6-AnswerTimeout": "500.0000",
  "Andor-TimeOut": "10000",
  "Andor-Trigger": "Software",
  "COM8-Description": "Serial port driver (boost:asio)",
  "COM6-Name": "COM6",
  "XYStage-JoyStick Reverse": "Off",
  "Andor-OptAcquireMode Description": "",
  "XYStage-FinishError-PCROS(nm)": "24.0000"
},
"FrameKey-0-1-0": {
  "CSUX-DriveSpeed-State": "5000",
  "Core-Initialize": "1",
  "Andor-FanMode": "Full",
  "Andor-SpuriousNoiseFilterDescription": "Recommended Range",
  "Andor-BaselineClamp": "Enabled",
  "ZeissTransmittedLightShutter-Description": "Zeiss Transmitted Light Shutter",
  "ZeissReflectedLightShutter-Description": "Zeiss Reflected Light Shutter",
  "Andor-CountConvert": "Counts",
  "XYStage-Speed-S": "5.7459",
  "ROI": "0-0-512-512",
  "Andor-SpuriousNoiseFilterThreshold": "0.0000",
  "COM5-AnswerTimeout": "8000.0000",
  "COM5-StopBits": "1",
  "Andor-Region of Interest": "Full Image",
  "XYStage-Error-E(nm)": "400.0000",
  "XYStage-StepSizeX_um": "0.0100",
  "CSUX-Hub-Name": "CSUX-Hub",
  "Andor-Advanced | Snap Image Timing Mode": "Delay for Exposure",
  "SlicePosition": 1452.726,
  "Andor-CoolerMode": "Fan off at shutdown",
  "Exposure-ms": 200,
  "COM6-DelayBetweenCharsMs": "0.0000",
  "ZeissScope-Description": "Zeiss microscope CAN bus adapter",
  "COM6-Parity": "None",
  "ZeissFocusAxis-Move Mode": "Direct move to target",
  "CSUX-DriveSpeed-AutoAdjust": "0.0000",
  "Wheel-A-Busy": "0",
  "Andor-Pre-Amp-Gain": "4.9x",
  "XYStage-Name": "XYStage",
  "Andor-Shutter Closing Time": "20",
  "CSUX-Hub-Port": "COM5",
  "Andor-EMSwitch": "On",
  "COM2-DataBits": "8",
  "COM2-StopBits": "1",
  "AxisPositions": null,
  "COM5-BaudRate": "115200",
  "Andor-1. Camera Information : | Type | Model | Serial No. |": "| iXon | DU897_BV | 8593 |",
  "ZeissReflectedLightShutter-Name": "ZeissReflectedLightShutter",
  "ZeissScope-Port": "COM6",
  "ZeissScope-Name": "ZeissScope",
  "XYStage-Port": "COM4",
  "COM5-Verbose": "1",
  "CSUX-Hub-Description": "Yokogawa CSUX hub",
  "AAAOTF-Power (% of max)": "24.9000",
  "COM8-DelayBetweenCharsMs": "0.0000",
  "AAAOTF-Port": "COM8",
  "Wheel-A-Label": "Filter-4",
  "COM8-AnswerTimeout": "500.0000",
  "Andor-Camera": "| iXon | DU897_BV | 8593 |",
  "Andor-Gain": "300",
  "UUID": "57b643f2-5c1d-4f03-8146-884599ac01c5",
  "Core-Camera": "Andor",
  "Core-SLM": "",
  "Wheel-A-Name": "Wheel-A",
  "Andor-CountConvertWavelength": "0.0000",
  "Andor-Shutter TTL Value": "High to Open",
  "Wheel-A-Port": "COM2",
  "Core-ChannelGroup": "Laser",
  "PositionIndex": 0,
  "WaitInterval": null,
  "COM2-DelayBetweenCharsMs": "0.0000",
  "PixelSizeUm": 0,
  "ZeissReflectorTurret-Description": "Reflector Turret",
  "CSUX-DriveSpeed-Run": "On",
  "ZeissReflectedLightShutter-State": "0",
  "Andor-Shutter Opening Time": "20",
  "Summary": {
    "Slices": 16,
    "InitialPositionList": null,
    "Interval_ms": 0,
    "UUID": "74a00902-8980-4287-b128-539d101e38bd",
    "UserName": "ColdSpring",
    "Depth": 2,
    "PixelType": "GRAY16",
    "Time": "2023-03-24 19:02:24 +0800",
    "Date": "2023-03-24",
    "z-step_um": 0.5,
    "MetadataVersion": 10,
    "PositionIndex": 0,
    "SlicesFirst": false,
    "ChContrastMin": [
      0,
      0
    ],
    "Width": 512,
    "PixelAspect": 1,
    "MicroManagerVersion": "1.4.16",
    "ROI": [
      0,
      0,
      512,
      512
    ],
    "ChNames": [
      "L-488",
      "L-561"
    ],
    "IJType": 1,
    "GridRow": 0,
    "Comment": "",
    "Height": 512,
    "GridColumn": 0,
    "Prefix": "20230224 Scarlet-che-3; osm-3-gfp_2",
    "PixelSize_um": 0,
    "Frames": 1,
    "BitDepth": 14,
    "KeepShutterOpenChannels": false,
    "Source": "Micro-Manager",
    "Channels": 2,
    "ComputerName": "T3610-MP",
    "CustomIntervals_ms": [],
    "KeepShutterOpenSlices": false,
    "ChColors": [
      -16724941,
      -3407617
    ],
    "TimeFirst": false,
    "ChContrastMax": [
      65536,
      65536
    ],
    "Positions": 1,
    "Directory": "Y:\\XC\\20230224 Scarlet-che-3; osm-3-gfp"
  },
  "Source": "Andor",
  "XYStage-OverShoot(um)": "0.0000",
  "XYStage-Wait_Cycles": "0",
  "COM4-StopBits": "1",
  "Andor-Binning": "1",
  "Andor-FrameTransfer Help": "Should only turn on FrameTransfer if using Burst or Live mode.",
  "COM4-DataBits": "8",
  "ZeissTransmittedLightShutter-Name": "ZeissTransmittedLightShutter",
  "XYStage-MotorOnOff": "On",
  "Andor-SpuriousNoiseFilter": "None",
  "Andor-Shutter": "Open",
  "Andor-OptAcquireMode": "",
  "COM2-AnswerTimeout": "500.0000",
  "COM5-DataBits": "8",
  "Binning": "1",
  "Andor-ReadoutTime": "35",
  "Andor-Description": "Andor camera adapter",
  "Wheel-A-Speed": "3",
  "COM4-DelayBetweenCharsMs": "0.0000",
  "COM5-Parity": "None",
  "Andor-Advanced | Snap Image Additional Delay (ms)": "0",
  "Andor-Exposure": "200.00",
  "COM5-Description": "Serial port driver (boost:asio)",
  "Andor-TransposeCorrection": "0",
  "COM4-Description": "Serial port driver (boost:asio)",
  "COM8-Verbose": "1",
  "CSUX-DriveSpeed-Description": "CSUX Drive Speed",
  "Andor-VerticalSpeed": "3.30",
  "XYStage-TransposeMirrorY": "0",
  "XPositionUm": -24446.8,
  "XYStage-TransposeMirrorX": "0",
  "ZeissFocusAxis-Velocity-Acceleration": "Fast",
  "COM2-Handshaking": "Off",
  "ZeissReflectorTurret-Label": "4-100 % Mirror",
  "COM6-DataBits": "8",
  "FileName": "img_000000000_L-561_000.tif",
  "Andor-CCDTemperature": "-68",
  "Core-Galvo": "Undefined",
  "Position": "Default",
  "COM8-BaudRate": "19200",
  "Andor-VerticalClockVoltage": "Normal",
  "COM8-Handshaking": "Off",
  "CameraChannelIndex": 0,
  "SliceIndex": 0,
  "ZPositionUm": 1452.726,
  "Core-Focus": "ZeissFocusAxis",
  "Andor-ReadoutMode": "10.000 MHz",
  "Channel": "L-561",
  "AAAOTF-Description": "AA AOTF Shutter Controller driver adapter",
  "CSUX-Shutter-Name": "CSUX-Shutter",
  "COM5-Name": "COM5",
  "FrameIndex": 0,
  "XYStage-Version": "Version: USB-9.2e ",
  "COM6-BaudRate": "57600",
  "XYStage-Backlash-B": "0.0400",
  "COM6-Description": "Serial port driver (boost:asio)",
  "COM8-Name": "COM8",
  "COM2-Description": "Serial port driver (boost:asio)",
  "Andor-ActualInterval-ms": "235.60",
  "AAAOTF-State": "0",
  "Andor-PixelType": "16bit",
  "COM2-Name": "COM2",
  "Camera": "",
  "COM4-Parity": "None",
  "Core-ImageProcessor": "",
  "Wheel-A-ClosedPosition": "",
  "CSUX-Shutter-Description": "CSUX Shutter",
  "Andor-Output_Amplifier": "Electron Multiplying",
  "XYStage-StepSizeY_um": "0.0100",
  "AAAOTF-Channel": "3",
  "ZeissFocusAxis-Position": "1479.7140",
  "Core-AutoShutter": "1",
  "ZeissTransmittedLightShutter-State": "0",
  "NextFrame": 0,
  "Core-XYStage": "XYStage",
  "COM8-Parity": "None",
  "COM6-StopBits": "1",
  "Time": "2023-03-24 19:02:25 +0800",
  "COM4-Name": "COM4",
  "Andor-Isolated Crop Mode": "Off",
  "ZeissScope-AnswerTimeOut": "250.0000",
  "COM4-BaudRate": "9600",
  "Andor-CCDTemperatureSetPoint": "-70",
  "Core-AutoFocus": "",
  "COM2-Verbose": "1",
  "CSUX-Shutter-State": "Open",
  "BitDepth": 14,
  "Slice": 0,
  "COM6-Verbose": "1",
  "XYStage-JoyStick Slow Speed": "5",
  "COM4-Verbose": "1",
  "AAAOTF-Maximum intensity (dB)": "1900",
  "ZeissScope-Microscope Version": "Application version: ",
  "ChannelIndex": 1,
  "Core-Shutter": "AAAOTF",
  "Wheel-A-State": "3",
  "ZeissReflectorTurret-Name": "ZeissReflectorTurret",
  "Core-TimeoutMs": "5000",
  "XYStage-JoyStick Fast Speed": "60",
  "XYStage-Maximum Speed (Do Not Change)": "7.5000",
  "ElapsedTime-ms": 833,
  "AAAOTF-Name": "AAAOTF",
  "Wheel-A-Description": "Sutter Lambda filter wheel adapter",
  "Frame": 0,
  "Width": 512,
  "COM5-Handshaking": "Off",
  "PositionName": null,
  "ZeissReflectorTurret-State": "3",
  "Height": 512,
  "Andor-TransposeMirrorX": "0",
  "Andor-TransposeMirrorY": "0",
  "COM2-BaudRate": "9600",
  "Wheel-A-Delay_ms": "0.0000",
  "COM6-Handshaking": "Off",
  "COM8-DataBits": "8",
  "COM5-DelayBetweenCharsMs": "0.0000",
  "CSUX-DriveSpeed-Name": "CSUX-DriveSpeed",
  "XYStage-Description": "ASI XY stage driver adapter",
  "COM4-Handshaking": "Off",
  "Andor-FrameTransfer": "Off",
  "PixelType": "GRAY16",
  "Andor-TransposeXY": "0",
  "COM4-AnswerTimeout": "500.0000",
  "COM2-Parity": "None",
  "COM8-StopBits": "1",
  "Andor-CCDTemperature Help": "Wait for temperature to stabilize before acquisition.",
  "YPositionUm": -2053.1,
  "COM6-AnswerTimeout": "500.0000",
  "Andor-TimeOut": "10000",
  "Andor-Trigger": "Software",
  "COM8-Description": "Serial port driver (boost:asio)",
  "COM6-Name": "COM6",
  "XYStage-JoyStick Reverse": "Off",
  "Andor-OptAcquireMode Description": "",
  "XYStage-FinishError-PCROS(nm)": "24.0000"
},
"FrameKey-0-0-1": {
  "CSUX-DriveSpeed-State": "5000",
  "Core-Initialize": "1",
  "Andor-FanMode": "Full",
  "Andor-SpuriousNoiseFilterDescription": "Recommended Range",
  "Andor-BaselineClamp": "Enabled",
  "ZeissTransmittedLightShutter-Description": "Zeiss Transmitted Light Shutter",
  "ZeissReflectedLightShutter-Description": "Zeiss Reflected Light Shutter",
  "Andor-CountConvert": "Counts",
  "XYStage-Speed-S": "5.7459",
  "ROI": "0-0-512-512",
  "Andor-SpuriousNoiseFilterThreshold": "0.0000",
  "COM5-AnswerTimeout": "8000.0000",
  "COM5-StopBits": "1",
  "Andor-Region of Interest": "Full Image",
  "XYStage-Error-E(nm)": "400.0000",
  "XYStage-StepSizeX_um": "0.0100",
  "CSUX-Hub-Name": "CSUX-Hub",
  "Andor-Advanced | Snap Image Timing Mode": "Delay for Exposure",
  "SlicePosition": 1453.226,
  "Andor-CoolerMode": "Fan off at shutdown",
  "Exposure-ms": 200,
  "COM6-DelayBetweenCharsMs": "0.0000",
  "ZeissScope-Description": "Zeiss microscope CAN bus adapter",
  "COM6-Parity": "None",
  "ZeissFocusAxis-Move Mode": "Direct move to target",
  "CSUX-DriveSpeed-AutoAdjust": "0.0000",
  "Wheel-A-Busy": "0",
  "Andor-Pre-Amp-Gain": "4.9x",
  "XYStage-Name": "XYStage",
  "Andor-Shutter Closing Time": "20",
  "CSUX-Hub-Port": "COM5",
  "Andor-EMSwitch": "On",
  "COM2-DataBits": "8",
  "COM2-StopBits": "1",
  "AxisPositions": null,
  "COM5-BaudRate": "115200",
  "Andor-1. Camera Information : | Type | Model | Serial No. |": "| iXon | DU897_BV | 8593 |",
  "ZeissReflectedLightShutter-Name": "ZeissReflectedLightShutter",
  "ZeissScope-Port": "COM6",
  "ZeissScope-Name": "ZeissScope",
  "XYStage-Port": "COM4",
  "COM5-Verbose": "1",
  "CSUX-Hub-Description": "Yokogawa CSUX hub",
  "AAAOTF-Power (% of max)": "25.4000",
  "COM8-DelayBetweenCharsMs": "0.0000",
  "AAAOTF-Port": "COM8",
  "Wheel-A-Label": "Filter-3",
  "COM8-AnswerTimeout": "500.0000",
  "Andor-Camera": "| iXon | DU897_BV | 8593 |",
  "Andor-Gain": "300",
  "UUID": "d535f937-d6bd-4fd2-baf0-07a7d129e837",
  "Core-Camera": "Andor",
  "Core-SLM": "",
  "Wheel-A-Name": "Wheel-A",
  "Andor-CountConvertWavelength": "0.0000",
  "Andor-Shutter TTL Value": "High to Open",
  "Wheel-A-Port": "COM2",
  "Core-ChannelGroup": "Laser",
  "PositionIndex": 0,
  "WaitInterval": null,
  "COM2-DelayBetweenCharsMs": "0.0000",
  "PixelSizeUm": 0,
  "ZeissReflectorTurret-Description": "Reflector Turret",
  "CSUX-DriveSpeed-Run": "On",
  "ZeissReflectedLightShutter-State": "0",
  "Andor-Shutter Opening Time": "20",
  "Summary": {
    "Slices": 16,
    "InitialPositionList": null,
    "Interval_ms": 0,
    "UUID": "74a00902-8980-4287-b128-539d101e38bd",
    "UserName": "ColdSpring",
    "Depth": 2,
    "PixelType": "GRAY16",
    "Time": "2023-03-24 19:02:24 +0800",
    "Date": "2023-03-24",
    "z-step_um": 0.5,
    "MetadataVersion": 10,
    "PositionIndex": 0,
    "SlicesFirst": false,
    "ChContrastMin": [
      0,
      0
    ],
    "Width": 512,
    "PixelAspect": 1,
    "MicroManagerVersion": "1.4.16",
    "ROI": [
      0,
      0,
      512,
      512
    ],
    "ChNames": [
      "L-488",
      "L-561"
    ],
    "IJType": 1,
    "GridRow": 0,
    "Comment": "",
    "Height": 512,
    "GridColumn": 0,
    "Prefix": "20230224 Scarlet-che-3; osm-3-gfp_2",
    "PixelSize_um": 0,
    "Frames": 1,
    "BitDepth": 14,
    "KeepShutterOpenChannels": false,
    "Source": "Micro-Manager",
    "Channels": 2,
    "ComputerName": "T3610-MP",
    "CustomIntervals_ms": [],
    "KeepShutterOpenSlices": false,
    "ChColors": [
      -16724941,
      -3407617
    ],
    "TimeFirst": false,
    "ChContrastMax": [
      65536,
      65536
    ],
    "Positions": 1,
    "Directory": "Y:\\XC\\20230224 Scarlet-che-3; osm-3-gfp"
  },
  "Source": "Andor",
  "XYStage-OverShoot(um)": "0.0000",
  "XYStage-Wait_Cycles": "0",
  "COM4-StopBits": "1",
  "Andor-Binning": "1",
  "Andor-FrameTransfer Help": "Should only turn on FrameTransfer if using Burst or Live mode.",
  "COM4-DataBits": "8",
  "ZeissTransmittedLightShutter-Name": "ZeissTransmittedLightShutter",
  "XYStage-MotorOnOff": "On",
  "Andor-SpuriousNoiseFilter": "None",
  "Andor-Shutter": "Open",
  "Andor-OptAcquireMode": "",
  "COM2-AnswerTimeout": "500.0000",
  "COM5-DataBits": "8",
  "Binning": "1",
  "Andor-ReadoutTime": "35",
  "Andor-Description": "Andor camera adapter",
  "Wheel-A-Speed": "3",
  "COM4-DelayBetweenCharsMs": "0.0000",
  "COM5-Parity": "None",
  "Andor-Advanced | Snap Image Additional Delay (ms)": "0",
  "Andor-Exposure": "200.00",
  "COM5-Description": "Serial port driver (boost:asio)",
  "Andor-TransposeCorrection": "0",
  "COM4-Description": "Serial port driver (boost:asio)",
  "COM8-Verbose": "1",
  "CSUX-DriveSpeed-Description": "CSUX Drive Speed",
  "Andor-VerticalSpeed": "3.30",
  "XYStage-TransposeMirrorY": "0",
  "XPositionUm": -24446.8,
  "XYStage-TransposeMirrorX": "0",
  "ZeissFocusAxis-Velocity-Acceleration": "Fast",
  "COM2-Handshaking": "Off",
  "ZeissReflectorTurret-Label": "4-100 % Mirror",
  "COM6-DataBits": "8",
  "FileName": "img_000000000_L-488_001.tif",
  "Andor-CCDTemperature": "-68",
  "Core-Galvo": "Undefined",
  "Position": "Default",
  "COM8-BaudRate": "19200",
  "Andor-VerticalClockVoltage": "Normal",
  "COM8-Handshaking": "Off",
  "CameraChannelIndex": 0,
  "SliceIndex": 1,
  "ZPositionUm": 1453.226,
  "Core-Focus": "ZeissFocusAxis",
  "Andor-ReadoutMode": "10.000 MHz",
  "Channel": "L-488",
  "AAAOTF-Description": "AA AOTF Shutter Controller driver adapter",
  "CSUX-Shutter-Name": "CSUX-Shutter",
  "COM5-Name": "COM5",
  "FrameIndex": 0,
  "XYStage-Version": "Version: USB-9.2e ",
  "COM6-BaudRate": "57600",
  "XYStage-Backlash-B": "0.0400",
  "COM6-Description": "Serial port driver (boost:asio)",
  "COM8-Name": "COM8",
  "COM2-Description": "Serial port driver (boost:asio)",
  "Andor-ActualInterval-ms": "235.60",
  "AAAOTF-State": "0",
  "Andor-PixelType": "16bit",
  "COM2-Name": "COM2",
  "Camera": "",
  "COM4-Parity": "None",
  "Core-ImageProcessor": "",
  "Wheel-A-ClosedPosition": "",
  "CSUX-Shutter-Description": "CSUX Shutter",
  "Andor-Output_Amplifier": "Electron Multiplying",
  "XYStage-StepSizeY_um": "0.0100",
  "AAAOTF-Channel": "2",
  "ZeissFocusAxis-Position": "1479.7140",
  "Core-AutoShutter": "1",
  "ZeissTransmittedLightShutter-State": "0",
  "NextFrame": 0,
  "Core-XYStage": "XYStage",
  "COM8-Parity": "None",
  "COM6-StopBits": "1",
  "Time": "2023-03-24 19:02:25 +0800",
  "COM4-Name": "COM4",
  "Andor-Isolated Crop Mode": "Off",
  "ZeissScope-AnswerTimeOut": "250.0000",
  "COM4-BaudRate": "9600",
  "Andor-CCDTemperatureSetPoint": "-70",
  "Core-AutoFocus": "",
  "COM2-Verbose": "1",
  "CSUX-Shutter-State": "Open",
  "BitDepth": 14,
  "Slice": 1,
  "COM6-Verbose": "1",
  "XYStage-JoyStick Slow Speed": "5",
  "COM4-Verbose": "1",
  "AAAOTF-Maximum intensity (dB)": "1900",
  "ZeissScope-Microscope Version": "Application version: ",
  "ChannelIndex": 0,
  "Core-Shutter": "AAAOTF",
  "Wheel-A-State": "3",
  "ZeissReflectorTurret-Name": "ZeissReflectorTurret",
  "Core-TimeoutMs": "5000",
  "XYStage-JoyStick Fast Speed": "60",
  "XYStage-Maximum Speed (Do Not Change)": "7.5000",
  "ElapsedTime-ms": 1289,
  "AAAOTF-Name": "AAAOTF",
  "Wheel-A-Description": "Sutter Lambda filter wheel adapter",
  "Frame": 0,
  "Width": 512,
  "COM5-Handshaking": "Off",
  "PositionName": null,
  "ZeissReflectorTurret-State": "3",
  "Height": 512,
  "Andor-TransposeMirrorX": "0",
  "Andor-TransposeMirrorY": "0",
  "COM2-BaudRate": "9600",
  "Wheel-A-Delay_ms": "0.0000",
  "COM6-Handshaking": "Off",
  "COM8-DataBits": "8",
  "COM5-DelayBetweenCharsMs": "0.0000",
  "CSUX-DriveSpeed-Name": "CSUX-DriveSpeed",
  "XYStage-Description": "ASI XY stage driver adapter",
  "COM4-Handshaking": "Off",
  "Andor-FrameTransfer": "Off",
  "PixelType": "GRAY16",
  "Andor-TransposeXY": "0",
  "COM4-AnswerTimeout": "500.0000",
  "COM2-Parity": "None",
  "COM8-StopBits": "1",
  "Andor-CCDTemperature Help": "Wait for temperature to stabilize before acquisition.",
  "YPositionUm": -2053.1,
  "COM6-AnswerTimeout": "500.0000",
  "Andor-TimeOut": "10000",
  "Andor-Trigger": "Software",
  "COM8-Description": "Serial port driver (boost:asio)",
  "COM6-Name": "COM6",
  "XYStage-JoyStick Reverse": "Off",
  "Andor-OptAcquireMode Description": "",
  "XYStage-FinishError-PCROS(nm)": "24.0000"
},
"FrameKey-0-1-1": {
  "CSUX-DriveSpeed-State": "5000",
  "Core-Initialize": "1",
  "Andor-FanMode": "Full",
  "Andor-SpuriousNoiseFilterDescription": "Recommended Range",
  "Andor-BaselineClamp": "Enabled",
  "ZeissTransmittedLightShutter-Description": "Zeiss Transmitted Light Shutter",
  "ZeissReflectedLightShutter-Description": "Zeiss Reflected Light Shutter",
  "Andor-CountConvert": "Counts",
  "XYStage-Speed-S": "5.7459",
  "ROI": "0-0-512-512",
  "Andor-SpuriousNoiseFilterThreshold": "0.0000",
  "COM5-AnswerTimeout": "8000.0000",
  "COM5-StopBits": "1",
  "Andor-Region of Interest": "Full Image",
  "XYStage-Error-E(nm)": "400.0000",
  "XYStage-StepSizeX_um": "0.0100",
  "CSUX-Hub-Name": "CSUX-Hub",
  "Andor-Advanced | Snap Image Timing Mode": "Delay for Exposure",
  "SlicePosition": 1453.226,
  "Andor-CoolerMode": "Fan off at shutdown",
  "Exposure-ms": 200,
  "COM6-DelayBetweenCharsMs": "0.0000",
  "ZeissScope-Description": "Zeiss microscope CAN bus adapter",
  "COM6-Parity": "None",
  "ZeissFocusAxis-Move Mode": "Direct move to target",
  "CSUX-DriveSpeed-AutoAdjust": "0.0000",
  "Wheel-A-Busy": "0",
  "Andor-Pre-Amp-Gain": "4.9x",
  "XYStage-Name": "XYStage",
  "Andor-Shutter Closing Time": "20",
  "CSUX-Hub-Port": "COM5",
  "Andor-EMSwitch": "On",
  "COM2-DataBits": "8",
  "COM2-StopBits": "1",
  "AxisPositions": null,
  "COM5-BaudRate": "115200",
  "Andor-1. Camera Information : | Type | Model | Serial No. |": "| iXon | DU897_BV | 8593 |",
  "ZeissReflectedLightShutter-Name": "ZeissReflectedLightShutter",
  "ZeissScope-Port": "COM6",
  "ZeissScope-Name": "ZeissScope",
  "XYStage-Port": "COM4",
  "COM5-Verbose": "1",
  "CSUX-Hub-Description": "Yokogawa CSUX hub",
  "AAAOTF-Power (% of max)": "24.9000",
  "COM8-DelayBetweenCharsMs": "0.0000",
  "AAAOTF-Port": "COM8",
  "Wheel-A-Label": "Filter-4",
  "COM8-AnswerTimeout": "500.0000",
  "Andor-Camera": "| iXon | DU897_BV | 8593 |",
  "Andor-Gain": "300",
  "UUID": "132ecade-9fd2-42fb-8295-6e3cab65e115",
  "Core-Camera": "Andor",
  "Core-SLM": "",
  "Wheel-A-Name": "Wheel-A",
  "Andor-CountConvertWavelength": "0.0000",
  "Andor-Shutter TTL Value": "High to Open",
  "Wheel-A-Port": "COM2",
  "Core-ChannelGroup": "Laser",
  "PositionIndex": 0,
  "WaitInterval": null,
  "COM2-DelayBetweenCharsMs": "0.0000",
  "PixelSizeUm": 0,
  "ZeissReflectorTurret-Description": "Reflector Turret",
  "CSUX-DriveSpeed-Run": "On",
  "ZeissReflectedLightShutter-State": "0",
  "Andor-Shutter Opening Time": "20",
  "Summary": {
    "Slices": 16,
    "InitialPositionList": null,
    "Interval_ms": 0,
    "UUID": "74a00902-8980-4287-b128-539d101e38bd",
    "UserName": "ColdSpring",
    "Depth": 2,
    "PixelType": "GRAY16",
    "Time": "2023-03-24 19:02:24 +0800",
    "Date": "2023-03-24",
    "z-step_um": 0.5,
    "MetadataVersion": 10,
    "PositionIndex": 0,
    "SlicesFirst": false,
    "ChContrastMin": [
      0,
      0
    ],
    "Width": 512,
    "PixelAspect": 1,
    "MicroManagerVersion": "1.4.16",
    "ROI": [
      0,
      0,
      512,
      512
    ],
    "ChNames": [
      "L-488",
      "L-561"
    ],
    "IJType": 1,
    "GridRow": 0,
    "Comment": "",
    "Height": 512,
    "GridColumn": 0,
    "Prefix": "20230224 Scarlet-che-3; osm-3-gfp_2",
    "PixelSize_um": 0,
    "Frames": 1,
    "BitDepth": 14,
    "KeepShutterOpenChannels": false,
    "Source": "Micro-Manager",
    "Channels": 2,
    "ComputerName": "T3610-MP",
    "CustomIntervals_ms": [],
    "KeepShutterOpenSlices": false,
    "ChColors": [
      -16724941,
      -3407617
    ],
    "TimeFirst": false,
    "ChContrastMax": [
      65536,
      65536
    ],
    "Positions": 1,
    "Directory": "Y:\\XC\\20230224 Scarlet-che-3; osm-3-gfp"
  },
  "Source": "Andor",
  "XYStage-OverShoot(um)": "0.0000",
  "XYStage-Wait_Cycles": "0",
  "COM4-StopBits": "1",
  "Andor-Binning": "1",
  "Andor-FrameTransfer Help": "Should only turn on FrameTransfer if using Burst or Live mode.",
  "COM4-DataBits": "8",
  "ZeissTransmittedLightShutter-Name": "ZeissTransmittedLightShutter",
  "XYStage-MotorOnOff": "On",
  "Andor-SpuriousNoiseFilter": "None",
  "Andor-Shutter": "Open",
  "Andor-OptAcquireMode": "",
  "COM2-AnswerTimeout": "500.0000",
  "COM5-DataBits": "8",
  "Binning": "1",
  "Andor-ReadoutTime": "35",
  "Andor-Description": "Andor camera adapter",
  "Wheel-A-Speed": "3",
  "COM4-DelayBetweenCharsMs": "0.0000",
  "COM5-Parity": "None",
  "Andor-Advanced | Snap Image Additional Delay (ms)": "0",
  "Andor-Exposure": "200.00",
  "COM5-Description": "Serial port driver (boost:asio)",
  "Andor-TransposeCorrection": "0",
  "COM4-Description": "Serial port driver (boost:asio)",
  "COM8-Verbose": "1",
  "CSUX-DriveSpeed-Description": "CSUX Drive Speed",
  "Andor-VerticalSpeed": "3.30",
  "XYStage-TransposeMirrorY": "0",
  "XPositionUm": -24446.8,
  "XYStage-TransposeMirrorX": "0",
  "ZeissFocusAxis-Velocity-Acceleration": "Fast",
  "COM2-Handshaking": "Off",
  "ZeissReflectorTurret-Label": "4-100 % Mirror",
  "COM6-DataBits": "8",
  "FileName": "img_000000000_L-561_001.tif",
  "Andor-CCDTemperature": "-68",
  "Core-Galvo": "Undefined",
  "Position": "Default",
  "COM8-BaudRate": "19200",
  "Andor-VerticalClockVoltage": "Normal",
  "COM8-Handshaking": "Off",
  "CameraChannelIndex": 0,
  "SliceIndex": 1,
  "ZPositionUm": 1453.226,
  "Core-Focus": "ZeissFocusAxis",
  "Andor-ReadoutMode": "10.000 MHz",
  "Channel": "L-561",
  "AAAOTF-Description": "AA AOTF Shutter Controller driver adapter",
  "CSUX-Shutter-Name": "CSUX-Shutter",
  "COM5-Name": "COM5",
  "FrameIndex": 0,
  "XYStage-Version": "Version: USB-9.2e ",
  "COM6-BaudRate": "57600",
  "XYStage-Backlash-B": "0.0400",
  "COM6-Description": "Serial port driver (boost:asio)",
  "COM8-Name": "COM8",
  "COM2-Description": "Serial port driver (boost:asio)",
  "Andor-ActualInterval-ms": "235.60",
  "AAAOTF-State": "0",
  "Andor-PixelType": "16bit",
  "COM2-Name": "COM2",
  "Camera": "",
  "COM4-Parity": "None",
  "Core-ImageProcessor": "",
  "Wheel-A-ClosedPosition": "",
  "CSUX-Shutter-Description": "CSUX Shutter",
  "Andor-Output_Amplifier": "Electron Multiplying",
  "XYStage-StepSizeY_um": "0.0100",
  "AAAOTF-Channel": "3",
  "ZeissFocusAxis-Position": "1479.7140",
  "Core-AutoShutter": "1",
  "ZeissTransmittedLightShutter-State": "0",
  "NextFrame": 0,
  "Core-XYStage": "XYStage",
  "COM8-Parity": "None",
  "COM6-StopBits": "1",
  "Time": "2023-03-24 19:02:25 +0800",
  "COM4-Name": "COM4",
  "Andor-Isolated Crop Mode": "Off",
  "ZeissScope-AnswerTimeOut": "250.0000",
  "COM4-BaudRate": "9600",
  "Andor-CCDTemperatureSetPoint": "-70",
  "Core-AutoFocus": "",
  "COM2-Verbose": "1",
  "CSUX-Shutter-State": "Open",
  "BitDepth": 14,
  "Slice": 1,
  "COM6-Verbose": "1",
  "XYStage-JoyStick Slow Speed": "5",
  "COM4-Verbose": "1",
  "AAAOTF-Maximum intensity (dB)": "1900",
  "ZeissScope-Microscope Version": "Application version: ",
  "ChannelIndex": 1,
  "Core-Shutter": "AAAOTF",
  "Wheel-A-State": "3",
  "ZeissReflectorTurret-Name": "ZeissReflectorTurret",
  "Core-TimeoutMs": "5000",
  "XYStage-JoyStick Fast Speed": "60",
  "XYStage-Maximum Speed (Do Not Change)": "7.5000",
  "ElapsedTime-ms": 1644,
  "AAAOTF-Name": "AAAOTF",
  "Wheel-A-Description": "Sutter Lambda filter wheel adapter",
  "Frame": 0,
  "Width": 512,
  "COM5-Handshaking": "Off",
  "PositionName": null,
  "ZeissReflectorTurret-State": "3",
  "Height": 512,
  "Andor-TransposeMirrorX": "0",
  "Andor-TransposeMirrorY": "0",
  "COM2-BaudRate": "9600",
  "Wheel-A-Delay_ms": "0.0000",
  "COM6-Handshaking": "Off",
  "COM8-DataBits": "8",
  "COM5-DelayBetweenCharsMs": "0.0000",
  "CSUX-DriveSpeed-Name": "CSUX-DriveSpeed",
  "XYStage-Description": "ASI XY stage driver adapter",
  "COM4-Handshaking": "Off",
  "Andor-FrameTransfer": "Off",
  "PixelType": "GRAY16",
  "Andor-TransposeXY": "0",
  "COM4-AnswerTimeout": "500.0000",
  "COM2-Parity": "None",
  "COM8-StopBits": "1",
  "Andor-CCDTemperature Help": "Wait for temperature to stabilize before acquisition.",
  "YPositionUm": -2053.1,
  "COM6-AnswerTimeout": "500.0000",
  "Andor-TimeOut": "10000",
  "Andor-Trigger": "Software",
  "COM8-Description": "Serial port driver (boost:asio)",
  "COM6-Name": "COM6",
  "XYStage-JoyStick Reverse": "Off",
  "Andor-OptAcquireMode Description": "",
  "XYStage-FinishError-PCROS(nm)": "24.0000"
},
"FrameKey-0-0-2": {
  "CSUX-DriveSpeed-State": "5000",
  "Core-Initialize": "1",
  "Andor-FanMode": "Full",
  "Andor-SpuriousNoiseFilterDescription": "Recommended Range",
  "Andor-BaselineClamp": "Enabled",
  "ZeissTransmittedLightShutter-Description": "Zeiss Transmitted Light Shutter",
  "ZeissReflectedLightShutter-Description": "Zeiss Reflected Light Shutter",
  "Andor-CountConvert": "Counts",
  "XYStage-Speed-S": "5.7459",
  "ROI": "0-0-512-512",
  "Andor-SpuriousNoiseFilterThreshold": "0.0000",
  "COM5-AnswerTimeout": "8000.0000",
  "COM5-StopBits": "1",
  "Andor-Region of Interest": "Full Image",
  "XYStage-Error-E(nm)": "400.0000",
  "XYStage-StepSizeX_um": "0.0100",
  "CSUX-Hub-Name": "CSUX-Hub",
  "Andor-Advanced | Snap Image Timing Mode": "Delay for Exposure",
  "SlicePosition": 1453.726,
  "Andor-CoolerMode": "Fan off at shutdown",
  "Exposure-ms": 200,
  "COM6-DelayBetweenCharsMs": "0.0000",
  "ZeissScope-Description": "Zeiss microscope CAN bus adapter",
  "COM6-Parity": "None",
  "ZeissFocusAxis-Move Mode": "Direct move to target",
  "CSUX-DriveSpeed-AutoAdjust": "0.0000",
  "Wheel-A-Busy": "0",
  "Andor-Pre-Amp-Gain": "4.9x",
  "XYStage-Name": "XYStage",
  "Andor-Shutter Closing Time": "20",
  "CSUX-Hub-Port": "COM5",
  "Andor-EMSwitch": "On",
  "COM2-DataBits": "8",
  "COM2-StopBits": "1",
  "AxisPositions": null,
  "COM5-BaudRate": "115200",
  "Andor-1. Camera Information : | Type | Model | Serial No. |": "| iXon | DU897_BV | 8593 |",
  "ZeissReflectedLightShutter-Name": "ZeissReflectedLightShutter",
  "ZeissScope-Port": "COM6",
  "ZeissScope-Name": "ZeissScope",
  "XYStage-Port": "COM4",
  "COM5-Verbose": "1",
  "CSUX-Hub-Description": "Yokogawa CSUX hub",
  "AAAOTF-Power (% of max)": "25.4000",
  "COM8-DelayBetweenCharsMs": "0.0000",
  "AAAOTF-Port": "COM8",
  "Wheel-A-Label": "Filter-3",
  "COM8-AnswerTimeout": "500.0000",
  "Andor-Camera": "| iXon | DU897_BV | 8593 |",
  "Andor-Gain": "300",
  "UUID": "deee32a9-919a-4c1b-a3d3-896b72518d10",
  "Core-Camera": "Andor",
  "Core-SLM": "",
  "Wheel-A-Name": "Wheel-A",
  "Andor-CountConvertWavelength": "0.0000",
  "Andor-Shutter TTL Value": "High to Open",
  "Wheel-A-Port": "COM2",
  "Core-ChannelGroup": "Laser",
  "PositionIndex": 0,
  "WaitInterval": null,
  "COM2-DelayBetweenCharsMs": "0.0000",
  "PixelSizeUm": 0,
  "ZeissReflectorTurret-Description": "Reflector Turret",
  "CSUX-DriveSpeed-Run": "On",
  "ZeissReflectedLightShutter-State": "0",
  "Andor-Shutter Opening Time": "20",
  "Summary": {
    "Slices": 16,
    "InitialPositionList": null,
    "Interval_ms": 0,
    "UUID": "74a00902-8980-4287-b128-539d101e38bd",
    "UserName": "ColdSpring",
    "Depth": 2,
    "PixelType": "GRAY16",
    "Time": "2023-03-24 19:02:24 +0800",
    "Date": "2023-03-24",
    "z-step_um": 0.5,
    "MetadataVersion": 10,
    "PositionIndex": 0,
    "SlicesFirst": false,
    "ChContrastMin": [
      0,
      0
    ],
    "Width": 512,
    "PixelAspect": 1,
    "MicroManagerVersion": "1.4.16",
    "ROI": [
      0,
      0,
      512,
      512
    ],
    "ChNames": [
      "L-488",
      "L-561"
    ],
    "IJType": 1,
    "GridRow": 0,
    "Comment": "",
    "Height": 512,
    "GridColumn": 0,
    "Prefix": "20230224 Scarlet-che-3; osm-3-gfp_2",
    "PixelSize_um": 0,
    "Frames": 1,
    "BitDepth": 14,
    "KeepShutterOpenChannels": false,
    "Source": "Micro-Manager",
    "Channels": 2,
    "ComputerName": "T3610-MP",
    "CustomIntervals_ms": [],
    "KeepShutterOpenSlices": false,
    "ChColors": [
      -16724941,
      -3407617
    ],
    "TimeFirst": false,
    "ChContrastMax": [
      65536,
      65536
    ],
    "Positions": 1,
    "Directory": "Y:\\XC\\20230224 Scarlet-che-3; osm-3-gfp"
  },
  "Source": "Andor",
  "XYStage-OverShoot(um)": "0.0000",
  "XYStage-Wait_Cycles": "0",
  "COM4-StopBits": "1",
  "Andor-Binning": "1",
  "Andor-FrameTransfer Help": "Should only turn on FrameTransfer if using Burst or Live mode.",
  "COM4-DataBits": "8",
  "ZeissTransmittedLightShutter-Name": "ZeissTransmittedLightShutter",
  "XYStage-MotorOnOff": "On",
  "Andor-SpuriousNoiseFilter": "None",
  "Andor-Shutter": "Open",
  "Andor-OptAcquireMode": "",
  "COM2-AnswerTimeout": "500.0000",
  "COM5-DataBits": "8",
  "Binning": "1",
  "Andor-ReadoutTime": "35",
  "Andor-Description": "Andor camera adapter",
  "Wheel-A-Speed": "3",
  "COM4-DelayBetweenCharsMs": "0.0000",
  "COM5-Parity": "None",
  "Andor-Advanced | Snap Image Additional Delay (ms)": "0",
  "Andor-Exposure": "200.00",
  "COM5-Description": "Serial port driver (boost:asio)",
  "Andor-TransposeCorrection": "0",
  "COM4-Description": "Serial port driver (boost:asio)",
  "COM8-Verbose": "1",
  "CSUX-DriveSpeed-Description": "CSUX Drive Speed",
  "Andor-VerticalSpeed": "3.30",
  "XYStage-TransposeMirrorY": "0",
  "XPositionUm": -24446.8,
  "XYStage-TransposeMirrorX": "0",
  "ZeissFocusAxis-Velocity-Acceleration": "Fast",
  "COM2-Handshaking": "Off",
  "ZeissReflectorTurret-Label": "4-100 % Mirror",
  "COM6-DataBits": "8",
  "FileName": "img_000000000_L-488_002.tif",
  "Andor-CCDTemperature": "-68",
  "Core-Galvo": "Undefined",
  "Position": "Default",
  "COM8-BaudRate": "19200",
  "Andor-VerticalClockVoltage": "Normal",
  "COM8-Handshaking": "Off",
  "CameraChannelIndex": 0,
  "SliceIndex": 2,
  "ZPositionUm": 1453.726,
  "Core-Focus": "ZeissFocusAxis",
  "Andor-ReadoutMode": "10.000 MHz",
  "Channel": "L-488",
  "AAAOTF-Description": "AA AOTF Shutter Controller driver adapter",
  "CSUX-Shutter-Name": "CSUX-Shutter",
  "COM5-Name": "COM5",
  "FrameIndex": 0,
  "XYStage-Version": "Version: USB-9.2e ",
  "COM6-BaudRate": "57600",
  "XYStage-Backlash-B": "0.0400",
  "COM6-Description": "Serial port driver (boost:asio)",
  "COM8-Name": "COM8",
  "COM2-Description": "Serial port driver (boost:asio)",
  "Andor-ActualInterval-ms": "235.60",
  "AAAOTF-State": "0",
  "Andor-PixelType": "16bit",
  "COM2-Name": "COM2",
  "Camera": "",
  "COM4-Parity": "None",
  "Core-ImageProcessor": "",
  "Wheel-A-ClosedPosition": "",
  "CSUX-Shutter-Description": "CSUX Shutter",
  "Andor-Output_Amplifier": "Electron Multiplying",
  "XYStage-StepSizeY_um": "0.0100",
  "AAAOTF-Channel": "2",
  "ZeissFocusAxis-Position": "1479.7140",
  "Core-AutoShutter": "1",
  "ZeissTransmittedLightShutter-State": "0",
  "NextFrame": 0,
  "Core-XYStage": "XYStage",
  "COM8-Parity": "None",
  "COM6-StopBits": "1",
  "Time": "2023-03-24 19:02:26 +0800",
  "COM4-Name": "COM4",
  "Andor-Isolated Crop Mode": "Off",
  "ZeissScope-AnswerTimeOut": "250.0000",
  "COM4-BaudRate": "9600",
  "Andor-CCDTemperatureSetPoint": "-70",
  "Core-AutoFocus": "",
  "COM2-Verbose": "1",
  "CSUX-Shutter-State": "Open",
  "BitDepth": 14,
  "Slice": 2,
  "COM6-Verbose": "1",
  "XYStage-JoyStick Slow Speed": "5",
  "COM4-Verbose": "1",
  "AAAOTF-Maximum intensity (dB)": "1900",
  "ZeissScope-Microscope Version": "Application version: ",
  "ChannelIndex": 0,
  "Core-Shutter": "AAAOTF",
  "Wheel-A-State": "3",
  "ZeissReflectorTurret-Name": "ZeissReflectorTurret",
  "Core-TimeoutMs": "5000",
  "XYStage-JoyStick Fast Speed": "60",
  "XYStage-Maximum Speed (Do Not Change)": "7.5000",
  "ElapsedTime-ms": 2121,
  "AAAOTF-Name": "AAAOTF",
  "Wheel-A-Description": "Sutter Lambda filter wheel adapter",
  "Frame": 0,
  "Width": 512,
  "COM5-Handshaking": "Off",
  "PositionName": null,
  "ZeissReflectorTurret-State": "3",
  "Height": 512,
  "Andor-TransposeMirrorX": "0",
  "Andor-TransposeMirrorY": "0",
  "COM2-BaudRate": "9600",
  "Wheel-A-Delay_ms": "0.0000",
  "COM6-Handshaking": "Off",
  "COM8-DataBits": "8",
  "COM5-DelayBetweenCharsMs": "0.0000",
  "CSUX-DriveSpeed-Name": "CSUX-DriveSpeed",
  "XYStage-Description": "ASI XY stage driver adapter",
  "COM4-Handshaking": "Off",
  "Andor-FrameTransfer": "Off",
  "PixelType": "GRAY16",
  "Andor-TransposeXY": "0",
  "COM4-AnswerTimeout": "500.0000",
  "COM2-Parity": "None",
  "COM8-StopBits": "1",
  "Andor-CCDTemperature Help": "Wait for temperature to stabilize before acquisition.",
  "YPositionUm": -2053.1,
  "COM6-AnswerTimeout": "500.0000",
  "Andor-TimeOut": "10000",
  "Andor-Trigger": "Software",
  "COM8-Description": "Serial port driver (boost:asio)",
  "COM6-Name": "COM6",
  "XYStage-JoyStick Reverse": "Off",
  "Andor-OptAcquireMode Description": "",
  "XYStage-FinishError-PCROS(nm)": "24.0000"
},
"FrameKey-0-1-2": {
  "CSUX-DriveSpeed-State": "5000",
  "Core-Initialize": "1",
  "Andor-FanMode": "Full",
  "Andor-SpuriousNoiseFilterDescription": "Recommended Range",
  "Andor-BaselineClamp": "Enabled",
  "ZeissTransmittedLightShutter-Description": "Zeiss Transmitted Light Shutter",
  "ZeissReflectedLightShutter-Description": "Zeiss Reflected Light Shutter",
  "Andor-CountConvert": "Counts",
  "XYStage-Speed-S": "5.7459",
  "ROI": "0-0-512-512",
  "Andor-SpuriousNoiseFilterThreshold": "0.0000",
  "COM5-AnswerTimeout": "8000.0000",
  "COM5-StopBits": "1",
  "Andor-Region of Interest": "Full Image",
  "XYStage-Error-E(nm)": "400.0000",
  "XYStage-StepSizeX_um": "0.0100",
  "CSUX-Hub-Name": "CSUX-Hub",
  "Andor-Advanced | Snap Image Timing Mode": "Delay for Exposure",
  "SlicePosition": 1453.726,
  "Andor-CoolerMode": "Fan off at shutdown",
  "Exposure-ms": 200,
  "COM6-DelayBetweenCharsMs": "0.0000",
  "ZeissScope-Description": "Zeiss microscope CAN bus adapter",
  "COM6-Parity": "None",
  "ZeissFocusAxis-Move Mode": "Direct move to target",
  "CSUX-DriveSpeed-AutoAdjust": "0.0000",
  "Wheel-A-Busy": "0",
  "Andor-Pre-Amp-Gain": "4.9x",
  "XYStage-Name": "XYStage",
  "Andor-Shutter Closing Time": "20",
  "CSUX-Hub-Port": "COM5",
  "Andor-EMSwitch": "On",
  "COM2-DataBits": "8",
  "COM2-StopBits": "1",
  "AxisPositions": null,
  "COM5-BaudRate": "115200",
  "Andor-1. Camera Information : | Type | Model | Serial No. |": "| iXon | DU897_BV | 8593 |",
  "ZeissReflectedLightShutter-Name": "ZeissReflectedLightShutter",
  "ZeissScope-Port": "COM6",
  "ZeissScope-Name": "ZeissScope",
  "XYStage-Port": "COM4",
  "COM5-Verbose": "1",
  "CSUX-Hub-Description": "Yokogawa CSUX hub",
  "AAAOTF-Power (% of max)": "24.9000",
  "COM8-DelayBetweenCharsMs": "0.0000",
  "AAAOTF-Port": "COM8",
  "Wheel-A-Label": "Filter-4",
  "COM8-AnswerTimeout": "500.0000",
  "Andor-Camera": "| iXon | DU897_BV | 8593 |",
  "Andor-Gain": "300",
  "UUID": "1645cfd2-72d2-44d2-822f-3aaeab86f28d",
  "Core-Camera": "Andor",
  "Core-SLM": "",
  "Wheel-A-Name": "Wheel-A",
  "Andor-CountConvertWavelength": "0.0000",
  "Andor-Shutter TTL Value": "High to Open",
  "Wheel-A-Port": "COM2",
  "Core-ChannelGroup": "Laser",
  "PositionIndex": 0,
  "WaitInterval": null,
  "COM2-DelayBetweenCharsMs": "0.0000",
  "PixelSizeUm": 0,
  "ZeissReflectorTurret-Description": "Reflector Turret",
  "CSUX-DriveSpeed-Run": "On",
  "ZeissReflectedLightShutter-State": "0",
  "Andor-Shutter Opening Time": "20",
  "Summary": {
    "Slices": 16,
    "InitialPositionList": null,
    "Interval_ms": 0,
    "UUID": "74a00902-8980-4287-b128-539d101e38bd",
    "UserName": "ColdSpring",
    "Depth": 2,
    "PixelType": "GRAY16",
    "Time": "2023-03-24 19:02:24 +0800",
    "Date": "2023-03-24",
    "z-step_um": 0.5,
    "MetadataVersion": 10,
    "PositionIndex": 0,
    "SlicesFirst": false,
    "ChContrastMin": [
      0,
      0
    ],
    "Width": 512,
    "PixelAspect": 1,
    "MicroManagerVersion": "1.4.16",
    "ROI": [
      0,
      0,
      512,
      512
    ],
    "ChNames": [
      "L-488",
      "L-561"
    ],
    "IJType": 1,
    "GridRow": 0,
    "Comment": "",
    "Height": 512,
    "GridColumn": 0,
    "Prefix": "20230224 Scarlet-che-3; osm-3-gfp_2",
    "PixelSize_um": 0,
    "Frames": 1,
    "BitDepth": 14,
    "KeepShutterOpenChannels": false,
    "Source": "Micro-Manager",
    "Channels": 2,
    "ComputerName": "T3610-MP",
    "CustomIntervals_ms": [],
    "KeepShutterOpenSlices": false,
    "ChColors": [
      -16724941,
      -3407617
    ],
    "TimeFirst": false,
    "ChContrastMax": [
      65536,
      65536
    ],
    "Positions": 1,
    "Directory": "Y:\\XC\\20230224 Scarlet-che-3; osm-3-gfp"
  },
  "Source": "Andor",
  "XYStage-OverShoot(um)": "0.0000",
  "XYStage-Wait_Cycles": "0",
  "COM4-StopBits": "1",
  "Andor-Binning": "1",
  "Andor-FrameTransfer Help": "Should only turn on FrameTransfer if using Burst or Live mode.",
  "COM4-DataBits": "8",
  "ZeissTransmittedLightShutter-Name": "ZeissTransmittedLightShutter",
  "XYStage-MotorOnOff": "On",
  "Andor-SpuriousNoiseFilter": "None",
  "Andor-Shutter": "Open",
  "Andor-OptAcquireMode": "",
  "COM2-AnswerTimeout": "500.0000",
  "COM5-DataBits": "8",
  "Binning": "1",
  "Andor-ReadoutTime": "35",
  "Andor-Description": "Andor camera adapter",
  "Wheel-A-Speed": "3",
  "COM4-DelayBetweenCharsMs": "0.0000",
  "COM5-Parity": "None",
  "Andor-Advanced | Snap Image Additional Delay (ms)": "0",
  "Andor-Exposure": "200.00",
  "COM5-Description": "Serial port driver (boost:asio)",
  "Andor-TransposeCorrection": "0",
  "COM4-Description": "Serial port driver (boost:asio)",
  "COM8-Verbose": "1",
  "CSUX-DriveSpeed-Description": "CSUX Drive Speed",
  "Andor-VerticalSpeed": "3.30",
  "XYStage-TransposeMirrorY": "0",
  "XPositionUm": -24446.8,
  "XYStage-TransposeMirrorX": "0",
  "ZeissFocusAxis-Velocity-Acceleration": "Fast",
  "COM2-Handshaking": "Off",
  "ZeissReflectorTurret-Label": "4-100 % Mirror",
  "COM6-DataBits": "8",
  "FileName": "img_000000000_L-561_002.tif",
  "Andor-CCDTemperature": "-68",
  "Core-Galvo": "Undefined",
  "Position": "Default",
  "COM8-BaudRate": "19200",
  "Andor-VerticalClockVoltage": "Normal",
  "COM8-Handshaking": "Off",
  "CameraChannelIndex": 0,
  "SliceIndex": 2,
  "ZPositionUm": 1453.726,
  "Core-Focus": "ZeissFocusAxis",
  "Andor-ReadoutMode": "10.000 MHz",
  "Channel": "L-561",
  "AAAOTF-Description": "AA AOTF Shutter Controller driver adapter",
  "CSUX-Shutter-Name": "CSUX-Shutter",
  "COM5-Name": "COM5",
  "FrameIndex": 0,
  "XYStage-Version": "Version: USB-9.2e ",
  "COM6-BaudRate": "57600",
  "XYStage-Backlash-B": "0.0400",
  "COM6-Description": "Serial port driver (boost:asio)",
  "COM8-Name": "COM8",
  "COM2-Description": "Serial port driver (boost:asio)",
  "Andor-ActualInterval-ms": "235.60",
  "AAAOTF-State": "0",
  "Andor-PixelType": "16bit",
  "COM2-Name": "COM2",
  "Camera": "",
  "COM4-Parity": "None",
  "Core-ImageProcessor": "",
  "Wheel-A-ClosedPosition": "",
  "CSUX-Shutter-Description": "CSUX Shutter",
  "Andor-Output_Amplifier": "Electron Multiplying",
  "XYStage-StepSizeY_um": "0.0100",
  "AAAOTF-Channel": "3",
  "ZeissFocusAxis-Position": "1479.7140",
  "Core-AutoShutter": "1",
  "ZeissTransmittedLightShutter-State": "0",
  "NextFrame": 0,
  "Core-XYStage": "XYStage",
  "COM8-Parity": "None",
  "COM6-StopBits": "1",
  "Time": "2023-03-24 19:02:26 +0800",
  "COM4-Name": "COM4",
  "Andor-Isolated Crop Mode": "Off",
  "ZeissScope-AnswerTimeOut": "250.0000",
  "COM4-BaudRate": "9600",
  "Andor-CCDTemperatureSetPoint": "-70",
  "Core-AutoFocus": "",
  "COM2-Verbose": "1",
  "CSUX-Shutter-State": "Open",
  "BitDepth": 14,
  "Slice": 2,
  "COM6-Verbose": "1",
  "XYStage-JoyStick Slow Speed": "5",
  "COM4-Verbose": "1",
  "AAAOTF-Maximum intensity (dB)": "1900",
  "ZeissScope-Microscope Version": "Application version: ",
  "ChannelIndex": 1,
  "Core-Shutter": "AAAOTF",
  "Wheel-A-State": "3",
  "ZeissReflectorTurret-Name": "ZeissReflectorTurret",
  "Core-TimeoutMs": "5000",
  "XYStage-JoyStick Fast Speed": "60",
  "XYStage-Maximum Speed (Do Not Change)": "7.5000",
  "ElapsedTime-ms": 2490,
  "AAAOTF-Name": "AAAOTF",
  "Wheel-A-Description": "Sutter Lambda filter wheel adapter",
  "Frame": 0,
  "Width": 512,
  "COM5-Handshaking": "Off",
  "PositionName": null,
  "ZeissReflectorTurret-State": "3",
  "Height": 512,
  "Andor-TransposeMirrorX": "0",
  "Andor-TransposeMirrorY": "0",
  "COM2-BaudRate": "9600",
  "Wheel-A-Delay_ms": "0.0000",
  "COM6-Handshaking": "Off",
  "COM8-DataBits": "8",
  "COM5-DelayBetweenCharsMs": "0.0000",
  "CSUX-DriveSpeed-Name": "CSUX-DriveSpeed",
  "XYStage-Description": "ASI XY stage driver adapter",
  "COM4-Handshaking": "Off",
  "Andor-FrameTransfer": "Off",
  "PixelType": "GRAY16",
  "Andor-TransposeXY": "0",
  "COM4-AnswerTimeout": "500.0000",
  "COM2-Parity": "None",
  "COM8-StopBits": "1",
  "Andor-CCDTemperature Help": "Wait for temperature to stabilize before acquisition.",
  "YPositionUm": -2053.1,
  "COM6-AnswerTimeout": "500.0000",
  "Andor-TimeOut": "10000",
  "Andor-Trigger": "Software",
  "COM8-Description": "Serial port driver (boost:asio)",
  "COM6-Name": "COM6",
  "XYStage-JoyStick Reverse": "Off",
  "Andor-OptAcquireMode Description": "",
  "XYStage-FinishError-PCROS(nm)": "24.0000"
},
"FrameKey-0-0-3": {
  "CSUX-DriveSpeed-State": "5000",
  "Core-Initialize": "1",
  "Andor-FanMode": "Full",
  "Andor-SpuriousNoiseFilterDescription": "Recommended Range",
  "Andor-BaselineClamp": "Enabled",
  "ZeissTransmittedLightShutter-Description": "Zeiss Transmitted Light Shutter",
  "ZeissReflectedLightShutter-Description": "Zeiss Reflected Light Shutter",
  "Andor-CountConvert": "Counts",
  "XYStage-Speed-S": "5.7459",
  "ROI": "0-0-512-512",
  "Andor-SpuriousNoiseFilterThreshold": "0.0000",
  "COM5-AnswerTimeout": "8000.0000",
  "COM5-StopBits": "1",
  "Andor-Region of Interest": "Full Image",
  "XYStage-Error-E(nm)": "400.0000",
  "XYStage-StepSizeX_um": "0.0100",
  "CSUX-Hub-Name": "CSUX-Hub",
  "Andor-Advanced | Snap Image Timing Mode": "Delay for Exposure",
  "SlicePosition": 1454.226,
  "Andor-CoolerMode": "Fan off at shutdown",
  "Exposure-ms": 200,
  "COM6-DelayBetweenCharsMs": "0.0000",
  "ZeissScope-Description": "Zeiss microscope CAN bus adapter",
  "COM6-Parity": "None",
  "ZeissFocusAxis-Move Mode": "Direct move to target",
  "CSUX-DriveSpeed-AutoAdjust": "0.0000",
  "Wheel-A-Busy": "0",
  "Andor-Pre-Amp-Gain": "4.9x",
  "XYStage-Name": "XYStage",
  "Andor-Shutter Closing Time": "20",
  "CSUX-Hub-Port": "COM5",
  "Andor-EMSwitch": "On",
  "COM2-DataBits": "8",
  "COM2-StopBits": "1",
  "AxisPositions": null,
  "COM5-BaudRate": "115200",
  "Andor-1. Camera Information : | Type | Model | Serial No. |": "| iXon | DU897_BV | 8593 |",
  "ZeissReflectedLightShutter-Name": "ZeissReflectedLightShutter",
  "ZeissScope-Port": "COM6",
  "ZeissScope-Name": "ZeissScope",
  "XYStage-Port": "COM4",
  "COM5-Verbose": "1",
  "CSUX-Hub-Description": "Yokogawa CSUX hub",
  "AAAOTF-Power (% of max)": "25.4000",
  "COM8-DelayBetweenCharsMs": "0.0000",
  "AAAOTF-Port": "COM8",
  "Wheel-A-Label": "Filter-3",
  "COM8-AnswerTimeout": "500.0000",
  "Andor-Camera": "| iXon | DU897_BV | 8593 |",
  "Andor-Gain": "300",
  "UUID": "05dffd30-68aa-447c-9cac-55c39b290417",
  "Core-Camera": "Andor",
  "Core-SLM": "",
  "Wheel-A-Name": "Wheel-A",
  "Andor-CountConvertWavelength": "0.0000",
  "Andor-Shutter TTL Value": "High to Open",
  "Wheel-A-Port": "COM2",
  "Core-ChannelGroup": "Laser",
  "PositionIndex": 0,
  "WaitInterval": null,
  "COM2-DelayBetweenCharsMs": "0.0000",
  "PixelSizeUm": 0,
  "ZeissReflectorTurret-Description": "Reflector Turret",
  "CSUX-DriveSpeed-Run": "On",
  "ZeissReflectedLightShutter-State": "0",
  "Andor-Shutter Opening Time": "20",
  "Summary": {
    "Slices": 16,
    "InitialPositionList": null,
    "Interval_ms": 0,
    "UUID": "74a00902-8980-4287-b128-539d101e38bd",
    "UserName": "ColdSpring",
    "Depth": 2,
    "PixelType": "GRAY16",
    "Time": "2023-03-24 19:02:24 +0800",
    "Date": "2023-03-24",
    "z-step_um": 0.5,
    "MetadataVersion": 10,
    "PositionIndex": 0,
    "SlicesFirst": false,
    "ChContrastMin": [
      0,
      0
    ],
    "Width": 512,
    "PixelAspect": 1,
    "MicroManagerVersion": "1.4.16",
    "ROI": [
      0,
      0,
      512,
      512
    ],
    "ChNames": [
      "L-488",
      "L-561"
    ],
    "IJType": 1,
    "GridRow": 0,
    "Comment": "",
    "Height": 512,
    "GridColumn": 0,
    "Prefix": "20230224 Scarlet-che-3; osm-3-gfp_2",
    "PixelSize_um": 0,
    "Frames": 1,
    "BitDepth": 14,
    "KeepShutterOpenChannels": false,
    "Source": "Micro-Manager",
    "Channels": 2,
    "ComputerName": "T3610-MP",
    "CustomIntervals_ms": [],
    "KeepShutterOpenSlices": false,
    "ChColors": [
      -16724941,
      -3407617
    ],
    "TimeFirst": false,
    "ChContrastMax": [
      65536,
      65536
    ],
    "Positions": 1,
    "Directory": "Y:\\XC\\20230224 Scarlet-che-3; osm-3-gfp"
  },
  "Source": "Andor",
  "XYStage-OverShoot(um)": "0.0000",
  "XYStage-Wait_Cycles": "0",
  "COM4-StopBits": "1",
  "Andor-Binning": "1",
  "Andor-FrameTransfer Help": "Should only turn on FrameTransfer if using Burst or Live mode.",
  "COM4-DataBits": "8",
  "ZeissTransmittedLightShutter-Name": "ZeissTransmittedLightShutter",
  "XYStage-MotorOnOff": "On",
  "Andor-SpuriousNoiseFilter": "None",
  "Andor-Shutter": "Open",
  "Andor-OptAcquireMode": "",
  "COM2-AnswerTimeout": "500.0000",
  "COM5-DataBits": "8",
  "Binning": "1",
  "Andor-ReadoutTime": "35",
  "Andor-Description": "Andor camera adapter",
  "Wheel-A-Speed": "3",
  "COM4-DelayBetweenCharsMs": "0.0000",
  "COM5-Parity": "None",
  "Andor-Advanced | Snap Image Additional Delay (ms)": "0",
  "Andor-Exposure": "200.00",
  "COM5-Description": "Serial port driver (boost:asio)",
  "Andor-TransposeCorrection": "0",
  "COM4-Description": "Serial port driver (boost:asio)",
  "COM8-Verbose": "1",
  "CSUX-DriveSpeed-Description": "CSUX Drive Speed",
  "Andor-VerticalSpeed": "3.30",
  "XYStage-TransposeMirrorY": "0",
  "XPositionUm": -24446.8,
  "XYStage-TransposeMirrorX": "0",
  "ZeissFocusAxis-Velocity-Acceleration": "Fast",
  "COM2-Handshaking": "Off",
  "ZeissReflectorTurret-Label": "4-100 % Mirror",
  "COM6-DataBits": "8",
  "FileName": "img_000000000_L-488_003.tif",
  "Andor-CCDTemperature": "-68",
  "Core-Galvo": "Undefined",
  "Position": "Default",
  "COM8-BaudRate": "19200",
  "Andor-VerticalClockVoltage": "Normal",
  "COM8-Handshaking": "Off",
  "CameraChannelIndex": 0,
  "SliceIndex": 3,
  "ZPositionUm": 1454.226,
  "Core-Focus": "ZeissFocusAxis",
  "Andor-ReadoutMode": "10.000 MHz",
  "Channel": "L-488",
  "AAAOTF-Description": "AA AOTF Shutter Controller driver adapter",
  "CSUX-Shutter-Name": "CSUX-Shutter",
  "COM5-Name": "COM5",
  "FrameIndex": 0,
  "XYStage-Version": "Version: USB-9.2e ",
  "COM6-BaudRate": "57600",
  "XYStage-Backlash-B": "0.0400",
  "COM6-Description": "Serial port driver (boost:asio)",
  "COM8-Name": "COM8",
  "COM2-Description": "Serial port driver (boost:asio)",
  "Andor-ActualInterval-ms": "235.60",
  "AAAOTF-State": "0",
  "Andor-PixelType": "16bit",
  "COM2-Name": "COM2",
  "Camera": "",
  "COM4-Parity": "None",
  "Core-ImageProcessor": "",
  "Wheel-A-ClosedPosition": "",
  "CSUX-Shutter-Description": "CSUX Shutter",
  "Andor-Output_Amplifier": "Electron Multiplying",
  "XYStage-StepSizeY_um": "0.0100",
  "AAAOTF-Channel": "2",
  "ZeissFocusAxis-Position": "1479.7140",
  "Core-AutoShutter": "1",
  "ZeissTransmittedLightShutter-State": "0",
  "NextFrame": 0,
  "Core-XYStage": "XYStage",
  "COM8-Parity": "None",
  "COM6-StopBits": "1",
  "Time": "2023-03-24 19:02:27 +0800",
  "COM4-Name": "COM4",
  "Andor-Isolated Crop Mode": "Off",
  "ZeissScope-AnswerTimeOut": "250.0000",
  "COM4-BaudRate": "9600",
  "Andor-CCDTemperatureSetPoint": "-70",
  "Core-AutoFocus": "",
  "COM2-Verbose": "1",
  "CSUX-Shutter-State": "Open",
  "BitDepth": 14,
  "Slice": 3,
  "COM6-Verbose": "1",
  "XYStage-JoyStick Slow Speed": "5",
  "COM4-Verbose": "1",
  "AAAOTF-Maximum intensity (dB)": "1900",
  "ZeissScope-Microscope Version": "Application version: ",
  "ChannelIndex": 0,
  "Core-Shutter": "AAAOTF",
  "Wheel-A-State": "3",
  "ZeissReflectorTurret-Name": "ZeissReflectorTurret",
  "Core-TimeoutMs": "5000",
  "XYStage-JoyStick Fast Speed": "60",
  "XYStage-Maximum Speed (Do Not Change)": "7.5000",
  "ElapsedTime-ms": 2950,
  "AAAOTF-Name": "AAAOTF",
  "Wheel-A-Description": "Sutter Lambda filter wheel adapter",
  "Frame": 0,
  "Width": 512,
  "COM5-Handshaking": "Off",
  "PositionName": null,
  "ZeissReflectorTurret-State": "3",
  "Height": 512,
  "Andor-TransposeMirrorX": "0",
  "Andor-TransposeMirrorY": "0",
  "COM2-BaudRate": "9600",
  "Wheel-A-Delay_ms": "0.0000",
  "COM6-Handshaking": "Off",
  "COM8-DataBits": "8",
  "COM5-DelayBetweenCharsMs": "0.0000",
  "CSUX-DriveSpeed-Name": "CSUX-DriveSpeed",
  "XYStage-Description": "ASI XY stage driver adapter",
  "COM4-Handshaking": "Off",
  "Andor-FrameTransfer": "Off",
  "PixelType": "GRAY16",
  "Andor-TransposeXY": "0",
  "COM4-AnswerTimeout": "500.0000",
  "COM2-Parity": "None",
  "COM8-StopBits": "1",
  "Andor-CCDTemperature Help": "Wait for temperature to stabilize before acquisition.",
  "YPositionUm": -2053.1,
  "COM6-AnswerTimeout": "500.0000",
  "Andor-TimeOut": "10000",
  "Andor-Trigger": "Software",
  "COM8-Description": "Serial port driver (boost:asio)",
  "COM6-Name": "COM6",
  "XYStage-JoyStick Reverse": "Off",
  "Andor-OptAcquireMode Description": "",
  "XYStage-FinishError-PCROS(nm)": "24.0000"
},
"FrameKey-0-1-3": {
  "CSUX-DriveSpeed-State": "5000",
  "Core-Initialize": "1",
  "Andor-FanMode": "Full",
  "Andor-SpuriousNoiseFilterDescription": "Recommended Range",
  "Andor-BaselineClamp": "Enabled",
  "ZeissTransmittedLightShutter-Description": "Zeiss Transmitted Light Shutter",
  "ZeissReflectedLightShutter-Description": "Zeiss Reflected Light Shutter",
  "Andor-CountConvert": "Counts",
  "XYStage-Speed-S": "5.7459",
  "ROI": "0-0-512-512",
  "Andor-SpuriousNoiseFilterThreshold": "0.0000",
  "COM5-AnswerTimeout": "8000.0000",
  "COM5-StopBits": "1",
  "Andor-Region of Interest": "Full Image",
  "XYStage-Error-E(nm)": "400.0000",
  "XYStage-StepSizeX_um": "0.0100",
  "CSUX-Hub-Name": "CSUX-Hub",
  "Andor-Advanced | Snap Image Timing Mode": "Delay for Exposure",
  "SlicePosition": 1454.226,
  "Andor-CoolerMode": "Fan off at shutdown",
  "Exposure-ms": 200,
  "COM6-DelayBetweenCharsMs": "0.0000",
  "ZeissScope-Description": "Zeiss microscope CAN bus adapter",
  "COM6-Parity": "None",
  "ZeissFocusAxis-Move Mode": "Direct move to target",
  "CSUX-DriveSpeed-AutoAdjust": "0.0000",
  "Wheel-A-Busy": "0",
  "Andor-Pre-Amp-Gain": "4.9x",
  "XYStage-Name": "XYStage",
  "Andor-Shutter Closing Time": "20",
  "CSUX-Hub-Port": "COM5",
  "Andor-EMSwitch": "On",
  "COM2-DataBits": "8",
  "COM2-StopBits": "1",
  "AxisPositions": null,
  "COM5-BaudRate": "115200",
  "Andor-1. Camera Information : | Type | Model | Serial No. |": "| iXon | DU897_BV | 8593 |",
  "ZeissReflectedLightShutter-Name": "ZeissReflectedLightShutter",
  "ZeissScope-Port": "COM6",
  "ZeissScope-Name": "ZeissScope",
  "XYStage-Port": "COM4",
  "COM5-Verbose": "1",
  "CSUX-Hub-Description": "Yokogawa CSUX hub",
  "AAAOTF-Power (% of max)": "24.9000",
  "COM8-DelayBetweenCharsMs": "0.0000",
  "AAAOTF-Port": "COM8",
  "Wheel-A-Label": "Filter-4",
  "COM8-AnswerTimeout": "500.0000",
  "Andor-Camera": "| iXon | DU897_BV | 8593 |",
  "Andor-Gain": "300",
  "UUID": "fd9051bc-428b-4a7d-baf1-cb78096690a8",
  "Core-Camera": "Andor",
  "Core-SLM": "",
  "Wheel-A-Name": "Wheel-A",
  "Andor-CountConvertWavelength": "0.0000",
  "Andor-Shutter TTL Value": "High to Open",
  "Wheel-A-Port": "COM2",
  "Core-ChannelGroup": "Laser",
  "PositionIndex": 0,
  "WaitInterval": null,
  "COM2-DelayBetweenCharsMs": "0.0000",
  "PixelSizeUm": 0,
  "ZeissReflectorTurret-Description": "Reflector Turret",
  "CSUX-DriveSpeed-Run": "On",
  "ZeissReflectedLightShutter-State": "0",
  "Andor-Shutter Opening Time": "20",
  "Summary": {
    "Slices": 16,
    "InitialPositionList": null,
    "Interval_ms": 0,
    "UUID": "74a00902-8980-4287-b128-539d101e38bd",
    "UserName": "ColdSpring",
    "Depth": 2,
    "PixelType": "GRAY16",
    "Time": "2023-03-24 19:02:24 +0800",
    "Date": "2023-03-24",
    "z-step_um": 0.5,
    "MetadataVersion": 10,
    "PositionIndex": 0,
    "SlicesFirst": false,
    "ChContrastMin": [
      0,
      0
    ],
    "Width": 512,
    "PixelAspect": 1,
    "MicroManagerVersion": "1.4.16",
    "ROI": [
      0,
      0,
      512,
      512
    ],
    "ChNames": [
      "L-488",
      "L-561"
    ],
    "IJType": 1,
    "GridRow": 0,
    "Comment": "",
    "Height": 512,
    "GridColumn": 0,
    "Prefix": "20230224 Scarlet-che-3; osm-3-gfp_2",
    "PixelSize_um": 0,
    "Frames": 1,
    "BitDepth": 14,
    "KeepShutterOpenChannels": false,
    "Source": "Micro-Manager",
    "Channels": 2,
    "ComputerName": "T3610-MP",
    "CustomIntervals_ms": [],
    "KeepShutterOpenSlices": false,
    "ChColors": [
      -16724941,
      -3407617
    ],
    "TimeFirst": false,
    "ChContrastMax": [
      65536,
      65536
    ],
    "Positions": 1,
    "Directory": "Y:\\XC\\20230224 Scarlet-che-3; osm-3-gfp"
  },
  "Source": "Andor",
  "XYStage-OverShoot(um)": "0.0000",
  "XYStage-Wait_Cycles": "0",
  "COM4-StopBits": "1",
  "Andor-Binning": "1",
  "Andor-FrameTransfer Help": "Should only turn on FrameTransfer if using Burst or Live mode.",
  "COM4-DataBits": "8",
  "ZeissTransmittedLightShutter-Name": "ZeissTransmittedLightShutter",
  "XYStage-MotorOnOff": "On",
  "Andor-SpuriousNoiseFilter": "None",
  "Andor-Shutter": "Open",
  "Andor-OptAcquireMode": "",
  "COM2-AnswerTimeout": "500.0000",
  "COM5-DataBits": "8",
  "Binning": "1",
  "Andor-ReadoutTime": "35",
  "Andor-Description": "Andor camera adapter",
  "Wheel-A-Speed": "3",
  "COM4-DelayBetweenCharsMs": "0.0000",
  "COM5-Parity": "None",
  "Andor-Advanced | Snap Image Additional Delay (ms)": "0",
  "Andor-Exposure": "200.00",
  "COM5-Description": "Serial port driver (boost:asio)",
  "Andor-TransposeCorrection": "0",
  "COM4-Description": "Serial port driver (boost:asio)",
  "COM8-Verbose": "1",
  "CSUX-DriveSpeed-Description": "CSUX Drive Speed",
  "Andor-VerticalSpeed": "3.30",
  "XYStage-TransposeMirrorY": "0",
  "XPositionUm": -24446.8,
  "XYStage-TransposeMirrorX": "0",
  "ZeissFocusAxis-Velocity-Acceleration": "Fast",
  "COM2-Handshaking": "Off",
  "ZeissReflectorTurret-Label": "4-100 % Mirror",
  "COM6-DataBits": "8",
  "FileName": "img_000000000_L-561_003.tif",
  "Andor-CCDTemperature": "-68",
  "Core-Galvo": "Undefined",
  "Position": "Default",
  "COM8-BaudRate": "19200",
  "Andor-VerticalClockVoltage": "Normal",
  "COM8-Handshaking": "Off",
  "CameraChannelIndex": 0,
  "SliceIndex": 3,
  "ZPositionUm": 1454.226,
  "Core-Focus": "ZeissFocusAxis",
  "Andor-ReadoutMode": "10.000 MHz",
  "Channel": "L-561",
  "AAAOTF-Description": "AA AOTF Shutter Controller driver adapter",
  "CSUX-Shutter-Name": "CSUX-Shutter",
  "COM5-Name": "COM5",
  "FrameIndex": 0,
  "XYStage-Version": "Version: USB-9.2e ",
  "COM6-BaudRate": "57600",
  "XYStage-Backlash-B": "0.0400",
  "COM6-Description": "Serial port driver (boost:asio)",
  "COM8-Name": "COM8",
  "COM2-Description": "Serial port driver (boost:asio)",
  "Andor-ActualInterval-ms": "235.60",
  "AAAOTF-State": "0",
  "Andor-PixelType": "16bit",
  "COM2-Name": "COM2",
  "Camera": "",
  "COM4-Parity": "None",
  "Core-ImageProcessor": "",
  "Wheel-A-ClosedPosition": "",
  "CSUX-Shutter-Description": "CSUX Shutter",
  "Andor-Output_Amplifier": "Electron Multiplying",
  "XYStage-StepSizeY_um": "0.0100",
  "AAAOTF-Channel": "3",
  "ZeissFocusAxis-Position": "1479.7140",
  "Core-AutoShutter": "1",
  "ZeissTransmittedLightShutter-State": "0",
  "NextFrame": 0,
  "Core-XYStage": "XYStage",
  "COM8-Parity": "None",
  "COM6-StopBits": "1",
  "Time": "2023-03-24 19:02:27 +0800",
  "COM4-Name": "COM4",
  "Andor-Isolated Crop Mode": "Off",
  "ZeissScope-AnswerTimeOut": "250.0000",
  "COM4-BaudRate": "9600",
  "Andor-CCDTemperatureSetPoint": "-70",
  "Core-AutoFocus": "",
  "COM2-Verbose": "1",
  "CSUX-Shutter-State": "Open",
  "BitDepth": 14,
  "Slice": 3,
  "COM6-Verbose": "1",
  "XYStage-JoyStick Slow Speed": "5",
  "COM4-Verbose": "1",
  "AAAOTF-Maximum intensity (dB)": "1900",
  "ZeissScope-Microscope Version": "Application version: ",
  "ChannelIndex": 1,
  "Core-Shutter": "AAAOTF",
  "Wheel-A-State": "3",
  "ZeissReflectorTurret-Name": "ZeissReflectorTurret",
  "Core-TimeoutMs": "5000",
  "XYStage-JoyStick Fast Speed": "60",
  "XYStage-Maximum Speed (Do Not Change)": "7.5000",
  "ElapsedTime-ms": 3320,
  "AAAOTF-Name": "AAAOTF",
  "Wheel-A-Description": "Sutter Lambda filter wheel adapter",
  "Frame": 0,
  "Width": 512,
  "COM5-Handshaking": "Off",
  "PositionName": null,
  "ZeissReflectorTurret-State": "3",
  "Height": 512,
  "Andor-TransposeMirrorX": "0",
  "Andor-TransposeMirrorY": "0",
  "COM2-BaudRate": "9600",
  "Wheel-A-Delay_ms": "0.0000",
  "COM6-Handshaking": "Off",
  "COM8-DataBits": "8",
  "COM5-DelayBetweenCharsMs": "0.0000",
  "CSUX-DriveSpeed-Name": "CSUX-DriveSpeed",
  "XYStage-Description": "ASI XY stage driver adapter",
  "COM4-Handshaking": "Off",
  "Andor-FrameTransfer": "Off",
  "PixelType": "GRAY16",
  "Andor-TransposeXY": "0",
  "COM4-AnswerTimeout": "500.0000",
  "COM2-Parity": "None",
  "COM8-StopBits": "1",
  "Andor-CCDTemperature Help": "Wait for temperature to stabilize before acquisition.",
  "YPositionUm": -2053.1,
  "COM6-AnswerTimeout": "500.0000",
  "Andor-TimeOut": "10000",
  "Andor-Trigger": "Software",
  "COM8-Description": "Serial port driver (boost:asio)",
  "COM6-Name": "COM6",
  "XYStage-JoyStick Reverse": "Off",
  "Andor-OptAcquireMode Description": "",
  "XYStage-FinishError-PCROS(nm)": "24.0000"
},
"FrameKey-0-0-4": {
  "CSUX-DriveSpeed-State": "5000",
  "Core-Initialize": "1",
  "Andor-FanMode": "Full",
  "Andor-SpuriousNoiseFilterDescription": "Recommended Range",
  "Andor-BaselineClamp": "Enabled",
  "ZeissTransmittedLightShutter-Description": "Zeiss Transmitted Light Shutter",
  "ZeissReflectedLightShutter-Description": "Zeiss Reflected Light Shutter",
  "Andor-CountConvert": "Counts",
  "XYStage-Speed-S": "5.7459",
  "ROI": "0-0-512-512",
  "Andor-SpuriousNoiseFilterThreshold": "0.0000",
  "COM5-AnswerTimeout": "8000.0000",
  "COM5-StopBits": "1",
  "Andor-Region of Interest": "Full Image",
  "XYStage-Error-E(nm)": "400.0000",
  "XYStage-StepSizeX_um": "0.0100",
  "CSUX-Hub-Name": "CSUX-Hub",
  "Andor-Advanced | Snap Image Timing Mode": "Delay for Exposure",
  "SlicePosition": 1454.726,
  "Andor-CoolerMode": "Fan off at shutdown",
  "Exposure-ms": 200,
  "COM6-DelayBetweenCharsMs": "0.0000",
  "ZeissScope-Description": "Zeiss microscope CAN bus adapter",
  "COM6-Parity": "None",
  "ZeissFocusAxis-Move Mode": "Direct move to target",
  "CSUX-DriveSpeed-AutoAdjust": "0.0000",
  "Wheel-A-Busy": "0",
  "Andor-Pre-Amp-Gain": "4.9x",
  "XYStage-Name": "XYStage",
  "Andor-Shutter Closing Time": "20",
  "CSUX-Hub-Port": "COM5",
  "Andor-EMSwitch": "On",
  "COM2-DataBits": "8",
  "COM2-StopBits": "1",
  "AxisPositions": null,
  "COM5-BaudRate": "115200",
  "Andor-1. Camera Information : | Type | Model | Serial No. |": "| iXon | DU897_BV | 8593 |",
  "ZeissReflectedLightShutter-Name": "ZeissReflectedLightShutter",
  "ZeissScope-Port": "COM6",
  "ZeissScope-Name": "ZeissScope",
  "XYStage-Port": "COM4",
  "COM5-Verbose": "1",
  "CSUX-Hub-Description": "Yokogawa CSUX hub",
  "AAAOTF-Power (% of max)": "25.4000",
  "COM8-DelayBetweenCharsMs": "0.0000",
  "AAAOTF-Port": "COM8",
  "Wheel-A-Label": "Filter-3",
  "COM8-AnswerTimeout": "500.0000",
  "Andor-Camera": "| iXon | DU897_BV | 8593 |",
  "Andor-Gain": "300",
  "UUID": "6efe4458-705e-4845-a3f6-4805bfa4f96f",
  "Core-Camera": "Andor",
  "Core-SLM": "",
  "Wheel-A-Name": "Wheel-A",
  "Andor-CountConvertWavelength": "0.0000",
  "Andor-Shutter TTL Value": "High to Open",
  "Wheel-A-Port": "COM2",
  "Core-ChannelGroup": "Laser",
  "PositionIndex": 0,
  "WaitInterval": null,
  "COM2-DelayBetweenCharsMs": "0.0000",
  "PixelSizeUm": 0,
  "ZeissReflectorTurret-Description": "Reflector Turret",
  "CSUX-DriveSpeed-Run": "On",
  "ZeissReflectedLightShutter-State": "0",
  "Andor-Shutter Opening Time": "20",
  "Summary": {
    "Slices": 16,
    "InitialPositionList": null,
    "Interval_ms": 0,
    "UUID": "74a00902-8980-4287-b128-539d101e38bd",
    "UserName": "ColdSpring",
    "Depth": 2,
    "PixelType": "GRAY16",
    "Time": "2023-03-24 19:02:24 +0800",
    "Date": "2023-03-24",
    "z-step_um": 0.5,
    "MetadataVersion": 10,
    "PositionIndex": 0,
    "SlicesFirst": false,
    "ChContrastMin": [
      0,
      0
    ],
    "Width": 512,
    "PixelAspect": 1,
    "MicroManagerVersion": "1.4.16",
    "ROI": [
      0,
      0,
      512,
      512
    ],
    "ChNames": [
      "L-488",
      "L-561"
    ],
    "IJType": 1,
    "GridRow": 0,
    "Comment": "",
    "Height": 512,
    "GridColumn": 0,
    "Prefix": "20230224 Scarlet-che-3; osm-3-gfp_2",
    "PixelSize_um": 0,
    "Frames": 1,
    "BitDepth": 14,
    "KeepShutterOpenChannels": false,
    "Source": "Micro-Manager",
    "Channels": 2,
    "ComputerName": "T3610-MP",
    "CustomIntervals_ms": [],
    "KeepShutterOpenSlices": false,
    "ChColors": [
      -16724941,
      -3407617
    ],
    "TimeFirst": false,
    "ChContrastMax": [
      65536,
      65536
    ],
    "Positions": 1,
    "Directory": "Y:\\XC\\20230224 Scarlet-che-3; osm-3-gfp"
  },
  "Source": "Andor",
  "XYStage-OverShoot(um)": "0.0000",
  "XYStage-Wait_Cycles": "0",
  "COM4-StopBits": "1",
  "Andor-Binning": "1",
  "Andor-FrameTransfer Help": "Should only turn on FrameTransfer if using Burst or Live mode.",
  "COM4-DataBits": "8",
  "ZeissTransmittedLightShutter-Name": "ZeissTransmittedLightShutter",
  "XYStage-MotorOnOff": "On",
  "Andor-SpuriousNoiseFilter": "None",
  "Andor-Shutter": "Open",
  "Andor-OptAcquireMode": "",
  "COM2-AnswerTimeout": "500.0000",
  "COM5-DataBits": "8",
  "Binning": "1",
  "Andor-ReadoutTime": "35",
  "Andor-Description": "Andor camera adapter",
  "Wheel-A-Speed": "3",
  "COM4-DelayBetweenCharsMs": "0.0000",
  "COM5-Parity": "None",
  "Andor-Advanced | Snap Image Additional Delay (ms)": "0",
  "Andor-Exposure": "200.00",
  "COM5-Description": "Serial port driver (boost:asio)",
  "Andor-TransposeCorrection": "0",
  "COM4-Description": "Serial port driver (boost:asio)",
  "COM8-Verbose": "1",
  "CSUX-DriveSpeed-Description": "CSUX Drive Speed",
  "Andor-VerticalSpeed": "3.30",
  "XYStage-TransposeMirrorY": "0",
  "XPositionUm": -24446.8,
  "XYStage-TransposeMirrorX": "0",
  "ZeissFocusAxis-Velocity-Acceleration": "Fast",
  "COM2-Handshaking": "Off",
  "ZeissReflectorTurret-Label": "4-100 % Mirror",
  "COM6-DataBits": "8",
  "FileName": "img_000000000_L-488_004.tif",
  "Andor-CCDTemperature": "-68",
  "Core-Galvo": "Undefined",
  "Position": "Default",
  "COM8-BaudRate": "19200",
  "Andor-VerticalClockVoltage": "Normal",
  "COM8-Handshaking": "Off",
  "CameraChannelIndex": 0,
  "SliceIndex": 4,
  "ZPositionUm": 1454.726,
  "Core-Focus": "ZeissFocusAxis",
  "Andor-ReadoutMode": "10.000 MHz",
  "Channel": "L-488",
  "AAAOTF-Description": "AA AOTF Shutter Controller driver adapter",
  "CSUX-Shutter-Name": "CSUX-Shutter",
  "COM5-Name": "COM5",
  "FrameIndex": 0,
  "XYStage-Version": "Version: USB-9.2e ",
  "COM6-BaudRate": "57600",
  "XYStage-Backlash-B": "0.0400",
  "COM6-Description": "Serial port driver (boost:asio)",
  "COM8-Name": "COM8",
  "COM2-Description": "Serial port driver (boost:asio)",
  "Andor-ActualInterval-ms": "235.60",
  "AAAOTF-State": "0",
  "Andor-PixelType": "16bit",
  "COM2-Name": "COM2",
  "Camera": "",
  "COM4-Parity": "None",
  "Core-ImageProcessor": "",
  "Wheel-A-ClosedPosition": "",
  "CSUX-Shutter-Description": "CSUX Shutter",
  "Andor-Output_Amplifier": "Electron Multiplying",
  "XYStage-StepSizeY_um": "0.0100",
  "AAAOTF-Channel": "2",
  "ZeissFocusAxis-Position": "1479.7140",
  "Core-AutoShutter": "1",
  "ZeissTransmittedLightShutter-State": "0",
  "NextFrame": 0,
  "Core-XYStage": "XYStage",
  "COM8-Parity": "None",
  "COM6-StopBits": "1",
  "Time": "2023-03-24 19:02:28 +0800",
  "COM4-Name": "COM4",
  "Andor-Isolated Crop Mode": "Off",
  "ZeissScope-AnswerTimeOut": "250.0000",
  "COM4-BaudRate": "9600",
  "Andor-CCDTemperatureSetPoint": "-70",
  "Core-AutoFocus": "",
  "COM2-Verbose": "1",
  "CSUX-Shutter-State": "Open",
  "BitDepth": 14,
  "Slice": 4,
  "COM6-Verbose": "1",
  "XYStage-JoyStick Slow Speed": "5",
  "COM4-Verbose": "1",
  "AAAOTF-Maximum intensity (dB)": "1900",
  "ZeissScope-Microscope Version": "Application version: ",
  "ChannelIndex": 0,
  "Core-Shutter": "AAAOTF",
  "Wheel-A-State": "3",
  "ZeissReflectorTurret-Name": "ZeissReflectorTurret",
  "Core-TimeoutMs": "5000",
  "XYStage-JoyStick Fast Speed": "60",
  "XYStage-Maximum Speed (Do Not Change)": "7.5000",
  "ElapsedTime-ms": 3813,
  "AAAOTF-Name": "AAAOTF",
  "Wheel-A-Description": "Sutter Lambda filter wheel adapter",
  "Frame": 0,
  "Width": 512,
  "COM5-Handshaking": "Off",
  "PositionName": null,
  "ZeissReflectorTurret-State": "3",
  "Height": 512,
  "Andor-TransposeMirrorX": "0",
  "Andor-TransposeMirrorY": "0",
  "COM2-BaudRate": "9600",
  "Wheel-A-Delay_ms": "0.0000",
  "COM6-Handshaking": "Off",
  "COM8-DataBits": "8",
  "COM5-DelayBetweenCharsMs": "0.0000",
  "CSUX-DriveSpeed-Name": "CSUX-DriveSpeed",
  "XYStage-Description": "ASI XY stage driver adapter",
  "COM4-Handshaking": "Off",
  "Andor-FrameTransfer": "Off",
  "PixelType": "GRAY16",
  "Andor-TransposeXY": "0",
  "COM4-AnswerTimeout": "500.0000",
  "COM2-Parity": "None",
  "COM8-StopBits": "1",
  "Andor-CCDTemperature Help": "Wait for temperature to stabilize before acquisition.",
  "YPositionUm": -2053.1,
  "COM6-AnswerTimeout": "500.0000",
  "Andor-TimeOut": "10000",
  "Andor-Trigger": "Software",
  "COM8-Description": "Serial port driver (boost:asio)",
  "COM6-Name": "COM6",
  "XYStage-JoyStick Reverse": "Off",
  "Andor-OptAcquireMode Description": "",
  "XYStage-FinishError-PCROS(nm)": "24.0000"
},
"FrameKey-0-1-4": {
  "CSUX-DriveSpeed-State": "5000",
  "Core-Initialize": "1",
  "Andor-FanMode": "Full",
  "Andor-SpuriousNoiseFilterDescription": "Recommended Range",
  "Andor-BaselineClamp": "Enabled",
  "ZeissTransmittedLightShutter-Description": "Zeiss Transmitted Light Shutter",
  "ZeissReflectedLightShutter-Description": "Zeiss Reflected Light Shutter",
  "Andor-CountConvert": "Counts",
  "XYStage-Speed-S": "5.7459",
  "ROI": "0-0-512-512",
  "Andor-SpuriousNoiseFilterThreshold": "0.0000",
  "COM5-AnswerTimeout": "8000.0000",
  "COM5-StopBits": "1",
  "Andor-Region of Interest": "Full Image",
  "XYStage-Error-E(nm)": "400.0000",
  "XYStage-StepSizeX_um": "0.0100",
  "CSUX-Hub-Name": "CSUX-Hub",
  "Andor-Advanced | Snap Image Timing Mode": "Delay for Exposure",
  "SlicePosition": 1454.726,
  "Andor-CoolerMode": "Fan off at shutdown",
  "Exposure-ms": 200,
  "COM6-DelayBetweenCharsMs": "0.0000",
  "ZeissScope-Description": "Zeiss microscope CAN bus adapter",
  "COM6-Parity": "None",
  "ZeissFocusAxis-Move Mode": "Direct move to target",
  "CSUX-DriveSpeed-AutoAdjust": "0.0000",
  "Wheel-A-Busy": "0",
  "Andor-Pre-Amp-Gain": "4.9x",
  "XYStage-Name": "XYStage",
  "Andor-Shutter Closing Time": "20",
  "CSUX-Hub-Port": "COM5",
  "Andor-EMSwitch": "On",
  "COM2-DataBits": "8",
  "COM2-StopBits": "1",
  "AxisPositions": null,
  "COM5-BaudRate": "115200",
  "Andor-1. Camera Information : | Type | Model | Serial No. |": "| iXon | DU897_BV | 8593 |",
  "ZeissReflectedLightShutter-Name": "ZeissReflectedLightShutter",
  "ZeissScope-Port": "COM6",
  "ZeissScope-Name": "ZeissScope",
  "XYStage-Port": "COM4",
  "COM5-Verbose": "1",
  "CSUX-Hub-Description": "Yokogawa CSUX hub",
  "AAAOTF-Power (% of max)": "24.9000",
  "COM8-DelayBetweenCharsMs": "0.0000",
  "AAAOTF-Port": "COM8",
  "Wheel-A-Label": "Filter-4",
  "COM8-AnswerTimeout": "500.0000",
  "Andor-Camera": "| iXon | DU897_BV | 8593 |",
  "Andor-Gain": "300",
  "UUID": "44090228-38b1-4705-8383-5469704b363e",
  "Core-Camera": "Andor",
  "Core-SLM": "",
  "Wheel-A-Name": "Wheel-A",
  "Andor-CountConvertWavelength": "0.0000",
  "Andor-Shutter TTL Value": "High to Open",
  "Wheel-A-Port": "COM2",
  "Core-ChannelGroup": "Laser",
  "PositionIndex": 0,
  "WaitInterval": null,
  "COM2-DelayBetweenCharsMs": "0.0000",
  "PixelSizeUm": 0,
  "ZeissReflectorTurret-Description": "Reflector Turret",
  "CSUX-DriveSpeed-Run": "On",
  "ZeissReflectedLightShutter-State": "0",
  "Andor-Shutter Opening Time": "20",
  "Summary": {
    "Slices": 16,
    "InitialPositionList": null,
    "Interval_ms": 0,
    "UUID": "74a00902-8980-4287-b128-539d101e38bd",
    "UserName": "ColdSpring",
    "Depth": 2,
    "PixelType": "GRAY16",
    "Time": "2023-03-24 19:02:24 +0800",
    "Date": "2023-03-24",
    "z-step_um": 0.5,
    "MetadataVersion": 10,
    "PositionIndex": 0,
    "SlicesFirst": false,
    "ChContrastMin": [
      0,
      0
    ],
    "Width": 512,
    "PixelAspect": 1,
    "MicroManagerVersion": "1.4.16",
    "ROI": [
      0,
      0,
      512,
      512
    ],
    "ChNames": [
      "L-488",
      "L-561"
    ],
    "IJType": 1,
    "GridRow": 0,
    "Comment": "",
    "Height": 512,
    "GridColumn": 0,
    "Prefix": "20230224 Scarlet-che-3; osm-3-gfp_2",
    "PixelSize_um": 0,
    "Frames": 1,
    "BitDepth": 14,
    "KeepShutterOpenChannels": false,
    "Source": "Micro-Manager",
    "Channels": 2,
    "ComputerName": "T3610-MP",
    "CustomIntervals_ms": [],
    "KeepShutterOpenSlices": false,
    "ChColors": [
      -16724941,
      -3407617
    ],
    "TimeFirst": false,
    "ChContrastMax": [
      65536,
      65536
    ],
    "Positions": 1,
    "Directory": "Y:\\XC\\20230224 Scarlet-che-3; osm-3-gfp"
  },
  "Source": "Andor",
  "XYStage-OverShoot(um)": "0.0000",
  "XYStage-Wait_Cycles": "0",
  "COM4-StopBits": "1",
  "Andor-Binning": "1",
  "Andor-FrameTransfer Help": "Should only turn on FrameTransfer if using Burst or Live mode.",
  "COM4-DataBits": "8",
  "ZeissTransmittedLightShutter-Name": "ZeissTransmittedLightShutter",
  "XYStage-MotorOnOff": "On",
  "Andor-SpuriousNoiseFilter": "None",
  "Andor-Shutter": "Open",
  "Andor-OptAcquireMode": "",
  "COM2-AnswerTimeout": "500.0000",
  "COM5-DataBits": "8",
  "Binning": "1",
  "Andor-ReadoutTime": "35",
  "Andor-Description": "Andor camera adapter",
  "Wheel-A-Speed": "3",
  "COM4-DelayBetweenCharsMs": "0.0000",
  "COM5-Parity": "None",
  "Andor-Advanced | Snap Image Additional Delay (ms)": "0",
  "Andor-Exposure": "200.00",
  "COM5-Description": "Serial port driver (boost:asio)",
  "Andor-TransposeCorrection": "0",
  "COM4-Description": "Serial port driver (boost:asio)",
  "COM8-Verbose": "1",
  "CSUX-DriveSpeed-Description": "CSUX Drive Speed",
  "Andor-VerticalSpeed": "3.30",
  "XYStage-TransposeMirrorY": "0",
  "XPositionUm": -24446.8,
  "XYStage-TransposeMirrorX": "0",
  "ZeissFocusAxis-Velocity-Acceleration": "Fast",
  "COM2-Handshaking": "Off",
  "ZeissReflectorTurret-Label": "4-100 % Mirror",
  "COM6-DataBits": "8",
  "FileName": "img_000000000_L-561_004.tif",
  "Andor-CCDTemperature": "-68",
  "Core-Galvo": "Undefined",
  "Position": "Default",
  "COM8-BaudRate": "19200",
  "Andor-VerticalClockVoltage": "Normal",
  "COM8-Handshaking": "Off",
  "CameraChannelIndex": 0,
  "SliceIndex": 4,
  "ZPositionUm": 1454.726,
  "Core-Focus": "ZeissFocusAxis",
  "Andor-ReadoutMode": "10.000 MHz",
  "Channel": "L-561",
  "AAAOTF-Description": "AA AOTF Shutter Controller driver adapter",
  "CSUX-Shutter-Name": "CSUX-Shutter",
  "COM5-Name": "COM5",
  "FrameIndex": 0,
  "XYStage-Version": "Version: USB-9.2e ",
  "COM6-BaudRate": "57600",
  "XYStage-Backlash-B": "0.0400",
  "COM6-Description": "Serial port driver (boost:asio)",
  "COM8-Name": "COM8",
  "COM2-Description": "Serial port driver (boost:asio)",
  "Andor-ActualInterval-ms": "235.60",
  "AAAOTF-State": "0",
  "Andor-PixelType": "16bit",
  "COM2-Name": "COM2",
  "Camera": "",
  "COM4-Parity": "None",
  "Core-ImageProcessor": "",
  "Wheel-A-ClosedPosition": "",
  "CSUX-Shutter-Description": "CSUX Shutter",
  "Andor-Output_Amplifier": "Electron Multiplying",
  "XYStage-StepSizeY_um": "0.0100",
  "AAAOTF-Channel": "3",
  "ZeissFocusAxis-Position": "1479.7140",
  "Core-AutoShutter": "1",
  "ZeissTransmittedLightShutter-State": "0",
  "NextFrame": 0,
  "Core-XYStage": "XYStage",
  "COM8-Parity": "None",
  "COM6-StopBits": "1",
  "Time": "2023-03-24 19:02:28 +0800",
  "COM4-Name": "COM4",
  "Andor-Isolated Crop Mode": "Off",
  "ZeissScope-AnswerTimeOut": "250.0000",
  "COM4-BaudRate": "9600",
  "Andor-CCDTemperatureSetPoint": "-70",
  "Core-AutoFocus": "",
  "COM2-Verbose": "1",
  "CSUX-Shutter-State": "Open",
  "BitDepth": 14,
  "Slice": 4,
  "COM6-Verbose": "1",
  "XYStage-JoyStick Slow Speed": "5",
  "COM4-Verbose": "1",
  "AAAOTF-Maximum intensity (dB)": "1900",
  "ZeissScope-Microscope Version": "Application version: ",
  "ChannelIndex": 1,
  "Core-Shutter": "AAAOTF",
  "Wheel-A-State": "3",
  "ZeissReflectorTurret-Name": "ZeissReflectorTurret",
  "Core-TimeoutMs": "5000",
  "XYStage-JoyStick Fast Speed": "60",
  "XYStage-Maximum Speed (Do Not Change)": "7.5000",
  "ElapsedTime-ms": 4183,
  "AAAOTF-Name": "AAAOTF",
  "Wheel-A-Description": "Sutter Lambda filter wheel adapter",
  "Frame": 0,
  "Width": 512,
  "COM5-Handshaking": "Off",
  "PositionName": null,
  "ZeissReflectorTurret-State": "3",
  "Height": 512,
  "Andor-TransposeMirrorX": "0",
  "Andor-TransposeMirrorY": "0",
  "COM2-BaudRate": "9600",
  "Wheel-A-Delay_ms": "0.0000",
  "COM6-Handshaking": "Off",
  "COM8-DataBits": "8",
  "COM5-DelayBetweenCharsMs": "0.0000",
  "CSUX-DriveSpeed-Name": "CSUX-DriveSpeed",
  "XYStage-Description": "ASI XY stage driver adapter",
  "COM4-Handshaking": "Off",
  "Andor-FrameTransfer": "Off",
  "PixelType": "GRAY16",
  "Andor-TransposeXY": "0",
  "COM4-AnswerTimeout": "500.0000",
  "COM2-Parity": "None",
  "COM8-StopBits": "1",
  "Andor-CCDTemperature Help": "Wait for temperature to stabilize before acquisition.",
  "YPositionUm": -2053.1,
  "COM6-AnswerTimeout": "500.0000",
  "Andor-TimeOut": "10000",
  "Andor-Trigger": "Software",
  "COM8-Description": "Serial port driver (boost:asio)",
  "COM6-Name": "COM6",
  "XYStage-JoyStick Reverse": "Off",
  "Andor-OptAcquireMode Description": "",
  "XYStage-FinishError-PCROS(nm)": "24.0000"
},
"FrameKey-0-0-5": {
  "CSUX-DriveSpeed-State": "5000",
  "Core-Initialize": "1",
  "Andor-FanMode": "Full",
  "Andor-SpuriousNoiseFilterDescription": "Recommended Range",
  "Andor-BaselineClamp": "Enabled",
  "ZeissTransmittedLightShutter-Description": "Zeiss Transmitted Light Shutter",
  "ZeissReflectedLightShutter-Description": "Zeiss Reflected Light Shutter",
  "Andor-CountConvert": "Counts",
  "XYStage-Speed-S": "5.7459",
  "ROI": "0-0-512-512",
  "Andor-SpuriousNoiseFilterThreshold": "0.0000",
  "COM5-AnswerTimeout": "8000.0000",
  "COM5-StopBits": "1",
  "Andor-Region of Interest": "Full Image",
  "XYStage-Error-E(nm)": "400.0000",
  "XYStage-StepSizeX_um": "0.0100",
  "CSUX-Hub-Name": "CSUX-Hub",
  "Andor-Advanced | Snap Image Timing Mode": "Delay for Exposure",
  "SlicePosition": 1455.226,
  "Andor-CoolerMode": "Fan off at shutdown",
  "Exposure-ms": 200,
  "COM6-DelayBetweenCharsMs": "0.0000",
  "ZeissScope-Description": "Zeiss microscope CAN bus adapter",
  "COM6-Parity": "None",
  "ZeissFocusAxis-Move Mode": "Direct move to target",
  "CSUX-DriveSpeed-AutoAdjust": "0.0000",
  "Wheel-A-Busy": "0",
  "Andor-Pre-Amp-Gain": "4.9x",
  "XYStage-Name": "XYStage",
  "Andor-Shutter Closing Time": "20",
  "CSUX-Hub-Port": "COM5",
  "Andor-EMSwitch": "On",
  "COM2-DataBits": "8",
  "COM2-StopBits": "1",
  "AxisPositions": null,
  "COM5-BaudRate": "115200",
  "Andor-1. Camera Information : | Type | Model | Serial No. |": "| iXon | DU897_BV | 8593 |",
  "ZeissReflectedLightShutter-Name": "ZeissReflectedLightShutter",
  "ZeissScope-Port": "COM6",
  "ZeissScope-Name": "ZeissScope",
  "XYStage-Port": "COM4",
  "COM5-Verbose": "1",
  "CSUX-Hub-Description": "Yokogawa CSUX hub",
  "AAAOTF-Power (% of max)": "25.4000",
  "COM8-DelayBetweenCharsMs": "0.0000",
  "AAAOTF-Port": "COM8",
  "Wheel-A-Label": "Filter-3",
  "COM8-AnswerTimeout": "500.0000",
  "Andor-Camera": "| iXon | DU897_BV | 8593 |",
  "Andor-Gain": "300",
  "UUID": "5887165a-8c34-4a7e-859a-42605b2e437e",
  "Core-Camera": "Andor",
  "Core-SLM": "",
  "Wheel-A-Name": "Wheel-A",
  "Andor-CountConvertWavelength": "0.0000",
  "Andor-Shutter TTL Value": "High to Open",
  "Wheel-A-Port": "COM2",
  "Core-ChannelGroup": "Laser",
  "PositionIndex": 0,
  "WaitInterval": null,
  "COM2-DelayBetweenCharsMs": "0.0000",
  "PixelSizeUm": 0,
  "ZeissReflectorTurret-Description": "Reflector Turret",
  "CSUX-DriveSpeed-Run": "On",
  "ZeissReflectedLightShutter-State": "0",
  "Andor-Shutter Opening Time": "20",
  "Summary": {
    "Slices": 16,
    "InitialPositionList": null,
    "Interval_ms": 0,
    "UUID": "74a00902-8980-4287-b128-539d101e38bd",
    "UserName": "ColdSpring",
    "Depth": 2,
    "PixelType": "GRAY16",
    "Time": "2023-03-24 19:02:24 +0800",
    "Date": "2023-03-24",
    "z-step_um": 0.5,
    "MetadataVersion": 10,
    "PositionIndex": 0,
    "SlicesFirst": false,
    "ChContrastMin": [
      0,
      0
    ],
    "Width": 512,
    "PixelAspect": 1,
    "MicroManagerVersion": "1.4.16",
    "ROI": [
      0,
      0,
      512,
      512
    ],
    "ChNames": [
      "L-488",
      "L-561"
    ],
    "IJType": 1,
    "GridRow": 0,
    "Comment": "",
    "Height": 512,
    "GridColumn": 0,
    "Prefix": "20230224 Scarlet-che-3; osm-3-gfp_2",
    "PixelSize_um": 0,
    "Frames": 1,
    "BitDepth": 14,
    "KeepShutterOpenChannels": false,
    "Source": "Micro-Manager",
    "Channels": 2,
    "ComputerName": "T3610-MP",
    "CustomIntervals_ms": [],
    "KeepShutterOpenSlices": false,
    "ChColors": [
      -16724941,
      -3407617
    ],
    "TimeFirst": false,
    "ChContrastMax": [
      65536,
      65536
    ],
    "Positions": 1,
    "Directory": "Y:\\XC\\20230224 Scarlet-che-3; osm-3-gfp"
  },
  "Source": "Andor",
  "XYStage-OverShoot(um)": "0.0000",
  "XYStage-Wait_Cycles": "0",
  "COM4-StopBits": "1",
  "Andor-Binning": "1",
  "Andor-FrameTransfer Help": "Should only turn on FrameTransfer if using Burst or Live mode.",
  "COM4-DataBits": "8",
  "ZeissTransmittedLightShutter-Name": "ZeissTransmittedLightShutter",
  "XYStage-MotorOnOff": "On",
  "Andor-SpuriousNoiseFilter": "None",
  "Andor-Shutter": "Open",
  "Andor-OptAcquireMode": "",
  "COM2-AnswerTimeout": "500.0000",
  "COM5-DataBits": "8",
  "Binning": "1",
  "Andor-ReadoutTime": "35",
  "Andor-Description": "Andor camera adapter",
  "Wheel-A-Speed": "3",
  "COM4-DelayBetweenCharsMs": "0.0000",
  "COM5-Parity": "None",
  "Andor-Advanced | Snap Image Additional Delay (ms)": "0",
  "Andor-Exposure": "200.00",
  "COM5-Description": "Serial port driver (boost:asio)",
  "Andor-TransposeCorrection": "0",
  "COM4-Description": "Serial port driver (boost:asio)",
  "COM8-Verbose": "1",
  "CSUX-DriveSpeed-Description": "CSUX Drive Speed",
  "Andor-VerticalSpeed": "3.30",
  "XYStage-TransposeMirrorY": "0",
  "XPositionUm": -24446.8,
  "XYStage-TransposeMirrorX": "0",
  "ZeissFocusAxis-Velocity-Acceleration": "Fast",
  "COM2-Handshaking": "Off",
  "ZeissReflectorTurret-Label": "4-100 % Mirror",
  "COM6-DataBits": "8",
  "FileName": "img_000000000_L-488_005.tif",
  "Andor-CCDTemperature": "-68",
  "Core-Galvo": "Undefined",
  "Position": "Default",
  "COM8-BaudRate": "19200",
  "Andor-VerticalClockVoltage": "Normal",
  "COM8-Handshaking": "Off",
  "CameraChannelIndex": 0,
  "SliceIndex": 5,
  "ZPositionUm": 1455.226,
  "Core-Focus": "ZeissFocusAxis",
  "Andor-ReadoutMode": "10.000 MHz",
  "Channel": "L-488",
  "AAAOTF-Description": "AA AOTF Shutter Controller driver adapter",
  "CSUX-Shutter-Name": "CSUX-Shutter",
  "COM5-Name": "COM5",
  "FrameIndex": 0,
  "XYStage-Version": "Version: USB-9.2e ",
  "COM6-BaudRate": "57600",
  "XYStage-Backlash-B": "0.0400",
  "COM6-Description": "Serial port driver (boost:asio)",
  "COM8-Name": "COM8",
  "COM2-Description": "Serial port driver (boost:asio)",
  "Andor-ActualInterval-ms": "235.60",
  "AAAOTF-State": "0",
  "Andor-PixelType": "16bit",
  "COM2-Name": "COM2",
  "Camera": "",
  "COM4-Parity": "None",
  "Core-ImageProcessor": "",
  "Wheel-A-ClosedPosition": "",
  "CSUX-Shutter-Description": "CSUX Shutter",
  "Andor-Output_Amplifier": "Electron Multiplying",
  "XYStage-StepSizeY_um": "0.0100",
  "AAAOTF-Channel": "2",
  "ZeissFocusAxis-Position": "1479.7140",
  "Core-AutoShutter": "1",
  "ZeissTransmittedLightShutter-State": "0",
  "NextFrame": 0,
  "Core-XYStage": "XYStage",
  "COM8-Parity": "None",
  "COM6-StopBits": "1",
  "Time": "2023-03-24 19:02:28 +0800",
  "COM4-Name": "COM4",
  "Andor-Isolated Crop Mode": "Off",
  "ZeissScope-AnswerTimeOut": "250.0000",
  "COM4-BaudRate": "9600",
  "Andor-CCDTemperatureSetPoint": "-70",
  "Core-AutoFocus": "",
  "COM2-Verbose": "1",
  "CSUX-Shutter-State": "Open",
  "BitDepth": 14,
  "Slice": 5,
  "COM6-Verbose": "1",
  "XYStage-JoyStick Slow Speed": "5",
  "COM4-Verbose": "1",
  "AAAOTF-Maximum intensity (dB)": "1900",
  "ZeissScope-Microscope Version": "Application version: ",
  "ChannelIndex": 0,
  "Core-Shutter": "AAAOTF",
  "Wheel-A-State": "3",
  "ZeissReflectorTurret-Name": "ZeissReflectorTurret",
  "Core-TimeoutMs": "5000",
  "XYStage-JoyStick Fast Speed": "60",
  "XYStage-Maximum Speed (Do Not Change)": "7.5000",
  "ElapsedTime-ms": 4635,
  "AAAOTF-Name": "AAAOTF",
  "Wheel-A-Description": "Sutter Lambda filter wheel adapter",
  "Frame": 0,
  "Width": 512,
  "COM5-Handshaking": "Off",
  "PositionName": null,
  "ZeissReflectorTurret-State": "3",
  "Height": 512,
  "Andor-TransposeMirrorX": "0",
  "Andor-TransposeMirrorY": "0",
  "COM2-BaudRate": "9600",
  "Wheel-A-Delay_ms": "0.0000",
  "COM6-Handshaking": "Off",
  "COM8-DataBits": "8",
  "COM5-DelayBetweenCharsMs": "0.0000",
  "CSUX-DriveSpeed-Name": "CSUX-DriveSpeed",
  "XYStage-Description": "ASI XY stage driver adapter",
  "COM4-Handshaking": "Off",
  "Andor-FrameTransfer": "Off",
  "PixelType": "GRAY16",
  "Andor-TransposeXY": "0",
  "COM4-AnswerTimeout": "500.0000",
  "COM2-Parity": "None",
  "COM8-StopBits": "1",
  "Andor-CCDTemperature Help": "Wait for temperature to stabilize before acquisition.",
  "YPositionUm": -2053.1,
  "COM6-AnswerTimeout": "500.0000",
  "Andor-TimeOut": "10000",
  "Andor-Trigger": "Software",
  "COM8-Description": "Serial port driver (boost:asio)",
  "COM6-Name": "COM6",
  "XYStage-JoyStick Reverse": "Off",
  "Andor-OptAcquireMode Description": "",
  "XYStage-FinishError-PCROS(nm)": "24.0000"
},
"FrameKey-0-1-5": {
  "CSUX-DriveSpeed-State": "5000",
  "Core-Initialize": "1",
  "Andor-FanMode": "Full",
  "Andor-SpuriousNoiseFilterDescription": "Recommended Range",
  "Andor-BaselineClamp": "Enabled",
  "ZeissTransmittedLightShutter-Description": "Zeiss Transmitted Light Shutter",
  "ZeissReflectedLightShutter-Description": "Zeiss Reflected Light Shutter",
  "Andor-CountConvert": "Counts",
  "XYStage-Speed-S": "5.7459",
  "ROI": "0-0-512-512",
  "Andor-SpuriousNoiseFilterThreshold": "0.0000",
  "COM5-AnswerTimeout": "8000.0000",
  "COM5-StopBits": "1",
  "Andor-Region of Interest": "Full Image",
  "XYStage-Error-E(nm)": "400.0000",
  "XYStage-StepSizeX_um": "0.0100",
  "CSUX-Hub-Name": "CSUX-Hub",
  "Andor-Advanced | Snap Image Timing Mode": "Delay for Exposure",
  "SlicePosition": 1455.226,
  "Andor-CoolerMode": "Fan off at shutdown",
  "Exposure-ms": 200,
  "COM6-DelayBetweenCharsMs": "0.0000",
  "ZeissScope-Description": "Zeiss microscope CAN bus adapter",
  "COM6-Parity": "None",
  "ZeissFocusAxis-Move Mode": "Direct move to target",
  "CSUX-DriveSpeed-AutoAdjust": "0.0000",
  "Wheel-A-Busy": "0",
  "Andor-Pre-Amp-Gain": "4.9x",
  "XYStage-Name": "XYStage",
  "Andor-Shutter Closing Time": "20",
  "CSUX-Hub-Port": "COM5",
  "Andor-EMSwitch": "On",
  "COM2-DataBits": "8",
  "COM2-StopBits": "1",
  "AxisPositions": null,
  "COM5-BaudRate": "115200",
  "Andor-1. Camera Information : | Type | Model | Serial No. |": "| iXon | DU897_BV | 8593 |",
  "ZeissReflectedLightShutter-Name": "ZeissReflectedLightShutter",
  "ZeissScope-Port": "COM6",
  "ZeissScope-Name": "ZeissScope",
  "XYStage-Port": "COM4",
  "COM5-Verbose": "1",
  "CSUX-Hub-Description": "Yokogawa CSUX hub",
  "AAAOTF-Power (% of max)": "24.9000",
  "COM8-DelayBetweenCharsMs": "0.0000",
  "AAAOTF-Port": "COM8",
  "Wheel-A-Label": "Filter-4",
  "COM8-AnswerTimeout": "500.0000",
  "Andor-Camera": "| iXon | DU897_BV | 8593 |",
  "Andor-Gain": "300",
  "UUID": "f4601113-5ce6-4cd8-927d-cd4ff8096a2b",
  "Core-Camera": "Andor",
  "Core-SLM": "",
  "Wheel-A-Name": "Wheel-A",
  "Andor-CountConvertWavelength": "0.0000",
  "Andor-Shutter TTL Value": "High to Open",
  "Wheel-A-Port": "COM2",
  "Core-ChannelGroup": "Laser",
  "PositionIndex": 0,
  "WaitInterval": null,
  "COM2-DelayBetweenCharsMs": "0.0000",
  "PixelSizeUm": 0,
  "ZeissReflectorTurret-Description": "Reflector Turret",
  "CSUX-DriveSpeed-Run": "On",
  "ZeissReflectedLightShutter-State": "0",
  "Andor-Shutter Opening Time": "20",
  "Summary": {
    "Slices": 16,
    "InitialPositionList": null,
    "Interval_ms": 0,
    "UUID": "74a00902-8980-4287-b128-539d101e38bd",
    "UserName": "ColdSpring",
    "Depth": 2,
    "PixelType": "GRAY16",
    "Time": "2023-03-24 19:02:24 +0800",
    "Date": "2023-03-24",
    "z-step_um": 0.5,
    "MetadataVersion": 10,
    "PositionIndex": 0,
    "SlicesFirst": false,
    "ChContrastMin": [
      0,
      0
    ],
    "Width": 512,
    "PixelAspect": 1,
    "MicroManagerVersion": "1.4.16",
    "ROI": [
      0,
      0,
      512,
      512
    ],
    "ChNames": [
      "L-488",
      "L-561"
    ],
    "IJType": 1,
    "GridRow": 0,
    "Comment": "",
    "Height": 512,
    "GridColumn": 0,
    "Prefix": "20230224 Scarlet-che-3; osm-3-gfp_2",
    "PixelSize_um": 0,
    "Frames": 1,
    "BitDepth": 14,
    "KeepShutterOpenChannels": false,
    "Source": "Micro-Manager",
    "Channels": 2,
    "ComputerName": "T3610-MP",
    "CustomIntervals_ms": [],
    "KeepShutterOpenSlices": false,
    "ChColors": [
      -16724941,
      -3407617
    ],
    "TimeFirst": false,
    "ChContrastMax": [
      65536,
      65536
    ],
    "Positions": 1,
    "Directory": "Y:\\XC\\20230224 Scarlet-che-3; osm-3-gfp"
  },
  "Source": "Andor",
  "XYStage-OverShoot(um)": "0.0000",
  "XYStage-Wait_Cycles": "0",
  "COM4-StopBits": "1",
  "Andor-Binning": "1",
  "Andor-FrameTransfer Help": "Should only turn on FrameTransfer if using Burst or Live mode.",
  "COM4-DataBits": "8",
  "ZeissTransmittedLightShutter-Name": "ZeissTransmittedLightShutter",
  "XYStage-MotorOnOff": "On",
  "Andor-SpuriousNoiseFilter": "None",
  "Andor-Shutter": "Open",
  "Andor-OptAcquireMode": "",
  "COM2-AnswerTimeout": "500.0000",
  "COM5-DataBits": "8",
  "Binning": "1",
  "Andor-ReadoutTime": "35",
  "Andor-Description": "Andor camera adapter",
  "Wheel-A-Speed": "3",
  "COM4-DelayBetweenCharsMs": "0.0000",
  "COM5-Parity": "None",
  "Andor-Advanced | Snap Image Additional Delay (ms)": "0",
  "Andor-Exposure": "200.00",
  "COM5-Description": "Serial port driver (boost:asio)",
  "Andor-TransposeCorrection": "0",
  "COM4-Description": "Serial port driver (boost:asio)",
  "COM8-Verbose": "1",
  "CSUX-DriveSpeed-Description": "CSUX Drive Speed",
  "Andor-VerticalSpeed": "3.30",
  "XYStage-TransposeMirrorY": "0",
  "XPositionUm": -24446.8,
  "XYStage-TransposeMirrorX": "0",
  "ZeissFocusAxis-Velocity-Acceleration": "Fast",
  "COM2-Handshaking": "Off",
  "ZeissReflectorTurret-Label": "4-100 % Mirror",
  "COM6-DataBits": "8",
  "FileName": "img_000000000_L-561_005.tif",
  "Andor-CCDTemperature": "-68",
  "Core-Galvo": "Undefined",
  "Position": "Default",
  "COM8-BaudRate": "19200",
  "Andor-VerticalClockVoltage": "Normal",
  "COM8-Handshaking": "Off",
  "CameraChannelIndex": 0,
  "SliceIndex": 5,
  "ZPositionUm": 1455.226,
  "Core-Focus": "ZeissFocusAxis",
  "Andor-ReadoutMode": "10.000 MHz",
  "Channel": "L-561",
  "AAAOTF-Description": "AA AOTF Shutter Controller driver adapter",
  "CSUX-Shutter-Name": "CSUX-Shutter",
  "COM5-Name": "COM5",
  "FrameIndex": 0,
  "XYStage-Version": "Version: USB-9.2e ",
  "COM6-BaudRate": "57600",
  "XYStage-Backlash-B": "0.0400",
  "COM6-Description": "Serial port driver (boost:asio)",
  "COM8-Name": "COM8",
  "COM2-Description": "Serial port driver (boost:asio)",
  "Andor-ActualInterval-ms": "235.60",
  "AAAOTF-State": "0",
  "Andor-PixelType": "16bit",
  "COM2-Name": "COM2",
  "Camera": "",
  "COM4-Parity": "None",
  "Core-ImageProcessor": "",
  "Wheel-A-ClosedPosition": "",
  "CSUX-Shutter-Description": "CSUX Shutter",
  "Andor-Output_Amplifier": "Electron Multiplying",
  "XYStage-StepSizeY_um": "0.0100",
  "AAAOTF-Channel": "3",
  "ZeissFocusAxis-Position": "1479.7140",
  "Core-AutoShutter": "1",
  "ZeissTransmittedLightShutter-State": "0",
  "NextFrame": 0,
  "Core-XYStage": "XYStage",
  "COM8-Parity": "None",
  "COM6-StopBits": "1",
  "Time": "2023-03-24 19:02:29 +0800",
  "COM4-Name": "COM4",
  "Andor-Isolated Crop Mode": "Off",
  "ZeissScope-AnswerTimeOut": "250.0000",
  "COM4-BaudRate": "9600",
  "Andor-CCDTemperatureSetPoint": "-70",
  "Core-AutoFocus": "",
  "COM2-Verbose": "1",
  "CSUX-Shutter-State": "Open",
  "BitDepth": 14,
  "Slice": 5,
  "COM6-Verbose": "1",
  "XYStage-JoyStick Slow Speed": "5",
  "COM4-Verbose": "1",
  "AAAOTF-Maximum intensity (dB)": "1900",
  "ZeissScope-Microscope Version": "Application version: ",
  "ChannelIndex": 1,
  "Core-Shutter": "AAAOTF",
  "Wheel-A-State": "3",
  "ZeissReflectorTurret-Name": "ZeissReflectorTurret",
  "Core-TimeoutMs": "5000",
  "XYStage-JoyStick Fast Speed": "60",
  "XYStage-Maximum Speed (Do Not Change)": "7.5000",
  "ElapsedTime-ms": 4994,
  "AAAOTF-Name": "AAAOTF",
  "Wheel-A-Description": "Sutter Lambda filter wheel adapter",
  "Frame": 0,
  "Width": 512,
  "COM5-Handshaking": "Off",
  "PositionName": null,
  "ZeissReflectorTurret-State": "3",
  "Height": 512,
  "Andor-TransposeMirrorX": "0",
  "Andor-TransposeMirrorY": "0",
  "COM2-BaudRate": "9600",
  "Wheel-A-Delay_ms": "0.0000",
  "COM6-Handshaking": "Off",
  "COM8-DataBits": "8",
  "COM5-DelayBetweenCharsMs": "0.0000",
  "CSUX-DriveSpeed-Name": "CSUX-DriveSpeed",
  "XYStage-Description": "ASI XY stage driver adapter",
  "COM4-Handshaking": "Off",
  "Andor-FrameTransfer": "Off",
  "PixelType": "GRAY16",
  "Andor-TransposeXY": "0",
  "COM4-AnswerTimeout": "500.0000",
  "COM2-Parity": "None",
  "COM8-StopBits": "1",
  "Andor-CCDTemperature Help": "Wait for temperature to stabilize before acquisition.",
  "YPositionUm": -2053.1,
  "COM6-AnswerTimeout": "500.0000",
  "Andor-TimeOut": "10000",
  "Andor-Trigger": "Software",
  "COM8-Description": "Serial port driver (boost:asio)",
  "COM6-Name": "COM6",
  "XYStage-JoyStick Reverse": "Off",
  "Andor-OptAcquireMode Description": "",
  "XYStage-FinishError-PCROS(nm)": "24.0000"
},
"FrameKey-0-0-6": {
  "CSUX-DriveSpeed-State": "5000",
  "Core-Initialize": "1",
  "Andor-FanMode": "Full",
  "Andor-SpuriousNoiseFilterDescription": "Recommended Range",
  "Andor-BaselineClamp": "Enabled",
  "ZeissTransmittedLightShutter-Description": "Zeiss Transmitted Light Shutter",
  "ZeissReflectedLightShutter-Description": "Zeiss Reflected Light Shutter",
  "Andor-CountConvert": "Counts",
  "XYStage-Speed-S": "5.7459",
  "ROI": "0-0-512-512",
  "Andor-SpuriousNoiseFilterThreshold": "0.0000",
  "COM5-AnswerTimeout": "8000.0000",
  "COM5-StopBits": "1",
  "Andor-Region of Interest": "Full Image",
  "XYStage-Error-E(nm)": "400.0000",
  "XYStage-StepSizeX_um": "0.0100",
  "CSUX-Hub-Name": "CSUX-Hub",
  "Andor-Advanced | Snap Image Timing Mode": "Delay for Exposure",
  "SlicePosition": 1455.726,
  "Andor-CoolerMode": "Fan off at shutdown",
  "Exposure-ms": 200,
  "COM6-DelayBetweenCharsMs": "0.0000",
  "ZeissScope-Description": "Zeiss microscope CAN bus adapter",
  "COM6-Parity": "None",
  "ZeissFocusAxis-Move Mode": "Direct move to target",
  "CSUX-DriveSpeed-AutoAdjust": "0.0000",
  "Wheel-A-Busy": "0",
  "Andor-Pre-Amp-Gain": "4.9x",
  "XYStage-Name": "XYStage",
  "Andor-Shutter Closing Time": "20",
  "CSUX-Hub-Port": "COM5",
  "Andor-EMSwitch": "On",
  "COM2-DataBits": "8",
  "COM2-StopBits": "1",
  "AxisPositions": null,
  "COM5-BaudRate": "115200",
  "Andor-1. Camera Information : | Type | Model | Serial No. |": "| iXon | DU897_BV | 8593 |",
  "ZeissReflectedLightShutter-Name": "ZeissReflectedLightShutter",
  "ZeissScope-Port": "COM6",
  "ZeissScope-Name": "ZeissScope",
  "XYStage-Port": "COM4",
  "COM5-Verbose": "1",
  "CSUX-Hub-Description": "Yokogawa CSUX hub",
  "AAAOTF-Power (% of max)": "25.4000",
  "COM8-DelayBetweenCharsMs": "0.0000",
  "AAAOTF-Port": "COM8",
  "Wheel-A-Label": "Filter-3",
  "COM8-AnswerTimeout": "500.0000",
  "Andor-Camera": "| iXon | DU897_BV | 8593 |",
  "Andor-Gain": "300",
  "UUID": "fa5b43e7-ceb0-4197-9b1c-7a2b7d6c8205",
  "Core-Camera": "Andor",
  "Core-SLM": "",
  "Wheel-A-Name": "Wheel-A",
  "Andor-CountConvertWavelength": "0.0000",
  "Andor-Shutter TTL Value": "High to Open",
  "Wheel-A-Port": "COM2",
  "Core-ChannelGroup": "Laser",
  "PositionIndex": 0,
  "WaitInterval": null,
  "COM2-DelayBetweenCharsMs": "0.0000",
  "PixelSizeUm": 0,
  "ZeissReflectorTurret-Description": "Reflector Turret",
  "CSUX-DriveSpeed-Run": "On",
  "ZeissReflectedLightShutter-State": "0",
  "Andor-Shutter Opening Time": "20",
  "Summary": {
    "Slices": 16,
    "InitialPositionList": null,
    "Interval_ms": 0,
    "UUID": "74a00902-8980-4287-b128-539d101e38bd",
    "UserName": "ColdSpring",
    "Depth": 2,
    "PixelType": "GRAY16",
    "Time": "2023-03-24 19:02:24 +0800",
    "Date": "2023-03-24",
    "z-step_um": 0.5,
    "MetadataVersion": 10,
    "PositionIndex": 0,
    "SlicesFirst": false,
    "ChContrastMin": [
      0,
      0
    ],
    "Width": 512,
    "PixelAspect": 1,
    "MicroManagerVersion": "1.4.16",
    "ROI": [
      0,
      0,
      512,
      512
    ],
    "ChNames": [
      "L-488",
      "L-561"
    ],
    "IJType": 1,
    "GridRow": 0,
    "Comment": "",
    "Height": 512,
    "GridColumn": 0,
    "Prefix": "20230224 Scarlet-che-3; osm-3-gfp_2",
    "PixelSize_um": 0,
    "Frames": 1,
    "BitDepth": 14,
    "KeepShutterOpenChannels": false,
    "Source": "Micro-Manager",
    "Channels": 2,
    "ComputerName": "T3610-MP",
    "CustomIntervals_ms": [],
    "KeepShutterOpenSlices": false,
    "ChColors": [
      -16724941,
      -3407617
    ],
    "TimeFirst": false,
    "ChContrastMax": [
      65536,
      65536
    ],
    "Positions": 1,
    "Directory": "Y:\\XC\\20230224 Scarlet-che-3; osm-3-gfp"
  },
  "Source": "Andor",
  "XYStage-OverShoot(um)": "0.0000",
  "XYStage-Wait_Cycles": "0",
  "COM4-StopBits": "1",
  "Andor-Binning": "1",
  "Andor-FrameTransfer Help": "Should only turn on FrameTransfer if using Burst or Live mode.",
  "COM4-DataBits": "8",
  "ZeissTransmittedLightShutter-Name": "ZeissTransmittedLightShutter",
  "XYStage-MotorOnOff": "On",
  "Andor-SpuriousNoiseFilter": "None",
  "Andor-Shutter": "Open",
  "Andor-OptAcquireMode": "",
  "COM2-AnswerTimeout": "500.0000",
  "COM5-DataBits": "8",
  "Binning": "1",
  "Andor-ReadoutTime": "35",
  "Andor-Description": "Andor camera adapter",
  "Wheel-A-Speed": "3",
  "COM4-DelayBetweenCharsMs": "0.0000",
  "COM5-Parity": "None",
  "Andor-Advanced | Snap Image Additional Delay (ms)": "0",
  "Andor-Exposure": "200.00",
  "COM5-Description": "Serial port driver (boost:asio)",
  "Andor-TransposeCorrection": "0",
  "COM4-Description": "Serial port driver (boost:asio)",
  "COM8-Verbose": "1",
  "CSUX-DriveSpeed-Description": "CSUX Drive Speed",
  "Andor-VerticalSpeed": "3.30",
  "XYStage-TransposeMirrorY": "0",
  "XPositionUm": -24446.8,
  "XYStage-TransposeMirrorX": "0",
  "ZeissFocusAxis-Velocity-Acceleration": "Fast",
  "COM2-Handshaking": "Off",
  "ZeissReflectorTurret-Label": "4-100 % Mirror",
  "COM6-DataBits": "8",
  "FileName": "img_000000000_L-488_006.tif",
  "Andor-CCDTemperature": "-68",
  "Core-Galvo": "Undefined",
  "Position": "Default",
  "COM8-BaudRate": "19200",
  "Andor-VerticalClockVoltage": "Normal",
  "COM8-Handshaking": "Off",
  "CameraChannelIndex": 0,
  "SliceIndex": 6,
  "ZPositionUm": 1455.726,
  "Core-Focus": "ZeissFocusAxis",
  "Andor-ReadoutMode": "10.000 MHz",
  "Channel": "L-488",
  "AAAOTF-Description": "AA AOTF Shutter Controller driver adapter",
  "CSUX-Shutter-Name": "CSUX-Shutter",
  "COM5-Name": "COM5",
  "FrameIndex": 0,
  "XYStage-Version": "Version: USB-9.2e ",
  "COM6-BaudRate": "57600",
  "XYStage-Backlash-B": "0.0400",
  "COM6-Description": "Serial port driver (boost:asio)",
  "COM8-Name": "COM8",
  "COM2-Description": "Serial port driver (boost:asio)",
  "Andor-ActualInterval-ms": "235.60",
  "AAAOTF-State": "0",
  "Andor-PixelType": "16bit",
  "COM2-Name": "COM2",
  "Camera": "",
  "COM4-Parity": "None",
  "Core-ImageProcessor": "",
  "Wheel-A-ClosedPosition": "",
  "CSUX-Shutter-Description": "CSUX Shutter",
  "Andor-Output_Amplifier": "Electron Multiplying",
  "XYStage-StepSizeY_um": "0.0100",
  "AAAOTF-Channel": "2",
  "ZeissFocusAxis-Position": "1479.7140",
  "Core-AutoShutter": "1",
  "ZeissTransmittedLightShutter-State": "0",
  "NextFrame": 0,
  "Core-XYStage": "XYStage",
  "COM8-Parity": "None",
  "COM6-StopBits": "1",
  "Time": "2023-03-24 19:02:29 +0800",
  "COM4-Name": "COM4",
  "Andor-Isolated Crop Mode": "Off",
  "ZeissScope-AnswerTimeOut": "250.0000",
  "COM4-BaudRate": "9600",
  "Andor-CCDTemperatureSetPoint": "-70",
  "Core-AutoFocus": "",
  "COM2-Verbose": "1",
  "CSUX-Shutter-State": "Open",
  "BitDepth": 14,
  "Slice": 6,
  "COM6-Verbose": "1",
  "XYStage-JoyStick Slow Speed": "5",
  "COM4-Verbose": "1",
  "AAAOTF-Maximum intensity (dB)": "1900",
  "ZeissScope-Microscope Version": "Application version: ",
  "ChannelIndex": 0,
  "Core-Shutter": "AAAOTF",
  "Wheel-A-State": "3",
  "ZeissReflectorTurret-Name": "ZeissReflectorTurret",
  "Core-TimeoutMs": "5000",
  "XYStage-JoyStick Fast Speed": "60",
  "XYStage-Maximum Speed (Do Not Change)": "7.5000",
  "ElapsedTime-ms": 5448,
  "AAAOTF-Name": "AAAOTF",
  "Wheel-A-Description": "Sutter Lambda filter wheel adapter",
  "Frame": 0,
  "Width": 512,
  "COM5-Handshaking": "Off",
  "PositionName": null,
  "ZeissReflectorTurret-State": "3",
  "Height": 512,
  "Andor-TransposeMirrorX": "0",
  "Andor-TransposeMirrorY": "0",
  "COM2-BaudRate": "9600",
  "Wheel-A-Delay_ms": "0.0000",
  "COM6-Handshaking": "Off",
  "COM8-DataBits": "8",
  "COM5-DelayBetweenCharsMs": "0.0000",
  "CSUX-DriveSpeed-Name": "CSUX-DriveSpeed",
  "XYStage-Description": "ASI XY stage driver adapter",
  "COM4-Handshaking": "Off",
  "Andor-FrameTransfer": "Off",
  "PixelType": "GRAY16",
  "Andor-TransposeXY": "0",
  "COM4-AnswerTimeout": "500.0000",
  "COM2-Parity": "None",
  "COM8-StopBits": "1",
  "Andor-CCDTemperature Help": "Wait for temperature to stabilize before acquisition.",
  "YPositionUm": -2053.1,
  "COM6-AnswerTimeout": "500.0000",
  "Andor-TimeOut": "10000",
  "Andor-Trigger": "Software",
  "COM8-Description": "Serial port driver (boost:asio)",
  "COM6-Name": "COM6",
  "XYStage-JoyStick Reverse": "Off",
  "Andor-OptAcquireMode Description": "",
  "XYStage-FinishError-PCROS(nm)": "24.0000"
},
"FrameKey-0-1-6": {
  "CSUX-DriveSpeed-State": "5000",
  "Core-Initialize": "1",
  "Andor-FanMode": "Full",
  "Andor-SpuriousNoiseFilterDescription": "Recommended Range",
  "Andor-BaselineClamp": "Enabled",
  "ZeissTransmittedLightShutter-Description": "Zeiss Transmitted Light Shutter",
  "ZeissReflectedLightShutter-Description": "Zeiss Reflected Light Shutter",
  "Andor-CountConvert": "Counts",
  "XYStage-Speed-S": "5.7459",
  "ROI": "0-0-512-512",
  "Andor-SpuriousNoiseFilterThreshold": "0.0000",
  "COM5-AnswerTimeout": "8000.0000",
  "COM5-StopBits": "1",
  "Andor-Region of Interest": "Full Image",
  "XYStage-Error-E(nm)": "400.0000",
  "XYStage-StepSizeX_um": "0.0100",
  "CSUX-Hub-Name": "CSUX-Hub",
  "Andor-Advanced | Snap Image Timing Mode": "Delay for Exposure",
  "SlicePosition": 1455.726,
  "Andor-CoolerMode": "Fan off at shutdown",
  "Exposure-ms": 200,
  "COM6-DelayBetweenCharsMs": "0.0000",
  "ZeissScope-Description": "Zeiss microscope CAN bus adapter",
  "COM6-Parity": "None",
  "ZeissFocusAxis-Move Mode": "Direct move to target",
  "CSUX-DriveSpeed-AutoAdjust": "0.0000",
  "Wheel-A-Busy": "0",
  "Andor-Pre-Amp-Gain": "4.9x",
  "XYStage-Name": "XYStage",
  "Andor-Shutter Closing Time": "20",
  "CSUX-Hub-Port": "COM5",
  "Andor-EMSwitch": "On",
  "COM2-DataBits": "8",
  "COM2-StopBits": "1",
  "AxisPositions": null,
  "COM5-BaudRate": "115200",
  "Andor-1. Camera Information : | Type | Model | Serial No. |": "| iXon | DU897_BV | 8593 |",
  "ZeissReflectedLightShutter-Name": "ZeissReflectedLightShutter",
  "ZeissScope-Port": "COM6",
  "ZeissScope-Name": "ZeissScope",
  "XYStage-Port": "COM4",
  "COM5-Verbose": "1",
  "CSUX-Hub-Description": "Yokogawa CSUX hub",
  "AAAOTF-Power (% of max)": "24.9000",
  "COM8-DelayBetweenCharsMs": "0.0000",
  "AAAOTF-Port": "COM8",
  "Wheel-A-Label": "Filter-4",
  "COM8-AnswerTimeout": "500.0000",
  "Andor-Camera": "| iXon | DU897_BV | 8593 |",
  "Andor-Gain": "300",
  "UUID": "1ca4a376-4c7f-4561-8584-09a3398553cb",
  "Core-Camera": "Andor",
  "Core-SLM": "",
  "Wheel-A-Name": "Wheel-A",
  "Andor-CountConvertWavelength": "0.0000",
  "Andor-Shutter TTL Value": "High to Open",
  "Wheel-A-Port": "COM2",
  "Core-ChannelGroup": "Laser",
  "PositionIndex": 0,
  "WaitInterval": null,
  "COM2-DelayBetweenCharsMs": "0.0000",
  "PixelSizeUm": 0,
  "ZeissReflectorTurret-Description": "Reflector Turret",
  "CSUX-DriveSpeed-Run": "On",
  "ZeissReflectedLightShutter-State": "0",
  "Andor-Shutter Opening Time": "20",
  "Summary": {
    "Slices": 16,
    "InitialPositionList": null,
    "Interval_ms": 0,
    "UUID": "74a00902-8980-4287-b128-539d101e38bd",
    "UserName": "ColdSpring",
    "Depth": 2,
    "PixelType": "GRAY16",
    "Time": "2023-03-24 19:02:24 +0800",
    "Date": "2023-03-24",
    "z-step_um": 0.5,
    "MetadataVersion": 10,
    "PositionIndex": 0,
    "SlicesFirst": false,
    "ChContrastMin": [
      0,
      0
    ],
    "Width": 512,
    "PixelAspect": 1,
    "MicroManagerVersion": "1.4.16",
    "ROI": [
      0,
      0,
      512,
      512
    ],
    "ChNames": [
      "L-488",
      "L-561"
    ],
    "IJType": 1,
    "GridRow": 0,
    "Comment": "",
    "Height": 512,
    "GridColumn": 0,
    "Prefix": "20230224 Scarlet-che-3; osm-3-gfp_2",
    "PixelSize_um": 0,
    "Frames": 1,
    "BitDepth": 14,
    "KeepShutterOpenChannels": false,
    "Source": "Micro-Manager",
    "Channels": 2,
    "ComputerName": "T3610-MP",
    "CustomIntervals_ms": [],
    "KeepShutterOpenSlices": false,
    "ChColors": [
      -16724941,
      -3407617
    ],
    "TimeFirst": false,
    "ChContrastMax": [
      65536,
      65536
    ],
    "Positions": 1,
    "Directory": "Y:\\XC\\20230224 Scarlet-che-3; osm-3-gfp"
  },
  "Source": "Andor",
  "XYStage-OverShoot(um)": "0.0000",
  "XYStage-Wait_Cycles": "0",
  "COM4-StopBits": "1",
  "Andor-Binning": "1",
  "Andor-FrameTransfer Help": "Should only turn on FrameTransfer if using Burst or Live mode.",
  "COM4-DataBits": "8",
  "ZeissTransmittedLightShutter-Name": "ZeissTransmittedLightShutter",
  "XYStage-MotorOnOff": "On",
  "Andor-SpuriousNoiseFilter": "None",
  "Andor-Shutter": "Open",
  "Andor-OptAcquireMode": "",
  "COM2-AnswerTimeout": "500.0000",
  "COM5-DataBits": "8",
  "Binning": "1",
  "Andor-ReadoutTime": "35",
  "Andor-Description": "Andor camera adapter",
  "Wheel-A-Speed": "3",
  "COM4-DelayBetweenCharsMs": "0.0000",
  "COM5-Parity": "None",
  "Andor-Advanced | Snap Image Additional Delay (ms)": "0",
  "Andor-Exposure": "200.00",
  "COM5-Description": "Serial port driver (boost:asio)",
  "Andor-TransposeCorrection": "0",
  "COM4-Description": "Serial port driver (boost:asio)",
  "COM8-Verbose": "1",
  "CSUX-DriveSpeed-Description": "CSUX Drive Speed",
  "Andor-VerticalSpeed": "3.30",
  "XYStage-TransposeMirrorY": "0",
  "XPositionUm": -24446.8,
  "XYStage-TransposeMirrorX": "0",
  "ZeissFocusAxis-Velocity-Acceleration": "Fast",
  "COM2-Handshaking": "Off",
  "ZeissReflectorTurret-Label": "4-100 % Mirror",
  "COM6-DataBits": "8",
  "FileName": "img_000000000_L-561_006.tif",
  "Andor-CCDTemperature": "-68",
  "Core-Galvo": "Undefined",
  "Position": "Default",
  "COM8-BaudRate": "19200",
  "Andor-VerticalClockVoltage": "Normal",
  "COM8-Handshaking": "Off",
  "CameraChannelIndex": 0,
  "SliceIndex": 6,
  "ZPositionUm": 1455.726,
  "Core-Focus": "ZeissFocusAxis",
  "Andor-ReadoutMode": "10.000 MHz",
  "Channel": "L-561",
  "AAAOTF-Description": "AA AOTF Shutter Controller driver adapter",
  "CSUX-Shutter-Name": "CSUX-Shutter",
  "COM5-Name": "COM5",
  "FrameIndex": 0,
  "XYStage-Version": "Version: USB-9.2e ",
  "COM6-BaudRate": "57600",
  "XYStage-Backlash-B": "0.0400",
  "COM6-Description": "Serial port driver (boost:asio)",
  "COM8-Name": "COM8",
  "COM2-Description": "Serial port driver (boost:asio)",
  "Andor-ActualInterval-ms": "235.60",
  "AAAOTF-State": "0",
  "Andor-PixelType": "16bit",
  "COM2-Name": "COM2",
  "Camera": "",
  "COM4-Parity": "None",
  "Core-ImageProcessor": "",
  "Wheel-A-ClosedPosition": "",
  "CSUX-Shutter-Description": "CSUX Shutter",
  "Andor-Output_Amplifier": "Electron Multiplying",
  "XYStage-StepSizeY_um": "0.0100",
  "AAAOTF-Channel": "3",
  "ZeissFocusAxis-Position": "1479.7140",
  "Core-AutoShutter": "1",
  "ZeissTransmittedLightShutter-State": "0",
  "NextFrame": 0,
  "Core-XYStage": "XYStage",
  "COM8-Parity": "None",
  "COM6-StopBits": "1",
  "Time": "2023-03-24 19:02:30 +0800",
  "COM4-Name": "COM4",
  "Andor-Isolated Crop Mode": "Off",
  "ZeissScope-AnswerTimeOut": "250.0000",
  "COM4-BaudRate": "9600",
  "Andor-CCDTemperatureSetPoint": "-70",
  "Core-AutoFocus": "",
  "COM2-Verbose": "1",
  "CSUX-Shutter-State": "Open",
  "BitDepth": 14,
  "Slice": 6,
  "COM6-Verbose": "1",
  "XYStage-JoyStick Slow Speed": "5",
  "COM4-Verbose": "1",
  "AAAOTF-Maximum intensity (dB)": "1900",
  "ZeissScope-Microscope Version": "Application version: ",
  "ChannelIndex": 1,
  "Core-Shutter": "AAAOTF",
  "Wheel-A-State": "3",
  "ZeissReflectorTurret-Name": "ZeissReflectorTurret",
  "Core-TimeoutMs": "5000",
  "XYStage-JoyStick Fast Speed": "60",
  "XYStage-Maximum Speed (Do Not Change)": "7.5000",
  "ElapsedTime-ms": 5808,
  "AAAOTF-Name": "AAAOTF",
  "Wheel-A-Description": "Sutter Lambda filter wheel adapter",
  "Frame": 0,
  "Width": 512,
  "COM5-Handshaking": "Off",
  "PositionName": null,
  "ZeissReflectorTurret-State": "3",
  "Height": 512,
  "Andor-TransposeMirrorX": "0",
  "Andor-TransposeMirrorY": "0",
  "COM2-BaudRate": "9600",
  "Wheel-A-Delay_ms": "0.0000",
  "COM6-Handshaking": "Off",
  "COM8-DataBits": "8",
  "COM5-DelayBetweenCharsMs": "0.0000",
  "CSUX-DriveSpeed-Name": "CSUX-DriveSpeed",
  "XYStage-Description": "ASI XY stage driver adapter",
  "COM4-Handshaking": "Off",
  "Andor-FrameTransfer": "Off",
  "PixelType": "GRAY16",
  "Andor-TransposeXY": "0",
  "COM4-AnswerTimeout": "500.0000",
  "COM2-Parity": "None",
  "COM8-StopBits": "1",
  "Andor-CCDTemperature Help": "Wait for temperature to stabilize before acquisition.",
  "YPositionUm": -2053.1,
  "COM6-AnswerTimeout": "500.0000",
  "Andor-TimeOut": "10000",
  "Andor-Trigger": "Software",
  "COM8-Description": "Serial port driver (boost:asio)",
  "COM6-Name": "COM6",
  "XYStage-JoyStick Reverse": "Off",
  "Andor-OptAcquireMode Description": "",
  "XYStage-FinishError-PCROS(nm)": "24.0000"
},
"FrameKey-0-0-7": {
  "CSUX-DriveSpeed-State": "5000",
  "Core-Initialize": "1",
  "Andor-FanMode": "Full",
  "Andor-SpuriousNoiseFilterDescription": "Recommended Range",
  "Andor-BaselineClamp": "Enabled",
  "ZeissTransmittedLightShutter-Description": "Zeiss Transmitted Light Shutter",
  "ZeissReflectedLightShutter-Description": "Zeiss Reflected Light Shutter",
  "Andor-CountConvert": "Counts",
  "XYStage-Speed-S": "5.7459",
  "ROI": "0-0-512-512",
  "Andor-SpuriousNoiseFilterThreshold": "0.0000",
  "COM5-AnswerTimeout": "8000.0000",
  "COM5-StopBits": "1",
  "Andor-Region of Interest": "Full Image",
  "XYStage-Error-E(nm)": "400.0000",
  "XYStage-StepSizeX_um": "0.0100",
  "CSUX-Hub-Name": "CSUX-Hub",
  "Andor-Advanced | Snap Image Timing Mode": "Delay for Exposure",
  "SlicePosition": 1456.226,
  "Andor-CoolerMode": "Fan off at shutdown",
  "Exposure-ms": 200,
  "COM6-DelayBetweenCharsMs": "0.0000",
  "ZeissScope-Description": "Zeiss microscope CAN bus adapter",
  "COM6-Parity": "None",
  "ZeissFocusAxis-Move Mode": "Direct move to target",
  "CSUX-DriveSpeed-AutoAdjust": "0.0000",
  "Wheel-A-Busy": "0",
  "Andor-Pre-Amp-Gain": "4.9x",
  "XYStage-Name": "XYStage",
  "Andor-Shutter Closing Time": "20",
  "CSUX-Hub-Port": "COM5",
  "Andor-EMSwitch": "On",
  "COM2-DataBits": "8",
  "COM2-StopBits": "1",
  "AxisPositions": null,
  "COM5-BaudRate": "115200",
  "Andor-1. Camera Information : | Type | Model | Serial No. |": "| iXon | DU897_BV | 8593 |",
  "ZeissReflectedLightShutter-Name": "ZeissReflectedLightShutter",
  "ZeissScope-Port": "COM6",
  "ZeissScope-Name": "ZeissScope",
  "XYStage-Port": "COM4",
  "COM5-Verbose": "1",
  "CSUX-Hub-Description": "Yokogawa CSUX hub",
  "AAAOTF-Power (% of max)": "25.4000",
  "COM8-DelayBetweenCharsMs": "0.0000",
  "AAAOTF-Port": "COM8",
  "Wheel-A-Label": "Filter-3",
  "COM8-AnswerTimeout": "500.0000",
  "Andor-Camera": "| iXon | DU897_BV | 8593 |",
  "Andor-Gain": "300",
  "UUID": "cd811805-dde8-4b6e-94c2-37c6b9237f3e",
  "Core-Camera": "Andor",
  "Core-SLM": "",
  "Wheel-A-Name": "Wheel-A",
  "Andor-CountConvertWavelength": "0.0000",
  "Andor-Shutter TTL Value": "High to Open",
  "Wheel-A-Port": "COM2",
  "Core-ChannelGroup": "Laser",
  "PositionIndex": 0,
  "WaitInterval": null,
  "COM2-DelayBetweenCharsMs": "0.0000",
  "PixelSizeUm": 0,
  "ZeissReflectorTurret-Description": "Reflector Turret",
  "CSUX-DriveSpeed-Run": "On",
  "ZeissReflectedLightShutter-State": "0",
  "Andor-Shutter Opening Time": "20",
  "Summary": {
    "Slices": 16,
    "InitialPositionList": null,
    "Interval_ms": 0,
    "UUID": "74a00902-8980-4287-b128-539d101e38bd",
    "UserName": "ColdSpring",
    "Depth": 2,
    "PixelType": "GRAY16",
    "Time": "2023-03-24 19:02:24 +0800",
    "Date": "2023-03-24",
    "z-step_um": 0.5,
    "MetadataVersion": 10,
    "PositionIndex": 0,
    "SlicesFirst": false,
    "ChContrastMin": [
      0,
      0
    ],
    "Width": 512,
    "PixelAspect": 1,
    "MicroManagerVersion": "1.4.16",
    "ROI": [
      0,
      0,
      512,
      512
    ],
    "ChNames": [
      "L-488",
      "L-561"
    ],
    "IJType": 1,
    "GridRow": 0,
    "Comment": "",
    "Height": 512,
    "GridColumn": 0,
    "Prefix": "20230224 Scarlet-che-3; osm-3-gfp_2",
    "PixelSize_um": 0,
    "Frames": 1,
    "BitDepth": 14,
    "KeepShutterOpenChannels": false,
    "Source": "Micro-Manager",
    "Channels": 2,
    "ComputerName": "T3610-MP",
    "CustomIntervals_ms": [],
    "KeepShutterOpenSlices": false,
    "ChColors": [
      -16724941,
      -3407617
    ],
    "TimeFirst": false,
    "ChContrastMax": [
      65536,
      65536
    ],
    "Positions": 1,
    "Directory": "Y:\\XC\\20230224 Scarlet-che-3; osm-3-gfp"
  },
  "Source": "Andor",
  "XYStage-OverShoot(um)": "0.0000",
  "XYStage-Wait_Cycles": "0",
  "COM4-StopBits": "1",
  "Andor-Binning": "1",
  "Andor-FrameTransfer Help": "Should only turn on FrameTransfer if using Burst or Live mode.",
  "COM4-DataBits": "8",
  "ZeissTransmittedLightShutter-Name": "ZeissTransmittedLightShutter",
  "XYStage-MotorOnOff": "On",
  "Andor-SpuriousNoiseFilter": "None",
  "Andor-Shutter": "Open",
  "Andor-OptAcquireMode": "",
  "COM2-AnswerTimeout": "500.0000",
  "COM5-DataBits": "8",
  "Binning": "1",
  "Andor-ReadoutTime": "35",
  "Andor-Description": "Andor camera adapter",
  "Wheel-A-Speed": "3",
  "COM4-DelayBetweenCharsMs": "0.0000",
  "COM5-Parity": "None",
  "Andor-Advanced | Snap Image Additional Delay (ms)": "0",
  "Andor-Exposure": "200.00",
  "COM5-Description": "Serial port driver (boost:asio)",
  "Andor-TransposeCorrection": "0",
  "COM4-Description": "Serial port driver (boost:asio)",
  "COM8-Verbose": "1",
  "CSUX-DriveSpeed-Description": "CSUX Drive Speed",
  "Andor-VerticalSpeed": "3.30",
  "XYStage-TransposeMirrorY": "0",
  "XPositionUm": -24446.8,
  "XYStage-TransposeMirrorX": "0",
  "ZeissFocusAxis-Velocity-Acceleration": "Fast",
  "COM2-Handshaking": "Off",
  "ZeissReflectorTurret-Label": "4-100 % Mirror",
  "COM6-DataBits": "8",
  "FileName": "img_000000000_L-488_007.tif",
  "Andor-CCDTemperature": "-68",
  "Core-Galvo": "Undefined",
  "Position": "Default",
  "COM8-BaudRate": "19200",
  "Andor-VerticalClockVoltage": "Normal",
  "COM8-Handshaking": "Off",
  "CameraChannelIndex": 0,
  "SliceIndex": 7,
  "ZPositionUm": 1456.226,
  "Core-Focus": "ZeissFocusAxis",
  "Andor-ReadoutMode": "10.000 MHz",
  "Channel": "L-488",
  "AAAOTF-Description": "AA AOTF Shutter Controller driver adapter",
  "CSUX-Shutter-Name": "CSUX-Shutter",
  "COM5-Name": "COM5",
  "FrameIndex": 0,
  "XYStage-Version": "Version: USB-9.2e ",
  "COM6-BaudRate": "57600",
  "XYStage-Backlash-B": "0.0400",
  "COM6-Description": "Serial port driver (boost:asio)",
  "COM8-Name": "COM8",
  "COM2-Description": "Serial port driver (boost:asio)",
  "Andor-ActualInterval-ms": "235.60",
  "AAAOTF-State": "0",
  "Andor-PixelType": "16bit",
  "COM2-Name": "COM2",
  "Camera": "",
  "COM4-Parity": "None",
  "Core-ImageProcessor": "",
  "Wheel-A-ClosedPosition": "",
  "CSUX-Shutter-Description": "CSUX Shutter",
  "Andor-Output_Amplifier": "Electron Multiplying",
  "XYStage-StepSizeY_um": "0.0100",
  "AAAOTF-Channel": "2",
  "ZeissFocusAxis-Position": "1479.7140",
  "Core-AutoShutter": "1",
  "ZeissTransmittedLightShutter-State": "0",
  "NextFrame": 0,
  "Core-XYStage": "XYStage",
  "COM8-Parity": "None",
  "COM6-StopBits": "1",
  "Time": "2023-03-24 19:02:30 +0800",
  "COM4-Name": "COM4",
  "Andor-Isolated Crop Mode": "Off",
  "ZeissScope-AnswerTimeOut": "250.0000",
  "COM4-BaudRate": "9600",
  "Andor-CCDTemperatureSetPoint": "-70",
  "Core-AutoFocus": "",
  "COM2-Verbose": "1",
  "CSUX-Shutter-State": "Open",
  "BitDepth": 14,
  "Slice": 7,
  "COM6-Verbose": "1",
  "XYStage-JoyStick Slow Speed": "5",
  "COM4-Verbose": "1",
  "AAAOTF-Maximum intensity (dB)": "1900",
  "ZeissScope-Microscope Version": "Application version: ",
  "ChannelIndex": 0,
  "Core-Shutter": "AAAOTF",
  "Wheel-A-State": "3",
  "ZeissReflectorTurret-Name": "ZeissReflectorTurret",
  "Core-TimeoutMs": "5000",
  "XYStage-JoyStick Fast Speed": "60",
  "XYStage-Maximum Speed (Do Not Change)": "7.5000",
  "ElapsedTime-ms": 6251,
  "AAAOTF-Name": "AAAOTF",
  "Wheel-A-Description": "Sutter Lambda filter wheel adapter",
  "Frame": 0,
  "Width": 512,
  "COM5-Handshaking": "Off",
  "PositionName": null,
  "ZeissReflectorTurret-State": "3",
  "Height": 512,
  "Andor-TransposeMirrorX": "0",
  "Andor-TransposeMirrorY": "0",
  "COM2-BaudRate": "9600",
  "Wheel-A-Delay_ms": "0.0000",
  "COM6-Handshaking": "Off",
  "COM8-DataBits": "8",
  "COM5-DelayBetweenCharsMs": "0.0000",
  "CSUX-DriveSpeed-Name": "CSUX-DriveSpeed",
  "XYStage-Description": "ASI XY stage driver adapter",
  "COM4-Handshaking": "Off",
  "Andor-FrameTransfer": "Off",
  "PixelType": "GRAY16",
  "Andor-TransposeXY": "0",
  "COM4-AnswerTimeout": "500.0000",
  "COM2-Parity": "None",
  "COM8-StopBits": "1",
  "Andor-CCDTemperature Help": "Wait for temperature to stabilize before acquisition.",
  "YPositionUm": -2053.1,
  "COM6-AnswerTimeout": "500.0000",
  "Andor-TimeOut": "10000",
  "Andor-Trigger": "Software",
  "COM8-Description": "Serial port driver (boost:asio)",
  "COM6-Name": "COM6",
  "XYStage-JoyStick Reverse": "Off",
  "Andor-OptAcquireMode Description": "",
  "XYStage-FinishError-PCROS(nm)": "24.0000"
},
"FrameKey-0-1-7": {
  "CSUX-DriveSpeed-State": "5000",
  "Core-Initialize": "1",
  "Andor-FanMode": "Full",
  "Andor-SpuriousNoiseFilterDescription": "Recommended Range",
  "Andor-BaselineClamp": "Enabled",
  "ZeissTransmittedLightShutter-Description": "Zeiss Transmitted Light Shutter",
  "ZeissReflectedLightShutter-Description": "Zeiss Reflected Light Shutter",
  "Andor-CountConvert": "Counts",
  "XYStage-Speed-S": "5.7459",
  "ROI": "0-0-512-512",
  "Andor-SpuriousNoiseFilterThreshold": "0.0000",
  "COM5-AnswerTimeout": "8000.0000",
  "COM5-StopBits": "1",
  "Andor-Region of Interest": "Full Image",
  "XYStage-Error-E(nm)": "400.0000",
  "XYStage-StepSizeX_um": "0.0100",
  "CSUX-Hub-Name": "CSUX-Hub",
  "Andor-Advanced | Snap Image Timing Mode": "Delay for Exposure",
  "SlicePosition": 1456.226,
  "Andor-CoolerMode": "Fan off at shutdown",
  "Exposure-ms": 200,
  "COM6-DelayBetweenCharsMs": "0.0000",
  "ZeissScope-Description": "Zeiss microscope CAN bus adapter",
  "COM6-Parity": "None",
  "ZeissFocusAxis-Move Mode": "Direct move to target",
  "CSUX-DriveSpeed-AutoAdjust": "0.0000",
  "Wheel-A-Busy": "0",
  "Andor-Pre-Amp-Gain": "4.9x",
  "XYStage-Name": "XYStage",
  "Andor-Shutter Closing Time": "20",
  "CSUX-Hub-Port": "COM5",
  "Andor-EMSwitch": "On",
  "COM2-DataBits": "8",
  "COM2-StopBits": "1",
  "AxisPositions": null,
  "COM5-BaudRate": "115200",
  "Andor-1. Camera Information : | Type | Model | Serial No. |": "| iXon | DU897_BV | 8593 |",
  "ZeissReflectedLightShutter-Name": "ZeissReflectedLightShutter",
  "ZeissScope-Port": "COM6",
  "ZeissScope-Name": "ZeissScope",
  "XYStage-Port": "COM4",
  "COM5-Verbose": "1",
  "CSUX-Hub-Description": "Yokogawa CSUX hub",
  "AAAOTF-Power (% of max)": "24.9000",
  "COM8-DelayBetweenCharsMs": "0.0000",
  "AAAOTF-Port": "COM8",
  "Wheel-A-Label": "Filter-4",
  "COM8-AnswerTimeout": "500.0000",
  "Andor-Camera": "| iXon | DU897_BV | 8593 |",
  "Andor-Gain": "300",
  "UUID": "f8d318b6-c450-4945-824f-6020a5768279",
  "Core-Camera": "Andor",
  "Core-SLM": "",
  "Wheel-A-Name": "Wheel-A",
  "Andor-CountConvertWavelength": "0.0000",
  "Andor-Shutter TTL Value": "High to Open",
  "Wheel-A-Port": "COM2",
  "Core-ChannelGroup": "Laser",
  "PositionIndex": 0,
  "WaitInterval": null,
  "COM2-DelayBetweenCharsMs": "0.0000",
  "PixelSizeUm": 0,
  "ZeissReflectorTurret-Description": "Reflector Turret",
  "CSUX-DriveSpeed-Run": "On",
  "ZeissReflectedLightShutter-State": "0",
  "Andor-Shutter Opening Time": "20",
  "Summary": {
    "Slices": 16,
    "InitialPositionList": null,
    "Interval_ms": 0,
    "UUID": "74a00902-8980-4287-b128-539d101e38bd",
    "UserName": "ColdSpring",
    "Depth": 2,
    "PixelType": "GRAY16",
    "Time": "2023-03-24 19:02:24 +0800",
    "Date": "2023-03-24",
    "z-step_um": 0.5,
    "MetadataVersion": 10,
    "PositionIndex": 0,
    "SlicesFirst": false,
    "ChContrastMin": [
      0,
      0
    ],
    "Width": 512,
    "PixelAspect": 1,
    "MicroManagerVersion": "1.4.16",
    "ROI": [
      0,
      0,
      512,
      512
    ],
    "ChNames": [
      "L-488",
      "L-561"
    ],
    "IJType": 1,
    "GridRow": 0,
    "Comment": "",
    "Height": 512,
    "GridColumn": 0,
    "Prefix": "20230224 Scarlet-che-3; osm-3-gfp_2",
    "PixelSize_um": 0,
    "Frames": 1,
    "BitDepth": 14,
    "KeepShutterOpenChannels": false,
    "Source": "Micro-Manager",
    "Channels": 2,
    "ComputerName": "T3610-MP",
    "CustomIntervals_ms": [],
    "KeepShutterOpenSlices": false,
    "ChColors": [
      -16724941,
      -3407617
    ],
    "TimeFirst": false,
    "ChContrastMax": [
      65536,
      65536
    ],
    "Positions": 1,
    "Directory": "Y:\\XC\\20230224 Scarlet-che-3; osm-3-gfp"
  },
  "Source": "Andor",
  "XYStage-OverShoot(um)": "0.0000",
  "XYStage-Wait_Cycles": "0",
  "COM4-StopBits": "1",
  "Andor-Binning": "1",
  "Andor-FrameTransfer Help": "Should only turn on FrameTransfer if using Burst or Live mode.",
  "COM4-DataBits": "8",
  "ZeissTransmittedLightShutter-Name": "ZeissTransmittedLightShutter",
  "XYStage-MotorOnOff": "On",
  "Andor-SpuriousNoiseFilter": "None",
  "Andor-Shutter": "Open",
  "Andor-OptAcquireMode": "",
  "COM2-AnswerTimeout": "500.0000",
  "COM5-DataBits": "8",
  "Binning": "1",
  "Andor-ReadoutTime": "35",
  "Andor-Description": "Andor camera adapter",
  "Wheel-A-Speed": "3",
  "COM4-DelayBetweenCharsMs": "0.0000",
  "COM5-Parity": "None",
  "Andor-Advanced | Snap Image Additional Delay (ms)": "0",
  "Andor-Exposure": "200.00",
  "COM5-Description": "Serial port driver (boost:asio)",
  "Andor-TransposeCorrection": "0",
  "COM4-Description": "Serial port driver (boost:asio)",
  "COM8-Verbose": "1",
  "CSUX-DriveSpeed-Description": "CSUX Drive Speed",
  "Andor-VerticalSpeed": "3.30",
  "XYStage-TransposeMirrorY": "0",
  "XPositionUm": -24446.8,
  "XYStage-TransposeMirrorX": "0",
  "ZeissFocusAxis-Velocity-Acceleration": "Fast",
  "COM2-Handshaking": "Off",
  "ZeissReflectorTurret-Label": "4-100 % Mirror",
  "COM6-DataBits": "8",
  "FileName": "img_000000000_L-561_007.tif",
  "Andor-CCDTemperature": "-68",
  "Core-Galvo": "Undefined",
  "Position": "Default",
  "COM8-BaudRate": "19200",
  "Andor-VerticalClockVoltage": "Normal",
  "COM8-Handshaking": "Off",
  "CameraChannelIndex": 0,
  "SliceIndex": 7,
  "ZPositionUm": 1456.226,
  "Core-Focus": "ZeissFocusAxis",
  "Andor-ReadoutMode": "10.000 MHz",
  "Channel": "L-561",
  "AAAOTF-Description": "AA AOTF Shutter Controller driver adapter",
  "CSUX-Shutter-Name": "CSUX-Shutter",
  "COM5-Name": "COM5",
  "FrameIndex": 0,
  "XYStage-Version": "Version: USB-9.2e ",
  "COM6-BaudRate": "57600",
  "XYStage-Backlash-B": "0.0400",
  "COM6-Description": "Serial port driver (boost:asio)",
  "COM8-Name": "COM8",
  "COM2-Description": "Serial port driver (boost:asio)",
  "Andor-ActualInterval-ms": "235.60",
  "AAAOTF-State": "0",
  "Andor-PixelType": "16bit",
  "COM2-Name": "COM2",
  "Camera": "",
  "COM4-Parity": "None",
  "Core-ImageProcessor": "",
  "Wheel-A-ClosedPosition": "",
  "CSUX-Shutter-Description": "CSUX Shutter",
  "Andor-Output_Amplifier": "Electron Multiplying",
  "XYStage-StepSizeY_um": "0.0100",
  "AAAOTF-Channel": "3",
  "ZeissFocusAxis-Position": "1479.7140",
  "Core-AutoShutter": "1",
  "ZeissTransmittedLightShutter-State": "0",
  "NextFrame": 0,
  "Core-XYStage": "XYStage",
  "COM8-Parity": "None",
  "COM6-StopBits": "1",
  "Time": "2023-03-24 19:02:30 +0800",
  "COM4-Name": "COM4",
  "Andor-Isolated Crop Mode": "Off",
  "ZeissScope-AnswerTimeOut": "250.0000",
  "COM4-BaudRate": "9600",
  "Andor-CCDTemperatureSetPoint": "-70",
  "Core-AutoFocus": "",
  "COM2-Verbose": "1",
  "CSUX-Shutter-State": "Open",
  "BitDepth": 14,
  "Slice": 7,
  "COM6-Verbose": "1",
  "XYStage-JoyStick Slow Speed": "5",
  "COM4-Verbose": "1",
  "AAAOTF-Maximum intensity (dB)": "1900",
  "ZeissScope-Microscope Version": "Application version: ",
  "ChannelIndex": 1,
  "Core-Shutter": "AAAOTF",
  "Wheel-A-State": "3",
  "ZeissReflectorTurret-Name": "ZeissReflectorTurret",
  "Core-TimeoutMs": "5000",
  "XYStage-JoyStick Fast Speed": "60",
  "XYStage-Maximum Speed (Do Not Change)": "7.5000",
  "ElapsedTime-ms": 6610,
  "AAAOTF-Name": "AAAOTF",
  "Wheel-A-Description": "Sutter Lambda filter wheel adapter",
  "Frame": 0,
  "Width": 512,
  "COM5-Handshaking": "Off",
  "PositionName": null,
  "ZeissReflectorTurret-State": "3",
  "Height": 512,
  "Andor-TransposeMirrorX": "0",
  "Andor-TransposeMirrorY": "0",
  "COM2-BaudRate": "9600",
  "Wheel-A-Delay_ms": "0.0000",
  "COM6-Handshaking": "Off",
  "COM8-DataBits": "8",
  "COM5-DelayBetweenCharsMs": "0.0000",
  "CSUX-DriveSpeed-Name": "CSUX-DriveSpeed",
  "XYStage-Description": "ASI XY stage driver adapter",
  "COM4-Handshaking": "Off",
  "Andor-FrameTransfer": "Off",
  "PixelType": "GRAY16",
  "Andor-TransposeXY": "0",
  "COM4-AnswerTimeout": "500.0000",
  "COM2-Parity": "None",
  "COM8-StopBits": "1",
  "Andor-CCDTemperature Help": "Wait for temperature to stabilize before acquisition.",
  "YPositionUm": -2053.1,
  "COM6-AnswerTimeout": "500.0000",
  "Andor-TimeOut": "10000",
  "Andor-Trigger": "Software",
  "COM8-Description": "Serial port driver (boost:asio)",
  "COM6-Name": "COM6",
  "XYStage-JoyStick Reverse": "Off",
  "Andor-OptAcquireMode Description": "",
  "XYStage-FinishError-PCROS(nm)": "24.0000"
},
"FrameKey-0-0-8": {
  "CSUX-DriveSpeed-State": "5000",
  "Core-Initialize": "1",
  "Andor-FanMode": "Full",
  "Andor-SpuriousNoiseFilterDescription": "Recommended Range",
  "Andor-BaselineClamp": "Enabled",
  "ZeissTransmittedLightShutter-Description": "Zeiss Transmitted Light Shutter",
  "ZeissReflectedLightShutter-Description": "Zeiss Reflected Light Shutter",
  "Andor-CountConvert": "Counts",
  "XYStage-Speed-S": "5.7459",
  "ROI": "0-0-512-512",
  "Andor-SpuriousNoiseFilterThreshold": "0.0000",
  "COM5-AnswerTimeout": "8000.0000",
  "COM5-StopBits": "1",
  "Andor-Region of Interest": "Full Image",
  "XYStage-Error-E(nm)": "400.0000",
  "XYStage-StepSizeX_um": "0.0100",
  "CSUX-Hub-Name": "CSUX-Hub",
  "Andor-Advanced | Snap Image Timing Mode": "Delay for Exposure",
  "SlicePosition": 1456.726,
  "Andor-CoolerMode": "Fan off at shutdown",
  "Exposure-ms": 200,
  "COM6-DelayBetweenCharsMs": "0.0000",
  "ZeissScope-Description": "Zeiss microscope CAN bus adapter",
  "COM6-Parity": "None",
  "ZeissFocusAxis-Move Mode": "Direct move to target",
  "CSUX-DriveSpeed-AutoAdjust": "0.0000",
  "Wheel-A-Busy": "0",
  "Andor-Pre-Amp-Gain": "4.9x",
  "XYStage-Name": "XYStage",
  "Andor-Shutter Closing Time": "20",
  "CSUX-Hub-Port": "COM5",
  "Andor-EMSwitch": "On",
  "COM2-DataBits": "8",
  "COM2-StopBits": "1",
  "AxisPositions": null,
  "COM5-BaudRate": "115200",
  "Andor-1. Camera Information : | Type | Model | Serial No. |": "| iXon | DU897_BV | 8593 |",
  "ZeissReflectedLightShutter-Name": "ZeissReflectedLightShutter",
  "ZeissScope-Port": "COM6",
  "ZeissScope-Name": "ZeissScope",
  "XYStage-Port": "COM4",
  "COM5-Verbose": "1",
  "CSUX-Hub-Description": "Yokogawa CSUX hub",
  "AAAOTF-Power (% of max)": "25.4000",
  "COM8-DelayBetweenCharsMs": "0.0000",
  "AAAOTF-Port": "COM8",
  "Wheel-A-Label": "Filter-3",
  "COM8-AnswerTimeout": "500.0000",
  "Andor-Camera": "| iXon | DU897_BV | 8593 |",
  "Andor-Gain": "300",
  "UUID": "2a7df9e1-4378-4892-95b2-e7e5af89a851",
  "Core-Camera": "Andor",
  "Core-SLM": "",
  "Wheel-A-Name": "Wheel-A",
  "Andor-CountConvertWavelength": "0.0000",
  "Andor-Shutter TTL Value": "High to Open",
  "Wheel-A-Port": "COM2",
  "Core-ChannelGroup": "Laser",
  "PositionIndex": 0,
  "WaitInterval": null,
  "COM2-DelayBetweenCharsMs": "0.0000",
  "PixelSizeUm": 0,
  "ZeissReflectorTurret-Description": "Reflector Turret",
  "CSUX-DriveSpeed-Run": "On",
  "ZeissReflectedLightShutter-State": "0",
  "Andor-Shutter Opening Time": "20",
  "Summary": {
    "Slices": 16,
    "InitialPositionList": null,
    "Interval_ms": 0,
    "UUID": "74a00902-8980-4287-b128-539d101e38bd",
    "UserName": "ColdSpring",
    "Depth": 2,
    "PixelType": "GRAY16",
    "Time": "2023-03-24 19:02:24 +0800",
    "Date": "2023-03-24",
    "z-step_um": 0.5,
    "MetadataVersion": 10,
    "PositionIndex": 0,
    "SlicesFirst": false,
    "ChContrastMin": [
      0,
      0
    ],
    "Width": 512,
    "PixelAspect": 1,
    "MicroManagerVersion": "1.4.16",
    "ROI": [
      0,
      0,
      512,
      512
    ],
    "ChNames": [
      "L-488",
      "L-561"
    ],
    "IJType": 1,
    "GridRow": 0,
    "Comment": "",
    "Height": 512,
    "GridColumn": 0,
    "Prefix": "20230224 Scarlet-che-3; osm-3-gfp_2",
    "PixelSize_um": 0,
    "Frames": 1,
    "BitDepth": 14,
    "KeepShutterOpenChannels": false,
    "Source": "Micro-Manager",
    "Channels": 2,
    "ComputerName": "T3610-MP",
    "CustomIntervals_ms": [],
    "KeepShutterOpenSlices": false,
    "ChColors": [
      -16724941,
      -3407617
    ],
    "TimeFirst": false,
    "ChContrastMax": [
      65536,
      65536
    ],
    "Positions": 1,
    "Directory": "Y:\\XC\\20230224 Scarlet-che-3; osm-3-gfp"
  },
  "Source": "Andor",
  "XYStage-OverShoot(um)": "0.0000",
  "XYStage-Wait_Cycles": "0",
  "COM4-StopBits": "1",
  "Andor-Binning": "1",
  "Andor-FrameTransfer Help": "Should only turn on FrameTransfer if using Burst or Live mode.",
  "COM4-DataBits": "8",
  "ZeissTransmittedLightShutter-Name": "ZeissTransmittedLightShutter",
  "XYStage-MotorOnOff": "On",
  "Andor-SpuriousNoiseFilter": "None",
  "Andor-Shutter": "Open",
  "Andor-OptAcquireMode": "",
  "COM2-AnswerTimeout": "500.0000",
  "COM5-DataBits": "8",
  "Binning": "1",
  "Andor-ReadoutTime": "35",
  "Andor-Description": "Andor camera adapter",
  "Wheel-A-Speed": "3",
  "COM4-DelayBetweenCharsMs": "0.0000",
  "COM5-Parity": "None",
  "Andor-Advanced | Snap Image Additional Delay (ms)": "0",
  "Andor-Exposure": "200.00",
  "COM5-Description": "Serial port driver (boost:asio)",
  "Andor-TransposeCorrection": "0",
  "COM4-Description": "Serial port driver (boost:asio)",
  "COM8-Verbose": "1",
  "CSUX-DriveSpeed-Description": "CSUX Drive Speed",
  "Andor-VerticalSpeed": "3.30",
  "XYStage-TransposeMirrorY": "0",
  "XPositionUm": -24446.8,
  "XYStage-TransposeMirrorX": "0",
  "ZeissFocusAxis-Velocity-Acceleration": "Fast",
  "COM2-Handshaking": "Off",
  "ZeissReflectorTurret-Label": "4-100 % Mirror",
  "COM6-DataBits": "8",
  "FileName": "img_000000000_L-488_008.tif",
  "Andor-CCDTemperature": "-68",
  "Core-Galvo": "Undefined",
  "Position": "Default",
  "COM8-BaudRate": "19200",
  "Andor-VerticalClockVoltage": "Normal",
  "COM8-Handshaking": "Off",
  "CameraChannelIndex": 0,
  "SliceIndex": 8,
  "ZPositionUm": 1456.726,
  "Core-Focus": "ZeissFocusAxis",
  "Andor-ReadoutMode": "10.000 MHz",
  "Channel": "L-488",
  "AAAOTF-Description": "AA AOTF Shutter Controller driver adapter",
  "CSUX-Shutter-Name": "CSUX-Shutter",
  "COM5-Name": "COM5",
  "FrameIndex": 0,
  "XYStage-Version": "Version: USB-9.2e ",
  "COM6-BaudRate": "57600",
  "XYStage-Backlash-B": "0.0400",
  "COM6-Description": "Serial port driver (boost:asio)",
  "COM8-Name": "COM8",
  "COM2-Description": "Serial port driver (boost:asio)",
  "Andor-ActualInterval-ms": "235.60",
  "AAAOTF-State": "0",
  "Andor-PixelType": "16bit",
  "COM2-Name": "COM2",
  "Camera": "",
  "COM4-Parity": "None",
  "Core-ImageProcessor": "",
  "Wheel-A-ClosedPosition": "",
  "CSUX-Shutter-Description": "CSUX Shutter",
  "Andor-Output_Amplifier": "Electron Multiplying",
  "XYStage-StepSizeY_um": "0.0100",
  "AAAOTF-Channel": "2",
  "ZeissFocusAxis-Position": "1479.7140",
  "Core-AutoShutter": "1",
  "ZeissTransmittedLightShutter-State": "0",
  "NextFrame": 0,
  "Core-XYStage": "XYStage",
  "COM8-Parity": "None",
  "COM6-StopBits": "1",
  "Time": "2023-03-24 19:02:31 +0800",
  "COM4-Name": "COM4",
  "Andor-Isolated Crop Mode": "Off",
  "ZeissScope-AnswerTimeOut": "250.0000",
  "COM4-BaudRate": "9600",
  "Andor-CCDTemperatureSetPoint": "-70",
  "Core-AutoFocus": "",
  "COM2-Verbose": "1",
  "CSUX-Shutter-State": "Open",
  "BitDepth": 14,
  "Slice": 8,
  "COM6-Verbose": "1",
  "XYStage-JoyStick Slow Speed": "5",
  "COM4-Verbose": "1",
  "AAAOTF-Maximum intensity (dB)": "1900",
  "ZeissScope-Microscope Version": "Application version: ",
  "ChannelIndex": 0,
  "Core-Shutter": "AAAOTF",
  "Wheel-A-State": "3",
  "ZeissReflectorTurret-Name": "ZeissReflectorTurret",
  "Core-TimeoutMs": "5000",
  "XYStage-JoyStick Fast Speed": "60",
  "XYStage-Maximum Speed (Do Not Change)": "7.5000",
  "ElapsedTime-ms": 7078,
  "AAAOTF-Name": "AAAOTF",
  "Wheel-A-Description": "Sutter Lambda filter wheel adapter",
  "Frame": 0,
  "Width": 512,
  "COM5-Handshaking": "Off",
  "PositionName": null,
  "ZeissReflectorTurret-State": "3",
  "Height": 512,
  "Andor-TransposeMirrorX": "0",
  "Andor-TransposeMirrorY": "0",
  "COM2-BaudRate": "9600",
  "Wheel-A-Delay_ms": "0.0000",
  "COM6-Handshaking": "Off",
  "COM8-DataBits": "8",
  "COM5-DelayBetweenCharsMs": "0.0000",
  "CSUX-DriveSpeed-Name": "CSUX-DriveSpeed",
  "XYStage-Description": "ASI XY stage driver adapter",
  "COM4-Handshaking": "Off",
  "Andor-FrameTransfer": "Off",
  "PixelType": "GRAY16",
  "Andor-TransposeXY": "0",
  "COM4-AnswerTimeout": "500.0000",
  "COM2-Parity": "None",
  "COM8-StopBits": "1",
  "Andor-CCDTemperature Help": "Wait for temperature to stabilize before acquisition.",
  "YPositionUm": -2053.1,
  "COM6-AnswerTimeout": "500.0000",
  "Andor-TimeOut": "10000",
  "Andor-Trigger": "Software",
  "COM8-Description": "Serial port driver (boost:asio)",
  "COM6-Name": "COM6",
  "XYStage-JoyStick Reverse": "Off",
  "Andor-OptAcquireMode Description": "",
  "XYStage-FinishError-PCROS(nm)": "24.0000"
},
"FrameKey-0-1-8": {
  "CSUX-DriveSpeed-State": "5000",
  "Core-Initialize": "1",
  "Andor-FanMode": "Full",
  "Andor-SpuriousNoiseFilterDescription": "Recommended Range",
  "Andor-BaselineClamp": "Enabled",
  "ZeissTransmittedLightShutter-Description": "Zeiss Transmitted Light Shutter",
  "ZeissReflectedLightShutter-Description": "Zeiss Reflected Light Shutter",
  "Andor-CountConvert": "Counts",
  "XYStage-Speed-S": "5.7459",
  "ROI": "0-0-512-512",
  "Andor-SpuriousNoiseFilterThreshold": "0.0000",
  "COM5-AnswerTimeout": "8000.0000",
  "COM5-StopBits": "1",
  "Andor-Region of Interest": "Full Image",
  "XYStage-Error-E(nm)": "400.0000",
  "XYStage-StepSizeX_um": "0.0100",
  "CSUX-Hub-Name": "CSUX-Hub",
  "Andor-Advanced | Snap Image Timing Mode": "Delay for Exposure",
  "SlicePosition": 1456.726,
  "Andor-CoolerMode": "Fan off at shutdown",
  "Exposure-ms": 200,
  "COM6-DelayBetweenCharsMs": "0.0000",
  "ZeissScope-Description": "Zeiss microscope CAN bus adapter",
  "COM6-Parity": "None",
  "ZeissFocusAxis-Move Mode": "Direct move to target",
  "CSUX-DriveSpeed-AutoAdjust": "0.0000",
  "Wheel-A-Busy": "0",
  "Andor-Pre-Amp-Gain": "4.9x",
  "XYStage-Name": "XYStage",
  "Andor-Shutter Closing Time": "20",
  "CSUX-Hub-Port": "COM5",
  "Andor-EMSwitch": "On",
  "COM2-DataBits": "8",
  "COM2-StopBits": "1",
  "AxisPositions": null,
  "COM5-BaudRate": "115200",
  "Andor-1. Camera Information : | Type | Model | Serial No. |": "| iXon | DU897_BV | 8593 |",
  "ZeissReflectedLightShutter-Name": "ZeissReflectedLightShutter",
  "ZeissScope-Port": "COM6",
  "ZeissScope-Name": "ZeissScope",
  "XYStage-Port": "COM4",
  "COM5-Verbose": "1",
  "CSUX-Hub-Description": "Yokogawa CSUX hub",
  "AAAOTF-Power (% of max)": "24.9000",
  "COM8-DelayBetweenCharsMs": "0.0000",
  "AAAOTF-Port": "COM8",
  "Wheel-A-Label": "Filter-4",
  "COM8-AnswerTimeout": "500.0000",
  "Andor-Camera": "| iXon | DU897_BV | 8593 |",
  "Andor-Gain": "300",
  "UUID": "8f7b9416-34db-452b-86a5-642b2e7f4f33",
  "Core-Camera": "Andor",
  "Core-SLM": "",
  "Wheel-A-Name": "Wheel-A",
  "Andor-CountConvertWavelength": "0.0000",
  "Andor-Shutter TTL Value": "High to Open",
  "Wheel-A-Port": "COM2",
  "Core-ChannelGroup": "Laser",
  "PositionIndex": 0,
  "WaitInterval": null,
  "COM2-DelayBetweenCharsMs": "0.0000",
  "PixelSizeUm": 0,
  "ZeissReflectorTurret-Description": "Reflector Turret",
  "CSUX-DriveSpeed-Run": "On",
  "ZeissReflectedLightShutter-State": "0",
  "Andor-Shutter Opening Time": "20",
  "Summary": {
    "Slices": 16,
    "InitialPositionList": null,
    "Interval_ms": 0,
    "UUID": "74a00902-8980-4287-b128-539d101e38bd",
    "UserName": "ColdSpring",
    "Depth": 2,
    "PixelType": "GRAY16",
    "Time": "2023-03-24 19:02:24 +0800",
    "Date": "2023-03-24",
    "z-step_um": 0.5,
    "MetadataVersion": 10,
    "PositionIndex": 0,
    "SlicesFirst": false,
    "ChContrastMin": [
      0,
      0
    ],
    "Width": 512,
    "PixelAspect": 1,
    "MicroManagerVersion": "1.4.16",
    "ROI": [
      0,
      0,
      512,
      512
    ],
    "ChNames": [
      "L-488",
      "L-561"
    ],
    "IJType": 1,
    "GridRow": 0,
    "Comment": "",
    "Height": 512,
    "GridColumn": 0,
    "Prefix": "20230224 Scarlet-che-3; osm-3-gfp_2",
    "PixelSize_um": 0,
    "Frames": 1,
    "BitDepth": 14,
    "KeepShutterOpenChannels": false,
    "Source": "Micro-Manager",
    "Channels": 2,
    "ComputerName": "T3610-MP",
    "CustomIntervals_ms": [],
    "KeepShutterOpenSlices": false,
    "ChColors": [
      -16724941,
      -3407617
    ],
    "TimeFirst": false,
    "ChContrastMax": [
      65536,
      65536
    ],
    "Positions": 1,
    "Directory": "Y:\\XC\\20230224 Scarlet-che-3; osm-3-gfp"
  },
  "Source": "Andor",
  "XYStage-OverShoot(um)": "0.0000",
  "XYStage-Wait_Cycles": "0",
  "COM4-StopBits": "1",
  "Andor-Binning": "1",
  "Andor-FrameTransfer Help": "Should only turn on FrameTransfer if using Burst or Live mode.",
  "COM4-DataBits": "8",
  "ZeissTransmittedLightShutter-Name": "ZeissTransmittedLightShutter",
  "XYStage-MotorOnOff": "On",
  "Andor-SpuriousNoiseFilter": "None",
  "Andor-Shutter": "Open",
  "Andor-OptAcquireMode": "",
  "COM2-AnswerTimeout": "500.0000",
  "COM5-DataBits": "8",
  "Binning": "1",
  "Andor-ReadoutTime": "35",
  "Andor-Description": "Andor camera adapter",
  "Wheel-A-Speed": "3",
  "COM4-DelayBetweenCharsMs": "0.0000",
  "COM5-Parity": "None",
  "Andor-Advanced | Snap Image Additional Delay (ms)": "0",
  "Andor-Exposure": "200.00",
  "COM5-Description": "Serial port driver (boost:asio)",
  "Andor-TransposeCorrection": "0",
  "COM4-Description": "Serial port driver (boost:asio)",
  "COM8-Verbose": "1",
  "CSUX-DriveSpeed-Description": "CSUX Drive Speed",
  "Andor-VerticalSpeed": "3.30",
  "XYStage-TransposeMirrorY": "0",
  "XPositionUm": -24446.8,
  "XYStage-TransposeMirrorX": "0",
  "ZeissFocusAxis-Velocity-Acceleration": "Fast",
  "COM2-Handshaking": "Off",
  "ZeissReflectorTurret-Label": "4-100 % Mirror",
  "COM6-DataBits": "8",
  "FileName": "img_000000000_L-561_008.tif",
  "Andor-CCDTemperature": "-68",
  "Core-Galvo": "Undefined",
  "Position": "Default",
  "COM8-BaudRate": "19200",
  "Andor-VerticalClockVoltage": "Normal",
  "COM8-Handshaking": "Off",
  "CameraChannelIndex": 0,
  "SliceIndex": 8,
  "ZPositionUm": 1456.726,
  "Core-Focus": "ZeissFocusAxis",
  "Andor-ReadoutMode": "10.000 MHz",
  "Channel": "L-561",
  "AAAOTF-Description": "AA AOTF Shutter Controller driver adapter",
  "CSUX-Shutter-Name": "CSUX-Shutter",
  "COM5-Name": "COM5",
  "FrameIndex": 0,
  "XYStage-Version": "Version: USB-9.2e ",
  "COM6-BaudRate": "57600",
  "XYStage-Backlash-B": "0.0400",
  "COM6-Description": "Serial port driver (boost:asio)",
  "COM8-Name": "COM8",
  "COM2-Description": "Serial port driver (boost:asio)",
  "Andor-ActualInterval-ms": "235.60",
  "AAAOTF-State": "0",
  "Andor-PixelType": "16bit",
  "COM2-Name": "COM2",
  "Camera": "",
  "COM4-Parity": "None",
  "Core-ImageProcessor": "",
  "Wheel-A-ClosedPosition": "",
  "CSUX-Shutter-Description": "CSUX Shutter",
  "Andor-Output_Amplifier": "Electron Multiplying",
  "XYStage-StepSizeY_um": "0.0100",
  "AAAOTF-Channel": "3",
  "ZeissFocusAxis-Position": "1479.7140",
  "Core-AutoShutter": "1",
  "ZeissTransmittedLightShutter-State": "0",
  "NextFrame": 0,
  "Core-XYStage": "XYStage",
  "COM8-Parity": "None",
  "COM6-StopBits": "1",
  "Time": "2023-03-24 19:02:31 +0800",
  "COM4-Name": "COM4",
  "Andor-Isolated Crop Mode": "Off",
  "ZeissScope-AnswerTimeOut": "250.0000",
  "COM4-BaudRate": "9600",
  "Andor-CCDTemperatureSetPoint": "-70",
  "Core-AutoFocus": "",
  "COM2-Verbose": "1",
  "CSUX-Shutter-State": "Open",
  "BitDepth": 14,
  "Slice": 8,
  "COM6-Verbose": "1",
  "XYStage-JoyStick Slow Speed": "5",
  "COM4-Verbose": "1",
  "AAAOTF-Maximum intensity (dB)": "1900",
  "ZeissScope-Microscope Version": "Application version: ",
  "ChannelIndex": 1,
  "Core-Shutter": "AAAOTF",
  "Wheel-A-State": "3",
  "ZeissReflectorTurret-Name": "ZeissReflectorTurret",
  "Core-TimeoutMs": "5000",
  "XYStage-JoyStick Fast Speed": "60",
  "XYStage-Maximum Speed (Do Not Change)": "7.5000",
  "ElapsedTime-ms": 7448,
  "AAAOTF-Name": "AAAOTF",
  "Wheel-A-Description": "Sutter Lambda filter wheel adapter",
  "Frame": 0,
  "Width": 512,
  "COM5-Handshaking": "Off",
  "PositionName": null,
  "ZeissReflectorTurret-State": "3",
  "Height": 512,
  "Andor-TransposeMirrorX": "0",
  "Andor-TransposeMirrorY": "0",
  "COM2-BaudRate": "9600",
  "Wheel-A-Delay_ms": "0.0000",
  "COM6-Handshaking": "Off",
  "COM8-DataBits": "8",
  "COM5-DelayBetweenCharsMs": "0.0000",
  "CSUX-DriveSpeed-Name": "CSUX-DriveSpeed",
  "XYStage-Description": "ASI XY stage driver adapter",
  "COM4-Handshaking": "Off",
  "Andor-FrameTransfer": "Off",
  "PixelType": "GRAY16",
  "Andor-TransposeXY": "0",
  "COM4-AnswerTimeout": "500.0000",
  "COM2-Parity": "None",
  "COM8-StopBits": "1",
  "Andor-CCDTemperature Help": "Wait for temperature to stabilize before acquisition.",
  "YPositionUm": -2053.1,
  "COM6-AnswerTimeout": "500.0000",
  "Andor-TimeOut": "10000",
  "Andor-Trigger": "Software",
  "COM8-Description": "Serial port driver (boost:asio)",
  "COM6-Name": "COM6",
  "XYStage-JoyStick Reverse": "Off",
  "Andor-OptAcquireMode Description": "",
  "XYStage-FinishError-PCROS(nm)": "24.0000"
},
"FrameKey-0-0-9": {
  "CSUX-DriveSpeed-State": "5000",
  "Core-Initialize": "1",
  "Andor-FanMode": "Full",
  "Andor-SpuriousNoiseFilterDescription": "Recommended Range",
  "Andor-BaselineClamp": "Enabled",
  "ZeissTransmittedLightShutter-Description": "Zeiss Transmitted Light Shutter",
  "ZeissReflectedLightShutter-Description": "Zeiss Reflected Light Shutter",
  "Andor-CountConvert": "Counts",
  "XYStage-Speed-S": "5.7459",
  "ROI": "0-0-512-512",
  "Andor-SpuriousNoiseFilterThreshold": "0.0000",
  "COM5-AnswerTimeout": "8000.0000",
  "COM5-StopBits": "1",
  "Andor-Region of Interest": "Full Image",
  "XYStage-Error-E(nm)": "400.0000",
  "XYStage-StepSizeX_um": "0.0100",
  "CSUX-Hub-Name": "CSUX-Hub",
  "Andor-Advanced | Snap Image Timing Mode": "Delay for Exposure",
  "SlicePosition": 1457.226,
  "Andor-CoolerMode": "Fan off at shutdown",
  "Exposure-ms": 200,
  "COM6-DelayBetweenCharsMs": "0.0000",
  "ZeissScope-Description": "Zeiss microscope CAN bus adapter",
  "COM6-Parity": "None",
  "ZeissFocusAxis-Move Mode": "Direct move to target",
  "CSUX-DriveSpeed-AutoAdjust": "0.0000",
  "Wheel-A-Busy": "0",
  "Andor-Pre-Amp-Gain": "4.9x",
  "XYStage-Name": "XYStage",
  "Andor-Shutter Closing Time": "20",
  "CSUX-Hub-Port": "COM5",
  "Andor-EMSwitch": "On",
  "COM2-DataBits": "8",
  "COM2-StopBits": "1",
  "AxisPositions": null,
  "COM5-BaudRate": "115200",
  "Andor-1. Camera Information : | Type | Model | Serial No. |": "| iXon | DU897_BV | 8593 |",
  "ZeissReflectedLightShutter-Name": "ZeissReflectedLightShutter",
  "ZeissScope-Port": "COM6",
  "ZeissScope-Name": "ZeissScope",
  "XYStage-Port": "COM4",
  "COM5-Verbose": "1",
  "CSUX-Hub-Description": "Yokogawa CSUX hub",
  "AAAOTF-Power (% of max)": "25.4000",
  "COM8-DelayBetweenCharsMs": "0.0000",
  "AAAOTF-Port": "COM8",
  "Wheel-A-Label": "Filter-3",
  "COM8-AnswerTimeout": "500.0000",
  "Andor-Camera": "| iXon | DU897_BV | 8593 |",
  "Andor-Gain": "300",
  "UUID": "5d862e1a-11cc-470a-a5df-8dcc2e12f67a",
  "Core-Camera": "Andor",
  "Core-SLM": "",
  "Wheel-A-Name": "Wheel-A",
  "Andor-CountConvertWavelength": "0.0000",
  "Andor-Shutter TTL Value": "High to Open",
  "Wheel-A-Port": "COM2",
  "Core-ChannelGroup": "Laser",
  "PositionIndex": 0,
  "WaitInterval": null,
  "COM2-DelayBetweenCharsMs": "0.0000",
  "PixelSizeUm": 0,
  "ZeissReflectorTurret-Description": "Reflector Turret",
  "CSUX-DriveSpeed-Run": "On",
  "ZeissReflectedLightShutter-State": "0",
  "Andor-Shutter Opening Time": "20",
  "Summary": {
    "Slices": 16,
    "InitialPositionList": null,
    "Interval_ms": 0,
    "UUID": "74a00902-8980-4287-b128-539d101e38bd",
    "UserName": "ColdSpring",
    "Depth": 2,
    "PixelType": "GRAY16",
    "Time": "2023-03-24 19:02:24 +0800",
    "Date": "2023-03-24",
    "z-step_um": 0.5,
    "MetadataVersion": 10,
    "PositionIndex": 0,
    "SlicesFirst": false,
    "ChContrastMin": [
      0,
      0
    ],
    "Width": 512,
    "PixelAspect": 1,
    "MicroManagerVersion": "1.4.16",
    "ROI": [
      0,
      0,
      512,
      512
    ],
    "ChNames": [
      "L-488",
      "L-561"
    ],
    "IJType": 1,
    "GridRow": 0,
    "Comment": "",
    "Height": 512,
    "GridColumn": 0,
    "Prefix": "20230224 Scarlet-che-3; osm-3-gfp_2",
    "PixelSize_um": 0,
    "Frames": 1,
    "BitDepth": 14,
    "KeepShutterOpenChannels": false,
    "Source": "Micro-Manager",
    "Channels": 2,
    "ComputerName": "T3610-MP",
    "CustomIntervals_ms": [],
    "KeepShutterOpenSlices": false,
    "ChColors": [
      -16724941,
      -3407617
    ],
    "TimeFirst": false,
    "ChContrastMax": [
      65536,
      65536
    ],
    "Positions": 1,
    "Directory": "Y:\\XC\\20230224 Scarlet-che-3; osm-3-gfp"
  },
  "Source": "Andor",
  "XYStage-OverShoot(um)": "0.0000",
  "XYStage-Wait_Cycles": "0",
  "COM4-StopBits": "1",
  "Andor-Binning": "1",
  "Andor-FrameTransfer Help": "Should only turn on FrameTransfer if using Burst or Live mode.",
  "COM4-DataBits": "8",
  "ZeissTransmittedLightShutter-Name": "ZeissTransmittedLightShutter",
  "XYStage-MotorOnOff": "On",
  "Andor-SpuriousNoiseFilter": "None",
  "Andor-Shutter": "Open",
  "Andor-OptAcquireMode": "",
  "COM2-AnswerTimeout": "500.0000",
  "COM5-DataBits": "8",
  "Binning": "1",
  "Andor-ReadoutTime": "35",
  "Andor-Description": "Andor camera adapter",
  "Wheel-A-Speed": "3",
  "COM4-DelayBetweenCharsMs": "0.0000",
  "COM5-Parity": "None",
  "Andor-Advanced | Snap Image Additional Delay (ms)": "0",
  "Andor-Exposure": "200.00",
  "COM5-Description": "Serial port driver (boost:asio)",
  "Andor-TransposeCorrection": "0",
  "COM4-Description": "Serial port driver (boost:asio)",
  "COM8-Verbose": "1",
  "CSUX-DriveSpeed-Description": "CSUX Drive Speed",
  "Andor-VerticalSpeed": "3.30",
  "XYStage-TransposeMirrorY": "0",
  "XPositionUm": -24446.8,
  "XYStage-TransposeMirrorX": "0",
  "ZeissFocusAxis-Velocity-Acceleration": "Fast",
  "COM2-Handshaking": "Off",
  "ZeissReflectorTurret-Label": "4-100 % Mirror",
  "COM6-DataBits": "8",
  "FileName": "img_000000000_L-488_009.tif",
  "Andor-CCDTemperature": "-68",
  "Core-Galvo": "Undefined",
  "Position": "Default",
  "COM8-BaudRate": "19200",
  "Andor-VerticalClockVoltage": "Normal",
  "COM8-Handshaking": "Off",
  "CameraChannelIndex": 0,
  "SliceIndex": 9,
  "ZPositionUm": 1457.226,
  "Core-Focus": "ZeissFocusAxis",
  "Andor-ReadoutMode": "10.000 MHz",
  "Channel": "L-488",
  "AAAOTF-Description": "AA AOTF Shutter Controller driver adapter",
  "CSUX-Shutter-Name": "CSUX-Shutter",
  "COM5-Name": "COM5",
  "FrameIndex": 0,
  "XYStage-Version": "Version: USB-9.2e ",
  "COM6-BaudRate": "57600",
  "XYStage-Backlash-B": "0.0400",
  "COM6-Description": "Serial port driver (boost:asio)",
  "COM8-Name": "COM8",
  "COM2-Description": "Serial port driver (boost:asio)",
  "Andor-ActualInterval-ms": "235.60",
  "AAAOTF-State": "0",
  "Andor-PixelType": "16bit",
  "COM2-Name": "COM2",
  "Camera": "",
  "COM4-Parity": "None",
  "Core-ImageProcessor": "",
  "Wheel-A-ClosedPosition": "",
  "CSUX-Shutter-Description": "CSUX Shutter",
  "Andor-Output_Amplifier": "Electron Multiplying",
  "XYStage-StepSizeY_um": "0.0100",
  "AAAOTF-Channel": "2",
  "ZeissFocusAxis-Position": "1479.7140",
  "Core-AutoShutter": "1",
  "ZeissTransmittedLightShutter-State": "0",
  "NextFrame": 0,
  "Core-XYStage": "XYStage",
  "COM8-Parity": "None",
  "COM6-StopBits": "1",
  "Time": "2023-03-24 19:02:32 +0800",
  "COM4-Name": "COM4",
  "Andor-Isolated Crop Mode": "Off",
  "ZeissScope-AnswerTimeOut": "250.0000",
  "COM4-BaudRate": "9600",
  "Andor-CCDTemperatureSetPoint": "-70",
  "Core-AutoFocus": "",
  "COM2-Verbose": "1",
  "CSUX-Shutter-State": "Open",
  "BitDepth": 14,
  "Slice": 9,
  "COM6-Verbose": "1",
  "XYStage-JoyStick Slow Speed": "5",
  "COM4-Verbose": "1",
  "AAAOTF-Maximum intensity (dB)": "1900",
  "ZeissScope-Microscope Version": "Application version: ",
  "ChannelIndex": 0,
  "Core-Shutter": "AAAOTF",
  "Wheel-A-State": "3",
  "ZeissReflectorTurret-Name": "ZeissReflectorTurret",
  "Core-TimeoutMs": "5000",
  "XYStage-JoyStick Fast Speed": "60",
  "XYStage-Maximum Speed (Do Not Change)": "7.5000",
  "ElapsedTime-ms": 7909,
  "AAAOTF-Name": "AAAOTF",
  "Wheel-A-Description": "Sutter Lambda filter wheel adapter",
  "Frame": 0,
  "Width": 512,
  "COM5-Handshaking": "Off",
  "PositionName": null,
  "ZeissReflectorTurret-State": "3",
  "Height": 512,
  "Andor-TransposeMirrorX": "0",
  "Andor-TransposeMirrorY": "0",
  "COM2-BaudRate": "9600",
  "Wheel-A-Delay_ms": "0.0000",
  "COM6-Handshaking": "Off",
  "COM8-DataBits": "8",
  "COM5-DelayBetweenCharsMs": "0.0000",
  "CSUX-DriveSpeed-Name": "CSUX-DriveSpeed",
  "XYStage-Description": "ASI XY stage driver adapter",
  "COM4-Handshaking": "Off",
  "Andor-FrameTransfer": "Off",
  "PixelType": "GRAY16",
  "Andor-TransposeXY": "0",
  "COM4-AnswerTimeout": "500.0000",
  "COM2-Parity": "None",
  "COM8-StopBits": "1",
  "Andor-CCDTemperature Help": "Wait for temperature to stabilize before acquisition.",
  "YPositionUm": -2053.1,
  "COM6-AnswerTimeout": "500.0000",
  "Andor-TimeOut": "10000",
  "Andor-Trigger": "Software",
  "COM8-Description": "Serial port driver (boost:asio)",
  "COM6-Name": "COM6",
  "XYStage-JoyStick Reverse": "Off",
  "Andor-OptAcquireMode Description": "",
  "XYStage-FinishError-PCROS(nm)": "24.0000"
},
"FrameKey-0-1-9": {
  "CSUX-DriveSpeed-State": "5000",
  "Core-Initialize": "1",
  "Andor-FanMode": "Full",
  "Andor-SpuriousNoiseFilterDescription": "Recommended Range",
  "Andor-BaselineClamp": "Enabled",
  "ZeissTransmittedLightShutter-Description": "Zeiss Transmitted Light Shutter",
  "ZeissReflectedLightShutter-Description": "Zeiss Reflected Light Shutter",
  "Andor-CountConvert": "Counts",
  "XYStage-Speed-S": "5.7459",
  "ROI": "0-0-512-512",
  "Andor-SpuriousNoiseFilterThreshold": "0.0000",
  "COM5-AnswerTimeout": "8000.0000",
  "COM5-StopBits": "1",
  "Andor-Region of Interest": "Full Image",
  "XYStage-Error-E(nm)": "400.0000",
  "XYStage-StepSizeX_um": "0.0100",
  "CSUX-Hub-Name": "CSUX-Hub",
  "Andor-Advanced | Snap Image Timing Mode": "Delay for Exposure",
  "SlicePosition": 1457.226,
  "Andor-CoolerMode": "Fan off at shutdown",
  "Exposure-ms": 200,
  "COM6-DelayBetweenCharsMs": "0.0000",
  "ZeissScope-Description": "Zeiss microscope CAN bus adapter",
  "COM6-Parity": "None",
  "ZeissFocusAxis-Move Mode": "Direct move to target",
  "CSUX-DriveSpeed-AutoAdjust": "0.0000",
  "Wheel-A-Busy": "0",
  "Andor-Pre-Amp-Gain": "4.9x",
  "XYStage-Name": "XYStage",
  "Andor-Shutter Closing Time": "20",
  "CSUX-Hub-Port": "COM5",
  "Andor-EMSwitch": "On",
  "COM2-DataBits": "8",
  "COM2-StopBits": "1",
  "AxisPositions": null,
  "COM5-BaudRate": "115200",
  "Andor-1. Camera Information : | Type | Model | Serial No. |": "| iXon | DU897_BV | 8593 |",
  "ZeissReflectedLightShutter-Name": "ZeissReflectedLightShutter",
  "ZeissScope-Port": "COM6",
  "ZeissScope-Name": "ZeissScope",
  "XYStage-Port": "COM4",
  "COM5-Verbose": "1",
  "CSUX-Hub-Description": "Yokogawa CSUX hub",
  "AAAOTF-Power (% of max)": "24.9000",
  "COM8-DelayBetweenCharsMs": "0.0000",
  "AAAOTF-Port": "COM8",
  "Wheel-A-Label": "Filter-4",
  "COM8-AnswerTimeout": "500.0000",
  "Andor-Camera": "| iXon | DU897_BV | 8593 |",
  "Andor-Gain": "300",
  "UUID": "72bb91bc-8c59-455f-93cc-8676cab5e848",
  "Core-Camera": "Andor",
  "Core-SLM": "",
  "Wheel-A-Name": "Wheel-A",
  "Andor-CountConvertWavelength": "0.0000",
  "Andor-Shutter TTL Value": "High to Open",
  "Wheel-A-Port": "COM2",
  "Core-ChannelGroup": "Laser",
  "PositionIndex": 0,
  "WaitInterval": null,
  "COM2-DelayBetweenCharsMs": "0.0000",
  "PixelSizeUm": 0,
  "ZeissReflectorTurret-Description": "Reflector Turret",
  "CSUX-DriveSpeed-Run": "On",
  "ZeissReflectedLightShutter-State": "0",
  "Andor-Shutter Opening Time": "20",
  "Summary": {
    "Slices": 16,
    "InitialPositionList": null,
    "Interval_ms": 0,
    "UUID": "74a00902-8980-4287-b128-539d101e38bd",
    "UserName": "ColdSpring",
    "Depth": 2,
    "PixelType": "GRAY16",
    "Time": "2023-03-24 19:02:24 +0800",
    "Date": "2023-03-24",
    "z-step_um": 0.5,
    "MetadataVersion": 10,
    "PositionIndex": 0,
    "SlicesFirst": false,
    "ChContrastMin": [
      0,
      0
    ],
    "Width": 512,
    "PixelAspect": 1,
    "MicroManagerVersion": "1.4.16",
    "ROI": [
      0,
      0,
      512,
      512
    ],
    "ChNames": [
      "L-488",
      "L-561"
    ],
    "IJType": 1,
    "GridRow": 0,
    "Comment": "",
    "Height": 512,
    "GridColumn": 0,
    "Prefix": "20230224 Scarlet-che-3; osm-3-gfp_2",
    "PixelSize_um": 0,
    "Frames": 1,
    "BitDepth": 14,
    "KeepShutterOpenChannels": false,
    "Source": "Micro-Manager",
    "Channels": 2,
    "ComputerName": "T3610-MP",
    "CustomIntervals_ms": [],
    "KeepShutterOpenSlices": false,
    "ChColors": [
      -16724941,
      -3407617
    ],
    "TimeFirst": false,
    "ChContrastMax": [
      65536,
      65536
    ],
    "Positions": 1,
    "Directory": "Y:\\XC\\20230224 Scarlet-che-3; osm-3-gfp"
  },
  "Source": "Andor",
  "XYStage-OverShoot(um)": "0.0000",
  "XYStage-Wait_Cycles": "0",
  "COM4-StopBits": "1",
  "Andor-Binning": "1",
  "Andor-FrameTransfer Help": "Should only turn on FrameTransfer if using Burst or Live mode.",
  "COM4-DataBits": "8",
  "ZeissTransmittedLightShutter-Name": "ZeissTransmittedLightShutter",
  "XYStage-MotorOnOff": "On",
  "Andor-SpuriousNoiseFilter": "None",
  "Andor-Shutter": "Open",
  "Andor-OptAcquireMode": "",
  "COM2-AnswerTimeout": "500.0000",
  "COM5-DataBits": "8",
  "Binning": "1",
  "Andor-ReadoutTime": "35",
  "Andor-Description": "Andor camera adapter",
  "Wheel-A-Speed": "3",
  "COM4-DelayBetweenCharsMs": "0.0000",
  "COM5-Parity": "None",
  "Andor-Advanced | Snap Image Additional Delay (ms)": "0",
  "Andor-Exposure": "200.00",
  "COM5-Description": "Serial port driver (boost:asio)",
  "Andor-TransposeCorrection": "0",
  "COM4-Description": "Serial port driver (boost:asio)",
  "COM8-Verbose": "1",
  "CSUX-DriveSpeed-Description": "CSUX Drive Speed",
  "Andor-VerticalSpeed": "3.30",
  "XYStage-TransposeMirrorY": "0",
  "XPositionUm": -24446.8,
  "XYStage-TransposeMirrorX": "0",
  "ZeissFocusAxis-Velocity-Acceleration": "Fast",
  "COM2-Handshaking": "Off",
  "ZeissReflectorTurret-Label": "4-100 % Mirror",
  "COM6-DataBits": "8",
  "FileName": "img_000000000_L-561_009.tif",
  "Andor-CCDTemperature": "-68",
  "Core-Galvo": "Undefined",
  "Position": "Default",
  "COM8-BaudRate": "19200",
  "Andor-VerticalClockVoltage": "Normal",
  "COM8-Handshaking": "Off",
  "CameraChannelIndex": 0,
  "SliceIndex": 9,
  "ZPositionUm": 1457.226,
  "Core-Focus": "ZeissFocusAxis",
  "Andor-ReadoutMode": "10.000 MHz",
  "Channel": "L-561",
  "AAAOTF-Description": "AA AOTF Shutter Controller driver adapter",
  "CSUX-Shutter-Name": "CSUX-Shutter",
  "COM5-Name": "COM5",
  "FrameIndex": 0,
  "XYStage-Version": "Version: USB-9.2e ",
  "COM6-BaudRate": "57600",
  "XYStage-Backlash-B": "0.0400",
  "COM6-Description": "Serial port driver (boost:asio)",
  "COM8-Name": "COM8",
  "COM2-Description": "Serial port driver (boost:asio)",
  "Andor-ActualInterval-ms": "235.60",
  "AAAOTF-State": "0",
  "Andor-PixelType": "16bit",
  "COM2-Name": "COM2",
  "Camera": "",
  "COM4-Parity": "None",
  "Core-ImageProcessor": "",
  "Wheel-A-ClosedPosition": "",
  "CSUX-Shutter-Description": "CSUX Shutter",
  "Andor-Output_Amplifier": "Electron Multiplying",
  "XYStage-StepSizeY_um": "0.0100",
  "AAAOTF-Channel": "3",
  "ZeissFocusAxis-Position": "1479.7140",
  "Core-AutoShutter": "1",
  "ZeissTransmittedLightShutter-State": "0",
  "NextFrame": 0,
  "Core-XYStage": "XYStage",
  "COM8-Parity": "None",
  "COM6-StopBits": "1",
  "Time": "2023-03-24 19:02:32 +0800",
  "COM4-Name": "COM4",
  "Andor-Isolated Crop Mode": "Off",
  "ZeissScope-AnswerTimeOut": "250.0000",
  "COM4-BaudRate": "9600",
  "Andor-CCDTemperatureSetPoint": "-70",
  "Core-AutoFocus": "",
  "COM2-Verbose": "1",
  "CSUX-Shutter-State": "Open",
  "BitDepth": 14,
  "Slice": 9,
  "COM6-Verbose": "1",
  "XYStage-JoyStick Slow Speed": "5",
  "COM4-Verbose": "1",
  "AAAOTF-Maximum intensity (dB)": "1900",
  "ZeissScope-Microscope Version": "Application version: ",
  "ChannelIndex": 1,
  "Core-Shutter": "AAAOTF",
  "Wheel-A-State": "3",
  "ZeissReflectorTurret-Name": "ZeissReflectorTurret",
  "Core-TimeoutMs": "5000",
  "XYStage-JoyStick Fast Speed": "60",
  "XYStage-Maximum Speed (Do Not Change)": "7.5000",
  "ElapsedTime-ms": 8279,
  "AAAOTF-Name": "AAAOTF",
  "Wheel-A-Description": "Sutter Lambda filter wheel adapter",
  "Frame": 0,
  "Width": 512,
  "COM5-Handshaking": "Off",
  "PositionName": null,
  "ZeissReflectorTurret-State": "3",
  "Height": 512,
  "Andor-TransposeMirrorX": "0",
  "Andor-TransposeMirrorY": "0",
  "COM2-BaudRate": "9600",
  "Wheel-A-Delay_ms": "0.0000",
  "COM6-Handshaking": "Off",
  "COM8-DataBits": "8",
  "COM5-DelayBetweenCharsMs": "0.0000",
  "CSUX-DriveSpeed-Name": "CSUX-DriveSpeed",
  "XYStage-Description": "ASI XY stage driver adapter",
  "COM4-Handshaking": "Off",
  "Andor-FrameTransfer": "Off",
  "PixelType": "GRAY16",
  "Andor-TransposeXY": "0",
  "COM4-AnswerTimeout": "500.0000",
  "COM2-Parity": "None",
  "COM8-StopBits": "1",
  "Andor-CCDTemperature Help": "Wait for temperature to stabilize before acquisition.",
  "YPositionUm": -2053.1,
  "COM6-AnswerTimeout": "500.0000",
  "Andor-TimeOut": "10000",
  "Andor-Trigger": "Software",
  "COM8-Description": "Serial port driver (boost:asio)",
  "COM6-Name": "COM6",
  "XYStage-JoyStick Reverse": "Off",
  "Andor-OptAcquireMode Description": "",
  "XYStage-FinishError-PCROS(nm)": "24.0000"
},
"FrameKey-0-0-10": {
  "CSUX-DriveSpeed-State": "5000",
  "Core-Initialize": "1",
  "Andor-FanMode": "Full",
  "Andor-SpuriousNoiseFilterDescription": "Recommended Range",
  "Andor-BaselineClamp": "Enabled",
  "ZeissTransmittedLightShutter-Description": "Zeiss Transmitted Light Shutter",
  "ZeissReflectedLightShutter-Description": "Zeiss Reflected Light Shutter",
  "Andor-CountConvert": "Counts",
  "XYStage-Speed-S": "5.7459",
  "ROI": "0-0-512-512",
  "Andor-SpuriousNoiseFilterThreshold": "0.0000",
  "COM5-AnswerTimeout": "8000.0000",
  "COM5-StopBits": "1",
  "Andor-Region of Interest": "Full Image",
  "XYStage-Error-E(nm)": "400.0000",
  "XYStage-StepSizeX_um": "0.0100",
  "CSUX-Hub-Name": "CSUX-Hub",
  "Andor-Advanced | Snap Image Timing Mode": "Delay for Exposure",
  "SlicePosition": 1457.726,
  "Andor-CoolerMode": "Fan off at shutdown",
  "Exposure-ms": 200,
  "COM6-DelayBetweenCharsMs": "0.0000",
  "ZeissScope-Description": "Zeiss microscope CAN bus adapter",
  "COM6-Parity": "None",
  "ZeissFocusAxis-Move Mode": "Direct move to target",
  "CSUX-DriveSpeed-AutoAdjust": "0.0000",
  "Wheel-A-Busy": "0",
  "Andor-Pre-Amp-Gain": "4.9x",
  "XYStage-Name": "XYStage",
  "Andor-Shutter Closing Time": "20",
  "CSUX-Hub-Port": "COM5",
  "Andor-EMSwitch": "On",
  "COM2-DataBits": "8",
  "COM2-StopBits": "1",
  "AxisPositions": null,
  "COM5-BaudRate": "115200",
  "Andor-1. Camera Information : | Type | Model | Serial No. |": "| iXon | DU897_BV | 8593 |",
  "ZeissReflectedLightShutter-Name": "ZeissReflectedLightShutter",
  "ZeissScope-Port": "COM6",
  "ZeissScope-Name": "ZeissScope",
  "XYStage-Port": "COM4",
  "COM5-Verbose": "1",
  "CSUX-Hub-Description": "Yokogawa CSUX hub",
  "AAAOTF-Power (% of max)": "25.4000",
  "COM8-DelayBetweenCharsMs": "0.0000",
  "AAAOTF-Port": "COM8",
  "Wheel-A-Label": "Filter-3",
  "COM8-AnswerTimeout": "500.0000",
  "Andor-Camera": "| iXon | DU897_BV | 8593 |",
  "Andor-Gain": "300",
  "UUID": "6a15a44b-b631-4ede-b371-bc9cf81c3c91",
  "Core-Camera": "Andor",
  "Core-SLM": "",
  "Wheel-A-Name": "Wheel-A",
  "Andor-CountConvertWavelength": "0.0000",
  "Andor-Shutter TTL Value": "High to Open",
  "Wheel-A-Port": "COM2",
  "Core-ChannelGroup": "Laser",
  "PositionIndex": 0,
  "WaitInterval": null,
  "COM2-DelayBetweenCharsMs": "0.0000",
  "PixelSizeUm": 0,
  "ZeissReflectorTurret-Description": "Reflector Turret",
  "CSUX-DriveSpeed-Run": "On",
  "ZeissReflectedLightShutter-State": "0",
  "Andor-Shutter Opening Time": "20",
  "Summary": {
    "Slices": 16,
    "InitialPositionList": null,
    "Interval_ms": 0,
    "UUID": "74a00902-8980-4287-b128-539d101e38bd",
    "UserName": "ColdSpring",
    "Depth": 2,
    "PixelType": "GRAY16",
    "Time": "2023-03-24 19:02:24 +0800",
    "Date": "2023-03-24",
    "z-step_um": 0.5,
    "MetadataVersion": 10,
    "PositionIndex": 0,
    "SlicesFirst": false,
    "ChContrastMin": [
      0,
      0
    ],
    "Width": 512,
    "PixelAspect": 1,
    "MicroManagerVersion": "1.4.16",
    "ROI": [
      0,
      0,
      512,
      512
    ],
    "ChNames": [
      "L-488",
      "L-561"
    ],
    "IJType": 1,
    "GridRow": 0,
    "Comment": "",
    "Height": 512,
    "GridColumn": 0,
    "Prefix": "20230224 Scarlet-che-3; osm-3-gfp_2",
    "PixelSize_um": 0,
    "Frames": 1,
    "BitDepth": 14,
    "KeepShutterOpenChannels": false,
    "Source": "Micro-Manager",
    "Channels": 2,
    "ComputerName": "T3610-MP",
    "CustomIntervals_ms": [],
    "KeepShutterOpenSlices": false,
    "ChColors": [
      -16724941,
      -3407617
    ],
    "TimeFirst": false,
    "ChContrastMax": [
      65536,
      65536
    ],
    "Positions": 1,
    "Directory": "Y:\\XC\\20230224 Scarlet-che-3; osm-3-gfp"
  },
  "Source": "Andor",
  "XYStage-OverShoot(um)": "0.0000",
  "XYStage-Wait_Cycles": "0",
  "COM4-StopBits": "1",
  "Andor-Binning": "1",
  "Andor-FrameTransfer Help": "Should only turn on FrameTransfer if using Burst or Live mode.",
  "COM4-DataBits": "8",
  "ZeissTransmittedLightShutter-Name": "ZeissTransmittedLightShutter",
  "XYStage-MotorOnOff": "On",
  "Andor-SpuriousNoiseFilter": "None",
  "Andor-Shutter": "Open",
  "Andor-OptAcquireMode": "",
  "COM2-AnswerTimeout": "500.0000",
  "COM5-DataBits": "8",
  "Binning": "1",
  "Andor-ReadoutTime": "35",
  "Andor-Description": "Andor camera adapter",
  "Wheel-A-Speed": "3",
  "COM4-DelayBetweenCharsMs": "0.0000",
  "COM5-Parity": "None",
  "Andor-Advanced | Snap Image Additional Delay (ms)": "0",
  "Andor-Exposure": "200.00",
  "COM5-Description": "Serial port driver (boost:asio)",
  "Andor-TransposeCorrection": "0",
  "COM4-Description": "Serial port driver (boost:asio)",
  "COM8-Verbose": "1",
  "CSUX-DriveSpeed-Description": "CSUX Drive Speed",
  "Andor-VerticalSpeed": "3.30",
  "XYStage-TransposeMirrorY": "0",
  "XPositionUm": -24446.8,
  "XYStage-TransposeMirrorX": "0",
  "ZeissFocusAxis-Velocity-Acceleration": "Fast",
  "COM2-Handshaking": "Off",
  "ZeissReflectorTurret-Label": "4-100 % Mirror",
  "COM6-DataBits": "8",
  "FileName": "img_000000000_L-488_010.tif",
  "Andor-CCDTemperature": "-68",
  "Core-Galvo": "Undefined",
  "Position": "Default",
  "COM8-BaudRate": "19200",
  "Andor-VerticalClockVoltage": "Normal",
  "COM8-Handshaking": "Off",
  "CameraChannelIndex": 0,
  "SliceIndex": 10,
  "ZPositionUm": 1457.726,
  "Core-Focus": "ZeissFocusAxis",
  "Andor-ReadoutMode": "10.000 MHz",
  "Channel": "L-488",
  "AAAOTF-Description": "AA AOTF Shutter Controller driver adapter",
  "CSUX-Shutter-Name": "CSUX-Shutter",
  "COM5-Name": "COM5",
  "FrameIndex": 0,
  "XYStage-Version": "Version: USB-9.2e ",
  "COM6-BaudRate": "57600",
  "XYStage-Backlash-B": "0.0400",
  "COM6-Description": "Serial port driver (boost:asio)",
  "COM8-Name": "COM8",
  "COM2-Description": "Serial port driver (boost:asio)",
  "Andor-ActualInterval-ms": "235.60",
  "AAAOTF-State": "0",
  "Andor-PixelType": "16bit",
  "COM2-Name": "COM2",
  "Camera": "",
  "COM4-Parity": "None",
  "Core-ImageProcessor": "",
  "Wheel-A-ClosedPosition": "",
  "CSUX-Shutter-Description": "CSUX Shutter",
  "Andor-Output_Amplifier": "Electron Multiplying",
  "XYStage-StepSizeY_um": "0.0100",
  "AAAOTF-Channel": "2",
  "ZeissFocusAxis-Position": "1479.7140",
  "Core-AutoShutter": "1",
  "ZeissTransmittedLightShutter-State": "0",
  "NextFrame": 0,
  "Core-XYStage": "XYStage",
  "COM8-Parity": "None",
  "COM6-StopBits": "1",
  "Time": "2023-03-24 19:02:33 +0800",
  "COM4-Name": "COM4",
  "Andor-Isolated Crop Mode": "Off",
  "ZeissScope-AnswerTimeOut": "250.0000",
  "COM4-BaudRate": "9600",
  "Andor-CCDTemperatureSetPoint": "-70",
  "Core-AutoFocus": "",
  "COM2-Verbose": "1",
  "CSUX-Shutter-State": "Open",
  "BitDepth": 14,
  "Slice": 10,
  "COM6-Verbose": "1",
  "XYStage-JoyStick Slow Speed": "5",
  "COM4-Verbose": "1",
  "AAAOTF-Maximum intensity (dB)": "1900",
  "ZeissScope-Microscope Version": "Application version: ",
  "ChannelIndex": 0,
  "Core-Shutter": "AAAOTF",
  "Wheel-A-State": "3",
  "ZeissReflectorTurret-Name": "ZeissReflectorTurret",
  "Core-TimeoutMs": "5000",
  "XYStage-JoyStick Fast Speed": "60",
  "XYStage-Maximum Speed (Do Not Change)": "7.5000",
  "ElapsedTime-ms": 8755,
  "AAAOTF-Name": "AAAOTF",
  "Wheel-A-Description": "Sutter Lambda filter wheel adapter",
  "Frame": 0,
  "Width": 512,
  "COM5-Handshaking": "Off",
  "PositionName": null,
  "ZeissReflectorTurret-State": "3",
  "Height": 512,
  "Andor-TransposeMirrorX": "0",
  "Andor-TransposeMirrorY": "0",
  "COM2-BaudRate": "9600",
  "Wheel-A-Delay_ms": "0.0000",
  "COM6-Handshaking": "Off",
  "COM8-DataBits": "8",
  "COM5-DelayBetweenCharsMs": "0.0000",
  "CSUX-DriveSpeed-Name": "CSUX-DriveSpeed",
  "XYStage-Description": "ASI XY stage driver adapter",
  "COM4-Handshaking": "Off",
  "Andor-FrameTransfer": "Off",
  "PixelType": "GRAY16",
  "Andor-TransposeXY": "0",
  "COM4-AnswerTimeout": "500.0000",
  "COM2-Parity": "None",
  "COM8-StopBits": "1",
  "Andor-CCDTemperature Help": "Wait for temperature to stabilize before acquisition.",
  "YPositionUm": -2053.1,
  "COM6-AnswerTimeout": "500.0000",
  "Andor-TimeOut": "10000",
  "Andor-Trigger": "Software",
  "COM8-Description": "Serial port driver (boost:asio)",
  "COM6-Name": "COM6",
  "XYStage-JoyStick Reverse": "Off",
  "Andor-OptAcquireMode Description": "",
  "XYStage-FinishError-PCROS(nm)": "24.0000"
},
"FrameKey-0-1-10": {
  "CSUX-DriveSpeed-State": "5000",
  "Core-Initialize": "1",
  "Andor-FanMode": "Full",
  "Andor-SpuriousNoiseFilterDescription": "Recommended Range",
  "Andor-BaselineClamp": "Enabled",
  "ZeissTransmittedLightShutter-Description": "Zeiss Transmitted Light Shutter",
  "ZeissReflectedLightShutter-Description": "Zeiss Reflected Light Shutter",
  "Andor-CountConvert": "Counts",
  "XYStage-Speed-S": "5.7459",
  "ROI": "0-0-512-512",
  "Andor-SpuriousNoiseFilterThreshold": "0.0000",
  "COM5-AnswerTimeout": "8000.0000",
  "COM5-StopBits": "1",
  "Andor-Region of Interest": "Full Image",
  "XYStage-Error-E(nm)": "400.0000",
  "XYStage-StepSizeX_um": "0.0100",
  "CSUX-Hub-Name": "CSUX-Hub",
  "Andor-Advanced | Snap Image Timing Mode": "Delay for Exposure",
  "SlicePosition": 1457.726,
  "Andor-CoolerMode": "Fan off at shutdown",
  "Exposure-ms": 200,
  "COM6-DelayBetweenCharsMs": "0.0000",
  "ZeissScope-Description": "Zeiss microscope CAN bus adapter",
  "COM6-Parity": "None",
  "ZeissFocusAxis-Move Mode": "Direct move to target",
  "CSUX-DriveSpeed-AutoAdjust": "0.0000",
  "Wheel-A-Busy": "0",
  "Andor-Pre-Amp-Gain": "4.9x",
  "XYStage-Name": "XYStage",
  "Andor-Shutter Closing Time": "20",
  "CSUX-Hub-Port": "COM5",
  "Andor-EMSwitch": "On",
  "COM2-DataBits": "8",
  "COM2-StopBits": "1",
  "AxisPositions": null,
  "COM5-BaudRate": "115200",
  "Andor-1. Camera Information : | Type | Model | Serial No. |": "| iXon | DU897_BV | 8593 |",
  "ZeissReflectedLightShutter-Name": "ZeissReflectedLightShutter",
  "ZeissScope-Port": "COM6",
  "ZeissScope-Name": "ZeissScope",
  "XYStage-Port": "COM4",
  "COM5-Verbose": "1",
  "CSUX-Hub-Description": "Yokogawa CSUX hub",
  "AAAOTF-Power (% of max)": "24.9000",
  "COM8-DelayBetweenCharsMs": "0.0000",
  "AAAOTF-Port": "COM8",
  "Wheel-A-Label": "Filter-4",
  "COM8-AnswerTimeout": "500.0000",
  "Andor-Camera": "| iXon | DU897_BV | 8593 |",
  "Andor-Gain": "300",
  "UUID": "9d42a2b5-c265-4072-8285-890c8f3313ae",
  "Core-Camera": "Andor",
  "Core-SLM": "",
  "Wheel-A-Name": "Wheel-A",
  "Andor-CountConvertWavelength": "0.0000",
  "Andor-Shutter TTL Value": "High to Open",
  "Wheel-A-Port": "COM2",
  "Core-ChannelGroup": "Laser",
  "PositionIndex": 0,
  "WaitInterval": null,
  "COM2-DelayBetweenCharsMs": "0.0000",
  "PixelSizeUm": 0,
  "ZeissReflectorTurret-Description": "Reflector Turret",
  "CSUX-DriveSpeed-Run": "On",
  "ZeissReflectedLightShutter-State": "0",
  "Andor-Shutter Opening Time": "20",
  "Summary": {
    "Slices": 16,
    "InitialPositionList": null,
    "Interval_ms": 0,
    "UUID": "74a00902-8980-4287-b128-539d101e38bd",
    "UserName": "ColdSpring",
    "Depth": 2,
    "PixelType": "GRAY16",
    "Time": "2023-03-24 19:02:24 +0800",
    "Date": "2023-03-24",
    "z-step_um": 0.5,
    "MetadataVersion": 10,
    "PositionIndex": 0,
    "SlicesFirst": false,
    "ChContrastMin": [
      0,
      0
    ],
    "Width": 512,
    "PixelAspect": 1,
    "MicroManagerVersion": "1.4.16",
    "ROI": [
      0,
      0,
      512,
      512
    ],
    "ChNames": [
      "L-488",
      "L-561"
    ],
    "IJType": 1,
    "GridRow": 0,
    "Comment": "",
    "Height": 512,
    "GridColumn": 0,
    "Prefix": "20230224 Scarlet-che-3; osm-3-gfp_2",
    "PixelSize_um": 0,
    "Frames": 1,
    "BitDepth": 14,
    "KeepShutterOpenChannels": false,
    "Source": "Micro-Manager",
    "Channels": 2,
    "ComputerName": "T3610-MP",
    "CustomIntervals_ms": [],
    "KeepShutterOpenSlices": false,
    "ChColors": [
      -16724941,
      -3407617
    ],
    "TimeFirst": false,
    "ChContrastMax": [
      65536,
      65536
    ],
    "Positions": 1,
    "Directory": "Y:\\XC\\20230224 Scarlet-che-3; osm-3-gfp"
  },
  "Source": "Andor",
  "XYStage-OverShoot(um)": "0.0000",
  "XYStage-Wait_Cycles": "0",
  "COM4-StopBits": "1",
  "Andor-Binning": "1",
  "Andor-FrameTransfer Help": "Should only turn on FrameTransfer if using Burst or Live mode.",
  "COM4-DataBits": "8",
  "ZeissTransmittedLightShutter-Name": "ZeissTransmittedLightShutter",
  "XYStage-MotorOnOff": "On",
  "Andor-SpuriousNoiseFilter": "None",
  "Andor-Shutter": "Open",
  "Andor-OptAcquireMode": "",
  "COM2-AnswerTimeout": "500.0000",
  "COM5-DataBits": "8",
  "Binning": "1",
  "Andor-ReadoutTime": "35",
  "Andor-Description": "Andor camera adapter",
  "Wheel-A-Speed": "3",
  "COM4-DelayBetweenCharsMs": "0.0000",
  "COM5-Parity": "None",
  "Andor-Advanced | Snap Image Additional Delay (ms)": "0",
  "Andor-Exposure": "200.00",
  "COM5-Description": "Serial port driver (boost:asio)",
  "Andor-TransposeCorrection": "0",
  "COM4-Description": "Serial port driver (boost:asio)",
  "COM8-Verbose": "1",
  "CSUX-DriveSpeed-Description": "CSUX Drive Speed",
  "Andor-VerticalSpeed": "3.30",
  "XYStage-TransposeMirrorY": "0",
  "XPositionUm": -24446.8,
  "XYStage-TransposeMirrorX": "0",
  "ZeissFocusAxis-Velocity-Acceleration": "Fast",
  "COM2-Handshaking": "Off",
  "ZeissReflectorTurret-Label": "4-100 % Mirror",
  "COM6-DataBits": "8",
  "FileName": "img_000000000_L-561_010.tif",
  "Andor-CCDTemperature": "-68",
  "Core-Galvo": "Undefined",
  "Position": "Default",
  "COM8-BaudRate": "19200",
  "Andor-VerticalClockVoltage": "Normal",
  "COM8-Handshaking": "Off",
  "CameraChannelIndex": 0,
  "SliceIndex": 10,
  "ZPositionUm": 1457.726,
  "Core-Focus": "ZeissFocusAxis",
  "Andor-ReadoutMode": "10.000 MHz",
  "Channel": "L-561",
  "AAAOTF-Description": "AA AOTF Shutter Controller driver adapter",
  "CSUX-Shutter-Name": "CSUX-Shutter",
  "COM5-Name": "COM5",
  "FrameIndex": 0,
  "XYStage-Version": "Version: USB-9.2e ",
  "COM6-BaudRate": "57600",
  "XYStage-Backlash-B": "0.0400",
  "COM6-Description": "Serial port driver (boost:asio)",
  "COM8-Name": "COM8",
  "COM2-Description": "Serial port driver (boost:asio)",
  "Andor-ActualInterval-ms": "235.60",
  "AAAOTF-State": "0",
  "Andor-PixelType": "16bit",
  "COM2-Name": "COM2",
  "Camera": "",
  "COM4-Parity": "None",
  "Core-ImageProcessor": "",
  "Wheel-A-ClosedPosition": "",
  "CSUX-Shutter-Description": "CSUX Shutter",
  "Andor-Output_Amplifier": "Electron Multiplying",
  "XYStage-StepSizeY_um": "0.0100",
  "AAAOTF-Channel": "3",
  "ZeissFocusAxis-Position": "1479.7140",
  "Core-AutoShutter": "1",
  "ZeissTransmittedLightShutter-State": "0",
  "NextFrame": 0,
  "Core-XYStage": "XYStage",
  "COM8-Parity": "None",
  "COM6-StopBits": "1",
  "Time": "2023-03-24 19:02:33 +0800",
  "COM4-Name": "COM4",
  "Andor-Isolated Crop Mode": "Off",
  "ZeissScope-AnswerTimeOut": "250.0000",
  "COM4-BaudRate": "9600",
  "Andor-CCDTemperatureSetPoint": "-70",
  "Core-AutoFocus": "",
  "COM2-Verbose": "1",
  "CSUX-Shutter-State": "Open",
  "BitDepth": 14,
  "Slice": 10,
  "COM6-Verbose": "1",
  "XYStage-JoyStick Slow Speed": "5",
  "COM4-Verbose": "1",
  "AAAOTF-Maximum intensity (dB)": "1900",
  "ZeissScope-Microscope Version": "Application version: ",
  "ChannelIndex": 1,
  "Core-Shutter": "AAAOTF",
  "Wheel-A-State": "3",
  "ZeissReflectorTurret-Name": "ZeissReflectorTurret",
  "Core-TimeoutMs": "5000",
  "XYStage-JoyStick Fast Speed": "60",
  "XYStage-Maximum Speed (Do Not Change)": "7.5000",
  "ElapsedTime-ms": 9125,
  "AAAOTF-Name": "AAAOTF",
  "Wheel-A-Description": "Sutter Lambda filter wheel adapter",
  "Frame": 0,
  "Width": 512,
  "COM5-Handshaking": "Off",
  "PositionName": null,
  "ZeissReflectorTurret-State": "3",
  "Height": 512,
  "Andor-TransposeMirrorX": "0",
  "Andor-TransposeMirrorY": "0",
  "COM2-BaudRate": "9600",
  "Wheel-A-Delay_ms": "0.0000",
  "COM6-Handshaking": "Off",
  "COM8-DataBits": "8",
  "COM5-DelayBetweenCharsMs": "0.0000",
  "CSUX-DriveSpeed-Name": "CSUX-DriveSpeed",
  "XYStage-Description": "ASI XY stage driver adapter",
  "COM4-Handshaking": "Off",
  "Andor-FrameTransfer": "Off",
  "PixelType": "GRAY16",
  "Andor-TransposeXY": "0",
  "COM4-AnswerTimeout": "500.0000",
  "COM2-Parity": "None",
  "COM8-StopBits": "1",
  "Andor-CCDTemperature Help": "Wait for temperature to stabilize before acquisition.",
  "YPositionUm": -2053.1,
  "COM6-AnswerTimeout": "500.0000",
  "Andor-TimeOut": "10000",
  "Andor-Trigger": "Software",
  "COM8-Description": "Serial port driver (boost:asio)",
  "COM6-Name": "COM6",
  "XYStage-JoyStick Reverse": "Off",
  "Andor-OptAcquireMode Description": "",
  "XYStage-FinishError-PCROS(nm)": "24.0000"
},
"FrameKey-0-0-11": {
  "CSUX-DriveSpeed-State": "5000",
  "Core-Initialize": "1",
  "Andor-FanMode": "Full",
  "Andor-SpuriousNoiseFilterDescription": "Recommended Range",
  "Andor-BaselineClamp": "Enabled",
  "ZeissTransmittedLightShutter-Description": "Zeiss Transmitted Light Shutter",
  "ZeissReflectedLightShutter-Description": "Zeiss Reflected Light Shutter",
  "Andor-CountConvert": "Counts",
  "XYStage-Speed-S": "5.7459",
  "ROI": "0-0-512-512",
  "Andor-SpuriousNoiseFilterThreshold": "0.0000",
  "COM5-AnswerTimeout": "8000.0000",
  "COM5-StopBits": "1",
  "Andor-Region of Interest": "Full Image",
  "XYStage-Error-E(nm)": "400.0000",
  "XYStage-StepSizeX_um": "0.0100",
  "CSUX-Hub-Name": "CSUX-Hub",
  "Andor-Advanced | Snap Image Timing Mode": "Delay for Exposure",
  "SlicePosition": 1458.226,
  "Andor-CoolerMode": "Fan off at shutdown",
  "Exposure-ms": 200,
  "COM6-DelayBetweenCharsMs": "0.0000",
  "ZeissScope-Description": "Zeiss microscope CAN bus adapter",
  "COM6-Parity": "None",
  "ZeissFocusAxis-Move Mode": "Direct move to target",
  "CSUX-DriveSpeed-AutoAdjust": "0.0000",
  "Wheel-A-Busy": "0",
  "Andor-Pre-Amp-Gain": "4.9x",
  "XYStage-Name": "XYStage",
  "Andor-Shutter Closing Time": "20",
  "CSUX-Hub-Port": "COM5",
  "Andor-EMSwitch": "On",
  "COM2-DataBits": "8",
  "COM2-StopBits": "1",
  "AxisPositions": null,
  "COM5-BaudRate": "115200",
  "Andor-1. Camera Information : | Type | Model | Serial No. |": "| iXon | DU897_BV | 8593 |",
  "ZeissReflectedLightShutter-Name": "ZeissReflectedLightShutter",
  "ZeissScope-Port": "COM6",
  "ZeissScope-Name": "ZeissScope",
  "XYStage-Port": "COM4",
  "COM5-Verbose": "1",
  "CSUX-Hub-Description": "Yokogawa CSUX hub",
  "AAAOTF-Power (% of max)": "25.4000",
  "COM8-DelayBetweenCharsMs": "0.0000",
  "AAAOTF-Port": "COM8",
  "Wheel-A-Label": "Filter-3",
  "COM8-AnswerTimeout": "500.0000",
  "Andor-Camera": "| iXon | DU897_BV | 8593 |",
  "Andor-Gain": "300",
  "UUID": "ef6d1298-c2c6-4f67-83da-4965e3a64058",
  "Core-Camera": "Andor",
  "Core-SLM": "",
  "Wheel-A-Name": "Wheel-A",
  "Andor-CountConvertWavelength": "0.0000",
  "Andor-Shutter TTL Value": "High to Open",
  "Wheel-A-Port": "COM2",
  "Core-ChannelGroup": "Laser",
  "PositionIndex": 0,
  "WaitInterval": null,
  "COM2-DelayBetweenCharsMs": "0.0000",
  "PixelSizeUm": 0,
  "ZeissReflectorTurret-Description": "Reflector Turret",
  "CSUX-DriveSpeed-Run": "On",
  "ZeissReflectedLightShutter-State": "0",
  "Andor-Shutter Opening Time": "20",
  "Summary": {
    "Slices": 16,
    "InitialPositionList": null,
    "Interval_ms": 0,
    "UUID": "74a00902-8980-4287-b128-539d101e38bd",
    "UserName": "ColdSpring",
    "Depth": 2,
    "PixelType": "GRAY16",
    "Time": "2023-03-24 19:02:24 +0800",
    "Date": "2023-03-24",
    "z-step_um": 0.5,
    "MetadataVersion": 10,
    "PositionIndex": 0,
    "SlicesFirst": false,
    "ChContrastMin": [
      0,
      0
    ],
    "Width": 512,
    "PixelAspect": 1,
    "MicroManagerVersion": "1.4.16",
    "ROI": [
      0,
      0,
      512,
      512
    ],
    "ChNames": [
      "L-488",
      "L-561"
    ],
    "IJType": 1,
    "GridRow": 0,
    "Comment": "",
    "Height": 512,
    "GridColumn": 0,
    "Prefix": "20230224 Scarlet-che-3; osm-3-gfp_2",
    "PixelSize_um": 0,
    "Frames": 1,
    "BitDepth": 14,
    "KeepShutterOpenChannels": false,
    "Source": "Micro-Manager",
    "Channels": 2,
    "ComputerName": "T3610-MP",
    "CustomIntervals_ms": [],
    "KeepShutterOpenSlices": false,
    "ChColors": [
      -16724941,
      -3407617
    ],
    "TimeFirst": false,
    "ChContrastMax": [
      65536,
      65536
    ],
    "Positions": 1,
    "Directory": "Y:\\XC\\20230224 Scarlet-che-3; osm-3-gfp"
  },
  "Source": "Andor",
  "XYStage-OverShoot(um)": "0.0000",
  "XYStage-Wait_Cycles": "0",
  "COM4-StopBits": "1",
  "Andor-Binning": "1",
  "Andor-FrameTransfer Help": "Should only turn on FrameTransfer if using Burst or Live mode.",
  "COM4-DataBits": "8",
  "ZeissTransmittedLightShutter-Name": "ZeissTransmittedLightShutter",
  "XYStage-MotorOnOff": "On",
  "Andor-SpuriousNoiseFilter": "None",
  "Andor-Shutter": "Open",
  "Andor-OptAcquireMode": "",
  "COM2-AnswerTimeout": "500.0000",
  "COM5-DataBits": "8",
  "Binning": "1",
  "Andor-ReadoutTime": "35",
  "Andor-Description": "Andor camera adapter",
  "Wheel-A-Speed": "3",
  "COM4-DelayBetweenCharsMs": "0.0000",
  "COM5-Parity": "None",
  "Andor-Advanced | Snap Image Additional Delay (ms)": "0",
  "Andor-Exposure": "200.00",
  "COM5-Description": "Serial port driver (boost:asio)",
  "Andor-TransposeCorrection": "0",
  "COM4-Description": "Serial port driver (boost:asio)",
  "COM8-Verbose": "1",
  "CSUX-DriveSpeed-Description": "CSUX Drive Speed",
  "Andor-VerticalSpeed": "3.30",
  "XYStage-TransposeMirrorY": "0",
  "XPositionUm": -24446.8,
  "XYStage-TransposeMirrorX": "0",
  "ZeissFocusAxis-Velocity-Acceleration": "Fast",
  "COM2-Handshaking": "Off",
  "ZeissReflectorTurret-Label": "4-100 % Mirror",
  "COM6-DataBits": "8",
  "FileName": "img_000000000_L-488_011.tif",
  "Andor-CCDTemperature": "-68",
  "Core-Galvo": "Undefined",
  "Position": "Default",
  "COM8-BaudRate": "19200",
  "Andor-VerticalClockVoltage": "Normal",
  "COM8-Handshaking": "Off",
  "CameraChannelIndex": 0,
  "SliceIndex": 11,
  "ZPositionUm": 1458.226,
  "Core-Focus": "ZeissFocusAxis",
  "Andor-ReadoutMode": "10.000 MHz",
  "Channel": "L-488",
  "AAAOTF-Description": "AA AOTF Shutter Controller driver adapter",
  "CSUX-Shutter-Name": "CSUX-Shutter",
  "COM5-Name": "COM5",
  "FrameIndex": 0,
  "XYStage-Version": "Version: USB-9.2e ",
  "COM6-BaudRate": "57600",
  "XYStage-Backlash-B": "0.0400",
  "COM6-Description": "Serial port driver (boost:asio)",
  "COM8-Name": "COM8",
  "COM2-Description": "Serial port driver (boost:asio)",
  "Andor-ActualInterval-ms": "235.60",
  "AAAOTF-State": "0",
  "Andor-PixelType": "16bit",
  "COM2-Name": "COM2",
  "Camera": "",
  "COM4-Parity": "None",
  "Core-ImageProcessor": "",
  "Wheel-A-ClosedPosition": "",
  "CSUX-Shutter-Description": "CSUX Shutter",
  "Andor-Output_Amplifier": "Electron Multiplying",
  "XYStage-StepSizeY_um": "0.0100",
  "AAAOTF-Channel": "2",
  "ZeissFocusAxis-Position": "1479.7140",
  "Core-AutoShutter": "1",
  "ZeissTransmittedLightShutter-State": "0",
  "NextFrame": 0,
  "Core-XYStage": "XYStage",
  "COM8-Parity": "None",
  "COM6-StopBits": "1",
  "Time": "2023-03-24 19:02:33 +0800",
  "COM4-Name": "COM4",
  "Andor-Isolated Crop Mode": "Off",
  "ZeissScope-AnswerTimeOut": "250.0000",
  "COM4-BaudRate": "9600",
  "Andor-CCDTemperatureSetPoint": "-70",
  "Core-AutoFocus": "",
  "COM2-Verbose": "1",
  "CSUX-Shutter-State": "Open",
  "BitDepth": 14,
  "Slice": 11,
  "COM6-Verbose": "1",
  "XYStage-JoyStick Slow Speed": "5",
  "COM4-Verbose": "1",
  "AAAOTF-Maximum intensity (dB)": "1900",
  "ZeissScope-Microscope Version": "Application version: ",
  "ChannelIndex": 0,
  "Core-Shutter": "AAAOTF",
  "Wheel-A-State": "3",
  "ZeissReflectorTurret-Name": "ZeissReflectorTurret",
  "Core-TimeoutMs": "5000",
  "XYStage-JoyStick Fast Speed": "60",
  "XYStage-Maximum Speed (Do Not Change)": "7.5000",
  "ElapsedTime-ms": 9583,
  "AAAOTF-Name": "AAAOTF",
  "Wheel-A-Description": "Sutter Lambda filter wheel adapter",
  "Frame": 0,
  "Width": 512,
  "COM5-Handshaking": "Off",
  "PositionName": null,
  "ZeissReflectorTurret-State": "3",
  "Height": 512,
  "Andor-TransposeMirrorX": "0",
  "Andor-TransposeMirrorY": "0",
  "COM2-BaudRate": "9600",
  "Wheel-A-Delay_ms": "0.0000",
  "COM6-Handshaking": "Off",
  "COM8-DataBits": "8",
  "COM5-DelayBetweenCharsMs": "0.0000",
  "CSUX-DriveSpeed-Name": "CSUX-DriveSpeed",
  "XYStage-Description": "ASI XY stage driver adapter",
  "COM4-Handshaking": "Off",
  "Andor-FrameTransfer": "Off",
  "PixelType": "GRAY16",
  "Andor-TransposeXY": "0",
  "COM4-AnswerTimeout": "500.0000",
  "COM2-Parity": "None",
  "COM8-StopBits": "1",
  "Andor-CCDTemperature Help": "Wait for temperature to stabilize before acquisition.",
  "YPositionUm": -2053.1,
  "COM6-AnswerTimeout": "500.0000",
  "Andor-TimeOut": "10000",
  "Andor-Trigger": "Software",
  "COM8-Description": "Serial port driver (boost:asio)",
  "COM6-Name": "COM6",
  "XYStage-JoyStick Reverse": "Off",
  "Andor-OptAcquireMode Description": "",
  "XYStage-FinishError-PCROS(nm)": "24.0000"
},
"FrameKey-0-1-11": {
  "CSUX-DriveSpeed-State": "5000",
  "Core-Initialize": "1",
  "Andor-FanMode": "Full",
  "Andor-SpuriousNoiseFilterDescription": "Recommended Range",
  "Andor-BaselineClamp": "Enabled",
  "ZeissTransmittedLightShutter-Description": "Zeiss Transmitted Light Shutter",
  "ZeissReflectedLightShutter-Description": "Zeiss Reflected Light Shutter",
  "Andor-CountConvert": "Counts",
  "XYStage-Speed-S": "5.7459",
  "ROI": "0-0-512-512",
  "Andor-SpuriousNoiseFilterThreshold": "0.0000",
  "COM5-AnswerTimeout": "8000.0000",
  "COM5-StopBits": "1",
  "Andor-Region of Interest": "Full Image",
  "XYStage-Error-E(nm)": "400.0000",
  "XYStage-StepSizeX_um": "0.0100",
  "CSUX-Hub-Name": "CSUX-Hub",
  "Andor-Advanced | Snap Image Timing Mode": "Delay for Exposure",
  "SlicePosition": 1458.226,
  "Andor-CoolerMode": "Fan off at shutdown",
  "Exposure-ms": 200,
  "COM6-DelayBetweenCharsMs": "0.0000",
  "ZeissScope-Description": "Zeiss microscope CAN bus adapter",
  "COM6-Parity": "None",
  "ZeissFocusAxis-Move Mode": "Direct move to target",
  "CSUX-DriveSpeed-AutoAdjust": "0.0000",
  "Wheel-A-Busy": "0",
  "Andor-Pre-Amp-Gain": "4.9x",
  "XYStage-Name": "XYStage",
  "Andor-Shutter Closing Time": "20",
  "CSUX-Hub-Port": "COM5",
  "Andor-EMSwitch": "On",
  "COM2-DataBits": "8",
  "COM2-StopBits": "1",
  "AxisPositions": null,
  "COM5-BaudRate": "115200",
  "Andor-1. Camera Information : | Type | Model | Serial No. |": "| iXon | DU897_BV | 8593 |",
  "ZeissReflectedLightShutter-Name": "ZeissReflectedLightShutter",
  "ZeissScope-Port": "COM6",
  "ZeissScope-Name": "ZeissScope",
  "XYStage-Port": "COM4",
  "COM5-Verbose": "1",
  "CSUX-Hub-Description": "Yokogawa CSUX hub",
  "AAAOTF-Power (% of max)": "24.9000",
  "COM8-DelayBetweenCharsMs": "0.0000",
  "AAAOTF-Port": "COM8",
  "Wheel-A-Label": "Filter-4",
  "COM8-AnswerTimeout": "500.0000",
  "Andor-Camera": "| iXon | DU897_BV | 8593 |",
  "Andor-Gain": "300",
  "UUID": "1241beaf-e628-41ac-bf17-5a96efaf0d9f",
  "Core-Camera": "Andor",
  "Core-SLM": "",
  "Wheel-A-Name": "Wheel-A",
  "Andor-CountConvertWavelength": "0.0000",
  "Andor-Shutter TTL Value": "High to Open",
  "Wheel-A-Port": "COM2",
  "Core-ChannelGroup": "Laser",
  "PositionIndex": 0,
  "WaitInterval": null,
  "COM2-DelayBetweenCharsMs": "0.0000",
  "PixelSizeUm": 0,
  "ZeissReflectorTurret-Description": "Reflector Turret",
  "CSUX-DriveSpeed-Run": "On",
  "ZeissReflectedLightShutter-State": "0",
  "Andor-Shutter Opening Time": "20",
  "Summary": {
    "Slices": 16,
    "InitialPositionList": null,
    "Interval_ms": 0,
    "UUID": "74a00902-8980-4287-b128-539d101e38bd",
    "UserName": "ColdSpring",
    "Depth": 2,
    "PixelType": "GRAY16",
    "Time": "2023-03-24 19:02:24 +0800",
    "Date": "2023-03-24",
    "z-step_um": 0.5,
    "MetadataVersion": 10,
    "PositionIndex": 0,
    "SlicesFirst": false,
    "ChContrastMin": [
      0,
      0
    ],
    "Width": 512,
    "PixelAspect": 1,
    "MicroManagerVersion": "1.4.16",
    "ROI": [
      0,
      0,
      512,
      512
    ],
    "ChNames": [
      "L-488",
      "L-561"
    ],
    "IJType": 1,
    "GridRow": 0,
    "Comment": "",
    "Height": 512,
    "GridColumn": 0,
    "Prefix": "20230224 Scarlet-che-3; osm-3-gfp_2",
    "PixelSize_um": 0,
    "Frames": 1,
    "BitDepth": 14,
    "KeepShutterOpenChannels": false,
    "Source": "Micro-Manager",
    "Channels": 2,
    "ComputerName": "T3610-MP",
    "CustomIntervals_ms": [],
    "KeepShutterOpenSlices": false,
    "ChColors": [
      -16724941,
      -3407617
    ],
    "TimeFirst": false,
    "ChContrastMax": [
      65536,
      65536
    ],
    "Positions": 1,
    "Directory": "Y:\\XC\\20230224 Scarlet-che-3; osm-3-gfp"
  },
  "Source": "Andor",
  "XYStage-OverShoot(um)": "0.0000",
  "XYStage-Wait_Cycles": "0",
  "COM4-StopBits": "1",
  "Andor-Binning": "1",
  "Andor-FrameTransfer Help": "Should only turn on FrameTransfer if using Burst or Live mode.",
  "COM4-DataBits": "8",
  "ZeissTransmittedLightShutter-Name": "ZeissTransmittedLightShutter",
  "XYStage-MotorOnOff": "On",
  "Andor-SpuriousNoiseFilter": "None",
  "Andor-Shutter": "Open",
  "Andor-OptAcquireMode": "",
  "COM2-AnswerTimeout": "500.0000",
  "COM5-DataBits": "8",
  "Binning": "1",
  "Andor-ReadoutTime": "35",
  "Andor-Description": "Andor camera adapter",
  "Wheel-A-Speed": "3",
  "COM4-DelayBetweenCharsMs": "0.0000",
  "COM5-Parity": "None",
  "Andor-Advanced | Snap Image Additional Delay (ms)": "0",
  "Andor-Exposure": "200.00",
  "COM5-Description": "Serial port driver (boost:asio)",
  "Andor-TransposeCorrection": "0",
  "COM4-Description": "Serial port driver (boost:asio)",
  "COM8-Verbose": "1",
  "CSUX-DriveSpeed-Description": "CSUX Drive Speed",
  "Andor-VerticalSpeed": "3.30",
  "XYStage-TransposeMirrorY": "0",
  "XPositionUm": -24446.8,
  "XYStage-TransposeMirrorX": "0",
  "ZeissFocusAxis-Velocity-Acceleration": "Fast",
  "COM2-Handshaking": "Off",
  "ZeissReflectorTurret-Label": "4-100 % Mirror",
  "COM6-DataBits": "8",
  "FileName": "img_000000000_L-561_011.tif",
  "Andor-CCDTemperature": "-68",
  "Core-Galvo": "Undefined",
  "Position": "Default",
  "COM8-BaudRate": "19200",
  "Andor-VerticalClockVoltage": "Normal",
  "COM8-Handshaking": "Off",
  "CameraChannelIndex": 0,
  "SliceIndex": 11,
  "ZPositionUm": 1458.226,
  "Core-Focus": "ZeissFocusAxis",
  "Andor-ReadoutMode": "10.000 MHz",
  "Channel": "L-561",
  "AAAOTF-Description": "AA AOTF Shutter Controller driver adapter",
  "CSUX-Shutter-Name": "CSUX-Shutter",
  "COM5-Name": "COM5",
  "FrameIndex": 0,
  "XYStage-Version": "Version: USB-9.2e ",
  "COM6-BaudRate": "57600",
  "XYStage-Backlash-B": "0.0400",
  "COM6-Description": "Serial port driver (boost:asio)",
  "COM8-Name": "COM8",
  "COM2-Description": "Serial port driver (boost:asio)",
  "Andor-ActualInterval-ms": "235.60",
  "AAAOTF-State": "0",
  "Andor-PixelType": "16bit",
  "COM2-Name": "COM2",
  "Camera": "",
  "COM4-Parity": "None",
  "Core-ImageProcessor": "",
  "Wheel-A-ClosedPosition": "",
  "CSUX-Shutter-Description": "CSUX Shutter",
  "Andor-Output_Amplifier": "Electron Multiplying",
  "XYStage-StepSizeY_um": "0.0100",
  "AAAOTF-Channel": "3",
  "ZeissFocusAxis-Position": "1479.7140",
  "Core-AutoShutter": "1",
  "ZeissTransmittedLightShutter-State": "0",
  "NextFrame": 0,
  "Core-XYStage": "XYStage",
  "COM8-Parity": "None",
  "COM6-StopBits": "1",
  "Time": "2023-03-24 19:02:34 +0800",
  "COM4-Name": "COM4",
  "Andor-Isolated Crop Mode": "Off",
  "ZeissScope-AnswerTimeOut": "250.0000",
  "COM4-BaudRate": "9600",
  "Andor-CCDTemperatureSetPoint": "-70",
  "Core-AutoFocus": "",
  "COM2-Verbose": "1",
  "CSUX-Shutter-State": "Open",
  "BitDepth": 14,
  "Slice": 11,
  "COM6-Verbose": "1",
  "XYStage-JoyStick Slow Speed": "5",
  "COM4-Verbose": "1",
  "AAAOTF-Maximum intensity (dB)": "1900",
  "ZeissScope-Microscope Version": "Application version: ",
  "ChannelIndex": 1,
  "Core-Shutter": "AAAOTF",
  "Wheel-A-State": "3",
  "ZeissReflectorTurret-Name": "ZeissReflectorTurret",
  "Core-TimeoutMs": "5000",
  "XYStage-JoyStick Fast Speed": "60",
  "XYStage-Maximum Speed (Do Not Change)": "7.5000",
  "ElapsedTime-ms": 9941,
  "AAAOTF-Name": "AAAOTF",
  "Wheel-A-Description": "Sutter Lambda filter wheel adapter",
  "Frame": 0,
  "Width": 512,
  "COM5-Handshaking": "Off",
  "PositionName": null,
  "ZeissReflectorTurret-State": "3",
  "Height": 512,
  "Andor-TransposeMirrorX": "0",
  "Andor-TransposeMirrorY": "0",
  "COM2-BaudRate": "9600",
  "Wheel-A-Delay_ms": "0.0000",
  "COM6-Handshaking": "Off",
  "COM8-DataBits": "8",
  "COM5-DelayBetweenCharsMs": "0.0000",
  "CSUX-DriveSpeed-Name": "CSUX-DriveSpeed",
  "XYStage-Description": "ASI XY stage driver adapter",
  "COM4-Handshaking": "Off",
  "Andor-FrameTransfer": "Off",
  "PixelType": "GRAY16",
  "Andor-TransposeXY": "0",
  "COM4-AnswerTimeout": "500.0000",
  "COM2-Parity": "None",
  "COM8-StopBits": "1",
  "Andor-CCDTemperature Help": "Wait for temperature to stabilize before acquisition.",
  "YPositionUm": -2053.1,
  "COM6-AnswerTimeout": "500.0000",
  "Andor-TimeOut": "10000",
  "Andor-Trigger": "Software",
  "COM8-Description": "Serial port driver (boost:asio)",
  "COM6-Name": "COM6",
  "XYStage-JoyStick Reverse": "Off",
  "Andor-OptAcquireMode Description": "",
  "XYStage-FinishError-PCROS(nm)": "24.0000"
},
"FrameKey-0-0-12": {
  "CSUX-DriveSpeed-State": "5000",
  "Core-Initialize": "1",
  "Andor-FanMode": "Full",
  "Andor-SpuriousNoiseFilterDescription": "Recommended Range",
  "Andor-BaselineClamp": "Enabled",
  "ZeissTransmittedLightShutter-Description": "Zeiss Transmitted Light Shutter",
  "ZeissReflectedLightShutter-Description": "Zeiss Reflected Light Shutter",
  "Andor-CountConvert": "Counts",
  "XYStage-Speed-S": "5.7459",
  "ROI": "0-0-512-512",
  "Andor-SpuriousNoiseFilterThreshold": "0.0000",
  "COM5-AnswerTimeout": "8000.0000",
  "COM5-StopBits": "1",
  "Andor-Region of Interest": "Full Image",
  "XYStage-Error-E(nm)": "400.0000",
  "XYStage-StepSizeX_um": "0.0100",
  "CSUX-Hub-Name": "CSUX-Hub",
  "Andor-Advanced | Snap Image Timing Mode": "Delay for Exposure",
  "SlicePosition": 1458.726,
  "Andor-CoolerMode": "Fan off at shutdown",
  "Exposure-ms": 200,
  "COM6-DelayBetweenCharsMs": "0.0000",
  "ZeissScope-Description": "Zeiss microscope CAN bus adapter",
  "COM6-Parity": "None",
  "ZeissFocusAxis-Move Mode": "Direct move to target",
  "CSUX-DriveSpeed-AutoAdjust": "0.0000",
  "Wheel-A-Busy": "0",
  "Andor-Pre-Amp-Gain": "4.9x",
  "XYStage-Name": "XYStage",
  "Andor-Shutter Closing Time": "20",
  "CSUX-Hub-Port": "COM5",
  "Andor-EMSwitch": "On",
  "COM2-DataBits": "8",
  "COM2-StopBits": "1",
  "AxisPositions": null,
  "COM5-BaudRate": "115200",
  "Andor-1. Camera Information : | Type | Model | Serial No. |": "| iXon | DU897_BV | 8593 |",
  "ZeissReflectedLightShutter-Name": "ZeissReflectedLightShutter",
  "ZeissScope-Port": "COM6",
  "ZeissScope-Name": "ZeissScope",
  "XYStage-Port": "COM4",
  "COM5-Verbose": "1",
  "CSUX-Hub-Description": "Yokogawa CSUX hub",
  "AAAOTF-Power (% of max)": "25.4000",
  "COM8-DelayBetweenCharsMs": "0.0000",
  "AAAOTF-Port": "COM8",
  "Wheel-A-Label": "Filter-3",
  "COM8-AnswerTimeout": "500.0000",
  "Andor-Camera": "| iXon | DU897_BV | 8593 |",
  "Andor-Gain": "300",
  "UUID": "a26be810-904f-4336-8ccb-a4f6d89a5a7c",
  "Core-Camera": "Andor",
  "Core-SLM": "",
  "Wheel-A-Name": "Wheel-A",
  "Andor-CountConvertWavelength": "0.0000",
  "Andor-Shutter TTL Value": "High to Open",
  "Wheel-A-Port": "COM2",
  "Core-ChannelGroup": "Laser",
  "PositionIndex": 0,
  "WaitInterval": null,
  "COM2-DelayBetweenCharsMs": "0.0000",
  "PixelSizeUm": 0,
  "ZeissReflectorTurret-Description": "Reflector Turret",
  "CSUX-DriveSpeed-Run": "On",
  "ZeissReflectedLightShutter-State": "0",
  "Andor-Shutter Opening Time": "20",
  "Summary": {
    "Slices": 16,
    "InitialPositionList": null,
    "Interval_ms": 0,
    "UUID": "74a00902-8980-4287-b128-539d101e38bd",
    "UserName": "ColdSpring",
    "Depth": 2,
    "PixelType": "GRAY16",
    "Time": "2023-03-24 19:02:24 +0800",
    "Date": "2023-03-24",
    "z-step_um": 0.5,
    "MetadataVersion": 10,
    "PositionIndex": 0,
    "SlicesFirst": false,
    "ChContrastMin": [
      0,
      0
    ],
    "Width": 512,
    "PixelAspect": 1,
    "MicroManagerVersion": "1.4.16",
    "ROI": [
      0,
      0,
      512,
      512
    ],
    "ChNames": [
      "L-488",
      "L-561"
    ],
    "IJType": 1,
    "GridRow": 0,
    "Comment": "",
    "Height": 512,
    "GridColumn": 0,
    "Prefix": "20230224 Scarlet-che-3; osm-3-gfp_2",
    "PixelSize_um": 0,
    "Frames": 1,
    "BitDepth": 14,
    "KeepShutterOpenChannels": false,
    "Source": "Micro-Manager",
    "Channels": 2,
    "ComputerName": "T3610-MP",
    "CustomIntervals_ms": [],
    "KeepShutterOpenSlices": false,
    "ChColors": [
      -16724941,
      -3407617
    ],
    "TimeFirst": false,
    "ChContrastMax": [
      65536,
      65536
    ],
    "Positions": 1,
    "Directory": "Y:\\XC\\20230224 Scarlet-che-3; osm-3-gfp"
  },
  "Source": "Andor",
  "XYStage-OverShoot(um)": "0.0000",
  "XYStage-Wait_Cycles": "0",
  "COM4-StopBits": "1",
  "Andor-Binning": "1",
  "Andor-FrameTransfer Help": "Should only turn on FrameTransfer if using Burst or Live mode.",
  "COM4-DataBits": "8",
  "ZeissTransmittedLightShutter-Name": "ZeissTransmittedLightShutter",
  "XYStage-MotorOnOff": "On",
  "Andor-SpuriousNoiseFilter": "None",
  "Andor-Shutter": "Open",
  "Andor-OptAcquireMode": "",
  "COM2-AnswerTimeout": "500.0000",
  "COM5-DataBits": "8",
  "Binning": "1",
  "Andor-ReadoutTime": "35",
  "Andor-Description": "Andor camera adapter",
  "Wheel-A-Speed": "3",
  "COM4-DelayBetweenCharsMs": "0.0000",
  "COM5-Parity": "None",
  "Andor-Advanced | Snap Image Additional Delay (ms)": "0",
  "Andor-Exposure": "200.00",
  "COM5-Description": "Serial port driver (boost:asio)",
  "Andor-TransposeCorrection": "0",
  "COM4-Description": "Serial port driver (boost:asio)",
  "COM8-Verbose": "1",
  "CSUX-DriveSpeed-Description": "CSUX Drive Speed",
  "Andor-VerticalSpeed": "3.30",
  "XYStage-TransposeMirrorY": "0",
  "XPositionUm": -24446.8,
  "XYStage-TransposeMirrorX": "0",
  "ZeissFocusAxis-Velocity-Acceleration": "Fast",
  "COM2-Handshaking": "Off",
  "ZeissReflectorTurret-Label": "4-100 % Mirror",
  "COM6-DataBits": "8",
  "FileName": "img_000000000_L-488_012.tif",
  "Andor-CCDTemperature": "-68",
  "Core-Galvo": "Undefined",
  "Position": "Default",
  "COM8-BaudRate": "19200",
  "Andor-VerticalClockVoltage": "Normal",
  "COM8-Handshaking": "Off",
  "CameraChannelIndex": 0,
  "SliceIndex": 12,
  "ZPositionUm": 1458.726,
  "Core-Focus": "ZeissFocusAxis",
  "Andor-ReadoutMode": "10.000 MHz",
  "Channel": "L-488",
  "AAAOTF-Description": "AA AOTF Shutter Controller driver adapter",
  "CSUX-Shutter-Name": "CSUX-Shutter",
  "COM5-Name": "COM5",
  "FrameIndex": 0,
  "XYStage-Version": "Version: USB-9.2e ",
  "COM6-BaudRate": "57600",
  "XYStage-Backlash-B": "0.0400",
  "COM6-Description": "Serial port driver (boost:asio)",
  "COM8-Name": "COM8",
  "COM2-Description": "Serial port driver (boost:asio)",
  "Andor-ActualInterval-ms": "235.60",
  "AAAOTF-State": "0",
  "Andor-PixelType": "16bit",
  "COM2-Name": "COM2",
  "Camera": "",
  "COM4-Parity": "None",
  "Core-ImageProcessor": "",
  "Wheel-A-ClosedPosition": "",
  "CSUX-Shutter-Description": "CSUX Shutter",
  "Andor-Output_Amplifier": "Electron Multiplying",
  "XYStage-StepSizeY_um": "0.0100",
  "AAAOTF-Channel": "2",
  "ZeissFocusAxis-Position": "1479.7140",
  "Core-AutoShutter": "1",
  "ZeissTransmittedLightShutter-State": "0",
  "NextFrame": 0,
  "Core-XYStage": "XYStage",
  "COM8-Parity": "None",
  "COM6-StopBits": "1",
  "Time": "2023-03-24 19:02:34 +0800",
  "COM4-Name": "COM4",
  "Andor-Isolated Crop Mode": "Off",
  "ZeissScope-AnswerTimeOut": "250.0000",
  "COM4-BaudRate": "9600",
  "Andor-CCDTemperatureSetPoint": "-70",
  "Core-AutoFocus": "",
  "COM2-Verbose": "1",
  "CSUX-Shutter-State": "Open",
  "BitDepth": 14,
  "Slice": 12,
  "COM6-Verbose": "1",
  "XYStage-JoyStick Slow Speed": "5",
  "COM4-Verbose": "1",
  "AAAOTF-Maximum intensity (dB)": "1900",
  "ZeissScope-Microscope Version": "Application version: ",
  "ChannelIndex": 0,
  "Core-Shutter": "AAAOTF",
  "Wheel-A-State": "3",
  "ZeissReflectorTurret-Name": "ZeissReflectorTurret",
  "Core-TimeoutMs": "5000",
  "XYStage-JoyStick Fast Speed": "60",
  "XYStage-Maximum Speed (Do Not Change)": "7.5000",
  "ElapsedTime-ms": 10391,
  "AAAOTF-Name": "AAAOTF",
  "Wheel-A-Description": "Sutter Lambda filter wheel adapter",
  "Frame": 0,
  "Width": 512,
  "COM5-Handshaking": "Off",
  "PositionName": null,
  "ZeissReflectorTurret-State": "3",
  "Height": 512,
  "Andor-TransposeMirrorX": "0",
  "Andor-TransposeMirrorY": "0",
  "COM2-BaudRate": "9600",
  "Wheel-A-Delay_ms": "0.0000",
  "COM6-Handshaking": "Off",
  "COM8-DataBits": "8",
  "COM5-DelayBetweenCharsMs": "0.0000",
  "CSUX-DriveSpeed-Name": "CSUX-DriveSpeed",
  "XYStage-Description": "ASI XY stage driver adapter",
  "COM4-Handshaking": "Off",
  "Andor-FrameTransfer": "Off",
  "PixelType": "GRAY16",
  "Andor-TransposeXY": "0",
  "COM4-AnswerTimeout": "500.0000",
  "COM2-Parity": "None",
  "COM8-StopBits": "1",
  "Andor-CCDTemperature Help": "Wait for temperature to stabilize before acquisition.",
  "YPositionUm": -2053.1,
  "COM6-AnswerTimeout": "500.0000",
  "Andor-TimeOut": "10000",
  "Andor-Trigger": "Software",
  "COM8-Description": "Serial port driver (boost:asio)",
  "COM6-Name": "COM6",
  "XYStage-JoyStick Reverse": "Off",
  "Andor-OptAcquireMode Description": "",
  "XYStage-FinishError-PCROS(nm)": "24.0000"
},
"FrameKey-0-1-12": {
  "CSUX-DriveSpeed-State": "5000",
  "Core-Initialize": "1",
  "Andor-FanMode": "Full",
  "Andor-SpuriousNoiseFilterDescription": "Recommended Range",
  "Andor-BaselineClamp": "Enabled",
  "ZeissTransmittedLightShutter-Description": "Zeiss Transmitted Light Shutter",
  "ZeissReflectedLightShutter-Description": "Zeiss Reflected Light Shutter",
  "Andor-CountConvert": "Counts",
  "XYStage-Speed-S": "5.7459",
  "ROI": "0-0-512-512",
  "Andor-SpuriousNoiseFilterThreshold": "0.0000",
  "COM5-AnswerTimeout": "8000.0000",
  "COM5-StopBits": "1",
  "Andor-Region of Interest": "Full Image",
  "XYStage-Error-E(nm)": "400.0000",
  "XYStage-StepSizeX_um": "0.0100",
  "CSUX-Hub-Name": "CSUX-Hub",
  "Andor-Advanced | Snap Image Timing Mode": "Delay for Exposure",
  "SlicePosition": 1458.726,
  "Andor-CoolerMode": "Fan off at shutdown",
  "Exposure-ms": 200,
  "COM6-DelayBetweenCharsMs": "0.0000",
  "ZeissScope-Description": "Zeiss microscope CAN bus adapter",
  "COM6-Parity": "None",
  "ZeissFocusAxis-Move Mode": "Direct move to target",
  "CSUX-DriveSpeed-AutoAdjust": "0.0000",
  "Wheel-A-Busy": "0",
  "Andor-Pre-Amp-Gain": "4.9x",
  "XYStage-Name": "XYStage",
  "Andor-Shutter Closing Time": "20",
  "CSUX-Hub-Port": "COM5",
  "Andor-EMSwitch": "On",
  "COM2-DataBits": "8",
  "COM2-StopBits": "1",
  "AxisPositions": null,
  "COM5-BaudRate": "115200",
  "Andor-1. Camera Information : | Type | Model | Serial No. |": "| iXon | DU897_BV | 8593 |",
  "ZeissReflectedLightShutter-Name": "ZeissReflectedLightShutter",
  "ZeissScope-Port": "COM6",
  "ZeissScope-Name": "ZeissScope",
  "XYStage-Port": "COM4",
  "COM5-Verbose": "1",
  "CSUX-Hub-Description": "Yokogawa CSUX hub",
  "AAAOTF-Power (% of max)": "24.9000",
  "COM8-DelayBetweenCharsMs": "0.0000",
  "AAAOTF-Port": "COM8",
  "Wheel-A-Label": "Filter-4",
  "COM8-AnswerTimeout": "500.0000",
  "Andor-Camera": "| iXon | DU897_BV | 8593 |",
  "Andor-Gain": "300",
  "UUID": "21c340ae-ebf1-4b95-9624-66d20b57295b",
  "Core-Camera": "Andor",
  "Core-SLM": "",
  "Wheel-A-Name": "Wheel-A",
  "Andor-CountConvertWavelength": "0.0000",
  "Andor-Shutter TTL Value": "High to Open",
  "Wheel-A-Port": "COM2",
  "Core-ChannelGroup": "Laser",
  "PositionIndex": 0,
  "WaitInterval": null,
  "COM2-DelayBetweenCharsMs": "0.0000",
  "PixelSizeUm": 0,
  "ZeissReflectorTurret-Description": "Reflector Turret",
  "CSUX-DriveSpeed-Run": "On",
  "ZeissReflectedLightShutter-State": "0",
  "Andor-Shutter Opening Time": "20",
  "Summary": {
    "Slices": 16,
    "InitialPositionList": null,
    "Interval_ms": 0,
    "UUID": "74a00902-8980-4287-b128-539d101e38bd",
    "UserName": "ColdSpring",
    "Depth": 2,
    "PixelType": "GRAY16",
    "Time": "2023-03-24 19:02:24 +0800",
    "Date": "2023-03-24",
    "z-step_um": 0.5,
    "MetadataVersion": 10,
    "PositionIndex": 0,
    "SlicesFirst": false,
    "ChContrastMin": [
      0,
      0
    ],
    "Width": 512,
    "PixelAspect": 1,
    "MicroManagerVersion": "1.4.16",
    "ROI": [
      0,
      0,
      512,
      512
    ],
    "ChNames": [
      "L-488",
      "L-561"
    ],
    "IJType": 1,
    "GridRow": 0,
    "Comment": "",
    "Height": 512,
    "GridColumn": 0,
    "Prefix": "20230224 Scarlet-che-3; osm-3-gfp_2",
    "PixelSize_um": 0,
    "Frames": 1,
    "BitDepth": 14,
    "KeepShutterOpenChannels": false,
    "Source": "Micro-Manager",
    "Channels": 2,
    "ComputerName": "T3610-MP",
    "CustomIntervals_ms": [],
    "KeepShutterOpenSlices": false,
    "ChColors": [
      -16724941,
      -3407617
    ],
    "TimeFirst": false,
    "ChContrastMax": [
      65536,
      65536
    ],
    "Positions": 1,
    "Directory": "Y:\\XC\\20230224 Scarlet-che-3; osm-3-gfp"
  },
  "Source": "Andor",
  "XYStage-OverShoot(um)": "0.0000",
  "XYStage-Wait_Cycles": "0",
  "COM4-StopBits": "1",
  "Andor-Binning": "1",
  "Andor-FrameTransfer Help": "Should only turn on FrameTransfer if using Burst or Live mode.",
  "COM4-DataBits": "8",
  "ZeissTransmittedLightShutter-Name": "ZeissTransmittedLightShutter",
  "XYStage-MotorOnOff": "On",
  "Andor-SpuriousNoiseFilter": "None",
  "Andor-Shutter": "Open",
  "Andor-OptAcquireMode": "",
  "COM2-AnswerTimeout": "500.0000",
  "COM5-DataBits": "8",
  "Binning": "1",
  "Andor-ReadoutTime": "35",
  "Andor-Description": "Andor camera adapter",
  "Wheel-A-Speed": "3",
  "COM4-DelayBetweenCharsMs": "0.0000",
  "COM5-Parity": "None",
  "Andor-Advanced | Snap Image Additional Delay (ms)": "0",
  "Andor-Exposure": "200.00",
  "COM5-Description": "Serial port driver (boost:asio)",
  "Andor-TransposeCorrection": "0",
  "COM4-Description": "Serial port driver (boost:asio)",
  "COM8-Verbose": "1",
  "CSUX-DriveSpeed-Description": "CSUX Drive Speed",
  "Andor-VerticalSpeed": "3.30",
  "XYStage-TransposeMirrorY": "0",
  "XPositionUm": -24446.8,
  "XYStage-TransposeMirrorX": "0",
  "ZeissFocusAxis-Velocity-Acceleration": "Fast",
  "COM2-Handshaking": "Off",
  "ZeissReflectorTurret-Label": "4-100 % Mirror",
  "COM6-DataBits": "8",
  "FileName": "img_000000000_L-561_012.tif",
  "Andor-CCDTemperature": "-68",
  "Core-Galvo": "Undefined",
  "Position": "Default",
  "COM8-BaudRate": "19200",
  "Andor-VerticalClockVoltage": "Normal",
  "COM8-Handshaking": "Off",
  "CameraChannelIndex": 0,
  "SliceIndex": 12,
  "ZPositionUm": 1458.726,
  "Core-Focus": "ZeissFocusAxis",
  "Andor-ReadoutMode": "10.000 MHz",
  "Channel": "L-561",
  "AAAOTF-Description": "AA AOTF Shutter Controller driver adapter",
  "CSUX-Shutter-Name": "CSUX-Shutter",
  "COM5-Name": "COM5",
  "FrameIndex": 0,
  "XYStage-Version": "Version: USB-9.2e ",
  "COM6-BaudRate": "57600",
  "XYStage-Backlash-B": "0.0400",
  "COM6-Description": "Serial port driver (boost:asio)",
  "COM8-Name": "COM8",
  "COM2-Description": "Serial port driver (boost:asio)",
  "Andor-ActualInterval-ms": "235.60",
  "AAAOTF-State": "0",
  "Andor-PixelType": "16bit",
  "COM2-Name": "COM2",
  "Camera": "",
  "COM4-Parity": "None",
  "Core-ImageProcessor": "",
  "Wheel-A-ClosedPosition": "",
  "CSUX-Shutter-Description": "CSUX Shutter",
  "Andor-Output_Amplifier": "Electron Multiplying",
  "XYStage-StepSizeY_um": "0.0100",
  "AAAOTF-Channel": "3",
  "ZeissFocusAxis-Position": "1479.7140",
  "Core-AutoShutter": "1",
  "ZeissTransmittedLightShutter-State": "0",
  "NextFrame": 0,
  "Core-XYStage": "XYStage",
  "COM8-Parity": "None",
  "COM6-StopBits": "1",
  "Time": "2023-03-24 19:02:35 +0800",
  "COM4-Name": "COM4",
  "Andor-Isolated Crop Mode": "Off",
  "ZeissScope-AnswerTimeOut": "250.0000",
  "COM4-BaudRate": "9600",
  "Andor-CCDTemperatureSetPoint": "-70",
  "Core-AutoFocus": "",
  "COM2-Verbose": "1",
  "CSUX-Shutter-State": "Open",
  "BitDepth": 14,
  "Slice": 12,
  "COM6-Verbose": "1",
  "XYStage-JoyStick Slow Speed": "5",
  "COM4-Verbose": "1",
  "AAAOTF-Maximum intensity (dB)": "1900",
  "ZeissScope-Microscope Version": "Application version: ",
  "ChannelIndex": 1,
  "Core-Shutter": "AAAOTF",
  "Wheel-A-State": "3",
  "ZeissReflectorTurret-Name": "ZeissReflectorTurret",
  "Core-TimeoutMs": "5000",
  "XYStage-JoyStick Fast Speed": "60",
  "XYStage-Maximum Speed (Do Not Change)": "7.5000",
  "ElapsedTime-ms": 10761,
  "AAAOTF-Name": "AAAOTF",
  "Wheel-A-Description": "Sutter Lambda filter wheel adapter",
  "Frame": 0,
  "Width": 512,
  "COM5-Handshaking": "Off",
  "PositionName": null,
  "ZeissReflectorTurret-State": "3",
  "Height": 512,
  "Andor-TransposeMirrorX": "0",
  "Andor-TransposeMirrorY": "0",
  "COM2-BaudRate": "9600",
  "Wheel-A-Delay_ms": "0.0000",
  "COM6-Handshaking": "Off",
  "COM8-DataBits": "8",
  "COM5-DelayBetweenCharsMs": "0.0000",
  "CSUX-DriveSpeed-Name": "CSUX-DriveSpeed",
  "XYStage-Description": "ASI XY stage driver adapter",
  "COM4-Handshaking": "Off",
  "Andor-FrameTransfer": "Off",
  "PixelType": "GRAY16",
  "Andor-TransposeXY": "0",
  "COM4-AnswerTimeout": "500.0000",
  "COM2-Parity": "None",
  "COM8-StopBits": "1",
  "Andor-CCDTemperature Help": "Wait for temperature to stabilize before acquisition.",
  "YPositionUm": -2053.1,
  "COM6-AnswerTimeout": "500.0000",
  "Andor-TimeOut": "10000",
  "Andor-Trigger": "Software",
  "COM8-Description": "Serial port driver (boost:asio)",
  "COM6-Name": "COM6",
  "XYStage-JoyStick Reverse": "Off",
  "Andor-OptAcquireMode Description": "",
  "XYStage-FinishError-PCROS(nm)": "24.0000"
},
"FrameKey-0-0-13": {
  "CSUX-DriveSpeed-State": "5000",
  "Core-Initialize": "1",
  "Andor-FanMode": "Full",
  "Andor-SpuriousNoiseFilterDescription": "Recommended Range",
  "Andor-BaselineClamp": "Enabled",
  "ZeissTransmittedLightShutter-Description": "Zeiss Transmitted Light Shutter",
  "ZeissReflectedLightShutter-Description": "Zeiss Reflected Light Shutter",
  "Andor-CountConvert": "Counts",
  "XYStage-Speed-S": "5.7459",
  "ROI": "0-0-512-512",
  "Andor-SpuriousNoiseFilterThreshold": "0.0000",
  "COM5-AnswerTimeout": "8000.0000",
  "COM5-StopBits": "1",
  "Andor-Region of Interest": "Full Image",
  "XYStage-Error-E(nm)": "400.0000",
  "XYStage-StepSizeX_um": "0.0100",
  "CSUX-Hub-Name": "CSUX-Hub",
  "Andor-Advanced | Snap Image Timing Mode": "Delay for Exposure",
  "SlicePosition": 1459.226,
  "Andor-CoolerMode": "Fan off at shutdown",
  "Exposure-ms": 200,
  "COM6-DelayBetweenCharsMs": "0.0000",
  "ZeissScope-Description": "Zeiss microscope CAN bus adapter",
  "COM6-Parity": "None",
  "ZeissFocusAxis-Move Mode": "Direct move to target",
  "CSUX-DriveSpeed-AutoAdjust": "0.0000",
  "Wheel-A-Busy": "0",
  "Andor-Pre-Amp-Gain": "4.9x",
  "XYStage-Name": "XYStage",
  "Andor-Shutter Closing Time": "20",
  "CSUX-Hub-Port": "COM5",
  "Andor-EMSwitch": "On",
  "COM2-DataBits": "8",
  "COM2-StopBits": "1",
  "AxisPositions": null,
  "COM5-BaudRate": "115200",
  "Andor-1. Camera Information : | Type | Model | Serial No. |": "| iXon | DU897_BV | 8593 |",
  "ZeissReflectedLightShutter-Name": "ZeissReflectedLightShutter",
  "ZeissScope-Port": "COM6",
  "ZeissScope-Name": "ZeissScope",
  "XYStage-Port": "COM4",
  "COM5-Verbose": "1",
  "CSUX-Hub-Description": "Yokogawa CSUX hub",
  "AAAOTF-Power (% of max)": "25.4000",
  "COM8-DelayBetweenCharsMs": "0.0000",
  "AAAOTF-Port": "COM8",
  "Wheel-A-Label": "Filter-3",
  "COM8-AnswerTimeout": "500.0000",
  "Andor-Camera": "| iXon | DU897_BV | 8593 |",
  "Andor-Gain": "300",
  "UUID": "ce1ff934-ce85-4465-b568-887712c5bfd0",
  "Core-Camera": "Andor",
  "Core-SLM": "",
  "Wheel-A-Name": "Wheel-A",
  "Andor-CountConvertWavelength": "0.0000",
  "Andor-Shutter TTL Value": "High to Open",
  "Wheel-A-Port": "COM2",
  "Core-ChannelGroup": "Laser",
  "PositionIndex": 0,
  "WaitInterval": null,
  "COM2-DelayBetweenCharsMs": "0.0000",
  "PixelSizeUm": 0,
  "ZeissReflectorTurret-Description": "Reflector Turret",
  "CSUX-DriveSpeed-Run": "On",
  "ZeissReflectedLightShutter-State": "0",
  "Andor-Shutter Opening Time": "20",
  "Summary": {
    "Slices": 16,
    "InitialPositionList": null,
    "Interval_ms": 0,
    "UUID": "74a00902-8980-4287-b128-539d101e38bd",
    "UserName": "ColdSpring",
    "Depth": 2,
    "PixelType": "GRAY16",
    "Time": "2023-03-24 19:02:24 +0800",
    "Date": "2023-03-24",
    "z-step_um": 0.5,
    "MetadataVersion": 10,
    "PositionIndex": 0,
    "SlicesFirst": false,
    "ChContrastMin": [
      0,
      0
    ],
    "Width": 512,
    "PixelAspect": 1,
    "MicroManagerVersion": "1.4.16",
    "ROI": [
      0,
      0,
      512,
      512
    ],
    "ChNames": [
      "L-488",
      "L-561"
    ],
    "IJType": 1,
    "GridRow": 0,
    "Comment": "",
    "Height": 512,
    "GridColumn": 0,
    "Prefix": "20230224 Scarlet-che-3; osm-3-gfp_2",
    "PixelSize_um": 0,
    "Frames": 1,
    "BitDepth": 14,
    "KeepShutterOpenChannels": false,
    "Source": "Micro-Manager",
    "Channels": 2,
    "ComputerName": "T3610-MP",
    "CustomIntervals_ms": [],
    "KeepShutterOpenSlices": false,
    "ChColors": [
      -16724941,
      -3407617
    ],
    "TimeFirst": false,
    "ChContrastMax": [
      65536,
      65536
    ],
    "Positions": 1,
    "Directory": "Y:\\XC\\20230224 Scarlet-che-3; osm-3-gfp"
  },
  "Source": "Andor",
  "XYStage-OverShoot(um)": "0.0000",
  "XYStage-Wait_Cycles": "0",
  "COM4-StopBits": "1",
  "Andor-Binning": "1",
  "Andor-FrameTransfer Help": "Should only turn on FrameTransfer if using Burst or Live mode.",
  "COM4-DataBits": "8",
  "ZeissTransmittedLightShutter-Name": "ZeissTransmittedLightShutter",
  "XYStage-MotorOnOff": "On",
  "Andor-SpuriousNoiseFilter": "None",
  "Andor-Shutter": "Open",
  "Andor-OptAcquireMode": "",
  "COM2-AnswerTimeout": "500.0000",
  "COM5-DataBits": "8",
  "Binning": "1",
  "Andor-ReadoutTime": "35",
  "Andor-Description": "Andor camera adapter",
  "Wheel-A-Speed": "3",
  "COM4-DelayBetweenCharsMs": "0.0000",
  "COM5-Parity": "None",
  "Andor-Advanced | Snap Image Additional Delay (ms)": "0",
  "Andor-Exposure": "200.00",
  "COM5-Description": "Serial port driver (boost:asio)",
  "Andor-TransposeCorrection": "0",
  "COM4-Description": "Serial port driver (boost:asio)",
  "COM8-Verbose": "1",
  "CSUX-DriveSpeed-Description": "CSUX Drive Speed",
  "Andor-VerticalSpeed": "3.30",
  "XYStage-TransposeMirrorY": "0",
  "XPositionUm": -24446.8,
  "XYStage-TransposeMirrorX": "0",
  "ZeissFocusAxis-Velocity-Acceleration": "Fast",
  "COM2-Handshaking": "Off",
  "ZeissReflectorTurret-Label": "4-100 % Mirror",
  "COM6-DataBits": "8",
  "FileName": "img_000000000_L-488_013.tif",
  "Andor-CCDTemperature": "-68",
  "Core-Galvo": "Undefined",
  "Position": "Default",
  "COM8-BaudRate": "19200",
  "Andor-VerticalClockVoltage": "Normal",
  "COM8-Handshaking": "Off",
  "CameraChannelIndex": 0,
  "SliceIndex": 13,
  "ZPositionUm": 1459.226,
  "Core-Focus": "ZeissFocusAxis",
  "Andor-ReadoutMode": "10.000 MHz",
  "Channel": "L-488",
  "AAAOTF-Description": "AA AOTF Shutter Controller driver adapter",
  "CSUX-Shutter-Name": "CSUX-Shutter",
  "COM5-Name": "COM5",
  "FrameIndex": 0,
  "XYStage-Version": "Version: USB-9.2e ",
  "COM6-BaudRate": "57600",
  "XYStage-Backlash-B": "0.0400",
  "COM6-Description": "Serial port driver (boost:asio)",
  "COM8-Name": "COM8",
  "COM2-Description": "Serial port driver (boost:asio)",
  "Andor-ActualInterval-ms": "235.60",
  "AAAOTF-State": "0",
  "Andor-PixelType": "16bit",
  "COM2-Name": "COM2",
  "Camera": "",
  "COM4-Parity": "None",
  "Core-ImageProcessor": "",
  "Wheel-A-ClosedPosition": "",
  "CSUX-Shutter-Description": "CSUX Shutter",
  "Andor-Output_Amplifier": "Electron Multiplying",
  "XYStage-StepSizeY_um": "0.0100",
  "AAAOTF-Channel": "2",
  "ZeissFocusAxis-Position": "1479.7140",
  "Core-AutoShutter": "1",
  "ZeissTransmittedLightShutter-State": "0",
  "NextFrame": 0,
  "Core-XYStage": "XYStage",
  "COM8-Parity": "None",
  "COM6-StopBits": "1",
  "Time": "2023-03-24 19:02:35 +0800",
  "COM4-Name": "COM4",
  "Andor-Isolated Crop Mode": "Off",
  "ZeissScope-AnswerTimeOut": "250.0000",
  "COM4-BaudRate": "9600",
  "Andor-CCDTemperatureSetPoint": "-70",
  "Core-AutoFocus": "",
  "COM2-Verbose": "1",
  "CSUX-Shutter-State": "Open",
  "BitDepth": 14,
  "Slice": 13,
  "COM6-Verbose": "1",
  "XYStage-JoyStick Slow Speed": "5",
  "COM4-Verbose": "1",
  "AAAOTF-Maximum intensity (dB)": "1900",
  "ZeissScope-Microscope Version": "Application version: ",
  "ChannelIndex": 0,
  "Core-Shutter": "AAAOTF",
  "Wheel-A-State": "3",
  "ZeissReflectorTurret-Name": "ZeissReflectorTurret",
  "Core-TimeoutMs": "5000",
  "XYStage-JoyStick Fast Speed": "60",
  "XYStage-Maximum Speed (Do Not Change)": "7.5000",
  "ElapsedTime-ms": 11237,
  "AAAOTF-Name": "AAAOTF",
  "Wheel-A-Description": "Sutter Lambda filter wheel adapter",
  "Frame": 0,
  "Width": 512,
  "COM5-Handshaking": "Off",
  "PositionName": null,
  "ZeissReflectorTurret-State": "3",
  "Height": 512,
  "Andor-TransposeMirrorX": "0",
  "Andor-TransposeMirrorY": "0",
  "COM2-BaudRate": "9600",
  "Wheel-A-Delay_ms": "0.0000",
  "COM6-Handshaking": "Off",
  "COM8-DataBits": "8",
  "COM5-DelayBetweenCharsMs": "0.0000",
  "CSUX-DriveSpeed-Name": "CSUX-DriveSpeed",
  "XYStage-Description": "ASI XY stage driver adapter",
  "COM4-Handshaking": "Off",
  "Andor-FrameTransfer": "Off",
  "PixelType": "GRAY16",
  "Andor-TransposeXY": "0",
  "COM4-AnswerTimeout": "500.0000",
  "COM2-Parity": "None",
  "COM8-StopBits": "1",
  "Andor-CCDTemperature Help": "Wait for temperature to stabilize before acquisition.",
  "YPositionUm": -2053.1,
  "COM6-AnswerTimeout": "500.0000",
  "Andor-TimeOut": "10000",
  "Andor-Trigger": "Software",
  "COM8-Description": "Serial port driver (boost:asio)",
  "COM6-Name": "COM6",
  "XYStage-JoyStick Reverse": "Off",
  "Andor-OptAcquireMode Description": "",
  "XYStage-FinishError-PCROS(nm)": "24.0000"
},
"FrameKey-0-1-13": {
  "CSUX-DriveSpeed-State": "5000",
  "Core-Initialize": "1",
  "Andor-FanMode": "Full",
  "Andor-SpuriousNoiseFilterDescription": "Recommended Range",
  "Andor-BaselineClamp": "Enabled",
  "ZeissTransmittedLightShutter-Description": "Zeiss Transmitted Light Shutter",
  "ZeissReflectedLightShutter-Description": "Zeiss Reflected Light Shutter",
  "Andor-CountConvert": "Counts",
  "XYStage-Speed-S": "5.7459",
  "ROI": "0-0-512-512",
  "Andor-SpuriousNoiseFilterThreshold": "0.0000",
  "COM5-AnswerTimeout": "8000.0000",
  "COM5-StopBits": "1",
  "Andor-Region of Interest": "Full Image",
  "XYStage-Error-E(nm)": "400.0000",
  "XYStage-StepSizeX_um": "0.0100",
  "CSUX-Hub-Name": "CSUX-Hub",
  "Andor-Advanced | Snap Image Timing Mode": "Delay for Exposure",
  "SlicePosition": 1459.226,
  "Andor-CoolerMode": "Fan off at shutdown",
  "Exposure-ms": 200,
  "COM6-DelayBetweenCharsMs": "0.0000",
  "ZeissScope-Description": "Zeiss microscope CAN bus adapter",
  "COM6-Parity": "None",
  "ZeissFocusAxis-Move Mode": "Direct move to target",
  "CSUX-DriveSpeed-AutoAdjust": "0.0000",
  "Wheel-A-Busy": "0",
  "Andor-Pre-Amp-Gain": "4.9x",
  "XYStage-Name": "XYStage",
  "Andor-Shutter Closing Time": "20",
  "CSUX-Hub-Port": "COM5",
  "Andor-EMSwitch": "On",
  "COM2-DataBits": "8",
  "COM2-StopBits": "1",
  "AxisPositions": null,
  "COM5-BaudRate": "115200",
  "Andor-1. Camera Information : | Type | Model | Serial No. |": "| iXon | DU897_BV | 8593 |",
  "ZeissReflectedLightShutter-Name": "ZeissReflectedLightShutter",
  "ZeissScope-Port": "COM6",
  "ZeissScope-Name": "ZeissScope",
  "XYStage-Port": "COM4",
  "COM5-Verbose": "1",
  "CSUX-Hub-Description": "Yokogawa CSUX hub",
  "AAAOTF-Power (% of max)": "24.9000",
  "COM8-DelayBetweenCharsMs": "0.0000",
  "AAAOTF-Port": "COM8",
  "Wheel-A-Label": "Filter-4",
  "COM8-AnswerTimeout": "500.0000",
  "Andor-Camera": "| iXon | DU897_BV | 8593 |",
  "Andor-Gain": "300",
  "UUID": "c7764c25-e2b0-4c37-a6db-c6c603005341",
  "Core-Camera": "Andor",
  "Core-SLM": "",
  "Wheel-A-Name": "Wheel-A",
  "Andor-CountConvertWavelength": "0.0000",
  "Andor-Shutter TTL Value": "High to Open",
  "Wheel-A-Port": "COM2",
  "Core-ChannelGroup": "Laser",
  "PositionIndex": 0,
  "WaitInterval": null,
  "COM2-DelayBetweenCharsMs": "0.0000",
  "PixelSizeUm": 0,
  "ZeissReflectorTurret-Description": "Reflector Turret",
  "CSUX-DriveSpeed-Run": "On",
  "ZeissReflectedLightShutter-State": "0",
  "Andor-Shutter Opening Time": "20",
  "Summary": {
    "Slices": 16,
    "InitialPositionList": null,
    "Interval_ms": 0,
    "UUID": "74a00902-8980-4287-b128-539d101e38bd",
    "UserName": "ColdSpring",
    "Depth": 2,
    "PixelType": "GRAY16",
    "Time": "2023-03-24 19:02:24 +0800",
    "Date": "2023-03-24",
    "z-step_um": 0.5,
    "MetadataVersion": 10,
    "PositionIndex": 0,
    "SlicesFirst": false,
    "ChContrastMin": [
      0,
      0
    ],
    "Width": 512,
    "PixelAspect": 1,
    "MicroManagerVersion": "1.4.16",
    "ROI": [
      0,
      0,
      512,
      512
    ],
    "ChNames": [
      "L-488",
      "L-561"
    ],
    "IJType": 1,
    "GridRow": 0,
    "Comment": "",
    "Height": 512,
    "GridColumn": 0,
    "Prefix": "20230224 Scarlet-che-3; osm-3-gfp_2",
    "PixelSize_um": 0,
    "Frames": 1,
    "BitDepth": 14,
    "KeepShutterOpenChannels": false,
    "Source": "Micro-Manager",
    "Channels": 2,
    "ComputerName": "T3610-MP",
    "CustomIntervals_ms": [],
    "KeepShutterOpenSlices": false,
    "ChColors": [
      -16724941,
      -3407617
    ],
    "TimeFirst": false,
    "ChContrastMax": [
      65536,
      65536
    ],
    "Positions": 1,
    "Directory": "Y:\\XC\\20230224 Scarlet-che-3; osm-3-gfp"
  },
  "Source": "Andor",
  "XYStage-OverShoot(um)": "0.0000",
  "XYStage-Wait_Cycles": "0",
  "COM4-StopBits": "1",
  "Andor-Binning": "1",
  "Andor-FrameTransfer Help": "Should only turn on FrameTransfer if using Burst or Live mode.",
  "COM4-DataBits": "8",
  "ZeissTransmittedLightShutter-Name": "ZeissTransmittedLightShutter",
  "XYStage-MotorOnOff": "On",
  "Andor-SpuriousNoiseFilter": "None",
  "Andor-Shutter": "Open",
  "Andor-OptAcquireMode": "",
  "COM2-AnswerTimeout": "500.0000",
  "COM5-DataBits": "8",
  "Binning": "1",
  "Andor-ReadoutTime": "35",
  "Andor-Description": "Andor camera adapter",
  "Wheel-A-Speed": "3",
  "COM4-DelayBetweenCharsMs": "0.0000",
  "COM5-Parity": "None",
  "Andor-Advanced | Snap Image Additional Delay (ms)": "0",
  "Andor-Exposure": "200.00",
  "COM5-Description": "Serial port driver (boost:asio)",
  "Andor-TransposeCorrection": "0",
  "COM4-Description": "Serial port driver (boost:asio)",
  "COM8-Verbose": "1",
  "CSUX-DriveSpeed-Description": "CSUX Drive Speed",
  "Andor-VerticalSpeed": "3.30",
  "XYStage-TransposeMirrorY": "0",
  "XPositionUm": -24446.8,
  "XYStage-TransposeMirrorX": "0",
  "ZeissFocusAxis-Velocity-Acceleration": "Fast",
  "COM2-Handshaking": "Off",
  "ZeissReflectorTurret-Label": "4-100 % Mirror",
  "COM6-DataBits": "8",
  "FileName": "img_000000000_L-561_013.tif",
  "Andor-CCDTemperature": "-68",
  "Core-Galvo": "Undefined",
  "Position": "Default",
  "COM8-BaudRate": "19200",
  "Andor-VerticalClockVoltage": "Normal",
  "COM8-Handshaking": "Off",
  "CameraChannelIndex": 0,
  "SliceIndex": 13,
  "ZPositionUm": 1459.226,
  "Core-Focus": "ZeissFocusAxis",
  "Andor-ReadoutMode": "10.000 MHz",
  "Channel": "L-561",
  "AAAOTF-Description": "AA AOTF Shutter Controller driver adapter",
  "CSUX-Shutter-Name": "CSUX-Shutter",
  "COM5-Name": "COM5",
  "FrameIndex": 0,
  "XYStage-Version": "Version: USB-9.2e ",
  "COM6-BaudRate": "57600",
  "XYStage-Backlash-B": "0.0400",
  "COM6-Description": "Serial port driver (boost:asio)",
  "COM8-Name": "COM8",
  "COM2-Description": "Serial port driver (boost:asio)",
  "Andor-ActualInterval-ms": "235.60",
  "AAAOTF-State": "0",
  "Andor-PixelType": "16bit",
  "COM2-Name": "COM2",
  "Camera": "",
  "COM4-Parity": "None",
  "Core-ImageProcessor": "",
  "Wheel-A-ClosedPosition": "",
  "CSUX-Shutter-Description": "CSUX Shutter",
  "Andor-Output_Amplifier": "Electron Multiplying",
  "XYStage-StepSizeY_um": "0.0100",
  "AAAOTF-Channel": "3",
  "ZeissFocusAxis-Position": "1479.7140",
  "Core-AutoShutter": "1",
  "ZeissTransmittedLightShutter-State": "0",
  "NextFrame": 0,
  "Core-XYStage": "XYStage",
  "COM8-Parity": "None",
  "COM6-StopBits": "1",
  "Time": "2023-03-24 19:02:35 +0800",
  "COM4-Name": "COM4",
  "Andor-Isolated Crop Mode": "Off",
  "ZeissScope-AnswerTimeOut": "250.0000",
  "COM4-BaudRate": "9600",
  "Andor-CCDTemperatureSetPoint": "-70",
  "Core-AutoFocus": "",
  "COM2-Verbose": "1",
  "CSUX-Shutter-State": "Open",
  "BitDepth": 14,
  "Slice": 13,
  "COM6-Verbose": "1",
  "XYStage-JoyStick Slow Speed": "5",
  "COM4-Verbose": "1",
  "AAAOTF-Maximum intensity (dB)": "1900",
  "ZeissScope-Microscope Version": "Application version: ",
  "ChannelIndex": 1,
  "Core-Shutter": "AAAOTF",
  "Wheel-A-State": "3",
  "ZeissReflectorTurret-Name": "ZeissReflectorTurret",
  "Core-TimeoutMs": "5000",
  "XYStage-JoyStick Fast Speed": "60",
  "XYStage-Maximum Speed (Do Not Change)": "7.5000",
  "ElapsedTime-ms": 11594,
  "AAAOTF-Name": "AAAOTF",
  "Wheel-A-Description": "Sutter Lambda filter wheel adapter",
  "Frame": 0,
  "Width": 512,
  "COM5-Handshaking": "Off",
  "PositionName": null,
  "ZeissReflectorTurret-State": "3",
  "Height": 512,
  "Andor-TransposeMirrorX": "0",
  "Andor-TransposeMirrorY": "0",
  "COM2-BaudRate": "9600",
  "Wheel-A-Delay_ms": "0.0000",
  "COM6-Handshaking": "Off",
  "COM8-DataBits": "8",
  "COM5-DelayBetweenCharsMs": "0.0000",
  "CSUX-DriveSpeed-Name": "CSUX-DriveSpeed",
  "XYStage-Description": "ASI XY stage driver adapter",
  "COM4-Handshaking": "Off",
  "Andor-FrameTransfer": "Off",
  "PixelType": "GRAY16",
  "Andor-TransposeXY": "0",
  "COM4-AnswerTimeout": "500.0000",
  "COM2-Parity": "None",
  "COM8-StopBits": "1",
  "Andor-CCDTemperature Help": "Wait for temperature to stabilize before acquisition.",
  "YPositionUm": -2053.1,
  "COM6-AnswerTimeout": "500.0000",
  "Andor-TimeOut": "10000",
  "Andor-Trigger": "Software",
  "COM8-Description": "Serial port driver (boost:asio)",
  "COM6-Name": "COM6",
  "XYStage-JoyStick Reverse": "Off",
  "Andor-OptAcquireMode Description": "",
  "XYStage-FinishError-PCROS(nm)": "24.0000"
},
"FrameKey-0-0-14": {
  "CSUX-DriveSpeed-State": "5000",
  "Core-Initialize": "1",
  "Andor-FanMode": "Full",
  "Andor-SpuriousNoiseFilterDescription": "Recommended Range",
  "Andor-BaselineClamp": "Enabled",
  "ZeissTransmittedLightShutter-Description": "Zeiss Transmitted Light Shutter",
  "ZeissReflectedLightShutter-Description": "Zeiss Reflected Light Shutter",
  "Andor-CountConvert": "Counts",
  "XYStage-Speed-S": "5.7459",
  "ROI": "0-0-512-512",
  "Andor-SpuriousNoiseFilterThreshold": "0.0000",
  "COM5-AnswerTimeout": "8000.0000",
  "COM5-StopBits": "1",
  "Andor-Region of Interest": "Full Image",
  "XYStage-Error-E(nm)": "400.0000",
  "XYStage-StepSizeX_um": "0.0100",
  "CSUX-Hub-Name": "CSUX-Hub",
  "Andor-Advanced | Snap Image Timing Mode": "Delay for Exposure",
  "SlicePosition": 1459.726,
  "Andor-CoolerMode": "Fan off at shutdown",
  "Exposure-ms": 200,
  "COM6-DelayBetweenCharsMs": "0.0000",
  "ZeissScope-Description": "Zeiss microscope CAN bus adapter",
  "COM6-Parity": "None",
  "ZeissFocusAxis-Move Mode": "Direct move to target",
  "CSUX-DriveSpeed-AutoAdjust": "0.0000",
  "Wheel-A-Busy": "0",
  "Andor-Pre-Amp-Gain": "4.9x",
  "XYStage-Name": "XYStage",
  "Andor-Shutter Closing Time": "20",
  "CSUX-Hub-Port": "COM5",
  "Andor-EMSwitch": "On",
  "COM2-DataBits": "8",
  "COM2-StopBits": "1",
  "AxisPositions": null,
  "COM5-BaudRate": "115200",
  "Andor-1. Camera Information : | Type | Model | Serial No. |": "| iXon | DU897_BV | 8593 |",
  "ZeissReflectedLightShutter-Name": "ZeissReflectedLightShutter",
  "ZeissScope-Port": "COM6",
  "ZeissScope-Name": "ZeissScope",
  "XYStage-Port": "COM4",
  "COM5-Verbose": "1",
  "CSUX-Hub-Description": "Yokogawa CSUX hub",
  "AAAOTF-Power (% of max)": "25.4000",
  "COM8-DelayBetweenCharsMs": "0.0000",
  "AAAOTF-Port": "COM8",
  "Wheel-A-Label": "Filter-3",
  "COM8-AnswerTimeout": "500.0000",
  "Andor-Camera": "| iXon | DU897_BV | 8593 |",
  "Andor-Gain": "300",
  "UUID": "8f274ada-6214-4215-8ce6-227bffdb9030",
  "Core-Camera": "Andor",
  "Core-SLM": "",
  "Wheel-A-Name": "Wheel-A",
  "Andor-CountConvertWavelength": "0.0000",
  "Andor-Shutter TTL Value": "High to Open",
  "Wheel-A-Port": "COM2",
  "Core-ChannelGroup": "Laser",
  "PositionIndex": 0,
  "WaitInterval": null,
  "COM2-DelayBetweenCharsMs": "0.0000",
  "PixelSizeUm": 0,
  "ZeissReflectorTurret-Description": "Reflector Turret",
  "CSUX-DriveSpeed-Run": "On",
  "ZeissReflectedLightShutter-State": "0",
  "Andor-Shutter Opening Time": "20",
  "Summary": {
    "Slices": 16,
    "InitialPositionList": null,
    "Interval_ms": 0,
    "UUID": "74a00902-8980-4287-b128-539d101e38bd",
    "UserName": "ColdSpring",
    "Depth": 2,
    "PixelType": "GRAY16",
    "Time": "2023-03-24 19:02:24 +0800",
    "Date": "2023-03-24",
    "z-step_um": 0.5,
    "MetadataVersion": 10,
    "PositionIndex": 0,
    "SlicesFirst": false,
    "ChContrastMin": [
      0,
      0
    ],
    "Width": 512,
    "PixelAspect": 1,
    "MicroManagerVersion": "1.4.16",
    "ROI": [
      0,
      0,
      512,
      512
    ],
    "ChNames": [
      "L-488",
      "L-561"
    ],
    "IJType": 1,
    "GridRow": 0,
    "Comment": "",
    "Height": 512,
    "GridColumn": 0,
    "Prefix": "20230224 Scarlet-che-3; osm-3-gfp_2",
    "PixelSize_um": 0,
    "Frames": 1,
    "BitDepth": 14,
    "KeepShutterOpenChannels": false,
    "Source": "Micro-Manager",
    "Channels": 2,
    "ComputerName": "T3610-MP",
    "CustomIntervals_ms": [],
    "KeepShutterOpenSlices": false,
    "ChColors": [
      -16724941,
      -3407617
    ],
    "TimeFirst": false,
    "ChContrastMax": [
      65536,
      65536
    ],
    "Positions": 1,
    "Directory": "Y:\\XC\\20230224 Scarlet-che-3; osm-3-gfp"
  },
  "Source": "Andor",
  "XYStage-OverShoot(um)": "0.0000",
  "XYStage-Wait_Cycles": "0",
  "COM4-StopBits": "1",
  "Andor-Binning": "1",
  "Andor-FrameTransfer Help": "Should only turn on FrameTransfer if using Burst or Live mode.",
  "COM4-DataBits": "8",
  "ZeissTransmittedLightShutter-Name": "ZeissTransmittedLightShutter",
  "XYStage-MotorOnOff": "On",
  "Andor-SpuriousNoiseFilter": "None",
  "Andor-Shutter": "Open",
  "Andor-OptAcquireMode": "",
  "COM2-AnswerTimeout": "500.0000",
  "COM5-DataBits": "8",
  "Binning": "1",
  "Andor-ReadoutTime": "35",
  "Andor-Description": "Andor camera adapter",
  "Wheel-A-Speed": "3",
  "COM4-DelayBetweenCharsMs": "0.0000",
  "COM5-Parity": "None",
  "Andor-Advanced | Snap Image Additional Delay (ms)": "0",
  "Andor-Exposure": "200.00",
  "COM5-Description": "Serial port driver (boost:asio)",
  "Andor-TransposeCorrection": "0",
  "COM4-Description": "Serial port driver (boost:asio)",
  "COM8-Verbose": "1",
  "CSUX-DriveSpeed-Description": "CSUX Drive Speed",
  "Andor-VerticalSpeed": "3.30",
  "XYStage-TransposeMirrorY": "0",
  "XPositionUm": -24446.8,
  "XYStage-TransposeMirrorX": "0",
  "ZeissFocusAxis-Velocity-Acceleration": "Fast",
  "COM2-Handshaking": "Off",
  "ZeissReflectorTurret-Label": "4-100 % Mirror",
  "COM6-DataBits": "8",
  "FileName": "img_000000000_L-488_014.tif",
  "Andor-CCDTemperature": "-68",
  "Core-Galvo": "Undefined",
  "Position": "Default",
  "COM8-BaudRate": "19200",
  "Andor-VerticalClockVoltage": "Normal",
  "COM8-Handshaking": "Off",
  "CameraChannelIndex": 0,
  "SliceIndex": 14,
  "ZPositionUm": 1459.726,
  "Core-Focus": "ZeissFocusAxis",
  "Andor-ReadoutMode": "10.000 MHz",
  "Channel": "L-488",
  "AAAOTF-Description": "AA AOTF Shutter Controller driver adapter",
  "CSUX-Shutter-Name": "CSUX-Shutter",
  "COM5-Name": "COM5",
  "FrameIndex": 0,
  "XYStage-Version": "Version: USB-9.2e ",
  "COM6-BaudRate": "57600",
  "XYStage-Backlash-B": "0.0400",
  "COM6-Description": "Serial port driver (boost:asio)",
  "COM8-Name": "COM8",
  "COM2-Description": "Serial port driver (boost:asio)",
  "Andor-ActualInterval-ms": "235.60",
  "AAAOTF-State": "0",
  "Andor-PixelType": "16bit",
  "COM2-Name": "COM2",
  "Camera": "",
  "COM4-Parity": "None",
  "Core-ImageProcessor": "",
  "Wheel-A-ClosedPosition": "",
  "CSUX-Shutter-Description": "CSUX Shutter",
  "Andor-Output_Amplifier": "Electron Multiplying",
  "XYStage-StepSizeY_um": "0.0100",
  "AAAOTF-Channel": "2",
  "ZeissFocusAxis-Position": "1479.7140",
  "Core-AutoShutter": "1",
  "ZeissTransmittedLightShutter-State": "0",
  "NextFrame": 0,
  "Core-XYStage": "XYStage",
  "COM8-Parity": "None",
  "COM6-StopBits": "1",
  "Time": "2023-03-24 19:02:36 +0800",
  "COM4-Name": "COM4",
  "Andor-Isolated Crop Mode": "Off",
  "ZeissScope-AnswerTimeOut": "250.0000",
  "COM4-BaudRate": "9600",
  "Andor-CCDTemperatureSetPoint": "-70",
  "Core-AutoFocus": "",
  "COM2-Verbose": "1",
  "CSUX-Shutter-State": "Open",
  "BitDepth": 14,
  "Slice": 14,
  "COM6-Verbose": "1",
  "XYStage-JoyStick Slow Speed": "5",
  "COM4-Verbose": "1",
  "AAAOTF-Maximum intensity (dB)": "1900",
  "ZeissScope-Microscope Version": "Application version: ",
  "ChannelIndex": 0,
  "Core-Shutter": "AAAOTF",
  "Wheel-A-State": "3",
  "ZeissReflectorTurret-Name": "ZeissReflectorTurret",
  "Core-TimeoutMs": "5000",
  "XYStage-JoyStick Fast Speed": "60",
  "XYStage-Maximum Speed (Do Not Change)": "7.5000",
  "ElapsedTime-ms": 12031,
  "AAAOTF-Name": "AAAOTF",
  "Wheel-A-Description": "Sutter Lambda filter wheel adapter",
  "Frame": 0,
  "Width": 512,
  "COM5-Handshaking": "Off",
  "PositionName": null,
  "ZeissReflectorTurret-State": "3",
  "Height": 512,
  "Andor-TransposeMirrorX": "0",
  "Andor-TransposeMirrorY": "0",
  "COM2-BaudRate": "9600",
  "Wheel-A-Delay_ms": "0.0000",
  "COM6-Handshaking": "Off",
  "COM8-DataBits": "8",
  "COM5-DelayBetweenCharsMs": "0.0000",
  "CSUX-DriveSpeed-Name": "CSUX-DriveSpeed",
  "XYStage-Description": "ASI XY stage driver adapter",
  "COM4-Handshaking": "Off",
  "Andor-FrameTransfer": "Off",
  "PixelType": "GRAY16",
  "Andor-TransposeXY": "0",
  "COM4-AnswerTimeout": "500.0000",
  "COM2-Parity": "None",
  "COM8-StopBits": "1",
  "Andor-CCDTemperature Help": "Wait for temperature to stabilize before acquisition.",
  "YPositionUm": -2053.1,
  "COM6-AnswerTimeout": "500.0000",
  "Andor-TimeOut": "10000",
  "Andor-Trigger": "Software",
  "COM8-Description": "Serial port driver (boost:asio)",
  "COM6-Name": "COM6",
  "XYStage-JoyStick Reverse": "Off",
  "Andor-OptAcquireMode Description": "",
  "XYStage-FinishError-PCROS(nm)": "24.0000"
},
"FrameKey-0-1-14": {
  "CSUX-DriveSpeed-State": "5000",
  "Core-Initialize": "1",
  "Andor-FanMode": "Full",
  "Andor-SpuriousNoiseFilterDescription": "Recommended Range",
  "Andor-BaselineClamp": "Enabled",
  "ZeissTransmittedLightShutter-Description": "Zeiss Transmitted Light Shutter",
  "ZeissReflectedLightShutter-Description": "Zeiss Reflected Light Shutter",
  "Andor-CountConvert": "Counts",
  "XYStage-Speed-S": "5.7459",
  "ROI": "0-0-512-512",
  "Andor-SpuriousNoiseFilterThreshold": "0.0000",
  "COM5-AnswerTimeout": "8000.0000",
  "COM5-StopBits": "1",
  "Andor-Region of Interest": "Full Image",
  "XYStage-Error-E(nm)": "400.0000",
  "XYStage-StepSizeX_um": "0.0100",
  "CSUX-Hub-Name": "CSUX-Hub",
  "Andor-Advanced | Snap Image Timing Mode": "Delay for Exposure",
  "SlicePosition": 1459.726,
  "Andor-CoolerMode": "Fan off at shutdown",
  "Exposure-ms": 200,
  "COM6-DelayBetweenCharsMs": "0.0000",
  "ZeissScope-Description": "Zeiss microscope CAN bus adapter",
  "COM6-Parity": "None",
  "ZeissFocusAxis-Move Mode": "Direct move to target",
  "CSUX-DriveSpeed-AutoAdjust": "0.0000",
  "Wheel-A-Busy": "0",
  "Andor-Pre-Amp-Gain": "4.9x",
  "XYStage-Name": "XYStage",
  "Andor-Shutter Closing Time": "20",
  "CSUX-Hub-Port": "COM5",
  "Andor-EMSwitch": "On",
  "COM2-DataBits": "8",
  "COM2-StopBits": "1",
  "AxisPositions": null,
  "COM5-BaudRate": "115200",
  "Andor-1. Camera Information : | Type | Model | Serial No. |": "| iXon | DU897_BV | 8593 |",
  "ZeissReflectedLightShutter-Name": "ZeissReflectedLightShutter",
  "ZeissScope-Port": "COM6",
  "ZeissScope-Name": "ZeissScope",
  "XYStage-Port": "COM4",
  "COM5-Verbose": "1",
  "CSUX-Hub-Description": "Yokogawa CSUX hub",
  "AAAOTF-Power (% of max)": "24.9000",
  "COM8-DelayBetweenCharsMs": "0.0000",
  "AAAOTF-Port": "COM8",
  "Wheel-A-Label": "Filter-4",
  "COM8-AnswerTimeout": "500.0000",
  "Andor-Camera": "| iXon | DU897_BV | 8593 |",
  "Andor-Gain": "300",
  "UUID": "35283a25-5d92-45ca-8d68-70427e61ae83",
  "Core-Camera": "Andor",
  "Core-SLM": "",
  "Wheel-A-Name": "Wheel-A",
  "Andor-CountConvertWavelength": "0.0000",
  "Andor-Shutter TTL Value": "High to Open",
  "Wheel-A-Port": "COM2",
  "Core-ChannelGroup": "Laser",
  "PositionIndex": 0,
  "WaitInterval": null,
  "COM2-DelayBetweenCharsMs": "0.0000",
  "PixelSizeUm": 0,
  "ZeissReflectorTurret-Description": "Reflector Turret",
  "CSUX-DriveSpeed-Run": "On",
  "ZeissReflectedLightShutter-State": "0",
  "Andor-Shutter Opening Time": "20",
  "Summary": {
    "Slices": 16,
    "InitialPositionList": null,
    "Interval_ms": 0,
    "UUID": "74a00902-8980-4287-b128-539d101e38bd",
    "UserName": "ColdSpring",
    "Depth": 2,
    "PixelType": "GRAY16",
    "Time": "2023-03-24 19:02:24 +0800",
    "Date": "2023-03-24",
    "z-step_um": 0.5,
    "MetadataVersion": 10,
    "PositionIndex": 0,
    "SlicesFirst": false,
    "ChContrastMin": [
      0,
      0
    ],
    "Width": 512,
    "PixelAspect": 1,
    "MicroManagerVersion": "1.4.16",
    "ROI": [
      0,
      0,
      512,
      512
    ],
    "ChNames": [
      "L-488",
      "L-561"
    ],
    "IJType": 1,
    "GridRow": 0,
    "Comment": "",
    "Height": 512,
    "GridColumn": 0,
    "Prefix": "20230224 Scarlet-che-3; osm-3-gfp_2",
    "PixelSize_um": 0,
    "Frames": 1,
    "BitDepth": 14,
    "KeepShutterOpenChannels": false,
    "Source": "Micro-Manager",
    "Channels": 2,
    "ComputerName": "T3610-MP",
    "CustomIntervals_ms": [],
    "KeepShutterOpenSlices": false,
    "ChColors": [
      -16724941,
      -3407617
    ],
    "TimeFirst": false,
    "ChContrastMax": [
      65536,
      65536
    ],
    "Positions": 1,
    "Directory": "Y:\\XC\\20230224 Scarlet-che-3; osm-3-gfp"
  },
  "Source": "Andor",
  "XYStage-OverShoot(um)": "0.0000",
  "XYStage-Wait_Cycles": "0",
  "COM4-StopBits": "1",
  "Andor-Binning": "1",
  "Andor-FrameTransfer Help": "Should only turn on FrameTransfer if using Burst or Live mode.",
  "COM4-DataBits": "8",
  "ZeissTransmittedLightShutter-Name": "ZeissTransmittedLightShutter",
  "XYStage-MotorOnOff": "On",
  "Andor-SpuriousNoiseFilter": "None",
  "Andor-Shutter": "Open",
  "Andor-OptAcquireMode": "",
  "COM2-AnswerTimeout": "500.0000",
  "COM5-DataBits": "8",
  "Binning": "1",
  "Andor-ReadoutTime": "35",
  "Andor-Description": "Andor camera adapter",
  "Wheel-A-Speed": "3",
  "COM4-DelayBetweenCharsMs": "0.0000",
  "COM5-Parity": "None",
  "Andor-Advanced | Snap Image Additional Delay (ms)": "0",
  "Andor-Exposure": "200.00",
  "COM5-Description": "Serial port driver (boost:asio)",
  "Andor-TransposeCorrection": "0",
  "COM4-Description": "Serial port driver (boost:asio)",
  "COM8-Verbose": "1",
  "CSUX-DriveSpeed-Description": "CSUX Drive Speed",
  "Andor-VerticalSpeed": "3.30",
  "XYStage-TransposeMirrorY": "0",
  "XPositionUm": -24446.8,
  "XYStage-TransposeMirrorX": "0",
  "ZeissFocusAxis-Velocity-Acceleration": "Fast",
  "COM2-Handshaking": "Off",
  "ZeissReflectorTurret-Label": "4-100 % Mirror",
  "COM6-DataBits": "8",
  "FileName": "img_000000000_L-561_014.tif",
  "Andor-CCDTemperature": "-68",
  "Core-Galvo": "Undefined",
  "Position": "Default",
  "COM8-BaudRate": "19200",
  "Andor-VerticalClockVoltage": "Normal",
  "COM8-Handshaking": "Off",
  "CameraChannelIndex": 0,
  "SliceIndex": 14,
  "ZPositionUm": 1459.726,
  "Core-Focus": "ZeissFocusAxis",
  "Andor-ReadoutMode": "10.000 MHz",
  "Channel": "L-561",
  "AAAOTF-Description": "AA AOTF Shutter Controller driver adapter",
  "CSUX-Shutter-Name": "CSUX-Shutter",
  "COM5-Name": "COM5",
  "FrameIndex": 0,
  "XYStage-Version": "Version: USB-9.2e ",
  "COM6-BaudRate": "57600",
  "XYStage-Backlash-B": "0.0400",
  "COM6-Description": "Serial port driver (boost:asio)",
  "COM8-Name": "COM8",
  "COM2-Description": "Serial port driver (boost:asio)",
  "Andor-ActualInterval-ms": "235.60",
  "AAAOTF-State": "0",
  "Andor-PixelType": "16bit",
  "COM2-Name": "COM2",
  "Camera": "",
  "COM4-Parity": "None",
  "Core-ImageProcessor": "",
  "Wheel-A-ClosedPosition": "",
  "CSUX-Shutter-Description": "CSUX Shutter",
  "Andor-Output_Amplifier": "Electron Multiplying",
  "XYStage-StepSizeY_um": "0.0100",
  "AAAOTF-Channel": "3",
  "ZeissFocusAxis-Position": "1479.7140",
  "Core-AutoShutter": "1",
  "ZeissTransmittedLightShutter-State": "0",
  "NextFrame": 0,
  "Core-XYStage": "XYStage",
  "COM8-Parity": "None",
  "COM6-StopBits": "1",
  "Time": "2023-03-24 19:02:36 +0800",
  "COM4-Name": "COM4",
  "Andor-Isolated Crop Mode": "Off",
  "ZeissScope-AnswerTimeOut": "250.0000",
  "COM4-BaudRate": "9600",
  "Andor-CCDTemperatureSetPoint": "-70",
  "Core-AutoFocus": "",
  "COM2-Verbose": "1",
  "CSUX-Shutter-State": "Open",
  "BitDepth": 14,
  "Slice": 14,
  "COM6-Verbose": "1",
  "XYStage-JoyStick Slow Speed": "5",
  "COM4-Verbose": "1",
  "AAAOTF-Maximum intensity (dB)": "1900",
  "ZeissScope-Microscope Version": "Application version: ",
  "ChannelIndex": 1,
  "Core-Shutter": "AAAOTF",
  "Wheel-A-State": "3",
  "ZeissReflectorTurret-Name": "ZeissReflectorTurret",
  "Core-TimeoutMs": "5000",
  "XYStage-JoyStick Fast Speed": "60",
  "XYStage-Maximum Speed (Do Not Change)": "7.5000",
  "ElapsedTime-ms": 12388,
  "AAAOTF-Name": "AAAOTF",
  "Wheel-A-Description": "Sutter Lambda filter wheel adapter",
  "Frame": 0,
  "Width": 512,
  "COM5-Handshaking": "Off",
  "PositionName": null,
  "ZeissReflectorTurret-State": "3",
  "Height": 512,
  "Andor-TransposeMirrorX": "0",
  "Andor-TransposeMirrorY": "0",
  "COM2-BaudRate": "9600",
  "Wheel-A-Delay_ms": "0.0000",
  "COM6-Handshaking": "Off",
  "COM8-DataBits": "8",
  "COM5-DelayBetweenCharsMs": "0.0000",
  "CSUX-DriveSpeed-Name": "CSUX-DriveSpeed",
  "XYStage-Description": "ASI XY stage driver adapter",
  "COM4-Handshaking": "Off",
  "Andor-FrameTransfer": "Off",
  "PixelType": "GRAY16",
  "Andor-TransposeXY": "0",
  "COM4-AnswerTimeout": "500.0000",
  "COM2-Parity": "None",
  "COM8-StopBits": "1",
  "Andor-CCDTemperature Help": "Wait for temperature to stabilize before acquisition.",
  "YPositionUm": -2053.1,
  "COM6-AnswerTimeout": "500.0000",
  "Andor-TimeOut": "10000",
  "Andor-Trigger": "Software",
  "COM8-Description": "Serial port driver (boost:asio)",
  "COM6-Name": "COM6",
  "XYStage-JoyStick Reverse": "Off",
  "Andor-OptAcquireMode Description": "",
  "XYStage-FinishError-PCROS(nm)": "24.0000"
},
"FrameKey-0-0-15": {
  "CSUX-DriveSpeed-State": "5000",
  "Core-Initialize": "1",
  "Andor-FanMode": "Full",
  "Andor-SpuriousNoiseFilterDescription": "Recommended Range",
  "Andor-BaselineClamp": "Enabled",
  "ZeissTransmittedLightShutter-Description": "Zeiss Transmitted Light Shutter",
  "ZeissReflectedLightShutter-Description": "Zeiss Reflected Light Shutter",
  "Andor-CountConvert": "Counts",
  "XYStage-Speed-S": "5.7459",
  "ROI": "0-0-512-512",
  "Andor-SpuriousNoiseFilterThreshold": "0.0000",
  "COM5-AnswerTimeout": "8000.0000",
  "COM5-StopBits": "1",
  "Andor-Region of Interest": "Full Image",
  "XYStage-Error-E(nm)": "400.0000",
  "XYStage-StepSizeX_um": "0.0100",
  "CSUX-Hub-Name": "CSUX-Hub",
  "Andor-Advanced | Snap Image Timing Mode": "Delay for Exposure",
  "SlicePosition": 1460.226,
  "Andor-CoolerMode": "Fan off at shutdown",
  "Exposure-ms": 200,
  "COM6-DelayBetweenCharsMs": "0.0000",
  "ZeissScope-Description": "Zeiss microscope CAN bus adapter",
  "COM6-Parity": "None",
  "ZeissFocusAxis-Move Mode": "Direct move to target",
  "CSUX-DriveSpeed-AutoAdjust": "0.0000",
  "Wheel-A-Busy": "0",
  "Andor-Pre-Amp-Gain": "4.9x",
  "XYStage-Name": "XYStage",
  "Andor-Shutter Closing Time": "20",
  "CSUX-Hub-Port": "COM5",
  "Andor-EMSwitch": "On",
  "COM2-DataBits": "8",
  "COM2-StopBits": "1",
  "AxisPositions": null,
  "COM5-BaudRate": "115200",
  "Andor-1. Camera Information : | Type | Model | Serial No. |": "| iXon | DU897_BV | 8593 |",
  "ZeissReflectedLightShutter-Name": "ZeissReflectedLightShutter",
  "ZeissScope-Port": "COM6",
  "ZeissScope-Name": "ZeissScope",
  "XYStage-Port": "COM4",
  "COM5-Verbose": "1",
  "CSUX-Hub-Description": "Yokogawa CSUX hub",
  "AAAOTF-Power (% of max)": "25.4000",
  "COM8-DelayBetweenCharsMs": "0.0000",
  "AAAOTF-Port": "COM8",
  "Wheel-A-Label": "Filter-3",
  "COM8-AnswerTimeout": "500.0000",
  "Andor-Camera": "| iXon | DU897_BV | 8593 |",
  "Andor-Gain": "300",
  "UUID": "91c64e58-25da-43f4-b6a4-9291b4379bc8",
  "Core-Camera": "Andor",
  "Core-SLM": "",
  "Wheel-A-Name": "Wheel-A",
  "Andor-CountConvertWavelength": "0.0000",
  "Andor-Shutter TTL Value": "High to Open",
  "Wheel-A-Port": "COM2",
  "Core-ChannelGroup": "Laser",
  "PositionIndex": 0,
  "WaitInterval": null,
  "COM2-DelayBetweenCharsMs": "0.0000",
  "PixelSizeUm": 0,
  "ZeissReflectorTurret-Description": "Reflector Turret",
  "CSUX-DriveSpeed-Run": "On",
  "ZeissReflectedLightShutter-State": "0",
  "Andor-Shutter Opening Time": "20",
  "Summary": {
    "Slices": 16,
    "InitialPositionList": null,
    "Interval_ms": 0,
    "UUID": "74a00902-8980-4287-b128-539d101e38bd",
    "UserName": "ColdSpring",
    "Depth": 2,
    "PixelType": "GRAY16",
    "Time": "2023-03-24 19:02:24 +0800",
    "Date": "2023-03-24",
    "z-step_um": 0.5,
    "MetadataVersion": 10,
    "PositionIndex": 0,
    "SlicesFirst": false,
    "ChContrastMin": [
      0,
      0
    ],
    "Width": 512,
    "PixelAspect": 1,
    "MicroManagerVersion": "1.4.16",
    "ROI": [
      0,
      0,
      512,
      512
    ],
    "ChNames": [
      "L-488",
      "L-561"
    ],
    "IJType": 1,
    "GridRow": 0,
    "Comment": "",
    "Height": 512,
    "GridColumn": 0,
    "Prefix": "20230224 Scarlet-che-3; osm-3-gfp_2",
    "PixelSize_um": 0,
    "Frames": 1,
    "BitDepth": 14,
    "KeepShutterOpenChannels": false,
    "Source": "Micro-Manager",
    "Channels": 2,
    "ComputerName": "T3610-MP",
    "CustomIntervals_ms": [],
    "KeepShutterOpenSlices": false,
    "ChColors": [
      -16724941,
      -3407617
    ],
    "TimeFirst": false,
    "ChContrastMax": [
      65536,
      65536
    ],
    "Positions": 1,
    "Directory": "Y:\\XC\\20230224 Scarlet-che-3; osm-3-gfp"
  },
  "Source": "Andor",
  "XYStage-OverShoot(um)": "0.0000",
  "XYStage-Wait_Cycles": "0",
  "COM4-StopBits": "1",
  "Andor-Binning": "1",
  "Andor-FrameTransfer Help": "Should only turn on FrameTransfer if using Burst or Live mode.",
  "COM4-DataBits": "8",
  "ZeissTransmittedLightShutter-Name": "ZeissTransmittedLightShutter",
  "XYStage-MotorOnOff": "On",
  "Andor-SpuriousNoiseFilter": "None",
  "Andor-Shutter": "Open",
  "Andor-OptAcquireMode": "",
  "COM2-AnswerTimeout": "500.0000",
  "COM5-DataBits": "8",
  "Binning": "1",
  "Andor-ReadoutTime": "35",
  "Andor-Description": "Andor camera adapter",
  "Wheel-A-Speed": "3",
  "COM4-DelayBetweenCharsMs": "0.0000",
  "COM5-Parity": "None",
  "Andor-Advanced | Snap Image Additional Delay (ms)": "0",
  "Andor-Exposure": "200.00",
  "COM5-Description": "Serial port driver (boost:asio)",
  "Andor-TransposeCorrection": "0",
  "COM4-Description": "Serial port driver (boost:asio)",
  "COM8-Verbose": "1",
  "CSUX-DriveSpeed-Description": "CSUX Drive Speed",
  "Andor-VerticalSpeed": "3.30",
  "XYStage-TransposeMirrorY": "0",
  "XPositionUm": -24446.8,
  "XYStage-TransposeMirrorX": "0",
  "ZeissFocusAxis-Velocity-Acceleration": "Fast",
  "COM2-Handshaking": "Off",
  "ZeissReflectorTurret-Label": "4-100 % Mirror",
  "COM6-DataBits": "8",
  "FileName": "img_000000000_L-488_015.tif",
  "Andor-CCDTemperature": "-68",
  "Core-Galvo": "Undefined",
  "Position": "Default",
  "COM8-BaudRate": "19200",
  "Andor-VerticalClockVoltage": "Normal",
  "COM8-Handshaking": "Off",
  "CameraChannelIndex": 0,
  "SliceIndex": 15,
  "ZPositionUm": 1460.226,
  "Core-Focus": "ZeissFocusAxis",
  "Andor-ReadoutMode": "10.000 MHz",
  "Channel": "L-488",
  "AAAOTF-Description": "AA AOTF Shutter Controller driver adapter",
  "CSUX-Shutter-Name": "CSUX-Shutter",
  "COM5-Name": "COM5",
  "FrameIndex": 0,
  "XYStage-Version": "Version: USB-9.2e ",
  "COM6-BaudRate": "57600",
  "XYStage-Backlash-B": "0.0400",
  "COM6-Description": "Serial port driver (boost:asio)",
  "COM8-Name": "COM8",
  "COM2-Description": "Serial port driver (boost:asio)",
  "Andor-ActualInterval-ms": "235.60",
  "AAAOTF-State": "0",
  "Andor-PixelType": "16bit",
  "COM2-Name": "COM2",
  "Camera": "",
  "COM4-Parity": "None",
  "Core-ImageProcessor": "",
  "Wheel-A-ClosedPosition": "",
  "CSUX-Shutter-Description": "CSUX Shutter",
  "Andor-Output_Amplifier": "Electron Multiplying",
  "XYStage-StepSizeY_um": "0.0100",
  "AAAOTF-Channel": "2",
  "ZeissFocusAxis-Position": "1479.7140",
  "Core-AutoShutter": "1",
  "ZeissTransmittedLightShutter-State": "0",
  "NextFrame": 0,
  "Core-XYStage": "XYStage",
  "COM8-Parity": "None",
  "COM6-StopBits": "1",
  "Time": "2023-03-24 19:02:37 +0800",
  "COM4-Name": "COM4",
  "Andor-Isolated Crop Mode": "Off",
  "ZeissScope-AnswerTimeOut": "250.0000",
  "COM4-BaudRate": "9600",
  "Andor-CCDTemperatureSetPoint": "-70",
  "Core-AutoFocus": "",
  "COM2-Verbose": "1",
  "CSUX-Shutter-State": "Open",
  "BitDepth": 14,
  "Slice": 15,
  "COM6-Verbose": "1",
  "XYStage-JoyStick Slow Speed": "5",
  "COM4-Verbose": "1",
  "AAAOTF-Maximum intensity (dB)": "1900",
  "ZeissScope-Microscope Version": "Application version: ",
  "ChannelIndex": 0,
  "Core-Shutter": "AAAOTF",
  "Wheel-A-State": "3",
  "ZeissReflectorTurret-Name": "ZeissReflectorTurret",
  "Core-TimeoutMs": "5000",
  "XYStage-JoyStick Fast Speed": "60",
  "XYStage-Maximum Speed (Do Not Change)": "7.5000",
  "ElapsedTime-ms": 12848,
  "AAAOTF-Name": "AAAOTF",
  "Wheel-A-Description": "Sutter Lambda filter wheel adapter",
  "Frame": 0,
  "Width": 512,
  "COM5-Handshaking": "Off",
  "PositionName": null,
  "ZeissReflectorTurret-State": "3",
  "Height": 512,
  "Andor-TransposeMirrorX": "0",
  "Andor-TransposeMirrorY": "0",
  "COM2-BaudRate": "9600",
  "Wheel-A-Delay_ms": "0.0000",
  "COM6-Handshaking": "Off",
  "COM8-DataBits": "8",
  "COM5-DelayBetweenCharsMs": "0.0000",
  "CSUX-DriveSpeed-Name": "CSUX-DriveSpeed",
  "XYStage-Description": "ASI XY stage driver adapter",
  "COM4-Handshaking": "Off",
  "Andor-FrameTransfer": "Off",
  "PixelType": "GRAY16",
  "Andor-TransposeXY": "0",
  "COM4-AnswerTimeout": "500.0000",
  "COM2-Parity": "None",
  "COM8-StopBits": "1",
  "Andor-CCDTemperature Help": "Wait for temperature to stabilize before acquisition.",
  "YPositionUm": -2053.1,
  "COM6-AnswerTimeout": "500.0000",
  "Andor-TimeOut": "10000",
  "Andor-Trigger": "Software",
  "COM8-Description": "Serial port driver (boost:asio)",
  "COM6-Name": "COM6",
  "XYStage-JoyStick Reverse": "Off",
  "Andor-OptAcquireMode Description": "",
  "XYStage-FinishError-PCROS(nm)": "24.0000"
},
"FrameKey-0-1-15": {
  "CSUX-DriveSpeed-State": "5000",
  "Core-Initialize": "1",
  "Andor-FanMode": "Full",
  "Andor-SpuriousNoiseFilterDescription": "Recommended Range",
  "Andor-BaselineClamp": "Enabled",
  "ZeissTransmittedLightShutter-Description": "Zeiss Transmitted Light Shutter",
  "ZeissReflectedLightShutter-Description": "Zeiss Reflected Light Shutter",
  "Andor-CountConvert": "Counts",
  "XYStage-Speed-S": "5.7459",
  "ROI": "0-0-512-512",
  "Andor-SpuriousNoiseFilterThreshold": "0.0000",
  "COM5-AnswerTimeout": "8000.0000",
  "COM5-StopBits": "1",
  "Andor-Region of Interest": "Full Image",
  "XYStage-Error-E(nm)": "400.0000",
  "XYStage-StepSizeX_um": "0.0100",
  "CSUX-Hub-Name": "CSUX-Hub",
  "Andor-Advanced | Snap Image Timing Mode": "Delay for Exposure",
  "SlicePosition": 1460.226,
  "Andor-CoolerMode": "Fan off at shutdown",
  "Exposure-ms": 200,
  "COM6-DelayBetweenCharsMs": "0.0000",
  "ZeissScope-Description": "Zeiss microscope CAN bus adapter",
  "COM6-Parity": "None",
  "ZeissFocusAxis-Move Mode": "Direct move to target",
  "CSUX-DriveSpeed-AutoAdjust": "0.0000",
  "Wheel-A-Busy": "0",
  "Andor-Pre-Amp-Gain": "4.9x",
  "XYStage-Name": "XYStage",
  "Andor-Shutter Closing Time": "20",
  "CSUX-Hub-Port": "COM5",
  "Andor-EMSwitch": "On",
  "COM2-DataBits": "8",
  "COM2-StopBits": "1",
  "AxisPositions": null,
  "COM5-BaudRate": "115200",
  "Andor-1. Camera Information : | Type | Model | Serial No. |": "| iXon | DU897_BV | 8593 |",
  "ZeissReflectedLightShutter-Name": "ZeissReflectedLightShutter",
  "ZeissScope-Port": "COM6",
  "ZeissScope-Name": "ZeissScope",
  "XYStage-Port": "COM4",
  "COM5-Verbose": "1",
  "CSUX-Hub-Description": "Yokogawa CSUX hub",
  "AAAOTF-Power (% of max)": "24.9000",
  "COM8-DelayBetweenCharsMs": "0.0000",
  "AAAOTF-Port": "COM8",
  "Wheel-A-Label": "Filter-4",
  "COM8-AnswerTimeout": "500.0000",
  "Andor-Camera": "| iXon | DU897_BV | 8593 |",
  "Andor-Gain": "300",
  "UUID": "9ba0d37e-f3e3-4288-b38f-92d018797f80",
  "Core-Camera": "Andor",
  "Core-SLM": "",
  "Wheel-A-Name": "Wheel-A",
  "Andor-CountConvertWavelength": "0.0000",
  "Andor-Shutter TTL Value": "High to Open",
  "Wheel-A-Port": "COM2",
  "Core-ChannelGroup": "Laser",
  "PositionIndex": 0,
  "WaitInterval": null,
  "COM2-DelayBetweenCharsMs": "0.0000",
  "PixelSizeUm": 0,
  "ZeissReflectorTurret-Description": "Reflector Turret",
  "CSUX-DriveSpeed-Run": "On",
  "ZeissReflectedLightShutter-State": "0",
  "Andor-Shutter Opening Time": "20",
  "Summary": {
    "Slices": 16,
    "InitialPositionList": null,
    "Interval_ms": 0,
    "UUID": "74a00902-8980-4287-b128-539d101e38bd",
    "UserName": "ColdSpring",
    "Depth": 2,
    "PixelType": "GRAY16",
    "Time": "2023-03-24 19:02:24 +0800",
    "Date": "2023-03-24",
    "z-step_um": 0.5,
    "MetadataVersion": 10,
    "PositionIndex": 0,
    "SlicesFirst": false,
    "ChContrastMin": [
      0,
      0
    ],
    "Width": 512,
    "PixelAspect": 1,
    "MicroManagerVersion": "1.4.16",
    "ROI": [
      0,
      0,
      512,
      512
    ],
    "ChNames": [
      "L-488",
      "L-561"
    ],
    "IJType": 1,
    "GridRow": 0,
    "Comment": "",
    "Height": 512,
    "GridColumn": 0,
    "Prefix": "20230224 Scarlet-che-3; osm-3-gfp_2",
    "PixelSize_um": 0,
    "Frames": 1,
    "BitDepth": 14,
    "KeepShutterOpenChannels": false,
    "Source": "Micro-Manager",
    "Channels": 2,
    "ComputerName": "T3610-MP",
    "CustomIntervals_ms": [],
    "KeepShutterOpenSlices": false,
    "ChColors": [
      -16724941,
      -3407617
    ],
    "TimeFirst": false,
    "ChContrastMax": [
      65536,
      65536
    ],
    "Positions": 1,
    "Directory": "Y:\\XC\\20230224 Scarlet-che-3; osm-3-gfp"
  },
  "Source": "Andor",
  "XYStage-OverShoot(um)": "0.0000",
  "XYStage-Wait_Cycles": "0",
  "COM4-StopBits": "1",
  "Andor-Binning": "1",
  "Andor-FrameTransfer Help": "Should only turn on FrameTransfer if using Burst or Live mode.",
  "COM4-DataBits": "8",
  "ZeissTransmittedLightShutter-Name": "ZeissTransmittedLightShutter",
  "XYStage-MotorOnOff": "On",
  "Andor-SpuriousNoiseFilter": "None",
  "Andor-Shutter": "Open",
  "Andor-OptAcquireMode": "",
  "COM2-AnswerTimeout": "500.0000",
  "COM5-DataBits": "8",
  "Binning": "1",
  "Andor-ReadoutTime": "35",
  "Andor-Description": "Andor camera adapter",
  "Wheel-A-Speed": "3",
  "COM4-DelayBetweenCharsMs": "0.0000",
  "COM5-Parity": "None",
  "Andor-Advanced | Snap Image Additional Delay (ms)": "0",
  "Andor-Exposure": "200.00",
  "COM5-Description": "Serial port driver (boost:asio)",
  "Andor-TransposeCorrection": "0",
  "COM4-Description": "Serial port driver (boost:asio)",
  "COM8-Verbose": "1",
  "CSUX-DriveSpeed-Description": "CSUX Drive Speed",
  "Andor-VerticalSpeed": "3.30",
  "XYStage-TransposeMirrorY": "0",
  "XPositionUm": -24446.8,
  "XYStage-TransposeMirrorX": "0",
  "ZeissFocusAxis-Velocity-Acceleration": "Fast",
  "COM2-Handshaking": "Off",
  "ZeissReflectorTurret-Label": "4-100 % Mirror",
  "COM6-DataBits": "8",
  "FileName": "img_000000000_L-561_015.tif",
  "Andor-CCDTemperature": "-68",
  "Core-Galvo": "Undefined",
  "Position": "Default",
  "COM8-BaudRate": "19200",
  "Andor-VerticalClockVoltage": "Normal",
  "COM8-Handshaking": "Off",
  "CameraChannelIndex": 0,
  "SliceIndex": 15,
  "ZPositionUm": 1460.226,
  "Core-Focus": "ZeissFocusAxis",
  "Andor-ReadoutMode": "10.000 MHz",
  "Channel": "L-561",
  "AAAOTF-Description": "AA AOTF Shutter Controller driver adapter",
  "CSUX-Shutter-Name": "CSUX-Shutter",
  "COM5-Name": "COM5",
  "FrameIndex": 0,
  "XYStage-Version": "Version: USB-9.2e ",
  "COM6-BaudRate": "57600",
  "XYStage-Backlash-B": "0.0400",
  "COM6-Description": "Serial port driver (boost:asio)",
  "COM8-Name": "COM8",
  "COM2-Description": "Serial port driver (boost:asio)",
  "Andor-ActualInterval-ms": "235.60",
  "AAAOTF-State": "0",
  "Andor-PixelType": "16bit",
  "COM2-Name": "COM2",
  "Camera": "",
  "COM4-Parity": "None",
  "Core-ImageProcessor": "",
  "Wheel-A-ClosedPosition": "",
  "CSUX-Shutter-Description": "CSUX Shutter",
  "Andor-Output_Amplifier": "Electron Multiplying",
  "XYStage-StepSizeY_um": "0.0100",
  "AAAOTF-Channel": "3",
  "ZeissFocusAxis-Position": "1479.7140",
  "Core-AutoShutter": "1",
  "ZeissTransmittedLightShutter-State": "0",
  "NextFrame": null,
  "Core-XYStage": "XYStage",
  "COM8-Parity": "None",
  "COM6-StopBits": "1",
  "Time": "2023-03-24 19:02:37 +0800",
  "COM4-Name": "COM4",
  "Andor-Isolated Crop Mode": "Off",
  "ZeissScope-AnswerTimeOut": "250.0000",
  "COM4-BaudRate": "9600",
  "Andor-CCDTemperatureSetPoint": "-70",
  "Core-AutoFocus": "",
  "COM2-Verbose": "1",
  "CSUX-Shutter-State": "Open",
  "BitDepth": 14,
  "Slice": 15,
  "COM6-Verbose": "1",
  "XYStage-JoyStick Slow Speed": "5",
  "COM4-Verbose": "1",
  "AAAOTF-Maximum intensity (dB)": "1900",
  "ZeissScope-Microscope Version": "Application version: ",
  "ChannelIndex": 1,
  "Core-Shutter": "AAAOTF",
  "Wheel-A-State": "3",
  "ZeissReflectorTurret-Name": "ZeissReflectorTurret",
  "Core-TimeoutMs": "5000",
  "XYStage-JoyStick Fast Speed": "60",
  "XYStage-Maximum Speed (Do Not Change)": "7.5000",
  "ElapsedTime-ms": 13218,
  "AAAOTF-Name": "AAAOTF",
  "Wheel-A-Description": "Sutter Lambda filter wheel adapter",
  "Frame": 0,
  "Width": 512,
  "COM5-Handshaking": "Off",
  "PositionName": null,
  "ZeissReflectorTurret-State": "3",
  "Height": 512,
  "Andor-TransposeMirrorX": "0",
  "Andor-TransposeMirrorY": "0",
  "COM2-BaudRate": "9600",
  "Wheel-A-Delay_ms": "0.0000",
  "COM6-Handshaking": "Off",
  "COM8-DataBits": "8",
  "COM5-DelayBetweenCharsMs": "0.0000",
  "CSUX-DriveSpeed-Name": "CSUX-DriveSpeed",
  "XYStage-Description": "ASI XY stage driver adapter",
  "COM4-Handshaking": "Off",
  "Andor-FrameTransfer": "Off",
  "PixelType": "GRAY16",
  "Andor-TransposeXY": "0",
  "COM4-AnswerTimeout": "500.0000",
  "COM2-Parity": "None",
  "COM8-StopBits": "1",
  "Andor-CCDTemperature Help": "Wait for temperature to stabilize before acquisition.",
  "YPositionUm": -2053.1,
  "COM6-AnswerTimeout": "500.0000",
  "Andor-TimeOut": "10000",
  "Andor-Trigger": "Software",
  "COM8-Description": "Serial port driver (boost:asio)",
  "COM6-Name": "COM6",
  "XYStage-JoyStick Reverse": "Off",
  "Andor-OptAcquireMode Description": "",
  "XYStage-FinishError-PCROS(nm)": "24.0000"
}
}
