# Supplementary material for: Neurons dispose of hyperactive kinesin into glial cells for clearance
Source: EMBO J. 2024 May 28;43(13):5. doi: 10.1038/s44318-024-00118-0 (PMC11217292; doi:10.1038/s44318-024-00118-0)
Supplement: Supplementary file 10 — Source data Fig. 1 [file 44318_2024_118_MOESM10_ESM.zip › Figure 1F Micr. image/20230224 Scarlet-che-3; osm-3-gfp_2 phasmid/display_and_comments.txt]

{
  "Channels": [
    {
      "Name": "L-488",
      "DisplayMode": 1,
      "HistogramMax": -1,
      "Max": 1984,
      "Gamma": 1,
      "Min": 82,
      "Color": -16724941
    },
    {
      "Name": "L-561",
      "DisplayMode": 1,
      "HistogramMax": -1,
      "Max": 1230,
      "Gamma": 1,
      "Min": 83,
      "Color": -3407617
    }
  ],
  "Comments": {"Summary": ""}
}
