# Supplementary material for: Neurons dispose of hyperactive kinesin into glial cells for clearance
Source: EMBO J. 2024 May 28;43(13):5. doi: 10.1038/s44318-024-00118-0 (PMC11217292; doi:10.1038/s44318-024-00118-0)
Supplement: Supplementary file 10 — Source data Fig. 1 [file 44318_2024_118_MOESM10_ESM.zip › Figure 1F Micr. image/20230306 OSM-3-G444E-GFP; Scarlet-CHE-3_13 amphid/metadata.txt]

{
"Summary": {
  "Slices": 16,
  "InitialPositionList": null,
  "Interval_ms": 0,
  "UUID": "8302d4f8-a8c6-482f-bdbd-e07225a4d2dd",
  "UserName": "ColdSpring",
  "Depth": 2,
  "PixelType": "GRAY16",
  "Time": "2023-03-06 15:10:13 +0800",
  "Date": "2023-03-06",
  "z-step_um": -0.8000000000000114,
  "MetadataVersion": 10,
  "PositionIndex": 0,
  "SlicesFirst": false,
  "ChContrastMin": [
    0,
    0
  ],
  "Width": 512,
  "PixelAspect": 1,
  "MicroManagerVersion": "1.4.16",
  "ROI": [
    0,
    0,
    512,
    512
  ],
  "ChNames": [
    "L-488",
    "L-561"
  ],
  "IJType": 1,
  "GridRow": 0,
  "Comment": "",
  "Height": 512,
  "GridColumn": 0,
  "Prefix": "20230306 OSM-3-G444E-GFP; Scarlet-CHE-3_13",
  "PixelSize_um": 0,
  "Frames": 1,
  "BitDepth": 14,
  "KeepShutterOpenChannels": false,
  "Source": "Micro-Manager",
  "Channels": 2,
  "ComputerName": "T3610-MP",
  "CustomIntervals_ms": [],
  "KeepShutterOpenSlices": false,
  "ChColors": [
    -16724941,
    -3407617
  ],
  "TimeFirst": false,
  "ChContrastMax": [
    65536,
    65536
  ],
  "Positions": 1,
  "Directory": "Y:\\XC\\20230306 OSM-3-G444E-GFP; Scarlet-CHE-3"
},
"FrameKey-0-0-0": {
  "CSUX-DriveSpeed-State": "4375",
  "Core-Initialize": "1",
  "Andor-FanMode": "Full",
  "Andor-SpuriousNoiseFilterDescription": "Recommended Range",
  "Andor-BaselineClamp": "Enabled",
  "ZeissTransmittedLightShutter-Description": "Zeiss Transmitted Light Shutter",
  "ZeissReflectedLightShutter-Description": "Zeiss Reflected Light Shutter",
  "Andor-CountConvert": "Counts",
  "XYStage-Speed-S": "5.7459",
  "ROI": "0-0-512-512",
  "Andor-SpuriousNoiseFilterThreshold": "0.0000",
  "COM5-AnswerTimeout": "8000.0000",
  "COM5-StopBits": "1",
  "Andor-Region of Interest": "Full Image",
  "XYStage-Error-E(nm)": "400.0000",
  "XYStage-StepSizeX_um": "0.0100",
  "CSUX-Hub-Name": "CSUX-Hub",
  "Andor-Advanced | Snap Image Timing Mode": "Delay for Exposure",
  "SlicePosition": 287.654,
  "Andor-CoolerMode": "Fan off at shutdown",
  "Exposure-ms": 200,
  "COM6-DelayBetweenCharsMs": "0.0000",
  "ZeissScope-Description": "Zeiss microscope CAN bus adapter",
  "COM6-Parity": "None",
  "ZeissFocusAxis-Move Mode": "Direct move to target",
  "CSUX-DriveSpeed-AutoAdjust": "0.0000",
  "Wheel-A-Busy": "0",
  "Andor-Pre-Amp-Gain": "4.9x",
  "XYStage-Name": "XYStage",
  "Andor-Shutter Closing Time": "20",
  "CSUX-Hub-Port": "COM5",
  "Andor-EMSwitch": "On",
  "COM2-DataBits": "8",
  "COM2-StopBits": "1",
  "AxisPositions": null,
  "COM5-BaudRate": "115200",
  "Andor-1. Camera Information : | Type | Model | Serial No. |": "| iXon | DU897_BV | 8593 |",
  "ZeissReflectedLightShutter-Name": "ZeissReflectedLightShutter",
  "ZeissScope-Port": "COM6",
  "ZeissScope-Name": "ZeissScope",
  "XYStage-Port": "COM4",
  "COM5-Verbose": "1",
  "CSUX-Hub-Description": "Yokogawa CSUX hub",
  "AAAOTF-Power (% of max)": "27.6000",
  "COM8-DelayBetweenCharsMs": "0.0000",
  "AAAOTF-Port": "COM8",
  "Wheel-A-Label": "Filter-3",
  "COM8-AnswerTimeout": "500.0000",
  "Andor-Camera": "| iXon | DU897_BV | 8593 |",
  "Andor-Gain": "393",
  "UUID": "ed9a6708-595b-464c-bb7d-00da4c8815ed",
  "Core-Camera": "Andor",
  "Core-SLM": "",
  "Wheel-A-Name": "Wheel-A",
  "Andor-CountConvertWavelength": "0.0000",
  "Andor-Shutter TTL Value": "High to Open",
  "Wheel-A-Port": "COM2",
  "Core-ChannelGroup": "Laser",
  "PositionIndex": 0,
  "WaitInterval": 0,
  "COM2-DelayBetweenCharsMs": "0.0000",
  "PixelSizeUm": 0,
  "ZeissReflectorTurret-Description": "Reflector Turret",
  "CSUX-DriveSpeed-Run": "On",
  "ZeissReflectedLightShutter-State": "0",
  "Andor-Shutter Opening Time": "20",
  "Summary": {
    "Slices": 16,
    "InitialPositionList": null,
    "Interval_ms": 0,
    "UUID": "8302d4f8-a8c6-482f-bdbd-e07225a4d2dd",
    "UserName": "ColdSpring",
    "Depth": 2,
    "PixelType": "GRAY16",
    "Time": "2023-03-06 15:10:13 +0800",
    "Date": "2023-03-06",
    "z-step_um": -0.8000000000000114,
    "MetadataVersion": 10,
    "PositionIndex": 0,
    "SlicesFirst": false,
    "ChContrastMin": [
      0,
      0
    ],
    "Width": 512,
    "PixelAspect": 1,
    "MicroManagerVersion": "1.4.16",
    "ROI": [
      0,
      0,
      512,
      512
    ],
    "ChNames": [
      "L-488",
      "L-561"
    ],
    "IJType": 1,
    "GridRow": 0,
    "Comment": "",
    "Height": 512,
    "GridColumn": 0,
    "Prefix": "20230306 OSM-3-G444E-GFP; Scarlet-CHE-3_13",
    "PixelSize_um": 0,
    "Frames": 1,
    "BitDepth": 14,
    "KeepShutterOpenChannels": false,
    "Source": "Micro-Manager",
    "Channels": 2,
    "ComputerName": "T3610-MP",
    "CustomIntervals_ms": [],
    "KeepShutterOpenSlices": false,
    "ChColors": [
      -16724941,
      -3407617
    ],
    "TimeFirst": false,
    "ChContrastMax": [
      65536,
      65536
    ],
    "Positions": 1,
    "Directory": "Y:\\XC\\20230306 OSM-3-G444E-GFP; Scarlet-CHE-3"
  },
  "Source": "Andor",
  "XYStage-OverShoot(um)": "0.0000",
  "XYStage-Wait_Cycles": "0",
  "COM4-StopBits": "1",
  "Andor-Binning": "1",
  "Andor-FrameTransfer Help": "Should only turn on FrameTransfer if using Burst or Live mode.",
  "COM4-DataBits": "8",
  "ZeissTransmittedLightShutter-Name": "ZeissTransmittedLightShutter",
  "XYStage-MotorOnOff": "On",
  "Andor-SpuriousNoiseFilter": "None",
  "Andor-Shutter": "Open",
  "Andor-OptAcquireMode": "",
  "COM2-AnswerTimeout": "500.0000",
  "COM5-DataBits": "8",
  "Binning": "1",
  "Andor-ReadoutTime": "35",
  "Andor-Description": "Andor camera adapter",
  "Wheel-A-Speed": "3",
  "COM4-DelayBetweenCharsMs": "0.0000",
  "COM5-Parity": "None",
  "Andor-Advanced | Snap Image Additional Delay (ms)": "0",
  "Andor-Exposure": "200.00",
  "COM5-Description": "Serial port driver (boost:asio)",
  "Andor-TransposeCorrection": "0",
  "COM4-Description": "Serial port driver (boost:asio)",
  "COM8-Verbose": "1",
  "CSUX-DriveSpeed-Description": "CSUX Drive Speed",
  "Andor-VerticalSpeed": "3.30",
  "XYStage-TransposeMirrorY": "0",
  "XPositionUm": -2425.2000000000003,
  "XYStage-TransposeMirrorX": "0",
  "ZeissFocusAxis-Velocity-Acceleration": "Fast",
  "COM2-Handshaking": "Off",
  "ZeissReflectorTurret-Label": "4-100 % Mirror",
  "COM6-DataBits": "8",
  "FileName": "img_000000000_L-488_000.tif",
  "Andor-CCDTemperature": "-69",
  "Core-Galvo": "Undefined",
  "Position": "Default",
  "COM8-BaudRate": "19200",
  "Andor-VerticalClockVoltage": "Normal",
  "COM8-Handshaking": "Off",
  "CameraChannelIndex": 0,
  "SliceIndex": 0,
  "ZPositionUm": 287.654,
  "Core-Focus": "ZeissFocusAxis",
  "Andor-ReadoutMode": "10.000 MHz",
  "Channel": "L-488",
  "AAAOTF-Description": "AA AOTF Shutter Controller driver adapter",
  "CSUX-Shutter-Name": "CSUX-Shutter",
  "COM5-Name": "COM5",
  "FrameIndex": 0,
  "XYStage-Version": "Version: USB-9.2e ",
  "COM6-BaudRate": "57600",
  "XYStage-Backlash-B": "0.0400",
  "COM6-Description": "Serial port driver (boost:asio)",
  "COM8-Name": "COM8",
  "COM2-Description": "Serial port driver (boost:asio)",
  "Andor-ActualInterval-ms": "135.60",
  "AAAOTF-State": "0",
  "Andor-PixelType": "16bit",
  "COM2-Name": "COM2",
  "Camera": "",
  "COM4-Parity": "None",
  "Core-ImageProcessor": "",
  "Wheel-A-ClosedPosition": "",
  "CSUX-Shutter-Description": "CSUX Shutter",
  "Andor-Output_Amplifier": "Electron Multiplying",
  "XYStage-StepSizeY_um": "0.0100",
  "AAAOTF-Channel": "2",
  "ZeissFocusAxis-Position": "282.6720",
  "Core-AutoShutter": "1",
  "ZeissTransmittedLightShutter-State": "0",
  "NextFrame": 0,
  "Core-XYStage": "XYStage",
  "COM8-Parity": "None",
  "COM6-StopBits": "1",
  "Time": "2023-03-06 15:10:13 +0800",
  "COM4-Name": "COM4",
  "Andor-Isolated Crop Mode": "Off",
  "ZeissScope-AnswerTimeOut": "250.0000",
  "COM4-BaudRate": "9600",
  "Andor-CCDTemperatureSetPoint": "-70",
  "Core-AutoFocus": "",
  "COM2-Verbose": "1",
  "CSUX-Shutter-State": "Open",
  "BitDepth": 14,
  "Slice": 0,
  "COM6-Verbose": "1",
  "XYStage-JoyStick Slow Speed": "5",
  "COM4-Verbose": "1",
  "AAAOTF-Maximum intensity (dB)": "1900",
  "ZeissScope-Microscope Version": "Application version: ",
  "ChannelIndex": 0,
  "Core-Shutter": "AAAOTF",
  "Wheel-A-State": "4",
  "ZeissReflectorTurret-Name": "ZeissReflectorTurret",
  "Core-TimeoutMs": "5000",
  "XYStage-JoyStick Fast Speed": "60",
  "XYStage-Maximum Speed (Do Not Change)": "7.5000",
  "ElapsedTime-ms": 551,
  "AAAOTF-Name": "AAAOTF",
  "Wheel-A-Description": "Sutter Lambda filter wheel adapter",
  "Frame": 0,
  "Width": 512,
  "COM5-Handshaking": "Off",
  "PositionName": null,
  "ZeissReflectorTurret-State": "3",
  "Height": 512,
  "Andor-TransposeMirrorX": "0",
  "Andor-TransposeMirrorY": "0",
  "COM2-BaudRate": "9600",
  "Wheel-A-Delay_ms": "0.0000",
  "COM6-Handshaking": "Off",
  "COM8-DataBits": "8",
  "COM5-DelayBetweenCharsMs": "0.0000",
  "CSUX-DriveSpeed-Name": "CSUX-DriveSpeed",
  "XYStage-Description": "ASI XY stage driver adapter",
  "COM4-Handshaking": "Off",
  "Andor-FrameTransfer": "Off",
  "PixelType": "GRAY16",
  "Andor-TransposeXY": "0",
  "COM4-AnswerTimeout": "500.0000",
  "COM2-Parity": "None",
  "COM8-StopBits": "1",
  "Andor-CCDTemperature Help": "Wait for temperature to stabilize before acquisition.",
  "YPositionUm": -2305.7000000000003,
  "COM6-AnswerTimeout": "500.0000",
  "Andor-TimeOut": "10000",
  "Andor-Trigger": "Software",
  "COM8-Description": "Serial port driver (boost:asio)",
  "COM6-Name": "COM6",
  "XYStage-JoyStick Reverse": "Off",
  "Andor-OptAcquireMode Description": "",
  "XYStage-FinishError-PCROS(nm)": "24.0000"
},
"FrameKey-0-1-0": {
  "CSUX-DriveSpeed-State": "4375",
  "Core-Initialize": "1",
  "Andor-FanMode": "Full",
  "Andor-SpuriousNoiseFilterDescription": "Recommended Range",
  "Andor-BaselineClamp": "Enabled",
  "ZeissTransmittedLightShutter-Description": "Zeiss Transmitted Light Shutter",
  "ZeissReflectedLightShutter-Description": "Zeiss Reflected Light Shutter",
  "Andor-CountConvert": "Counts",
  "XYStage-Speed-S": "5.7459",
  "ROI": "0-0-512-512",
  "Andor-SpuriousNoiseFilterThreshold": "0.0000",
  "COM5-AnswerTimeout": "8000.0000",
  "COM5-StopBits": "1",
  "Andor-Region of Interest": "Full Image",
  "XYStage-Error-E(nm)": "400.0000",
  "XYStage-StepSizeX_um": "0.0100",
  "CSUX-Hub-Name": "CSUX-Hub",
  "Andor-Advanced | Snap Image Timing Mode": "Delay for Exposure",
  "SlicePosition": 287.654,
  "Andor-CoolerMode": "Fan off at shutdown",
  "Exposure-ms": 200,
  "COM6-DelayBetweenCharsMs": "0.0000",
  "ZeissScope-Description": "Zeiss microscope CAN bus adapter",
  "COM6-Parity": "None",
  "ZeissFocusAxis-Move Mode": "Direct move to target",
  "CSUX-DriveSpeed-AutoAdjust": "0.0000",
  "Wheel-A-Busy": "0",
  "Andor-Pre-Amp-Gain": "4.9x",
  "XYStage-Name": "XYStage",
  "Andor-Shutter Closing Time": "20",
  "CSUX-Hub-Port": "COM5",
  "Andor-EMSwitch": "On",
  "COM2-DataBits": "8",
  "COM2-StopBits": "1",
  "AxisPositions": null,
  "COM5-BaudRate": "115200",
  "Andor-1. Camera Information : | Type | Model | Serial No. |": "| iXon | DU897_BV | 8593 |",
  "ZeissReflectedLightShutter-Name": "ZeissReflectedLightShutter",
  "ZeissScope-Port": "COM6",
  "ZeissScope-Name": "ZeissScope",
  "XYStage-Port": "COM4",
  "COM5-Verbose": "1",
  "CSUX-Hub-Description": "Yokogawa CSUX hub",
  "AAAOTF-Power (% of max)": "27.0000",
  "COM8-DelayBetweenCharsMs": "0.0000",
  "AAAOTF-Port": "COM8",
  "Wheel-A-Label": "Filter-4",
  "COM8-AnswerTimeout": "500.0000",
  "Andor-Camera": "| iXon | DU897_BV | 8593 |",
  "Andor-Gain": "393",
  "UUID": "37657ad2-84b7-425f-9022-1280813d60c3",
  "Core-Camera": "Andor",
  "Core-SLM": "",
  "Wheel-A-Name": "Wheel-A",
  "Andor-CountConvertWavelength": "0.0000",
  "Andor-Shutter TTL Value": "High to Open",
  "Wheel-A-Port": "COM2",
  "Core-ChannelGroup": "Laser",
  "PositionIndex": 0,
  "WaitInterval": null,
  "COM2-DelayBetweenCharsMs": "0.0000",
  "PixelSizeUm": 0,
  "ZeissReflectorTurret-Description": "Reflector Turret",
  "CSUX-DriveSpeed-Run": "On",
  "ZeissReflectedLightShutter-State": "0",
  "Andor-Shutter Opening Time": "20",
  "Summary": {
    "Slices": 16,
    "InitialPositionList": null,
    "Interval_ms": 0,
    "UUID": "8302d4f8-a8c6-482f-bdbd-e07225a4d2dd",
    "UserName": "ColdSpring",
    "Depth": 2,
    "PixelType": "GRAY16",
    "Time": "2023-03-06 15:10:13 +0800",
    "Date": "2023-03-06",
    "z-step_um": -0.8000000000000114,
    "MetadataVersion": 10,
    "PositionIndex": 0,
    "SlicesFirst": false,
    "ChContrastMin": [
      0,
      0
    ],
    "Width": 512,
    "PixelAspect": 1,
    "MicroManagerVersion": "1.4.16",
    "ROI": [
      0,
      0,
      512,
      512
    ],
    "ChNames": [
      "L-488",
      "L-561"
    ],
    "IJType": 1,
    "GridRow": 0,
    "Comment": "",
    "Height": 512,
    "GridColumn": 0,
    "Prefix": "20230306 OSM-3-G444E-GFP; Scarlet-CHE-3_13",
    "PixelSize_um": 0,
    "Frames": 1,
    "BitDepth": 14,
    "KeepShutterOpenChannels": false,
    "Source": "Micro-Manager",
    "Channels": 2,
    "ComputerName": "T3610-MP",
    "CustomIntervals_ms": [],
    "KeepShutterOpenSlices": false,
    "ChColors": [
      -16724941,
      -3407617
    ],
    "TimeFirst": false,
    "ChContrastMax": [
      65536,
      65536
    ],
    "Positions": 1,
    "Directory": "Y:\\XC\\20230306 OSM-3-G444E-GFP; Scarlet-CHE-3"
  },
  "Source": "Andor",
  "XYStage-OverShoot(um)": "0.0000",
  "XYStage-Wait_Cycles": "0",
  "COM4-StopBits": "1",
  "Andor-Binning": "1",
  "Andor-FrameTransfer Help": "Should only turn on FrameTransfer if using Burst or Live mode.",
  "COM4-DataBits": "8",
  "ZeissTransmittedLightShutter-Name": "ZeissTransmittedLightShutter",
  "XYStage-MotorOnOff": "On",
  "Andor-SpuriousNoiseFilter": "None",
  "Andor-Shutter": "Open",
  "Andor-OptAcquireMode": "",
  "COM2-AnswerTimeout": "500.0000",
  "COM5-DataBits": "8",
  "Binning": "1",
  "Andor-ReadoutTime": "35",
  "Andor-Description": "Andor camera adapter",
  "Wheel-A-Speed": "3",
  "COM4-DelayBetweenCharsMs": "0.0000",
  "COM5-Parity": "None",
  "Andor-Advanced | Snap Image Additional Delay (ms)": "0",
  "Andor-Exposure": "200.00",
  "COM5-Description": "Serial port driver (boost:asio)",
  "Andor-TransposeCorrection": "0",
  "COM4-Description": "Serial port driver (boost:asio)",
  "COM8-Verbose": "1",
  "CSUX-DriveSpeed-Description": "CSUX Drive Speed",
  "Andor-VerticalSpeed": "3.30",
  "XYStage-TransposeMirrorY": "0",
  "XPositionUm": -2425.2000000000003,
  "XYStage-TransposeMirrorX": "0",
  "ZeissFocusAxis-Velocity-Acceleration": "Fast",
  "COM2-Handshaking": "Off",
  "ZeissReflectorTurret-Label": "4-100 % Mirror",
  "COM6-DataBits": "8",
  "FileName": "img_000000000_L-561_000.tif",
  "Andor-CCDTemperature": "-69",
  "Core-Galvo": "Undefined",
  "Position": "Default",
  "COM8-BaudRate": "19200",
  "Andor-VerticalClockVoltage": "Normal",
  "COM8-Handshaking": "Off",
  "CameraChannelIndex": 0,
  "SliceIndex": 0,
  "ZPositionUm": 287.654,
  "Core-Focus": "ZeissFocusAxis",
  "Andor-ReadoutMode": "10.000 MHz",
  "Channel": "L-561",
  "AAAOTF-Description": "AA AOTF Shutter Controller driver adapter",
  "CSUX-Shutter-Name": "CSUX-Shutter",
  "COM5-Name": "COM5",
  "FrameIndex": 0,
  "XYStage-Version": "Version: USB-9.2e ",
  "COM6-BaudRate": "57600",
  "XYStage-Backlash-B": "0.0400",
  "COM6-Description": "Serial port driver (boost:asio)",
  "COM8-Name": "COM8",
  "COM2-Description": "Serial port driver (boost:asio)",
  "Andor-ActualInterval-ms": "135.60",
  "AAAOTF-State": "0",
  "Andor-PixelType": "16bit",
  "COM2-Name": "COM2",
  "Camera": "",
  "COM4-Parity": "None",
  "Core-ImageProcessor": "",
  "Wheel-A-ClosedPosition": "",
  "CSUX-Shutter-Description": "CSUX Shutter",
  "Andor-Output_Amplifier": "Electron Multiplying",
  "XYStage-StepSizeY_um": "0.0100",
  "AAAOTF-Channel": "3",
  "ZeissFocusAxis-Position": "282.6720",
  "Core-AutoShutter": "1",
  "ZeissTransmittedLightShutter-State": "0",
  "NextFrame": 0,
  "Core-XYStage": "XYStage",
  "COM8-Parity": "None",
  "COM6-StopBits": "1",
  "Time": "2023-03-06 15:10:13 +0800",
  "COM4-Name": "COM4",
  "Andor-Isolated Crop Mode": "Off",
  "ZeissScope-AnswerTimeOut": "250.0000",
  "COM4-BaudRate": "9600",
  "Andor-CCDTemperatureSetPoint": "-70",
  "Core-AutoFocus": "",
  "COM2-Verbose": "1",
  "CSUX-Shutter-State": "Open",
  "BitDepth": 14,
  "Slice": 0,
  "COM6-Verbose": "1",
  "XYStage-JoyStick Slow Speed": "5",
  "COM4-Verbose": "1",
  "AAAOTF-Maximum intensity (dB)": "1900",
  "ZeissScope-Microscope Version": "Application version: ",
  "ChannelIndex": 1,
  "Core-Shutter": "AAAOTF",
  "Wheel-A-State": "4",
  "ZeissReflectorTurret-Name": "ZeissReflectorTurret",
  "Core-TimeoutMs": "5000",
  "XYStage-JoyStick Fast Speed": "60",
  "XYStage-Maximum Speed (Do Not Change)": "7.5000",
  "ElapsedTime-ms": 922,
  "AAAOTF-Name": "AAAOTF",
  "Wheel-A-Description": "Sutter Lambda filter wheel adapter",
  "Frame": 0,
  "Width": 512,
  "COM5-Handshaking": "Off",
  "PositionName": null,
  "ZeissReflectorTurret-State": "3",
  "Height": 512,
  "Andor-TransposeMirrorX": "0",
  "Andor-TransposeMirrorY": "0",
  "COM2-BaudRate": "9600",
  "Wheel-A-Delay_ms": "0.0000",
  "COM6-Handshaking": "Off",
  "COM8-DataBits": "8",
  "COM5-DelayBetweenCharsMs": "0.0000",
  "CSUX-DriveSpeed-Name": "CSUX-DriveSpeed",
  "XYStage-Description": "ASI XY stage driver adapter",
  "COM4-Handshaking": "Off",
  "Andor-FrameTransfer": "Off",
  "PixelType": "GRAY16",
  "Andor-TransposeXY": "0",
  "COM4-AnswerTimeout": "500.0000",
  "COM2-Parity": "None",
  "COM8-StopBits": "1",
  "Andor-CCDTemperature Help": "Wait for temperature to stabilize before acquisition.",
  "YPositionUm": -2305.7000000000003,
  "COM6-AnswerTimeout": "500.0000",
  "Andor-TimeOut": "10000",
  "Andor-Trigger": "Software",
  "COM8-Description": "Serial port driver (boost:asio)",
  "COM6-Name": "COM6",
  "XYStage-JoyStick Reverse": "Off",
  "Andor-OptAcquireMode Description": "",
  "XYStage-FinishError-PCROS(nm)": "24.0000"
},
"FrameKey-0-0-1": {
  "CSUX-DriveSpeed-State": "4375",
  "Core-Initialize": "1",
  "Andor-FanMode": "Full",
  "Andor-SpuriousNoiseFilterDescription": "Recommended Range",
  "Andor-BaselineClamp": "Enabled",
  "ZeissTransmittedLightShutter-Description": "Zeiss Transmitted Light Shutter",
  "ZeissReflectedLightShutter-Description": "Zeiss Reflected Light Shutter",
  "Andor-CountConvert": "Counts",
  "XYStage-Speed-S": "5.7459",
  "ROI": "0-0-512-512",
  "Andor-SpuriousNoiseFilterThreshold": "0.0000",
  "COM5-AnswerTimeout": "8000.0000",
  "COM5-StopBits": "1",
  "Andor-Region of Interest": "Full Image",
  "XYStage-Error-E(nm)": "400.0000",
  "XYStage-StepSizeX_um": "0.0100",
  "CSUX-Hub-Name": "CSUX-Hub",
  "Andor-Advanced | Snap Image Timing Mode": "Delay for Exposure",
  "SlicePosition": 286.854,
  "Andor-CoolerMode": "Fan off at shutdown",
  "Exposure-ms": 200,
  "COM6-DelayBetweenCharsMs": "0.0000",
  "ZeissScope-Description": "Zeiss microscope CAN bus adapter",
  "COM6-Parity": "None",
  "ZeissFocusAxis-Move Mode": "Direct move to target",
  "CSUX-DriveSpeed-AutoAdjust": "0.0000",
  "Wheel-A-Busy": "0",
  "Andor-Pre-Amp-Gain": "4.9x",
  "XYStage-Name": "XYStage",
  "Andor-Shutter Closing Time": "20",
  "CSUX-Hub-Port": "COM5",
  "Andor-EMSwitch": "On",
  "COM2-DataBits": "8",
  "COM2-StopBits": "1",
  "AxisPositions": null,
  "COM5-BaudRate": "115200",
  "Andor-1. Camera Information : | Type | Model | Serial No. |": "| iXon | DU897_BV | 8593 |",
  "ZeissReflectedLightShutter-Name": "ZeissReflectedLightShutter",
  "ZeissScope-Port": "COM6",
  "ZeissScope-Name": "ZeissScope",
  "XYStage-Port": "COM4",
  "COM5-Verbose": "1",
  "CSUX-Hub-Description": "Yokogawa CSUX hub",
  "AAAOTF-Power (% of max)": "27.6000",
  "COM8-DelayBetweenCharsMs": "0.0000",
  "AAAOTF-Port": "COM8",
  "Wheel-A-Label": "Filter-3",
  "COM8-AnswerTimeout": "500.0000",
  "Andor-Camera": "| iXon | DU897_BV | 8593 |",
  "Andor-Gain": "393",
  "UUID": "f5695e3f-1873-4fd2-81ea-f08f70accf78",
  "Core-Camera": "Andor",
  "Core-SLM": "",
  "Wheel-A-Name": "Wheel-A",
  "Andor-CountConvertWavelength": "0.0000",
  "Andor-Shutter TTL Value": "High to Open",
  "Wheel-A-Port": "COM2",
  "Core-ChannelGroup": "Laser",
  "PositionIndex": 0,
  "WaitInterval": null,
  "COM2-DelayBetweenCharsMs": "0.0000",
  "PixelSizeUm": 0,
  "ZeissReflectorTurret-Description": "Reflector Turret",
  "CSUX-DriveSpeed-Run": "On",
  "ZeissReflectedLightShutter-State": "0",
  "Andor-Shutter Opening Time": "20",
  "Summary": {
    "Slices": 16,
    "InitialPositionList": null,
    "Interval_ms": 0,
    "UUID": "8302d4f8-a8c6-482f-bdbd-e07225a4d2dd",
    "UserName": "ColdSpring",
    "Depth": 2,
    "PixelType": "GRAY16",
    "Time": "2023-03-06 15:10:13 +0800",
    "Date": "2023-03-06",
    "z-step_um": -0.8000000000000114,
    "MetadataVersion": 10,
    "PositionIndex": 0,
    "SlicesFirst": false,
    "ChContrastMin": [
      0,
      0
    ],
    "Width": 512,
    "PixelAspect": 1,
    "MicroManagerVersion": "1.4.16",
    "ROI": [
      0,
      0,
      512,
      512
    ],
    "ChNames": [
      "L-488",
      "L-561"
    ],
    "IJType": 1,
    "GridRow": 0,
    "Comment": "",
    "Height": 512,
    "GridColumn": 0,
    "Prefix": "20230306 OSM-3-G444E-GFP; Scarlet-CHE-3_13",
    "PixelSize_um": 0,
    "Frames": 1,
    "BitDepth": 14,
    "KeepShutterOpenChannels": false,
    "Source": "Micro-Manager",
    "Channels": 2,
    "ComputerName": "T3610-MP",
    "CustomIntervals_ms": [],
    "KeepShutterOpenSlices": false,
    "ChColors": [
      -16724941,
      -3407617
    ],
    "TimeFirst": false,
    "ChContrastMax": [
      65536,
      65536
    ],
    "Positions": 1,
    "Directory": "Y:\\XC\\20230306 OSM-3-G444E-GFP; Scarlet-CHE-3"
  },
  "Source": "Andor",
  "XYStage-OverShoot(um)": "0.0000",
  "XYStage-Wait_Cycles": "0",
  "COM4-StopBits": "1",
  "Andor-Binning": "1",
  "Andor-FrameTransfer Help": "Should only turn on FrameTransfer if using Burst or Live mode.",
  "COM4-DataBits": "8",
  "ZeissTransmittedLightShutter-Name": "ZeissTransmittedLightShutter",
  "XYStage-MotorOnOff": "On",
  "Andor-SpuriousNoiseFilter": "None",
  "Andor-Shutter": "Open",
  "Andor-OptAcquireMode": "",
  "COM2-AnswerTimeout": "500.0000",
  "COM5-DataBits": "8",
  "Binning": "1",
  "Andor-ReadoutTime": "35",
  "Andor-Description": "Andor camera adapter",
  "Wheel-A-Speed": "3",
  "COM4-DelayBetweenCharsMs": "0.0000",
  "COM5-Parity": "None",
  "Andor-Advanced | Snap Image Additional Delay (ms)": "0",
  "Andor-Exposure": "200.00",
  "COM5-Description": "Serial port driver (boost:asio)",
  "Andor-TransposeCorrection": "0",
  "COM4-Description": "Serial port driver (boost:asio)",
  "COM8-Verbose": "1",
  "CSUX-DriveSpeed-Description": "CSUX Drive Speed",
  "Andor-VerticalSpeed": "3.30",
  "XYStage-TransposeMirrorY": "0",
  "XPositionUm": -2425.2000000000003,
  "XYStage-TransposeMirrorX": "0",
  "ZeissFocusAxis-Velocity-Acceleration": "Fast",
  "COM2-Handshaking": "Off",
  "ZeissReflectorTurret-Label": "4-100 % Mirror",
  "COM6-DataBits": "8",
  "FileName": "img_000000000_L-488_001.tif",
  "Andor-CCDTemperature": "-69",
  "Core-Galvo": "Undefined",
  "Position": "Default",
  "COM8-BaudRate": "19200",
  "Andor-VerticalClockVoltage": "Normal",
  "COM8-Handshaking": "Off",
  "CameraChannelIndex": 0,
  "SliceIndex": 1,
  "ZPositionUm": 286.854,
  "Core-Focus": "ZeissFocusAxis",
  "Andor-ReadoutMode": "10.000 MHz",
  "Channel": "L-488",
  "AAAOTF-Description": "AA AOTF Shutter Controller driver adapter",
  "CSUX-Shutter-Name": "CSUX-Shutter",
  "COM5-Name": "COM5",
  "FrameIndex": 0,
  "XYStage-Version": "Version: USB-9.2e ",
  "COM6-BaudRate": "57600",
  "XYStage-Backlash-B": "0.0400",
  "COM6-Description": "Serial port driver (boost:asio)",
  "COM8-Name": "COM8",
  "COM2-Description": "Serial port driver (boost:asio)",
  "Andor-ActualInterval-ms": "135.60",
  "AAAOTF-State": "0",
  "Andor-PixelType": "16bit",
  "COM2-Name": "COM2",
  "Camera": "",
  "COM4-Parity": "None",
  "Core-ImageProcessor": "",
  "Wheel-A-ClosedPosition": "",
  "CSUX-Shutter-Description": "CSUX Shutter",
  "Andor-Output_Amplifier": "Electron Multiplying",
  "XYStage-StepSizeY_um": "0.0100",
  "AAAOTF-Channel": "2",
  "ZeissFocusAxis-Position": "282.6720",
  "Core-AutoShutter": "1",
  "ZeissTransmittedLightShutter-State": "0",
  "NextFrame": 0,
  "Core-XYStage": "XYStage",
  "COM8-Parity": "None",
  "COM6-StopBits": "1",
  "Time": "2023-03-06 15:10:13 +0800",
  "COM4-Name": "COM4",
  "Andor-Isolated Crop Mode": "Off",
  "ZeissScope-AnswerTimeOut": "250.0000",
  "COM4-BaudRate": "9600",
  "Andor-CCDTemperatureSetPoint": "-70",
  "Core-AutoFocus": "",
  "COM2-Verbose": "1",
  "CSUX-Shutter-State": "Open",
  "BitDepth": 14,
  "Slice": 1,
  "COM6-Verbose": "1",
  "XYStage-JoyStick Slow Speed": "5",
  "COM4-Verbose": "1",
  "AAAOTF-Maximum intensity (dB)": "1900",
  "ZeissScope-Microscope Version": "Application version: ",
  "ChannelIndex": 0,
  "Core-Shutter": "AAAOTF",
  "Wheel-A-State": "4",
  "ZeissReflectorTurret-Name": "ZeissReflectorTurret",
  "Core-TimeoutMs": "5000",
  "XYStage-JoyStick Fast Speed": "60",
  "XYStage-Maximum Speed (Do Not Change)": "7.5000",
  "ElapsedTime-ms": 1380,
  "AAAOTF-Name": "AAAOTF",
  "Wheel-A-Description": "Sutter Lambda filter wheel adapter",
  "Frame": 0,
  "Width": 512,
  "COM5-Handshaking": "Off",
  "PositionName": null,
  "ZeissReflectorTurret-State": "3",
  "Height": 512,
  "Andor-TransposeMirrorX": "0",
  "Andor-TransposeMirrorY": "0",
  "COM2-BaudRate": "9600",
  "Wheel-A-Delay_ms": "0.0000",
  "COM6-Handshaking": "Off",
  "COM8-DataBits": "8",
  "COM5-DelayBetweenCharsMs": "0.0000",
  "CSUX-DriveSpeed-Name": "CSUX-DriveSpeed",
  "XYStage-Description": "ASI XY stage driver adapter",
  "COM4-Handshaking": "Off",
  "Andor-FrameTransfer": "Off",
  "PixelType": "GRAY16",
  "Andor-TransposeXY": "0",
  "COM4-AnswerTimeout": "500.0000",
  "COM2-Parity": "None",
  "COM8-StopBits": "1",
  "Andor-CCDTemperature Help": "Wait for temperature to stabilize before acquisition.",
  "YPositionUm": -2305.7000000000003,
  "COM6-AnswerTimeout": "500.0000",
  "Andor-TimeOut": "10000",
  "Andor-Trigger": "Software",
  "COM8-Description": "Serial port driver (boost:asio)",
  "COM6-Name": "COM6",
  "XYStage-JoyStick Reverse": "Off",
  "Andor-OptAcquireMode Description": "",
  "XYStage-FinishError-PCROS(nm)": "24.0000"
},
"FrameKey-0-1-1": {
  "CSUX-DriveSpeed-State": "4375",
  "Core-Initialize": "1",
  "Andor-FanMode": "Full",
  "Andor-SpuriousNoiseFilterDescription": "Recommended Range",
  "Andor-BaselineClamp": "Enabled",
  "ZeissTransmittedLightShutter-Description": "Zeiss Transmitted Light Shutter",
  "ZeissReflectedLightShutter-Description": "Zeiss Reflected Light Shutter",
  "Andor-CountConvert": "Counts",
  "XYStage-Speed-S": "5.7459",
  "ROI": "0-0-512-512",
  "Andor-SpuriousNoiseFilterThreshold": "0.0000",
  "COM5-AnswerTimeout": "8000.0000",
  "COM5-StopBits": "1",
  "Andor-Region of Interest": "Full Image",
  "XYStage-Error-E(nm)": "400.0000",
  "XYStage-StepSizeX_um": "0.0100",
  "CSUX-Hub-Name": "CSUX-Hub",
  "Andor-Advanced | Snap Image Timing Mode": "Delay for Exposure",
  "SlicePosition": 286.854,
  "Andor-CoolerMode": "Fan off at shutdown",
  "Exposure-ms": 200,
  "COM6-DelayBetweenCharsMs": "0.0000",
  "ZeissScope-Description": "Zeiss microscope CAN bus adapter",
  "COM6-Parity": "None",
  "ZeissFocusAxis-Move Mode": "Direct move to target",
  "CSUX-DriveSpeed-AutoAdjust": "0.0000",
  "Wheel-A-Busy": "0",
  "Andor-Pre-Amp-Gain": "4.9x",
  "XYStage-Name": "XYStage",
  "Andor-Shutter Closing Time": "20",
  "CSUX-Hub-Port": "COM5",
  "Andor-EMSwitch": "On",
  "COM2-DataBits": "8",
  "COM2-StopBits": "1",
  "AxisPositions": null,
  "COM5-BaudRate": "115200",
  "Andor-1. Camera Information : | Type | Model | Serial No. |": "| iXon | DU897_BV | 8593 |",
  "ZeissReflectedLightShutter-Name": "ZeissReflectedLightShutter",
  "ZeissScope-Port": "COM6",
  "ZeissScope-Name": "ZeissScope",
  "XYStage-Port": "COM4",
  "COM5-Verbose": "1",
  "CSUX-Hub-Description": "Yokogawa CSUX hub",
  "AAAOTF-Power (% of max)": "27.0000",
  "COM8-DelayBetweenCharsMs": "0.0000",
  "AAAOTF-Port": "COM8",
  "Wheel-A-Label": "Filter-4",
  "COM8-AnswerTimeout": "500.0000",
  "Andor-Camera": "| iXon | DU897_BV | 8593 |",
  "Andor-Gain": "393",
  "UUID": "b5d1de46-4d53-47df-bbdc-2e1e6ce792a1",
  "Core-Camera": "Andor",
  "Core-SLM": "",
  "Wheel-A-Name": "Wheel-A",
  "Andor-CountConvertWavelength": "0.0000",
  "Andor-Shutter TTL Value": "High to Open",
  "Wheel-A-Port": "COM2",
  "Core-ChannelGroup": "Laser",
  "PositionIndex": 0,
  "WaitInterval": null,
  "COM2-DelayBetweenCharsMs": "0.0000",
  "PixelSizeUm": 0,
  "ZeissReflectorTurret-Description": "Reflector Turret",
  "CSUX-DriveSpeed-Run": "On",
  "ZeissReflectedLightShutter-State": "0",
  "Andor-Shutter Opening Time": "20",
  "Summary": {
    "Slices": 16,
    "InitialPositionList": null,
    "Interval_ms": 0,
    "UUID": "8302d4f8-a8c6-482f-bdbd-e07225a4d2dd",
    "UserName": "ColdSpring",
    "Depth": 2,
    "PixelType": "GRAY16",
    "Time": "2023-03-06 15:10:13 +0800",
    "Date": "2023-03-06",
    "z-step_um": -0.8000000000000114,
    "MetadataVersion": 10,
    "PositionIndex": 0,
    "SlicesFirst": false,
    "ChContrastMin": [
      0,
      0
    ],
    "Width": 512,
    "PixelAspect": 1,
    "MicroManagerVersion": "1.4.16",
    "ROI": [
      0,
      0,
      512,
      512
    ],
    "ChNames": [
      "L-488",
      "L-561"
    ],
    "IJType": 1,
    "GridRow": 0,
    "Comment": "",
    "Height": 512,
    "GridColumn": 0,
    "Prefix": "20230306 OSM-3-G444E-GFP; Scarlet-CHE-3_13",
    "PixelSize_um": 0,
    "Frames": 1,
    "BitDepth": 14,
    "KeepShutterOpenChannels": false,
    "Source": "Micro-Manager",
    "Channels": 2,
    "ComputerName": "T3610-MP",
    "CustomIntervals_ms": [],
    "KeepShutterOpenSlices": false,
    "ChColors": [
      -16724941,
      -3407617
    ],
    "TimeFirst": false,
    "ChContrastMax": [
      65536,
      65536
    ],
    "Positions": 1,
    "Directory": "Y:\\XC\\20230306 OSM-3-G444E-GFP; Scarlet-CHE-3"
  },
  "Source": "Andor",
  "XYStage-OverShoot(um)": "0.0000",
  "XYStage-Wait_Cycles": "0",
  "COM4-StopBits": "1",
  "Andor-Binning": "1",
  "Andor-FrameTransfer Help": "Should only turn on FrameTransfer if using Burst or Live mode.",
  "COM4-DataBits": "8",
  "ZeissTransmittedLightShutter-Name": "ZeissTransmittedLightShutter",
  "XYStage-MotorOnOff": "On",
  "Andor-SpuriousNoiseFilter": "None",
  "Andor-Shutter": "Open",
  "Andor-OptAcquireMode": "",
  "COM2-AnswerTimeout": "500.0000",
  "COM5-DataBits": "8",
  "Binning": "1",
  "Andor-ReadoutTime": "35",
  "Andor-Description": "Andor camera adapter",
  "Wheel-A-Speed": "3",
  "COM4-DelayBetweenCharsMs": "0.0000",
  "COM5-Parity": "None",
  "Andor-Advanced | Snap Image Additional Delay (ms)": "0",
  "Andor-Exposure": "200.00",
  "COM5-Description": "Serial port driver (boost:asio)",
  "Andor-TransposeCorrection": "0",
  "COM4-Description": "Serial port driver (boost:asio)",
  "COM8-Verbose": "1",
  "CSUX-DriveSpeed-Description": "CSUX Drive Speed",
  "Andor-VerticalSpeed": "3.30",
  "XYStage-TransposeMirrorY": "0",
  "XPositionUm": -2425.2000000000003,
  "XYStage-TransposeMirrorX": "0",
  "ZeissFocusAxis-Velocity-Acceleration": "Fast",
  "COM2-Handshaking": "Off",
  "ZeissReflectorTurret-Label": "4-100 % Mirror",
  "COM6-DataBits": "8",
  "FileName": "img_000000000_L-561_001.tif",
  "Andor-CCDTemperature": "-69",
  "Core-Galvo": "Undefined",
  "Position": "Default",
  "COM8-BaudRate": "19200",
  "Andor-VerticalClockVoltage": "Normal",
  "COM8-Handshaking": "Off",
  "CameraChannelIndex": 0,
  "SliceIndex": 1,
  "ZPositionUm": 286.854,
  "Core-Focus": "ZeissFocusAxis",
  "Andor-ReadoutMode": "10.000 MHz",
  "Channel": "L-561",
  "AAAOTF-Description": "AA AOTF Shutter Controller driver adapter",
  "CSUX-Shutter-Name": "CSUX-Shutter",
  "COM5-Name": "COM5",
  "FrameIndex": 0,
  "XYStage-Version": "Version: USB-9.2e ",
  "COM6-BaudRate": "57600",
  "XYStage-Backlash-B": "0.0400",
  "COM6-Description": "Serial port driver (boost:asio)",
  "COM8-Name": "COM8",
  "COM2-Description": "Serial port driver (boost:asio)",
  "Andor-ActualInterval-ms": "135.60",
  "AAAOTF-State": "0",
  "Andor-PixelType": "16bit",
  "COM2-Name": "COM2",
  "Camera": "",
  "COM4-Parity": "None",
  "Core-ImageProcessor": "",
  "Wheel-A-ClosedPosition": "",
  "CSUX-Shutter-Description": "CSUX Shutter",
  "Andor-Output_Amplifier": "Electron Multiplying",
  "XYStage-StepSizeY_um": "0.0100",
  "AAAOTF-Channel": "3",
  "ZeissFocusAxis-Position": "282.6720",
  "Core-AutoShutter": "1",
  "ZeissTransmittedLightShutter-State": "0",
  "NextFrame": 0,
  "Core-XYStage": "XYStage",
  "COM8-Parity": "None",
  "COM6-StopBits": "1",
  "Time": "2023-03-06 15:10:14 +0800",
  "COM4-Name": "COM4",
  "Andor-Isolated Crop Mode": "Off",
  "ZeissScope-AnswerTimeOut": "250.0000",
  "COM4-BaudRate": "9600",
  "Andor-CCDTemperatureSetPoint": "-70",
  "Core-AutoFocus": "",
  "COM2-Verbose": "1",
  "CSUX-Shutter-State": "Open",
  "BitDepth": 14,
  "Slice": 1,
  "COM6-Verbose": "1",
  "XYStage-JoyStick Slow Speed": "5",
  "COM4-Verbose": "1",
  "AAAOTF-Maximum intensity (dB)": "1900",
  "ZeissScope-Microscope Version": "Application version: ",
  "ChannelIndex": 1,
  "Core-Shutter": "AAAOTF",
  "Wheel-A-State": "4",
  "ZeissReflectorTurret-Name": "ZeissReflectorTurret",
  "Core-TimeoutMs": "5000",
  "XYStage-JoyStick Fast Speed": "60",
  "XYStage-Maximum Speed (Do Not Change)": "7.5000",
  "ElapsedTime-ms": 1747,
  "AAAOTF-Name": "AAAOTF",
  "Wheel-A-Description": "Sutter Lambda filter wheel adapter",
  "Frame": 0,
  "Width": 512,
  "COM5-Handshaking": "Off",
  "PositionName": null,
  "ZeissReflectorTurret-State": "3",
  "Height": 512,
  "Andor-TransposeMirrorX": "0",
  "Andor-TransposeMirrorY": "0",
  "COM2-BaudRate": "9600",
  "Wheel-A-Delay_ms": "0.0000",
  "COM6-Handshaking": "Off",
  "COM8-DataBits": "8",
  "COM5-DelayBetweenCharsMs": "0.0000",
  "CSUX-DriveSpeed-Name": "CSUX-DriveSpeed",
  "XYStage-Description": "ASI XY stage driver adapter",
  "COM4-Handshaking": "Off",
  "Andor-FrameTransfer": "Off",
  "PixelType": "GRAY16",
  "Andor-TransposeXY": "0",
  "COM4-AnswerTimeout": "500.0000",
  "COM2-Parity": "None",
  "COM8-StopBits": "1",
  "Andor-CCDTemperature Help": "Wait for temperature to stabilize before acquisition.",
  "YPositionUm": -2305.7000000000003,
  "COM6-AnswerTimeout": "500.0000",
  "Andor-TimeOut": "10000",
  "Andor-Trigger": "Software",
  "COM8-Description": "Serial port driver (boost:asio)",
  "COM6-Name": "COM6",
  "XYStage-JoyStick Reverse": "Off",
  "Andor-OptAcquireMode Description": "",
  "XYStage-FinishError-PCROS(nm)": "24.0000"
},
"FrameKey-0-0-2": {
  "CSUX-DriveSpeed-State": "4375",
  "Core-Initialize": "1",
  "Andor-FanMode": "Full",
  "Andor-SpuriousNoiseFilterDescription": "Recommended Range",
  "Andor-BaselineClamp": "Enabled",
  "ZeissTransmittedLightShutter-Description": "Zeiss Transmitted Light Shutter",
  "ZeissReflectedLightShutter-Description": "Zeiss Reflected Light Shutter",
  "Andor-CountConvert": "Counts",
  "XYStage-Speed-S": "5.7459",
  "ROI": "0-0-512-512",
  "Andor-SpuriousNoiseFilterThreshold": "0.0000",
  "COM5-AnswerTimeout": "8000.0000",
  "COM5-StopBits": "1",
  "Andor-Region of Interest": "Full Image",
  "XYStage-Error-E(nm)": "400.0000",
  "XYStage-StepSizeX_um": "0.0100",
  "CSUX-Hub-Name": "CSUX-Hub",
  "Andor-Advanced | Snap Image Timing Mode": "Delay for Exposure",
  "SlicePosition": 286.054,
  "Andor-CoolerMode": "Fan off at shutdown",
  "Exposure-ms": 200,
  "COM6-DelayBetweenCharsMs": "0.0000",
  "ZeissScope-Description": "Zeiss microscope CAN bus adapter",
  "COM6-Parity": "None",
  "ZeissFocusAxis-Move Mode": "Direct move to target",
  "CSUX-DriveSpeed-AutoAdjust": "0.0000",
  "Wheel-A-Busy": "0",
  "Andor-Pre-Amp-Gain": "4.9x",
  "XYStage-Name": "XYStage",
  "Andor-Shutter Closing Time": "20",
  "CSUX-Hub-Port": "COM5",
  "Andor-EMSwitch": "On",
  "COM2-DataBits": "8",
  "COM2-StopBits": "1",
  "AxisPositions": null,
  "COM5-BaudRate": "115200",
  "Andor-1. Camera Information : | Type | Model | Serial No. |": "| iXon | DU897_BV | 8593 |",
  "ZeissReflectedLightShutter-Name": "ZeissReflectedLightShutter",
  "ZeissScope-Port": "COM6",
  "ZeissScope-Name": "ZeissScope",
  "XYStage-Port": "COM4",
  "COM5-Verbose": "1",
  "CSUX-Hub-Description": "Yokogawa CSUX hub",
  "AAAOTF-Power (% of max)": "27.6000",
  "COM8-DelayBetweenCharsMs": "0.0000",
  "AAAOTF-Port": "COM8",
  "Wheel-A-Label": "Filter-3",
  "COM8-AnswerTimeout": "500.0000",
  "Andor-Camera": "| iXon | DU897_BV | 8593 |",
  "Andor-Gain": "393",
  "UUID": "6116df31-12f1-460e-a2da-cbb8ba8c9073",
  "Core-Camera": "Andor",
  "Core-SLM": "",
  "Wheel-A-Name": "Wheel-A",
  "Andor-CountConvertWavelength": "0.0000",
  "Andor-Shutter TTL Value": "High to Open",
  "Wheel-A-Port": "COM2",
  "Core-ChannelGroup": "Laser",
  "PositionIndex": 0,
  "WaitInterval": null,
  "COM2-DelayBetweenCharsMs": "0.0000",
  "PixelSizeUm": 0,
  "ZeissReflectorTurret-Description": "Reflector Turret",
  "CSUX-DriveSpeed-Run": "On",
  "ZeissReflectedLightShutter-State": "0",
  "Andor-Shutter Opening Time": "20",
  "Summary": {
    "Slices": 16,
    "InitialPositionList": null,
    "Interval_ms": 0,
    "UUID": "8302d4f8-a8c6-482f-bdbd-e07225a4d2dd",
    "UserName": "ColdSpring",
    "Depth": 2,
    "PixelType": "GRAY16",
    "Time": "2023-03-06 15:10:13 +0800",
    "Date": "2023-03-06",
    "z-step_um": -0.8000000000000114,
    "MetadataVersion": 10,
    "PositionIndex": 0,
    "SlicesFirst": false,
    "ChContrastMin": [
      0,
      0
    ],
    "Width": 512,
    "PixelAspect": 1,
    "MicroManagerVersion": "1.4.16",
    "ROI": [
      0,
      0,
      512,
      512
    ],
    "ChNames": [
      "L-488",
      "L-561"
    ],
    "IJType": 1,
    "GridRow": 0,
    "Comment": "",
    "Height": 512,
    "GridColumn": 0,
    "Prefix": "20230306 OSM-3-G444E-GFP; Scarlet-CHE-3_13",
    "PixelSize_um": 0,
    "Frames": 1,
    "BitDepth": 14,
    "KeepShutterOpenChannels": false,
    "Source": "Micro-Manager",
    "Channels": 2,
    "ComputerName": "T3610-MP",
    "CustomIntervals_ms": [],
    "KeepShutterOpenSlices": false,
    "ChColors": [
      -16724941,
      -3407617
    ],
    "TimeFirst": false,
    "ChContrastMax": [
      65536,
      65536
    ],
    "Positions": 1,
    "Directory": "Y:\\XC\\20230306 OSM-3-G444E-GFP; Scarlet-CHE-3"
  },
  "Source": "Andor",
  "XYStage-OverShoot(um)": "0.0000",
  "XYStage-Wait_Cycles": "0",
  "COM4-StopBits": "1",
  "Andor-Binning": "1",
  "Andor-FrameTransfer Help": "Should only turn on FrameTransfer if using Burst or Live mode.",
  "COM4-DataBits": "8",
  "ZeissTransmittedLightShutter-Name": "ZeissTransmittedLightShutter",
  "XYStage-MotorOnOff": "On",
  "Andor-SpuriousNoiseFilter": "None",
  "Andor-Shutter": "Open",
  "Andor-OptAcquireMode": "",
  "COM2-AnswerTimeout": "500.0000",
  "COM5-DataBits": "8",
  "Binning": "1",
  "Andor-ReadoutTime": "35",
  "Andor-Description": "Andor camera adapter",
  "Wheel-A-Speed": "3",
  "COM4-DelayBetweenCharsMs": "0.0000",
  "COM5-Parity": "None",
  "Andor-Advanced | Snap Image Additional Delay (ms)": "0",
  "Andor-Exposure": "200.00",
  "COM5-Description": "Serial port driver (boost:asio)",
  "Andor-TransposeCorrection": "0",
  "COM4-Description": "Serial port driver (boost:asio)",
  "COM8-Verbose": "1",
  "CSUX-DriveSpeed-Description": "CSUX Drive Speed",
  "Andor-VerticalSpeed": "3.30",
  "XYStage-TransposeMirrorY": "0",
  "XPositionUm": -2425.2000000000003,
  "XYStage-TransposeMirrorX": "0",
  "ZeissFocusAxis-Velocity-Acceleration": "Fast",
  "COM2-Handshaking": "Off",
  "ZeissReflectorTurret-Label": "4-100 % Mirror",
  "COM6-DataBits": "8",
  "FileName": "img_000000000_L-488_002.tif",
  "Andor-CCDTemperature": "-69",
  "Core-Galvo": "Undefined",
  "Position": "Default",
  "COM8-BaudRate": "19200",
  "Andor-VerticalClockVoltage": "Normal",
  "COM8-Handshaking": "Off",
  "CameraChannelIndex": 0,
  "SliceIndex": 2,
  "ZPositionUm": 286.054,
  "Core-Focus": "ZeissFocusAxis",
  "Andor-ReadoutMode": "10.000 MHz",
  "Channel": "L-488",
  "AAAOTF-Description": "AA AOTF Shutter Controller driver adapter",
  "CSUX-Shutter-Name": "CSUX-Shutter",
  "COM5-Name": "COM5",
  "FrameIndex": 0,
  "XYStage-Version": "Version: USB-9.2e ",
  "COM6-BaudRate": "57600",
  "XYStage-Backlash-B": "0.0400",
  "COM6-Description": "Serial port driver (boost:asio)",
  "COM8-Name": "COM8",
  "COM2-Description": "Serial port driver (boost:asio)",
  "Andor-ActualInterval-ms": "135.60",
  "AAAOTF-State": "0",
  "Andor-PixelType": "16bit",
  "COM2-Name": "COM2",
  "Camera": "",
  "COM4-Parity": "None",
  "Core-ImageProcessor": "",
  "Wheel-A-ClosedPosition": "",
  "CSUX-Shutter-Description": "CSUX Shutter",
  "Andor-Output_Amplifier": "Electron Multiplying",
  "XYStage-StepSizeY_um": "0.0100",
  "AAAOTF-Channel": "2",
  "ZeissFocusAxis-Position": "282.6720",
  "Core-AutoShutter": "1",
  "ZeissTransmittedLightShutter-State": "0",
  "NextFrame": 0,
  "Core-XYStage": "XYStage",
  "COM8-Parity": "None",
  "COM6-StopBits": "1",
  "Time": "2023-03-06 15:10:14 +0800",
  "COM4-Name": "COM4",
  "Andor-Isolated Crop Mode": "Off",
  "ZeissScope-AnswerTimeOut": "250.0000",
  "COM4-BaudRate": "9600",
  "Andor-CCDTemperatureSetPoint": "-70",
  "Core-AutoFocus": "",
  "COM2-Verbose": "1",
  "CSUX-Shutter-State": "Open",
  "BitDepth": 14,
  "Slice": 2,
  "COM6-Verbose": "1",
  "XYStage-JoyStick Slow Speed": "5",
  "COM4-Verbose": "1",
  "AAAOTF-Maximum intensity (dB)": "1900",
  "ZeissScope-Microscope Version": "Application version: ",
  "ChannelIndex": 0,
  "Core-Shutter": "AAAOTF",
  "Wheel-A-State": "4",
  "ZeissReflectorTurret-Name": "ZeissReflectorTurret",
  "Core-TimeoutMs": "5000",
  "XYStage-JoyStick Fast Speed": "60",
  "XYStage-Maximum Speed (Do Not Change)": "7.5000",
  "ElapsedTime-ms": 2210,
  "AAAOTF-Name": "AAAOTF",
  "Wheel-A-Description": "Sutter Lambda filter wheel adapter",
  "Frame": 0,
  "Width": 512,
  "COM5-Handshaking": "Off",
  "PositionName": null,
  "ZeissReflectorTurret-State": "3",
  "Height": 512,
  "Andor-TransposeMirrorX": "0",
  "Andor-TransposeMirrorY": "0",
  "COM2-BaudRate": "9600",
  "Wheel-A-Delay_ms": "0.0000",
  "COM6-Handshaking": "Off",
  "COM8-DataBits": "8",
  "COM5-DelayBetweenCharsMs": "0.0000",
  "CSUX-DriveSpeed-Name": "CSUX-DriveSpeed",
  "XYStage-Description": "ASI XY stage driver adapter",
  "COM4-Handshaking": "Off",
  "Andor-FrameTransfer": "Off",
  "PixelType": "GRAY16",
  "Andor-TransposeXY": "0",
  "COM4-AnswerTimeout": "500.0000",
  "COM2-Parity": "None",
  "COM8-StopBits": "1",
  "Andor-CCDTemperature Help": "Wait for temperature to stabilize before acquisition.",
  "YPositionUm": -2305.7000000000003,
  "COM6-AnswerTimeout": "500.0000",
  "Andor-TimeOut": "10000",
  "Andor-Trigger": "Software",
  "COM8-Description": "Serial port driver (boost:asio)",
  "COM6-Name": "COM6",
  "XYStage-JoyStick Reverse": "Off",
  "Andor-OptAcquireMode Description": "",
  "XYStage-FinishError-PCROS(nm)": "24.0000"
},
"FrameKey-0-1-2": {
  "CSUX-DriveSpeed-State": "4375",
  "Core-Initialize": "1",
  "Andor-FanMode": "Full",
  "Andor-SpuriousNoiseFilterDescription": "Recommended Range",
  "Andor-BaselineClamp": "Enabled",
  "ZeissTransmittedLightShutter-Description": "Zeiss Transmitted Light Shutter",
  "ZeissReflectedLightShutter-Description": "Zeiss Reflected Light Shutter",
  "Andor-CountConvert": "Counts",
  "XYStage-Speed-S": "5.7459",
  "ROI": "0-0-512-512",
  "Andor-SpuriousNoiseFilterThreshold": "0.0000",
  "COM5-AnswerTimeout": "8000.0000",
  "COM5-StopBits": "1",
  "Andor-Region of Interest": "Full Image",
  "XYStage-Error-E(nm)": "400.0000",
  "XYStage-StepSizeX_um": "0.0100",
  "CSUX-Hub-Name": "CSUX-Hub",
  "Andor-Advanced | Snap Image Timing Mode": "Delay for Exposure",
  "SlicePosition": 286.054,
  "Andor-CoolerMode": "Fan off at shutdown",
  "Exposure-ms": 200,
  "COM6-DelayBetweenCharsMs": "0.0000",
  "ZeissScope-Description": "Zeiss microscope CAN bus adapter",
  "COM6-Parity": "None",
  "ZeissFocusAxis-Move Mode": "Direct move to target",
  "CSUX-DriveSpeed-AutoAdjust": "0.0000",
  "Wheel-A-Busy": "0",
  "Andor-Pre-Amp-Gain": "4.9x",
  "XYStage-Name": "XYStage",
  "Andor-Shutter Closing Time": "20",
  "CSUX-Hub-Port": "COM5",
  "Andor-EMSwitch": "On",
  "COM2-DataBits": "8",
  "COM2-StopBits": "1",
  "AxisPositions": null,
  "COM5-BaudRate": "115200",
  "Andor-1. Camera Information : | Type | Model | Serial No. |": "| iXon | DU897_BV | 8593 |",
  "ZeissReflectedLightShutter-Name": "ZeissReflectedLightShutter",
  "ZeissScope-Port": "COM6",
  "ZeissScope-Name": "ZeissScope",
  "XYStage-Port": "COM4",
  "COM5-Verbose": "1",
  "CSUX-Hub-Description": "Yokogawa CSUX hub",
  "AAAOTF-Power (% of max)": "27.0000",
  "COM8-DelayBetweenCharsMs": "0.0000",
  "AAAOTF-Port": "COM8",
  "Wheel-A-Label": "Filter-4",
  "COM8-AnswerTimeout": "500.0000",
  "Andor-Camera": "| iXon | DU897_BV | 8593 |",
  "Andor-Gain": "393",
  "UUID": "d5b40348-efe7-4ed1-8e72-af24cfae155f",
  "Core-Camera": "Andor",
  "Core-SLM": "",
  "Wheel-A-Name": "Wheel-A",
  "Andor-CountConvertWavelength": "0.0000",
  "Andor-Shutter TTL Value": "High to Open",
  "Wheel-A-Port": "COM2",
  "Core-ChannelGroup": "Laser",
  "PositionIndex": 0,
  "WaitInterval": null,
  "COM2-DelayBetweenCharsMs": "0.0000",
  "PixelSizeUm": 0,
  "ZeissReflectorTurret-Description": "Reflector Turret",
  "CSUX-DriveSpeed-Run": "On",
  "ZeissReflectedLightShutter-State": "0",
  "Andor-Shutter Opening Time": "20",
  "Summary": {
    "Slices": 16,
    "InitialPositionList": null,
    "Interval_ms": 0,
    "UUID": "8302d4f8-a8c6-482f-bdbd-e07225a4d2dd",
    "UserName": "ColdSpring",
    "Depth": 2,
    "PixelType": "GRAY16",
    "Time": "2023-03-06 15:10:13 +0800",
    "Date": "2023-03-06",
    "z-step_um": -0.8000000000000114,
    "MetadataVersion": 10,
    "PositionIndex": 0,
    "SlicesFirst": false,
    "ChContrastMin": [
      0,
      0
    ],
    "Width": 512,
    "PixelAspect": 1,
    "MicroManagerVersion": "1.4.16",
    "ROI": [
      0,
      0,
      512,
      512
    ],
    "ChNames": [
      "L-488",
      "L-561"
    ],
    "IJType": 1,
    "GridRow": 0,
    "Comment": "",
    "Height": 512,
    "GridColumn": 0,
    "Prefix": "20230306 OSM-3-G444E-GFP; Scarlet-CHE-3_13",
    "PixelSize_um": 0,
    "Frames": 1,
    "BitDepth": 14,
    "KeepShutterOpenChannels": false,
    "Source": "Micro-Manager",
    "Channels": 2,
    "ComputerName": "T3610-MP",
    "CustomIntervals_ms": [],
    "KeepShutterOpenSlices": false,
    "ChColors": [
      -16724941,
      -3407617
    ],
    "TimeFirst": false,
    "ChContrastMax": [
      65536,
      65536
    ],
    "Positions": 1,
    "Directory": "Y:\\XC\\20230306 OSM-3-G444E-GFP; Scarlet-CHE-3"
  },
  "Source": "Andor",
  "XYStage-OverShoot(um)": "0.0000",
  "XYStage-Wait_Cycles": "0",
  "COM4-StopBits": "1",
  "Andor-Binning": "1",
  "Andor-FrameTransfer Help": "Should only turn on FrameTransfer if using Burst or Live mode.",
  "COM4-DataBits": "8",
  "ZeissTransmittedLightShutter-Name": "ZeissTransmittedLightShutter",
  "XYStage-MotorOnOff": "On",
  "Andor-SpuriousNoiseFilter": "None",
  "Andor-Shutter": "Open",
  "Andor-OptAcquireMode": "",
  "COM2-AnswerTimeout": "500.0000",
  "COM5-DataBits": "8",
  "Binning": "1",
  "Andor-ReadoutTime": "35",
  "Andor-Description": "Andor camera adapter",
  "Wheel-A-Speed": "3",
  "COM4-DelayBetweenCharsMs": "0.0000",
  "COM5-Parity": "None",
  "Andor-Advanced | Snap Image Additional Delay (ms)": "0",
  "Andor-Exposure": "200.00",
  "COM5-Description": "Serial port driver (boost:asio)",
  "Andor-TransposeCorrection": "0",
  "COM4-Description": "Serial port driver (boost:asio)",
  "COM8-Verbose": "1",
  "CSUX-DriveSpeed-Description": "CSUX Drive Speed",
  "Andor-VerticalSpeed": "3.30",
  "XYStage-TransposeMirrorY": "0",
  "XPositionUm": -2425.2000000000003,
  "XYStage-TransposeMirrorX": "0",
  "ZeissFocusAxis-Velocity-Acceleration": "Fast",
  "COM2-Handshaking": "Off",
  "ZeissReflectorTurret-Label": "4-100 % Mirror",
  "COM6-DataBits": "8",
  "FileName": "img_000000000_L-561_002.tif",
  "Andor-CCDTemperature": "-69",
  "Core-Galvo": "Undefined",
  "Position": "Default",
  "COM8-BaudRate": "19200",
  "Andor-VerticalClockVoltage": "Normal",
  "COM8-Handshaking": "Off",
  "CameraChannelIndex": 0,
  "SliceIndex": 2,
  "ZPositionUm": 286.054,
  "Core-Focus": "ZeissFocusAxis",
  "Andor-ReadoutMode": "10.000 MHz",
  "Channel": "L-561",
  "AAAOTF-Description": "AA AOTF Shutter Controller driver adapter",
  "CSUX-Shutter-Name": "CSUX-Shutter",
  "COM5-Name": "COM5",
  "FrameIndex": 0,
  "XYStage-Version": "Version: USB-9.2e ",
  "COM6-BaudRate": "57600",
  "XYStage-Backlash-B": "0.0400",
  "COM6-Description": "Serial port driver (boost:asio)",
  "COM8-Name": "COM8",
  "COM2-Description": "Serial port driver (boost:asio)",
  "Andor-ActualInterval-ms": "135.60",
  "AAAOTF-State": "0",
  "Andor-PixelType": "16bit",
  "COM2-Name": "COM2",
  "Camera": "",
  "COM4-Parity": "None",
  "Core-ImageProcessor": "",
  "Wheel-A-ClosedPosition": "",
  "CSUX-Shutter-Description": "CSUX Shutter",
  "Andor-Output_Amplifier": "Electron Multiplying",
  "XYStage-StepSizeY_um": "0.0100",
  "AAAOTF-Channel": "3",
  "ZeissFocusAxis-Position": "282.6720",
  "Core-AutoShutter": "1",
  "ZeissTransmittedLightShutter-State": "0",
  "NextFrame": 0,
  "Core-XYStage": "XYStage",
  "COM8-Parity": "None",
  "COM6-StopBits": "1",
  "Time": "2023-03-06 15:10:15 +0800",
  "COM4-Name": "COM4",
  "Andor-Isolated Crop Mode": "Off",
  "ZeissScope-AnswerTimeOut": "250.0000",
  "COM4-BaudRate": "9600",
  "Andor-CCDTemperatureSetPoint": "-70",
  "Core-AutoFocus": "",
  "COM2-Verbose": "1",
  "CSUX-Shutter-State": "Open",
  "BitDepth": 14,
  "Slice": 2,
  "COM6-Verbose": "1",
  "XYStage-JoyStick Slow Speed": "5",
  "COM4-Verbose": "1",
  "AAAOTF-Maximum intensity (dB)": "1900",
  "ZeissScope-Microscope Version": "Application version: ",
  "ChannelIndex": 1,
  "Core-Shutter": "AAAOTF",
  "Wheel-A-State": "4",
  "ZeissReflectorTurret-Name": "ZeissReflectorTurret",
  "Core-TimeoutMs": "5000",
  "XYStage-JoyStick Fast Speed": "60",
  "XYStage-Maximum Speed (Do Not Change)": "7.5000",
  "ElapsedTime-ms": 2579,
  "AAAOTF-Name": "AAAOTF",
  "Wheel-A-Description": "Sutter Lambda filter wheel adapter",
  "Frame": 0,
  "Width": 512,
  "COM5-Handshaking": "Off",
  "PositionName": null,
  "ZeissReflectorTurret-State": "3",
  "Height": 512,
  "Andor-TransposeMirrorX": "0",
  "Andor-TransposeMirrorY": "0",
  "COM2-BaudRate": "9600",
  "Wheel-A-Delay_ms": "0.0000",
  "COM6-Handshaking": "Off",
  "COM8-DataBits": "8",
  "COM5-DelayBetweenCharsMs": "0.0000",
  "CSUX-DriveSpeed-Name": "CSUX-DriveSpeed",
  "XYStage-Description": "ASI XY stage driver adapter",
  "COM4-Handshaking": "Off",
  "Andor-FrameTransfer": "Off",
  "PixelType": "GRAY16",
  "Andor-TransposeXY": "0",
  "COM4-AnswerTimeout": "500.0000",
  "COM2-Parity": "None",
  "COM8-StopBits": "1",
  "Andor-CCDTemperature Help": "Wait for temperature to stabilize before acquisition.",
  "YPositionUm": -2305.7000000000003,
  "COM6-AnswerTimeout": "500.0000",
  "Andor-TimeOut": "10000",
  "Andor-Trigger": "Software",
  "COM8-Description": "Serial port driver (boost:asio)",
  "COM6-Name": "COM6",
  "XYStage-JoyStick Reverse": "Off",
  "Andor-OptAcquireMode Description": "",
  "XYStage-FinishError-PCROS(nm)": "24.0000"
},
"FrameKey-0-0-3": {
  "CSUX-DriveSpeed-State": "4375",
  "Core-Initialize": "1",
  "Andor-FanMode": "Full",
  "Andor-SpuriousNoiseFilterDescription": "Recommended Range",
  "Andor-BaselineClamp": "Enabled",
  "ZeissTransmittedLightShutter-Description": "Zeiss Transmitted Light Shutter",
  "ZeissReflectedLightShutter-Description": "Zeiss Reflected Light Shutter",
  "Andor-CountConvert": "Counts",
  "XYStage-Speed-S": "5.7459",
  "ROI": "0-0-512-512",
  "Andor-SpuriousNoiseFilterThreshold": "0.0000",
  "COM5-AnswerTimeout": "8000.0000",
  "COM5-StopBits": "1",
  "Andor-Region of Interest": "Full Image",
  "XYStage-Error-E(nm)": "400.0000",
  "XYStage-StepSizeX_um": "0.0100",
  "CSUX-Hub-Name": "CSUX-Hub",
  "Andor-Advanced | Snap Image Timing Mode": "Delay for Exposure",
  "SlicePosition": 285.254,
  "Andor-CoolerMode": "Fan off at shutdown",
  "Exposure-ms": 200,
  "COM6-DelayBetweenCharsMs": "0.0000",
  "ZeissScope-Description": "Zeiss microscope CAN bus adapter",
  "COM6-Parity": "None",
  "ZeissFocusAxis-Move Mode": "Direct move to target",
  "CSUX-DriveSpeed-AutoAdjust": "0.0000",
  "Wheel-A-Busy": "0",
  "Andor-Pre-Amp-Gain": "4.9x",
  "XYStage-Name": "XYStage",
  "Andor-Shutter Closing Time": "20",
  "CSUX-Hub-Port": "COM5",
  "Andor-EMSwitch": "On",
  "COM2-DataBits": "8",
  "COM2-StopBits": "1",
  "AxisPositions": null,
  "COM5-BaudRate": "115200",
  "Andor-1. Camera Information : | Type | Model | Serial No. |": "| iXon | DU897_BV | 8593 |",
  "ZeissReflectedLightShutter-Name": "ZeissReflectedLightShutter",
  "ZeissScope-Port": "COM6",
  "ZeissScope-Name": "ZeissScope",
  "XYStage-Port": "COM4",
  "COM5-Verbose": "1",
  "CSUX-Hub-Description": "Yokogawa CSUX hub",
  "AAAOTF-Power (% of max)": "27.6000",
  "COM8-DelayBetweenCharsMs": "0.0000",
  "AAAOTF-Port": "COM8",
  "Wheel-A-Label": "Filter-3",
  "COM8-AnswerTimeout": "500.0000",
  "Andor-Camera": "| iXon | DU897_BV | 8593 |",
  "Andor-Gain": "393",
  "UUID": "decf0512-2922-42a9-8df3-600670382720",
  "Core-Camera": "Andor",
  "Core-SLM": "",
  "Wheel-A-Name": "Wheel-A",
  "Andor-CountConvertWavelength": "0.0000",
  "Andor-Shutter TTL Value": "High to Open",
  "Wheel-A-Port": "COM2",
  "Core-ChannelGroup": "Laser",
  "PositionIndex": 0,
  "WaitInterval": null,
  "COM2-DelayBetweenCharsMs": "0.0000",
  "PixelSizeUm": 0,
  "ZeissReflectorTurret-Description": "Reflector Turret",
  "CSUX-DriveSpeed-Run": "On",
  "ZeissReflectedLightShutter-State": "0",
  "Andor-Shutter Opening Time": "20",
  "Summary": {
    "Slices": 16,
    "InitialPositionList": null,
    "Interval_ms": 0,
    "UUID": "8302d4f8-a8c6-482f-bdbd-e07225a4d2dd",
    "UserName": "ColdSpring",
    "Depth": 2,
    "PixelType": "GRAY16",
    "Time": "2023-03-06 15:10:13 +0800",
    "Date": "2023-03-06",
    "z-step_um": -0.8000000000000114,
    "MetadataVersion": 10,
    "PositionIndex": 0,
    "SlicesFirst": false,
    "ChContrastMin": [
      0,
      0
    ],
    "Width": 512,
    "PixelAspect": 1,
    "MicroManagerVersion": "1.4.16",
    "ROI": [
      0,
      0,
      512,
      512
    ],
    "ChNames": [
      "L-488",
      "L-561"
    ],
    "IJType": 1,
    "GridRow": 0,
    "Comment": "",
    "Height": 512,
    "GridColumn": 0,
    "Prefix": "20230306 OSM-3-G444E-GFP; Scarlet-CHE-3_13",
    "PixelSize_um": 0,
    "Frames": 1,
    "BitDepth": 14,
    "KeepShutterOpenChannels": false,
    "Source": "Micro-Manager",
    "Channels": 2,
    "ComputerName": "T3610-MP",
    "CustomIntervals_ms": [],
    "KeepShutterOpenSlices": false,
    "ChColors": [
      -16724941,
      -3407617
    ],
    "TimeFirst": false,
    "ChContrastMax": [
      65536,
      65536
    ],
    "Positions": 1,
    "Directory": "Y:\\XC\\20230306 OSM-3-G444E-GFP; Scarlet-CHE-3"
  },
  "Source": "Andor",
  "XYStage-OverShoot(um)": "0.0000",
  "XYStage-Wait_Cycles": "0",
  "COM4-StopBits": "1",
  "Andor-Binning": "1",
  "Andor-FrameTransfer Help": "Should only turn on FrameTransfer if using Burst or Live mode.",
  "COM4-DataBits": "8",
  "ZeissTransmittedLightShutter-Name": "ZeissTransmittedLightShutter",
  "XYStage-MotorOnOff": "On",
  "Andor-SpuriousNoiseFilter": "None",
  "Andor-Shutter": "Open",
  "Andor-OptAcquireMode": "",
  "COM2-AnswerTimeout": "500.0000",
  "COM5-DataBits": "8",
  "Binning": "1",
  "Andor-ReadoutTime": "35",
  "Andor-Description": "Andor camera adapter",
  "Wheel-A-Speed": "3",
  "COM4-DelayBetweenCharsMs": "0.0000",
  "COM5-Parity": "None",
  "Andor-Advanced | Snap Image Additional Delay (ms)": "0",
  "Andor-Exposure": "200.00",
  "COM5-Description": "Serial port driver (boost:asio)",
  "Andor-TransposeCorrection": "0",
  "COM4-Description": "Serial port driver (boost:asio)",
  "COM8-Verbose": "1",
  "CSUX-DriveSpeed-Description": "CSUX Drive Speed",
  "Andor-VerticalSpeed": "3.30",
  "XYStage-TransposeMirrorY": "0",
  "XPositionUm": -2425.2000000000003,
  "XYStage-TransposeMirrorX": "0",
  "ZeissFocusAxis-Velocity-Acceleration": "Fast",
  "COM2-Handshaking": "Off",
  "ZeissReflectorTurret-Label": "4-100 % Mirror",
  "COM6-DataBits": "8",
  "FileName": "img_000000000_L-488_003.tif",
  "Andor-CCDTemperature": "-69",
  "Core-Galvo": "Undefined",
  "Position": "Default",
  "COM8-BaudRate": "19200",
  "Andor-VerticalClockVoltage": "Normal",
  "COM8-Handshaking": "Off",
  "CameraChannelIndex": 0,
  "SliceIndex": 3,
  "ZPositionUm": 285.254,
  "Core-Focus": "ZeissFocusAxis",
  "Andor-ReadoutMode": "10.000 MHz",
  "Channel": "L-488",
  "AAAOTF-Description": "AA AOTF Shutter Controller driver adapter",
  "CSUX-Shutter-Name": "CSUX-Shutter",
  "COM5-Name": "COM5",
  "FrameIndex": 0,
  "XYStage-Version": "Version: USB-9.2e ",
  "COM6-BaudRate": "57600",
  "XYStage-Backlash-B": "0.0400",
  "COM6-Description": "Serial port driver (boost:asio)",
  "COM8-Name": "COM8",
  "COM2-Description": "Serial port driver (boost:asio)",
  "Andor-ActualInterval-ms": "135.60",
  "AAAOTF-State": "0",
  "Andor-PixelType": "16bit",
  "COM2-Name": "COM2",
  "Camera": "",
  "COM4-Parity": "None",
  "Core-ImageProcessor": "",
  "Wheel-A-ClosedPosition": "",
  "CSUX-Shutter-Description": "CSUX Shutter",
  "Andor-Output_Amplifier": "Electron Multiplying",
  "XYStage-StepSizeY_um": "0.0100",
  "AAAOTF-Channel": "2",
  "ZeissFocusAxis-Position": "282.6720",
  "Core-AutoShutter": "1",
  "ZeissTransmittedLightShutter-State": "0",
  "NextFrame": 0,
  "Core-XYStage": "XYStage",
  "COM8-Parity": "None",
  "COM6-StopBits": "1",
  "Time": "2023-03-06 15:10:15 +0800",
  "COM4-Name": "COM4",
  "Andor-Isolated Crop Mode": "Off",
  "ZeissScope-AnswerTimeOut": "250.0000",
  "COM4-BaudRate": "9600",
  "Andor-CCDTemperatureSetPoint": "-70",
  "Core-AutoFocus": "",
  "COM2-Verbose": "1",
  "CSUX-Shutter-State": "Open",
  "BitDepth": 14,
  "Slice": 3,
  "COM6-Verbose": "1",
  "XYStage-JoyStick Slow Speed": "5",
  "COM4-Verbose": "1",
  "AAAOTF-Maximum intensity (dB)": "1900",
  "ZeissScope-Microscope Version": "Application version: ",
  "ChannelIndex": 0,
  "Core-Shutter": "AAAOTF",
  "Wheel-A-State": "4",
  "ZeissReflectorTurret-Name": "ZeissReflectorTurret",
  "Core-TimeoutMs": "5000",
  "XYStage-JoyStick Fast Speed": "60",
  "XYStage-Maximum Speed (Do Not Change)": "7.5000",
  "ElapsedTime-ms": 3041,
  "AAAOTF-Name": "AAAOTF",
  "Wheel-A-Description": "Sutter Lambda filter wheel adapter",
  "Frame": 0,
  "Width": 512,
  "COM5-Handshaking": "Off",
  "PositionName": null,
  "ZeissReflectorTurret-State": "3",
  "Height": 512,
  "Andor-TransposeMirrorX": "0",
  "Andor-TransposeMirrorY": "0",
  "COM2-BaudRate": "9600",
  "Wheel-A-Delay_ms": "0.0000",
  "COM6-Handshaking": "Off",
  "COM8-DataBits": "8",
  "COM5-DelayBetweenCharsMs": "0.0000",
  "CSUX-DriveSpeed-Name": "CSUX-DriveSpeed",
  "XYStage-Description": "ASI XY stage driver adapter",
  "COM4-Handshaking": "Off",
  "Andor-FrameTransfer": "Off",
  "PixelType": "GRAY16",
  "Andor-TransposeXY": "0",
  "COM4-AnswerTimeout": "500.0000",
  "COM2-Parity": "None",
  "COM8-StopBits": "1",
  "Andor-CCDTemperature Help": "Wait for temperature to stabilize before acquisition.",
  "YPositionUm": -2305.7000000000003,
  "COM6-AnswerTimeout": "500.0000",
  "Andor-TimeOut": "10000",
  "Andor-Trigger": "Software",
  "COM8-Description": "Serial port driver (boost:asio)",
  "COM6-Name": "COM6",
  "XYStage-JoyStick Reverse": "Off",
  "Andor-OptAcquireMode Description": "",
  "XYStage-FinishError-PCROS(nm)": "24.0000"
},
"FrameKey-0-1-3": {
  "CSUX-DriveSpeed-State": "4375",
  "Core-Initialize": "1",
  "Andor-FanMode": "Full",
  "Andor-SpuriousNoiseFilterDescription": "Recommended Range",
  "Andor-BaselineClamp": "Enabled",
  "ZeissTransmittedLightShutter-Description": "Zeiss Transmitted Light Shutter",
  "ZeissReflectedLightShutter-Description": "Zeiss Reflected Light Shutter",
  "Andor-CountConvert": "Counts",
  "XYStage-Speed-S": "5.7459",
  "ROI": "0-0-512-512",
  "Andor-SpuriousNoiseFilterThreshold": "0.0000",
  "COM5-AnswerTimeout": "8000.0000",
  "COM5-StopBits": "1",
  "Andor-Region of Interest": "Full Image",
  "XYStage-Error-E(nm)": "400.0000",
  "XYStage-StepSizeX_um": "0.0100",
  "CSUX-Hub-Name": "CSUX-Hub",
  "Andor-Advanced | Snap Image Timing Mode": "Delay for Exposure",
  "SlicePosition": 285.254,
  "Andor-CoolerMode": "Fan off at shutdown",
  "Exposure-ms": 200,
  "COM6-DelayBetweenCharsMs": "0.0000",
  "ZeissScope-Description": "Zeiss microscope CAN bus adapter",
  "COM6-Parity": "None",
  "ZeissFocusAxis-Move Mode": "Direct move to target",
  "CSUX-DriveSpeed-AutoAdjust": "0.0000",
  "Wheel-A-Busy": "0",
  "Andor-Pre-Amp-Gain": "4.9x",
  "XYStage-Name": "XYStage",
  "Andor-Shutter Closing Time": "20",
  "CSUX-Hub-Port": "COM5",
  "Andor-EMSwitch": "On",
  "COM2-DataBits": "8",
  "COM2-StopBits": "1",
  "AxisPositions": null,
  "COM5-BaudRate": "115200",
  "Andor-1. Camera Information : | Type | Model | Serial No. |": "| iXon | DU897_BV | 8593 |",
  "ZeissReflectedLightShutter-Name": "ZeissReflectedLightShutter",
  "ZeissScope-Port": "COM6",
  "ZeissScope-Name": "ZeissScope",
  "XYStage-Port": "COM4",
  "COM5-Verbose": "1",
  "CSUX-Hub-Description": "Yokogawa CSUX hub",
  "AAAOTF-Power (% of max)": "27.0000",
  "COM8-DelayBetweenCharsMs": "0.0000",
  "AAAOTF-Port": "COM8",
  "Wheel-A-Label": "Filter-4",
  "COM8-AnswerTimeout": "500.0000",
  "Andor-Camera": "| iXon | DU897_BV | 8593 |",
  "Andor-Gain": "393",
  "UUID": "9b2580dd-be15-4c47-b175-cc5ea67ee8c3",
  "Core-Camera": "Andor",
  "Core-SLM": "",
  "Wheel-A-Name": "Wheel-A",
  "Andor-CountConvertWavelength": "0.0000",
  "Andor-Shutter TTL Value": "High to Open",
  "Wheel-A-Port": "COM2",
  "Core-ChannelGroup": "Laser",
  "PositionIndex": 0,
  "WaitInterval": null,
  "COM2-DelayBetweenCharsMs": "0.0000",
  "PixelSizeUm": 0,
  "ZeissReflectorTurret-Description": "Reflector Turret",
  "CSUX-DriveSpeed-Run": "On",
  "ZeissReflectedLightShutter-State": "0",
  "Andor-Shutter Opening Time": "20",
  "Summary": {
    "Slices": 16,
    "InitialPositionList": null,
    "Interval_ms": 0,
    "UUID": "8302d4f8-a8c6-482f-bdbd-e07225a4d2dd",
    "UserName": "ColdSpring",
    "Depth": 2,
    "PixelType": "GRAY16",
    "Time": "2023-03-06 15:10:13 +0800",
    "Date": "2023-03-06",
    "z-step_um": -0.8000000000000114,
    "MetadataVersion": 10,
    "PositionIndex": 0,
    "SlicesFirst": false,
    "ChContrastMin": [
      0,
      0
    ],
    "Width": 512,
    "PixelAspect": 1,
    "MicroManagerVersion": "1.4.16",
    "ROI": [
      0,
      0,
      512,
      512
    ],
    "ChNames": [
      "L-488",
      "L-561"
    ],
    "IJType": 1,
    "GridRow": 0,
    "Comment": "",
    "Height": 512,
    "GridColumn": 0,
    "Prefix": "20230306 OSM-3-G444E-GFP; Scarlet-CHE-3_13",
    "PixelSize_um": 0,
    "Frames": 1,
    "BitDepth": 14,
    "KeepShutterOpenChannels": false,
    "Source": "Micro-Manager",
    "Channels": 2,
    "ComputerName": "T3610-MP",
    "CustomIntervals_ms": [],
    "KeepShutterOpenSlices": false,
    "ChColors": [
      -16724941,
      -3407617
    ],
    "TimeFirst": false,
    "ChContrastMax": [
      65536,
      65536
    ],
    "Positions": 1,
    "Directory": "Y:\\XC\\20230306 OSM-3-G444E-GFP; Scarlet-CHE-3"
  },
  "Source": "Andor",
  "XYStage-OverShoot(um)": "0.0000",
  "XYStage-Wait_Cycles": "0",
  "COM4-StopBits": "1",
  "Andor-Binning": "1",
  "Andor-FrameTransfer Help": "Should only turn on FrameTransfer if using Burst or Live mode.",
  "COM4-DataBits": "8",
  "ZeissTransmittedLightShutter-Name": "ZeissTransmittedLightShutter",
  "XYStage-MotorOnOff": "On",
  "Andor-SpuriousNoiseFilter": "None",
  "Andor-Shutter": "Open",
  "Andor-OptAcquireMode": "",
  "COM2-AnswerTimeout": "500.0000",
  "COM5-DataBits": "8",
  "Binning": "1",
  "Andor-ReadoutTime": "35",
  "Andor-Description": "Andor camera adapter",
  "Wheel-A-Speed": "3",
  "COM4-DelayBetweenCharsMs": "0.0000",
  "COM5-Parity": "None",
  "Andor-Advanced | Snap Image Additional Delay (ms)": "0",
  "Andor-Exposure": "200.00",
  "COM5-Description": "Serial port driver (boost:asio)",
  "Andor-TransposeCorrection": "0",
  "COM4-Description": "Serial port driver (boost:asio)",
  "COM8-Verbose": "1",
  "CSUX-DriveSpeed-Description": "CSUX Drive Speed",
  "Andor-VerticalSpeed": "3.30",
  "XYStage-TransposeMirrorY": "0",
  "XPositionUm": -2425.2000000000003,
  "XYStage-TransposeMirrorX": "0",
  "ZeissFocusAxis-Velocity-Acceleration": "Fast",
  "COM2-Handshaking": "Off",
  "ZeissReflectorTurret-Label": "4-100 % Mirror",
  "COM6-DataBits": "8",
  "FileName": "img_000000000_L-561_003.tif",
  "Andor-CCDTemperature": "-69",
  "Core-Galvo": "Undefined",
  "Position": "Default",
  "COM8-BaudRate": "19200",
  "Andor-VerticalClockVoltage": "Normal",
  "COM8-Handshaking": "Off",
  "CameraChannelIndex": 0,
  "SliceIndex": 3,
  "ZPositionUm": 285.254,
  "Core-Focus": "ZeissFocusAxis",
  "Andor-ReadoutMode": "10.000 MHz",
  "Channel": "L-561",
  "AAAOTF-Description": "AA AOTF Shutter Controller driver adapter",
  "CSUX-Shutter-Name": "CSUX-Shutter",
  "COM5-Name": "COM5",
  "FrameIndex": 0,
  "XYStage-Version": "Version: USB-9.2e ",
  "COM6-BaudRate": "57600",
  "XYStage-Backlash-B": "0.0400",
  "COM6-Description": "Serial port driver (boost:asio)",
  "COM8-Name": "COM8",
  "COM2-Description": "Serial port driver (boost:asio)",
  "Andor-ActualInterval-ms": "135.60",
  "AAAOTF-State": "0",
  "Andor-PixelType": "16bit",
  "COM2-Name": "COM2",
  "Camera": "",
  "COM4-Parity": "None",
  "Core-ImageProcessor": "",
  "Wheel-A-ClosedPosition": "",
  "CSUX-Shutter-Description": "CSUX Shutter",
  "Andor-Output_Amplifier": "Electron Multiplying",
  "XYStage-StepSizeY_um": "0.0100",
  "AAAOTF-Channel": "3",
  "ZeissFocusAxis-Position": "282.6720",
  "Core-AutoShutter": "1",
  "ZeissTransmittedLightShutter-State": "0",
  "NextFrame": 0,
  "Core-XYStage": "XYStage",
  "COM8-Parity": "None",
  "COM6-StopBits": "1",
  "Time": "2023-03-06 15:10:15 +0800",
  "COM4-Name": "COM4",
  "Andor-Isolated Crop Mode": "Off",
  "ZeissScope-AnswerTimeOut": "250.0000",
  "COM4-BaudRate": "9600",
  "Andor-CCDTemperatureSetPoint": "-70",
  "Core-AutoFocus": "",
  "COM2-Verbose": "1",
  "CSUX-Shutter-State": "Open",
  "BitDepth": 14,
  "Slice": 3,
  "COM6-Verbose": "1",
  "XYStage-JoyStick Slow Speed": "5",
  "COM4-Verbose": "1",
  "AAAOTF-Maximum intensity (dB)": "1900",
  "ZeissScope-Microscope Version": "Application version: ",
  "ChannelIndex": 1,
  "Core-Shutter": "AAAOTF",
  "Wheel-A-State": "4",
  "ZeissReflectorTurret-Name": "ZeissReflectorTurret",
  "Core-TimeoutMs": "5000",
  "XYStage-JoyStick Fast Speed": "60",
  "XYStage-Maximum Speed (Do Not Change)": "7.5000",
  "ElapsedTime-ms": 3394,
  "AAAOTF-Name": "AAAOTF",
  "Wheel-A-Description": "Sutter Lambda filter wheel adapter",
  "Frame": 0,
  "Width": 512,
  "COM5-Handshaking": "Off",
  "PositionName": null,
  "ZeissReflectorTurret-State": "3",
  "Height": 512,
  "Andor-TransposeMirrorX": "0",
  "Andor-TransposeMirrorY": "0",
  "COM2-BaudRate": "9600",
  "Wheel-A-Delay_ms": "0.0000",
  "COM6-Handshaking": "Off",
  "COM8-DataBits": "8",
  "COM5-DelayBetweenCharsMs": "0.0000",
  "CSUX-DriveSpeed-Name": "CSUX-DriveSpeed",
  "XYStage-Description": "ASI XY stage driver adapter",
  "COM4-Handshaking": "Off",
  "Andor-FrameTransfer": "Off",
  "PixelType": "GRAY16",
  "Andor-TransposeXY": "0",
  "COM4-AnswerTimeout": "500.0000",
  "COM2-Parity": "None",
  "COM8-StopBits": "1",
  "Andor-CCDTemperature Help": "Wait for temperature to stabilize before acquisition.",
  "YPositionUm": -2305.7000000000003,
  "COM6-AnswerTimeout": "500.0000",
  "Andor-TimeOut": "10000",
  "Andor-Trigger": "Software",
  "COM8-Description": "Serial port driver (boost:asio)",
  "COM6-Name": "COM6",
  "XYStage-JoyStick Reverse": "Off",
  "Andor-OptAcquireMode Description": "",
  "XYStage-FinishError-PCROS(nm)": "24.0000"
},
"FrameKey-0-0-4": {
  "CSUX-DriveSpeed-State": "4375",
  "Core-Initialize": "1",
  "Andor-FanMode": "Full",
  "Andor-SpuriousNoiseFilterDescription": "Recommended Range",
  "Andor-BaselineClamp": "Enabled",
  "ZeissTransmittedLightShutter-Description": "Zeiss Transmitted Light Shutter",
  "ZeissReflectedLightShutter-Description": "Zeiss Reflected Light Shutter",
  "Andor-CountConvert": "Counts",
  "XYStage-Speed-S": "5.7459",
  "ROI": "0-0-512-512",
  "Andor-SpuriousNoiseFilterThreshold": "0.0000",
  "COM5-AnswerTimeout": "8000.0000",
  "COM5-StopBits": "1",
  "Andor-Region of Interest": "Full Image",
  "XYStage-Error-E(nm)": "400.0000",
  "XYStage-StepSizeX_um": "0.0100",
  "CSUX-Hub-Name": "CSUX-Hub",
  "Andor-Advanced | Snap Image Timing Mode": "Delay for Exposure",
  "SlicePosition": 284.454,
  "Andor-CoolerMode": "Fan off at shutdown",
  "Exposure-ms": 200,
  "COM6-DelayBetweenCharsMs": "0.0000",
  "ZeissScope-Description": "Zeiss microscope CAN bus adapter",
  "COM6-Parity": "None",
  "ZeissFocusAxis-Move Mode": "Direct move to target",
  "CSUX-DriveSpeed-AutoAdjust": "0.0000",
  "Wheel-A-Busy": "0",
  "Andor-Pre-Amp-Gain": "4.9x",
  "XYStage-Name": "XYStage",
  "Andor-Shutter Closing Time": "20",
  "CSUX-Hub-Port": "COM5",
  "Andor-EMSwitch": "On",
  "COM2-DataBits": "8",
  "COM2-StopBits": "1",
  "AxisPositions": null,
  "COM5-BaudRate": "115200",
  "Andor-1. Camera Information : | Type | Model | Serial No. |": "| iXon | DU897_BV | 8593 |",
  "ZeissReflectedLightShutter-Name": "ZeissReflectedLightShutter",
  "ZeissScope-Port": "COM6",
  "ZeissScope-Name": "ZeissScope",
  "XYStage-Port": "COM4",
  "COM5-Verbose": "1",
  "CSUX-Hub-Description": "Yokogawa CSUX hub",
  "AAAOTF-Power (% of max)": "27.6000",
  "COM8-DelayBetweenCharsMs": "0.0000",
  "AAAOTF-Port": "COM8",
  "Wheel-A-Label": "Filter-3",
  "COM8-AnswerTimeout": "500.0000",
  "Andor-Camera": "| iXon | DU897_BV | 8593 |",
  "Andor-Gain": "393",
  "UUID": "9a5d0746-ade6-44d2-9d35-78a3d31764a9",
  "Core-Camera": "Andor",
  "Core-SLM": "",
  "Wheel-A-Name": "Wheel-A",
  "Andor-CountConvertWavelength": "0.0000",
  "Andor-Shutter TTL Value": "High to Open",
  "Wheel-A-Port": "COM2",
  "Core-ChannelGroup": "Laser",
  "PositionIndex": 0,
  "WaitInterval": null,
  "COM2-DelayBetweenCharsMs": "0.0000",
  "PixelSizeUm": 0,
  "ZeissReflectorTurret-Description": "Reflector Turret",
  "CSUX-DriveSpeed-Run": "On",
  "ZeissReflectedLightShutter-State": "0",
  "Andor-Shutter Opening Time": "20",
  "Summary": {
    "Slices": 16,
    "InitialPositionList": null,
    "Interval_ms": 0,
    "UUID": "8302d4f8-a8c6-482f-bdbd-e07225a4d2dd",
    "UserName": "ColdSpring",
    "Depth": 2,
    "PixelType": "GRAY16",
    "Time": "2023-03-06 15:10:13 +0800",
    "Date": "2023-03-06",
    "z-step_um": -0.8000000000000114,
    "MetadataVersion": 10,
    "PositionIndex": 0,
    "SlicesFirst": false,
    "ChContrastMin": [
      0,
      0
    ],
    "Width": 512,
    "PixelAspect": 1,
    "MicroManagerVersion": "1.4.16",
    "ROI": [
      0,
      0,
      512,
      512
    ],
    "ChNames": [
      "L-488",
      "L-561"
    ],
    "IJType": 1,
    "GridRow": 0,
    "Comment": "",
    "Height": 512,
    "GridColumn": 0,
    "Prefix": "20230306 OSM-3-G444E-GFP; Scarlet-CHE-3_13",
    "PixelSize_um": 0,
    "Frames": 1,
    "BitDepth": 14,
    "KeepShutterOpenChannels": false,
    "Source": "Micro-Manager",
    "Channels": 2,
    "ComputerName": "T3610-MP",
    "CustomIntervals_ms": [],
    "KeepShutterOpenSlices": false,
    "ChColors": [
      -16724941,
      -3407617
    ],
    "TimeFirst": false,
    "ChContrastMax": [
      65536,
      65536
    ],
    "Positions": 1,
    "Directory": "Y:\\XC\\20230306 OSM-3-G444E-GFP; Scarlet-CHE-3"
  },
  "Source": "Andor",
  "XYStage-OverShoot(um)": "0.0000",
  "XYStage-Wait_Cycles": "0",
  "COM4-StopBits": "1",
  "Andor-Binning": "1",
  "Andor-FrameTransfer Help": "Should only turn on FrameTransfer if using Burst or Live mode.",
  "COM4-DataBits": "8",
  "ZeissTransmittedLightShutter-Name": "ZeissTransmittedLightShutter",
  "XYStage-MotorOnOff": "On",
  "Andor-SpuriousNoiseFilter": "None",
  "Andor-Shutter": "Open",
  "Andor-OptAcquireMode": "",
  "COM2-AnswerTimeout": "500.0000",
  "COM5-DataBits": "8",
  "Binning": "1",
  "Andor-ReadoutTime": "35",
  "Andor-Description": "Andor camera adapter",
  "Wheel-A-Speed": "3",
  "COM4-DelayBetweenCharsMs": "0.0000",
  "COM5-Parity": "None",
  "Andor-Advanced | Snap Image Additional Delay (ms)": "0",
  "Andor-Exposure": "200.00",
  "COM5-Description": "Serial port driver (boost:asio)",
  "Andor-TransposeCorrection": "0",
  "COM4-Description": "Serial port driver (boost:asio)",
  "COM8-Verbose": "1",
  "CSUX-DriveSpeed-Description": "CSUX Drive Speed",
  "Andor-VerticalSpeed": "3.30",
  "XYStage-TransposeMirrorY": "0",
  "XPositionUm": -2425.2000000000003,
  "XYStage-TransposeMirrorX": "0",
  "ZeissFocusAxis-Velocity-Acceleration": "Fast",
  "COM2-Handshaking": "Off",
  "ZeissReflectorTurret-Label": "4-100 % Mirror",
  "COM6-DataBits": "8",
  "FileName": "img_000000000_L-488_004.tif",
  "Andor-CCDTemperature": "-69",
  "Core-Galvo": "Undefined",
  "Position": "Default",
  "COM8-BaudRate": "19200",
  "Andor-VerticalClockVoltage": "Normal",
  "COM8-Handshaking": "Off",
  "CameraChannelIndex": 0,
  "SliceIndex": 4,
  "ZPositionUm": 284.454,
  "Core-Focus": "ZeissFocusAxis",
  "Andor-ReadoutMode": "10.000 MHz",
  "Channel": "L-488",
  "AAAOTF-Description": "AA AOTF Shutter Controller driver adapter",
  "CSUX-Shutter-Name": "CSUX-Shutter",
  "COM5-Name": "COM5",
  "FrameIndex": 0,
  "XYStage-Version": "Version: USB-9.2e ",
  "COM6-BaudRate": "57600",
  "XYStage-Backlash-B": "0.0400",
  "COM6-Description": "Serial port driver (boost:asio)",
  "COM8-Name": "COM8",
  "COM2-Description": "Serial port driver (boost:asio)",
  "Andor-ActualInterval-ms": "135.60",
  "AAAOTF-State": "0",
  "Andor-PixelType": "16bit",
  "COM2-Name": "COM2",
  "Camera": "",
  "COM4-Parity": "None",
  "Core-ImageProcessor": "",
  "Wheel-A-ClosedPosition": "",
  "CSUX-Shutter-Description": "CSUX Shutter",
  "Andor-Output_Amplifier": "Electron Multiplying",
  "XYStage-StepSizeY_um": "0.0100",
  "AAAOTF-Channel": "2",
  "ZeissFocusAxis-Position": "282.6720",
  "Core-AutoShutter": "1",
  "ZeissTransmittedLightShutter-State": "0",
  "NextFrame": 0,
  "Core-XYStage": "XYStage",
  "COM8-Parity": "None",
  "COM6-StopBits": "1",
  "Time": "2023-03-06 15:10:16 +0800",
  "COM4-Name": "COM4",
  "Andor-Isolated Crop Mode": "Off",
  "ZeissScope-AnswerTimeOut": "250.0000",
  "COM4-BaudRate": "9600",
  "Andor-CCDTemperatureSetPoint": "-70",
  "Core-AutoFocus": "",
  "COM2-Verbose": "1",
  "CSUX-Shutter-State": "Open",
  "BitDepth": 14,
  "Slice": 4,
  "COM6-Verbose": "1",
  "XYStage-JoyStick Slow Speed": "5",
  "COM4-Verbose": "1",
  "AAAOTF-Maximum intensity (dB)": "1900",
  "ZeissScope-Microscope Version": "Application version: ",
  "ChannelIndex": 0,
  "Core-Shutter": "AAAOTF",
  "Wheel-A-State": "4",
  "ZeissReflectorTurret-Name": "ZeissReflectorTurret",
  "Core-TimeoutMs": "5000",
  "XYStage-JoyStick Fast Speed": "60",
  "XYStage-Maximum Speed (Do Not Change)": "7.5000",
  "ElapsedTime-ms": 3855,
  "AAAOTF-Name": "AAAOTF",
  "Wheel-A-Description": "Sutter Lambda filter wheel adapter",
  "Frame": 0,
  "Width": 512,
  "COM5-Handshaking": "Off",
  "PositionName": null,
  "ZeissReflectorTurret-State": "3",
  "Height": 512,
  "Andor-TransposeMirrorX": "0",
  "Andor-TransposeMirrorY": "0",
  "COM2-BaudRate": "9600",
  "Wheel-A-Delay_ms": "0.0000",
  "COM6-Handshaking": "Off",
  "COM8-DataBits": "8",
  "COM5-DelayBetweenCharsMs": "0.0000",
  "CSUX-DriveSpeed-Name": "CSUX-DriveSpeed",
  "XYStage-Description": "ASI XY stage driver adapter",
  "COM4-Handshaking": "Off",
  "Andor-FrameTransfer": "Off",
  "PixelType": "GRAY16",
  "Andor-TransposeXY": "0",
  "COM4-AnswerTimeout": "500.0000",
  "COM2-Parity": "None",
  "COM8-StopBits": "1",
  "Andor-CCDTemperature Help": "Wait for temperature to stabilize before acquisition.",
  "YPositionUm": -2305.7000000000003,
  "COM6-AnswerTimeout": "500.0000",
  "Andor-TimeOut": "10000",
  "Andor-Trigger": "Software",
  "COM8-Description": "Serial port driver (boost:asio)",
  "COM6-Name": "COM6",
  "XYStage-JoyStick Reverse": "Off",
  "Andor-OptAcquireMode Description": "",
  "XYStage-FinishError-PCROS(nm)": "24.0000"
},
"FrameKey-0-1-4": {
  "CSUX-DriveSpeed-State": "4375",
  "Core-Initialize": "1",
  "Andor-FanMode": "Full",
  "Andor-SpuriousNoiseFilterDescription": "Recommended Range",
  "Andor-BaselineClamp": "Enabled",
  "ZeissTransmittedLightShutter-Description": "Zeiss Transmitted Light Shutter",
  "ZeissReflectedLightShutter-Description": "Zeiss Reflected Light Shutter",
  "Andor-CountConvert": "Counts",
  "XYStage-Speed-S": "5.7459",
  "ROI": "0-0-512-512",
  "Andor-SpuriousNoiseFilterThreshold": "0.0000",
  "COM5-AnswerTimeout": "8000.0000",
  "COM5-StopBits": "1",
  "Andor-Region of Interest": "Full Image",
  "XYStage-Error-E(nm)": "400.0000",
  "XYStage-StepSizeX_um": "0.0100",
  "CSUX-Hub-Name": "CSUX-Hub",
  "Andor-Advanced | Snap Image Timing Mode": "Delay for Exposure",
  "SlicePosition": 284.454,
  "Andor-CoolerMode": "Fan off at shutdown",
  "Exposure-ms": 200,
  "COM6-DelayBetweenCharsMs": "0.0000",
  "ZeissScope-Description": "Zeiss microscope CAN bus adapter",
  "COM6-Parity": "None",
  "ZeissFocusAxis-Move Mode": "Direct move to target",
  "CSUX-DriveSpeed-AutoAdjust": "0.0000",
  "Wheel-A-Busy": "0",
  "Andor-Pre-Amp-Gain": "4.9x",
  "XYStage-Name": "XYStage",
  "Andor-Shutter Closing Time": "20",
  "CSUX-Hub-Port": "COM5",
  "Andor-EMSwitch": "On",
  "COM2-DataBits": "8",
  "COM2-StopBits": "1",
  "AxisPositions": null,
  "COM5-BaudRate": "115200",
  "Andor-1. Camera Information : | Type | Model | Serial No. |": "| iXon | DU897_BV | 8593 |",
  "ZeissReflectedLightShutter-Name": "ZeissReflectedLightShutter",
  "ZeissScope-Port": "COM6",
  "ZeissScope-Name": "ZeissScope",
  "XYStage-Port": "COM4",
  "COM5-Verbose": "1",
  "CSUX-Hub-Description": "Yokogawa CSUX hub",
  "AAAOTF-Power (% of max)": "27.0000",
  "COM8-DelayBetweenCharsMs": "0.0000",
  "AAAOTF-Port": "COM8",
  "Wheel-A-Label": "Filter-4",
  "COM8-AnswerTimeout": "500.0000",
  "Andor-Camera": "| iXon | DU897_BV | 8593 |",
  "Andor-Gain": "393",
  "UUID": "b4d3ab6a-3bfe-4e25-9ad1-d1803a63b2ec",
  "Core-Camera": "Andor",
  "Core-SLM": "",
  "Wheel-A-Name": "Wheel-A",
  "Andor-CountConvertWavelength": "0.0000",
  "Andor-Shutter TTL Value": "High to Open",
  "Wheel-A-Port": "COM2",
  "Core-ChannelGroup": "Laser",
  "PositionIndex": 0,
  "WaitInterval": null,
  "COM2-DelayBetweenCharsMs": "0.0000",
  "PixelSizeUm": 0,
  "ZeissReflectorTurret-Description": "Reflector Turret",
  "CSUX-DriveSpeed-Run": "On",
  "ZeissReflectedLightShutter-State": "0",
  "Andor-Shutter Opening Time": "20",
  "Summary": {
    "Slices": 16,
    "InitialPositionList": null,
    "Interval_ms": 0,
    "UUID": "8302d4f8-a8c6-482f-bdbd-e07225a4d2dd",
    "UserName": "ColdSpring",
    "Depth": 2,
    "PixelType": "GRAY16",
    "Time": "2023-03-06 15:10:13 +0800",
    "Date": "2023-03-06",
    "z-step_um": -0.8000000000000114,
    "MetadataVersion": 10,
    "PositionIndex": 0,
    "SlicesFirst": false,
    "ChContrastMin": [
      0,
      0
    ],
    "Width": 512,
    "PixelAspect": 1,
    "MicroManagerVersion": "1.4.16",
    "ROI": [
      0,
      0,
      512,
      512
    ],
    "ChNames": [
      "L-488",
      "L-561"
    ],
    "IJType": 1,
    "GridRow": 0,
    "Comment": "",
    "Height": 512,
    "GridColumn": 0,
    "Prefix": "20230306 OSM-3-G444E-GFP; Scarlet-CHE-3_13",
    "PixelSize_um": 0,
    "Frames": 1,
    "BitDepth": 14,
    "KeepShutterOpenChannels": false,
    "Source": "Micro-Manager",
    "Channels": 2,
    "ComputerName": "T3610-MP",
    "CustomIntervals_ms": [],
    "KeepShutterOpenSlices": false,
    "ChColors": [
      -16724941,
      -3407617
    ],
    "TimeFirst": false,
    "ChContrastMax": [
      65536,
      65536
    ],
    "Positions": 1,
    "Directory": "Y:\\XC\\20230306 OSM-3-G444E-GFP; Scarlet-CHE-3"
  },
  "Source": "Andor",
  "XYStage-OverShoot(um)": "0.0000",
  "XYStage-Wait_Cycles": "0",
  "COM4-StopBits": "1",
  "Andor-Binning": "1",
  "Andor-FrameTransfer Help": "Should only turn on FrameTransfer if using Burst or Live mode.",
  "COM4-DataBits": "8",
  "ZeissTransmittedLightShutter-Name": "ZeissTransmittedLightShutter",
  "XYStage-MotorOnOff": "On",
  "Andor-SpuriousNoiseFilter": "None",
  "Andor-Shutter": "Open",
  "Andor-OptAcquireMode": "",
  "COM2-AnswerTimeout": "500.0000",
  "COM5-DataBits": "8",
  "Binning": "1",
  "Andor-ReadoutTime": "35",
  "Andor-Description": "Andor camera adapter",
  "Wheel-A-Speed": "3",
  "COM4-DelayBetweenCharsMs": "0.0000",
  "COM5-Parity": "None",
  "Andor-Advanced | Snap Image Additional Delay (ms)": "0",
  "Andor-Exposure": "200.00",
  "COM5-Description": "Serial port driver (boost:asio)",
  "Andor-TransposeCorrection": "0",
  "COM4-Description": "Serial port driver (boost:asio)",
  "COM8-Verbose": "1",
  "CSUX-DriveSpeed-Description": "CSUX Drive Speed",
  "Andor-VerticalSpeed": "3.30",
  "XYStage-TransposeMirrorY": "0",
  "XPositionUm": -2425.2000000000003,
  "XYStage-TransposeMirrorX": "0",
  "ZeissFocusAxis-Velocity-Acceleration": "Fast",
  "COM2-Handshaking": "Off",
  "ZeissReflectorTurret-Label": "4-100 % Mirror",
  "COM6-DataBits": "8",
  "FileName": "img_000000000_L-561_004.tif",
  "Andor-CCDTemperature": "-69",
  "Core-Galvo": "Undefined",
  "Position": "Default",
  "COM8-BaudRate": "19200",
  "Andor-VerticalClockVoltage": "Normal",
  "COM8-Handshaking": "Off",
  "CameraChannelIndex": 0,
  "SliceIndex": 4,
  "ZPositionUm": 284.454,
  "Core-Focus": "ZeissFocusAxis",
  "Andor-ReadoutMode": "10.000 MHz",
  "Channel": "L-561",
  "AAAOTF-Description": "AA AOTF Shutter Controller driver adapter",
  "CSUX-Shutter-Name": "CSUX-Shutter",
  "COM5-Name": "COM5",
  "FrameIndex": 0,
  "XYStage-Version": "Version: USB-9.2e ",
  "COM6-BaudRate": "57600",
  "XYStage-Backlash-B": "0.0400",
  "COM6-Description": "Serial port driver (boost:asio)",
  "COM8-Name": "COM8",
  "COM2-Description": "Serial port driver (boost:asio)",
  "Andor-ActualInterval-ms": "135.60",
  "AAAOTF-State": "0",
  "Andor-PixelType": "16bit",
  "COM2-Name": "COM2",
  "Camera": "",
  "COM4-Parity": "None",
  "Core-ImageProcessor": "",
  "Wheel-A-ClosedPosition": "",
  "CSUX-Shutter-Description": "CSUX Shutter",
  "Andor-Output_Amplifier": "Electron Multiplying",
  "XYStage-StepSizeY_um": "0.0100",
  "AAAOTF-Channel": "3",
  "ZeissFocusAxis-Position": "282.6720",
  "Core-AutoShutter": "1",
  "ZeissTransmittedLightShutter-State": "0",
  "NextFrame": 0,
  "Core-XYStage": "XYStage",
  "COM8-Parity": "None",
  "COM6-StopBits": "1",
  "Time": "2023-03-06 15:10:16 +0800",
  "COM4-Name": "COM4",
  "Andor-Isolated Crop Mode": "Off",
  "ZeissScope-AnswerTimeOut": "250.0000",
  "COM4-BaudRate": "9600",
  "Andor-CCDTemperatureSetPoint": "-70",
  "Core-AutoFocus": "",
  "COM2-Verbose": "1",
  "CSUX-Shutter-State": "Open",
  "BitDepth": 14,
  "Slice": 4,
  "COM6-Verbose": "1",
  "XYStage-JoyStick Slow Speed": "5",
  "COM4-Verbose": "1",
  "AAAOTF-Maximum intensity (dB)": "1900",
  "ZeissScope-Microscope Version": "Application version: ",
  "ChannelIndex": 1,
  "Core-Shutter": "AAAOTF",
  "Wheel-A-State": "4",
  "ZeissReflectorTurret-Name": "ZeissReflectorTurret",
  "Core-TimeoutMs": "5000",
  "XYStage-JoyStick Fast Speed": "60",
  "XYStage-Maximum Speed (Do Not Change)": "7.5000",
  "ElapsedTime-ms": 4210,
  "AAAOTF-Name": "AAAOTF",
  "Wheel-A-Description": "Sutter Lambda filter wheel adapter",
  "Frame": 0,
  "Width": 512,
  "COM5-Handshaking": "Off",
  "PositionName": null,
  "ZeissReflectorTurret-State": "3",
  "Height": 512,
  "Andor-TransposeMirrorX": "0",
  "Andor-TransposeMirrorY": "0",
  "COM2-BaudRate": "9600",
  "Wheel-A-Delay_ms": "0.0000",
  "COM6-Handshaking": "Off",
  "COM8-DataBits": "8",
  "COM5-DelayBetweenCharsMs": "0.0000",
  "CSUX-DriveSpeed-Name": "CSUX-DriveSpeed",
  "XYStage-Description": "ASI XY stage driver adapter",
  "COM4-Handshaking": "Off",
  "Andor-FrameTransfer": "Off",
  "PixelType": "GRAY16",
  "Andor-TransposeXY": "0",
  "COM4-AnswerTimeout": "500.0000",
  "COM2-Parity": "None",
  "COM8-StopBits": "1",
  "Andor-CCDTemperature Help": "Wait for temperature to stabilize before acquisition.",
  "YPositionUm": -2305.7000000000003,
  "COM6-AnswerTimeout": "500.0000",
  "Andor-TimeOut": "10000",
  "Andor-Trigger": "Software",
  "COM8-Description": "Serial port driver (boost:asio)",
  "COM6-Name": "COM6",
  "XYStage-JoyStick Reverse": "Off",
  "Andor-OptAcquireMode Description": "",
  "XYStage-FinishError-PCROS(nm)": "24.0000"
},
"FrameKey-0-0-5": {
  "CSUX-DriveSpeed-State": "4375",
  "Core-Initialize": "1",
  "Andor-FanMode": "Full",
  "Andor-SpuriousNoiseFilterDescription": "Recommended Range",
  "Andor-BaselineClamp": "Enabled",
  "ZeissTransmittedLightShutter-Description": "Zeiss Transmitted Light Shutter",
  "ZeissReflectedLightShutter-Description": "Zeiss Reflected Light Shutter",
  "Andor-CountConvert": "Counts",
  "XYStage-Speed-S": "5.7459",
  "ROI": "0-0-512-512",
  "Andor-SpuriousNoiseFilterThreshold": "0.0000",
  "COM5-AnswerTimeout": "8000.0000",
  "COM5-StopBits": "1",
  "Andor-Region of Interest": "Full Image",
  "XYStage-Error-E(nm)": "400.0000",
  "XYStage-StepSizeX_um": "0.0100",
  "CSUX-Hub-Name": "CSUX-Hub",
  "Andor-Advanced | Snap Image Timing Mode": "Delay for Exposure",
  "SlicePosition": 283.654,
  "Andor-CoolerMode": "Fan off at shutdown",
  "Exposure-ms": 200,
  "COM6-DelayBetweenCharsMs": "0.0000",
  "ZeissScope-Description": "Zeiss microscope CAN bus adapter",
  "COM6-Parity": "None",
  "ZeissFocusAxis-Move Mode": "Direct move to target",
  "CSUX-DriveSpeed-AutoAdjust": "0.0000",
  "Wheel-A-Busy": "0",
  "Andor-Pre-Amp-Gain": "4.9x",
  "XYStage-Name": "XYStage",
  "Andor-Shutter Closing Time": "20",
  "CSUX-Hub-Port": "COM5",
  "Andor-EMSwitch": "On",
  "COM2-DataBits": "8",
  "COM2-StopBits": "1",
  "AxisPositions": null,
  "COM5-BaudRate": "115200",
  "Andor-1. Camera Information : | Type | Model | Serial No. |": "| iXon | DU897_BV | 8593 |",
  "ZeissReflectedLightShutter-Name": "ZeissReflectedLightShutter",
  "ZeissScope-Port": "COM6",
  "ZeissScope-Name": "ZeissScope",
  "XYStage-Port": "COM4",
  "COM5-Verbose": "1",
  "CSUX-Hub-Description": "Yokogawa CSUX hub",
  "AAAOTF-Power (% of max)": "27.6000",
  "COM8-DelayBetweenCharsMs": "0.0000",
  "AAAOTF-Port": "COM8",
  "Wheel-A-Label": "Filter-3",
  "COM8-AnswerTimeout": "500.0000",
  "Andor-Camera": "| iXon | DU897_BV | 8593 |",
  "Andor-Gain": "393",
  "UUID": "328ea6ca-aa2d-4834-a36f-95af38894cac",
  "Core-Camera": "Andor",
  "Core-SLM": "",
  "Wheel-A-Name": "Wheel-A",
  "Andor-CountConvertWavelength": "0.0000",
  "Andor-Shutter TTL Value": "High to Open",
  "Wheel-A-Port": "COM2",
  "Core-ChannelGroup": "Laser",
  "PositionIndex": 0,
  "WaitInterval": null,
  "COM2-DelayBetweenCharsMs": "0.0000",
  "PixelSizeUm": 0,
  "ZeissReflectorTurret-Description": "Reflector Turret",
  "CSUX-DriveSpeed-Run": "On",
  "ZeissReflectedLightShutter-State": "0",
  "Andor-Shutter Opening Time": "20",
  "Summary": {
    "Slices": 16,
    "InitialPositionList": null,
    "Interval_ms": 0,
    "UUID": "8302d4f8-a8c6-482f-bdbd-e07225a4d2dd",
    "UserName": "ColdSpring",
    "Depth": 2,
    "PixelType": "GRAY16",
    "Time": "2023-03-06 15:10:13 +0800",
    "Date": "2023-03-06",
    "z-step_um": -0.8000000000000114,
    "MetadataVersion": 10,
    "PositionIndex": 0,
    "SlicesFirst": false,
    "ChContrastMin": [
      0,
      0
    ],
    "Width": 512,
    "PixelAspect": 1,
    "MicroManagerVersion": "1.4.16",
    "ROI": [
      0,
      0,
      512,
      512
    ],
    "ChNames": [
      "L-488",
      "L-561"
    ],
    "IJType": 1,
    "GridRow": 0,
    "Comment": "",
    "Height": 512,
    "GridColumn": 0,
    "Prefix": "20230306 OSM-3-G444E-GFP; Scarlet-CHE-3_13",
    "PixelSize_um": 0,
    "Frames": 1,
    "BitDepth": 14,
    "KeepShutterOpenChannels": false,
    "Source": "Micro-Manager",
    "Channels": 2,
    "ComputerName": "T3610-MP",
    "CustomIntervals_ms": [],
    "KeepShutterOpenSlices": false,
    "ChColors": [
      -16724941,
      -3407617
    ],
    "TimeFirst": false,
    "ChContrastMax": [
      65536,
      65536
    ],
    "Positions": 1,
    "Directory": "Y:\\XC\\20230306 OSM-3-G444E-GFP; Scarlet-CHE-3"
  },
  "Source": "Andor",
  "XYStage-OverShoot(um)": "0.0000",
  "XYStage-Wait_Cycles": "0",
  "COM4-StopBits": "1",
  "Andor-Binning": "1",
  "Andor-FrameTransfer Help": "Should only turn on FrameTransfer if using Burst or Live mode.",
  "COM4-DataBits": "8",
  "ZeissTransmittedLightShutter-Name": "ZeissTransmittedLightShutter",
  "XYStage-MotorOnOff": "On",
  "Andor-SpuriousNoiseFilter": "None",
  "Andor-Shutter": "Open",
  "Andor-OptAcquireMode": "",
  "COM2-AnswerTimeout": "500.0000",
  "COM5-DataBits": "8",
  "Binning": "1",
  "Andor-ReadoutTime": "35",
  "Andor-Description": "Andor camera adapter",
  "Wheel-A-Speed": "3",
  "COM4-DelayBetweenCharsMs": "0.0000",
  "COM5-Parity": "None",
  "Andor-Advanced | Snap Image Additional Delay (ms)": "0",
  "Andor-Exposure": "200.00",
  "COM5-Description": "Serial port driver (boost:asio)",
  "Andor-TransposeCorrection": "0",
  "COM4-Description": "Serial port driver (boost:asio)",
  "COM8-Verbose": "1",
  "CSUX-DriveSpeed-Description": "CSUX Drive Speed",
  "Andor-VerticalSpeed": "3.30",
  "XYStage-TransposeMirrorY": "0",
  "XPositionUm": -2425.2000000000003,
  "XYStage-TransposeMirrorX": "0",
  "ZeissFocusAxis-Velocity-Acceleration": "Fast",
  "COM2-Handshaking": "Off",
  "ZeissReflectorTurret-Label": "4-100 % Mirror",
  "COM6-DataBits": "8",
  "FileName": "img_000000000_L-488_005.tif",
  "Andor-CCDTemperature": "-69",
  "Core-Galvo": "Undefined",
  "Position": "Default",
  "COM8-BaudRate": "19200",
  "Andor-VerticalClockVoltage": "Normal",
  "COM8-Handshaking": "Off",
  "CameraChannelIndex": 0,
  "SliceIndex": 5,
  "ZPositionUm": 283.654,
  "Core-Focus": "ZeissFocusAxis",
  "Andor-ReadoutMode": "10.000 MHz",
  "Channel": "L-488",
  "AAAOTF-Description": "AA AOTF Shutter Controller driver adapter",
  "CSUX-Shutter-Name": "CSUX-Shutter",
  "COM5-Name": "COM5",
  "FrameIndex": 0,
  "XYStage-Version": "Version: USB-9.2e ",
  "COM6-BaudRate": "57600",
  "XYStage-Backlash-B": "0.0400",
  "COM6-Description": "Serial port driver (boost:asio)",
  "COM8-Name": "COM8",
  "COM2-Description": "Serial port driver (boost:asio)",
  "Andor-ActualInterval-ms": "135.60",
  "AAAOTF-State": "0",
  "Andor-PixelType": "16bit",
  "COM2-Name": "COM2",
  "Camera": "",
  "COM4-Parity": "None",
  "Core-ImageProcessor": "",
  "Wheel-A-ClosedPosition": "",
  "CSUX-Shutter-Description": "CSUX Shutter",
  "Andor-Output_Amplifier": "Electron Multiplying",
  "XYStage-StepSizeY_um": "0.0100",
  "AAAOTF-Channel": "2",
  "ZeissFocusAxis-Position": "282.6720",
  "Core-AutoShutter": "1",
  "ZeissTransmittedLightShutter-State": "0",
  "NextFrame": 0,
  "Core-XYStage": "XYStage",
  "COM8-Parity": "None",
  "COM6-StopBits": "1",
  "Time": "2023-03-06 15:10:17 +0800",
  "COM4-Name": "COM4",
  "Andor-Isolated Crop Mode": "Off",
  "ZeissScope-AnswerTimeOut": "250.0000",
  "COM4-BaudRate": "9600",
  "Andor-CCDTemperatureSetPoint": "-70",
  "Core-AutoFocus": "",
  "COM2-Verbose": "1",
  "CSUX-Shutter-State": "Open",
  "BitDepth": 14,
  "Slice": 5,
  "COM6-Verbose": "1",
  "XYStage-JoyStick Slow Speed": "5",
  "COM4-Verbose": "1",
  "AAAOTF-Maximum intensity (dB)": "1900",
  "ZeissScope-Microscope Version": "Application version: ",
  "ChannelIndex": 0,
  "Core-Shutter": "AAAOTF",
  "Wheel-A-State": "4",
  "ZeissReflectorTurret-Name": "ZeissReflectorTurret",
  "Core-TimeoutMs": "5000",
  "XYStage-JoyStick Fast Speed": "60",
  "XYStage-Maximum Speed (Do Not Change)": "7.5000",
  "ElapsedTime-ms": 4654,
  "AAAOTF-Name": "AAAOTF",
  "Wheel-A-Description": "Sutter Lambda filter wheel adapter",
  "Frame": 0,
  "Width": 512,
  "COM5-Handshaking": "Off",
  "PositionName": null,
  "ZeissReflectorTurret-State": "3",
  "Height": 512,
  "Andor-TransposeMirrorX": "0",
  "Andor-TransposeMirrorY": "0",
  "COM2-BaudRate": "9600",
  "Wheel-A-Delay_ms": "0.0000",
  "COM6-Handshaking": "Off",
  "COM8-DataBits": "8",
  "COM5-DelayBetweenCharsMs": "0.0000",
  "CSUX-DriveSpeed-Name": "CSUX-DriveSpeed",
  "XYStage-Description": "ASI XY stage driver adapter",
  "COM4-Handshaking": "Off",
  "Andor-FrameTransfer": "Off",
  "PixelType": "GRAY16",
  "Andor-TransposeXY": "0",
  "COM4-AnswerTimeout": "500.0000",
  "COM2-Parity": "None",
  "COM8-StopBits": "1",
  "Andor-CCDTemperature Help": "Wait for temperature to stabilize before acquisition.",
  "YPositionUm": -2305.7000000000003,
  "COM6-AnswerTimeout": "500.0000",
  "Andor-TimeOut": "10000",
  "Andor-Trigger": "Software",
  "COM8-Description": "Serial port driver (boost:asio)",
  "COM6-Name": "COM6",
  "XYStage-JoyStick Reverse": "Off",
  "Andor-OptAcquireMode Description": "",
  "XYStage-FinishError-PCROS(nm)": "24.0000"
},
"FrameKey-0-1-5": {
  "CSUX-DriveSpeed-State": "4375",
  "Core-Initialize": "1",
  "Andor-FanMode": "Full",
  "Andor-SpuriousNoiseFilterDescription": "Recommended Range",
  "Andor-BaselineClamp": "Enabled",
  "ZeissTransmittedLightShutter-Description": "Zeiss Transmitted Light Shutter",
  "ZeissReflectedLightShutter-Description": "Zeiss Reflected Light Shutter",
  "Andor-CountConvert": "Counts",
  "XYStage-Speed-S": "5.7459",
  "ROI": "0-0-512-512",
  "Andor-SpuriousNoiseFilterThreshold": "0.0000",
  "COM5-AnswerTimeout": "8000.0000",
  "COM5-StopBits": "1",
  "Andor-Region of Interest": "Full Image",
  "XYStage-Error-E(nm)": "400.0000",
  "XYStage-StepSizeX_um": "0.0100",
  "CSUX-Hub-Name": "CSUX-Hub",
  "Andor-Advanced | Snap Image Timing Mode": "Delay for Exposure",
  "SlicePosition": 283.654,
  "Andor-CoolerMode": "Fan off at shutdown",
  "Exposure-ms": 200,
  "COM6-DelayBetweenCharsMs": "0.0000",
  "ZeissScope-Description": "Zeiss microscope CAN bus adapter",
  "COM6-Parity": "None",
  "ZeissFocusAxis-Move Mode": "Direct move to target",
  "CSUX-DriveSpeed-AutoAdjust": "0.0000",
  "Wheel-A-Busy": "0",
  "Andor-Pre-Amp-Gain": "4.9x",
  "XYStage-Name": "XYStage",
  "Andor-Shutter Closing Time": "20",
  "CSUX-Hub-Port": "COM5",
  "Andor-EMSwitch": "On",
  "COM2-DataBits": "8",
  "COM2-StopBits": "1",
  "AxisPositions": null,
  "COM5-BaudRate": "115200",
  "Andor-1. Camera Information : | Type | Model | Serial No. |": "| iXon | DU897_BV | 8593 |",
  "ZeissReflectedLightShutter-Name": "ZeissReflectedLightShutter",
  "ZeissScope-Port": "COM6",
  "ZeissScope-Name": "ZeissScope",
  "XYStage-Port": "COM4",
  "COM5-Verbose": "1",
  "CSUX-Hub-Description": "Yokogawa CSUX hub",
  "AAAOTF-Power (% of max)": "27.0000",
  "COM8-DelayBetweenCharsMs": "0.0000",
  "AAAOTF-Port": "COM8",
  "Wheel-A-Label": "Filter-4",
  "COM8-AnswerTimeout": "500.0000",
  "Andor-Camera": "| iXon | DU897_BV | 8593 |",
  "Andor-Gain": "393",
  "UUID": "9fcae6b2-ab1e-4bae-a603-39d6849dcc46",
  "Core-Camera": "Andor",
  "Core-SLM": "",
  "Wheel-A-Name": "Wheel-A",
  "Andor-CountConvertWavelength": "0.0000",
  "Andor-Shutter TTL Value": "High to Open",
  "Wheel-A-Port": "COM2",
  "Core-ChannelGroup": "Laser",
  "PositionIndex": 0,
  "WaitInterval": null,
  "COM2-DelayBetweenCharsMs": "0.0000",
  "PixelSizeUm": 0,
  "ZeissReflectorTurret-Description": "Reflector Turret",
  "CSUX-DriveSpeed-Run": "On",
  "ZeissReflectedLightShutter-State": "0",
  "Andor-Shutter Opening Time": "20",
  "Summary": {
    "Slices": 16,
    "InitialPositionList": null,
    "Interval_ms": 0,
    "UUID": "8302d4f8-a8c6-482f-bdbd-e07225a4d2dd",
    "UserName": "ColdSpring",
    "Depth": 2,
    "PixelType": "GRAY16",
    "Time": "2023-03-06 15:10:13 +0800",
    "Date": "2023-03-06",
    "z-step_um": -0.8000000000000114,
    "MetadataVersion": 10,
    "PositionIndex": 0,
    "SlicesFirst": false,
    "ChContrastMin": [
      0,
      0
    ],
    "Width": 512,
    "PixelAspect": 1,
    "MicroManagerVersion": "1.4.16",
    "ROI": [
      0,
      0,
      512,
      512
    ],
    "ChNames": [
      "L-488",
      "L-561"
    ],
    "IJType": 1,
    "GridRow": 0,
    "Comment": "",
    "Height": 512,
    "GridColumn": 0,
    "Prefix": "20230306 OSM-3-G444E-GFP; Scarlet-CHE-3_13",
    "PixelSize_um": 0,
    "Frames": 1,
    "BitDepth": 14,
    "KeepShutterOpenChannels": false,
    "Source": "Micro-Manager",
    "Channels": 2,
    "ComputerName": "T3610-MP",
    "CustomIntervals_ms": [],
    "KeepShutterOpenSlices": false,
    "ChColors": [
      -16724941,
      -3407617
    ],
    "TimeFirst": false,
    "ChContrastMax": [
      65536,
      65536
    ],
    "Positions": 1,
    "Directory": "Y:\\XC\\20230306 OSM-3-G444E-GFP; Scarlet-CHE-3"
  },
  "Source": "Andor",
  "XYStage-OverShoot(um)": "0.0000",
  "XYStage-Wait_Cycles": "0",
  "COM4-StopBits": "1",
  "Andor-Binning": "1",
  "Andor-FrameTransfer Help": "Should only turn on FrameTransfer if using Burst or Live mode.",
  "COM4-DataBits": "8",
  "ZeissTransmittedLightShutter-Name": "ZeissTransmittedLightShutter",
  "XYStage-MotorOnOff": "On",
  "Andor-SpuriousNoiseFilter": "None",
  "Andor-Shutter": "Open",
  "Andor-OptAcquireMode": "",
  "COM2-AnswerTimeout": "500.0000",
  "COM5-DataBits": "8",
  "Binning": "1",
  "Andor-ReadoutTime": "35",
  "Andor-Description": "Andor camera adapter",
  "Wheel-A-Speed": "3",
  "COM4-DelayBetweenCharsMs": "0.0000",
  "COM5-Parity": "None",
  "Andor-Advanced | Snap Image Additional Delay (ms)": "0",
  "Andor-Exposure": "200.00",
  "COM5-Description": "Serial port driver (boost:asio)",
  "Andor-TransposeCorrection": "0",
  "COM4-Description": "Serial port driver (boost:asio)",
  "COM8-Verbose": "1",
  "CSUX-DriveSpeed-Description": "CSUX Drive Speed",
  "Andor-VerticalSpeed": "3.30",
  "XYStage-TransposeMirrorY": "0",
  "XPositionUm": -2425.2000000000003,
  "XYStage-TransposeMirrorX": "0",
  "ZeissFocusAxis-Velocity-Acceleration": "Fast",
  "COM2-Handshaking": "Off",
  "ZeissReflectorTurret-Label": "4-100 % Mirror",
  "COM6-DataBits": "8",
  "FileName": "img_000000000_L-561_005.tif",
  "Andor-CCDTemperature": "-69",
  "Core-Galvo": "Undefined",
  "Position": "Default",
  "COM8-BaudRate": "19200",
  "Andor-VerticalClockVoltage": "Normal",
  "COM8-Handshaking": "Off",
  "CameraChannelIndex": 0,
  "SliceIndex": 5,
  "ZPositionUm": 283.654,
  "Core-Focus": "ZeissFocusAxis",
  "Andor-ReadoutMode": "10.000 MHz",
  "Channel": "L-561",
  "AAAOTF-Description": "AA AOTF Shutter Controller driver adapter",
  "CSUX-Shutter-Name": "CSUX-Shutter",
  "COM5-Name": "COM5",
  "FrameIndex": 0,
  "XYStage-Version": "Version: USB-9.2e ",
  "COM6-BaudRate": "57600",
  "XYStage-Backlash-B": "0.0400",
  "COM6-Description": "Serial port driver (boost:asio)",
  "COM8-Name": "COM8",
  "COM2-Description": "Serial port driver (boost:asio)",
  "Andor-ActualInterval-ms": "135.60",
  "AAAOTF-State": "0",
  "Andor-PixelType": "16bit",
  "COM2-Name": "COM2",
  "Camera": "",
  "COM4-Parity": "None",
  "Core-ImageProcessor": "",
  "Wheel-A-ClosedPosition": "",
  "CSUX-Shutter-Description": "CSUX Shutter",
  "Andor-Output_Amplifier": "Electron Multiplying",
  "XYStage-StepSizeY_um": "0.0100",
  "AAAOTF-Channel": "3",
  "ZeissFocusAxis-Position": "282.6720",
  "Core-AutoShutter": "1",
  "ZeissTransmittedLightShutter-State": "0",
  "NextFrame": 0,
  "Core-XYStage": "XYStage",
  "COM8-Parity": "None",
  "COM6-StopBits": "1",
  "Time": "2023-03-06 15:10:17 +0800",
  "COM4-Name": "COM4",
  "Andor-Isolated Crop Mode": "Off",
  "ZeissScope-AnswerTimeOut": "250.0000",
  "COM4-BaudRate": "9600",
  "Andor-CCDTemperatureSetPoint": "-70",
  "Core-AutoFocus": "",
  "COM2-Verbose": "1",
  "CSUX-Shutter-State": "Open",
  "BitDepth": 14,
  "Slice": 5,
  "COM6-Verbose": "1",
  "XYStage-JoyStick Slow Speed": "5",
  "COM4-Verbose": "1",
  "AAAOTF-Maximum intensity (dB)": "1900",
  "ZeissScope-Microscope Version": "Application version: ",
  "ChannelIndex": 1,
  "Core-Shutter": "AAAOTF",
  "Wheel-A-State": "4",
  "ZeissReflectorTurret-Name": "ZeissReflectorTurret",
  "Core-TimeoutMs": "5000",
  "XYStage-JoyStick Fast Speed": "60",
  "XYStage-Maximum Speed (Do Not Change)": "7.5000",
  "ElapsedTime-ms": 5023,
  "AAAOTF-Name": "AAAOTF",
  "Wheel-A-Description": "Sutter Lambda filter wheel adapter",
  "Frame": 0,
  "Width": 512,
  "COM5-Handshaking": "Off",
  "PositionName": null,
  "ZeissReflectorTurret-State": "3",
  "Height": 512,
  "Andor-TransposeMirrorX": "0",
  "Andor-TransposeMirrorY": "0",
  "COM2-BaudRate": "9600",
  "Wheel-A-Delay_ms": "0.0000",
  "COM6-Handshaking": "Off",
  "COM8-DataBits": "8",
  "COM5-DelayBetweenCharsMs": "0.0000",
  "CSUX-DriveSpeed-Name": "CSUX-DriveSpeed",
  "XYStage-Description": "ASI XY stage driver adapter",
  "COM4-Handshaking": "Off",
  "Andor-FrameTransfer": "Off",
  "PixelType": "GRAY16",
  "Andor-TransposeXY": "0",
  "COM4-AnswerTimeout": "500.0000",
  "COM2-Parity": "None",
  "COM8-StopBits": "1",
  "Andor-CCDTemperature Help": "Wait for temperature to stabilize before acquisition.",
  "YPositionUm": -2305.7000000000003,
  "COM6-AnswerTimeout": "500.0000",
  "Andor-TimeOut": "10000",
  "Andor-Trigger": "Software",
  "COM8-Description": "Serial port driver (boost:asio)",
  "COM6-Name": "COM6",
  "XYStage-JoyStick Reverse": "Off",
  "Andor-OptAcquireMode Description": "",
  "XYStage-FinishError-PCROS(nm)": "24.0000"
},
"FrameKey-0-0-6": {
  "CSUX-DriveSpeed-State": "4375",
  "Core-Initialize": "1",
  "Andor-FanMode": "Full",
  "Andor-SpuriousNoiseFilterDescription": "Recommended Range",
  "Andor-BaselineClamp": "Enabled",
  "ZeissTransmittedLightShutter-Description": "Zeiss Transmitted Light Shutter",
  "ZeissReflectedLightShutter-Description": "Zeiss Reflected Light Shutter",
  "Andor-CountConvert": "Counts",
  "XYStage-Speed-S": "5.7459",
  "ROI": "0-0-512-512",
  "Andor-SpuriousNoiseFilterThreshold": "0.0000",
  "COM5-AnswerTimeout": "8000.0000",
  "COM5-StopBits": "1",
  "Andor-Region of Interest": "Full Image",
  "XYStage-Error-E(nm)": "400.0000",
  "XYStage-StepSizeX_um": "0.0100",
  "CSUX-Hub-Name": "CSUX-Hub",
  "Andor-Advanced | Snap Image Timing Mode": "Delay for Exposure",
  "SlicePosition": 282.854,
  "Andor-CoolerMode": "Fan off at shutdown",
  "Exposure-ms": 200,
  "COM6-DelayBetweenCharsMs": "0.0000",
  "ZeissScope-Description": "Zeiss microscope CAN bus adapter",
  "COM6-Parity": "None",
  "ZeissFocusAxis-Move Mode": "Direct move to target",
  "CSUX-DriveSpeed-AutoAdjust": "0.0000",
  "Wheel-A-Busy": "0",
  "Andor-Pre-Amp-Gain": "4.9x",
  "XYStage-Name": "XYStage",
  "Andor-Shutter Closing Time": "20",
  "CSUX-Hub-Port": "COM5",
  "Andor-EMSwitch": "On",
  "COM2-DataBits": "8",
  "COM2-StopBits": "1",
  "AxisPositions": null,
  "COM5-BaudRate": "115200",
  "Andor-1. Camera Information : | Type | Model | Serial No. |": "| iXon | DU897_BV | 8593 |",
  "ZeissReflectedLightShutter-Name": "ZeissReflectedLightShutter",
  "ZeissScope-Port": "COM6",
  "ZeissScope-Name": "ZeissScope",
  "XYStage-Port": "COM4",
  "COM5-Verbose": "1",
  "CSUX-Hub-Description": "Yokogawa CSUX hub",
  "AAAOTF-Power (% of max)": "27.6000",
  "COM8-DelayBetweenCharsMs": "0.0000",
  "AAAOTF-Port": "COM8",
  "Wheel-A-Label": "Filter-3",
  "COM8-AnswerTimeout": "500.0000",
  "Andor-Camera": "| iXon | DU897_BV | 8593 |",
  "Andor-Gain": "393",
  "UUID": "468fe173-8811-4d8a-9672-dac901a126b8",
  "Core-Camera": "Andor",
  "Core-SLM": "",
  "Wheel-A-Name": "Wheel-A",
  "Andor-CountConvertWavelength": "0.0000",
  "Andor-Shutter TTL Value": "High to Open",
  "Wheel-A-Port": "COM2",
  "Core-ChannelGroup": "Laser",
  "PositionIndex": 0,
  "WaitInterval": null,
  "COM2-DelayBetweenCharsMs": "0.0000",
  "PixelSizeUm": 0,
  "ZeissReflectorTurret-Description": "Reflector Turret",
  "CSUX-DriveSpeed-Run": "On",
  "ZeissReflectedLightShutter-State": "0",
  "Andor-Shutter Opening Time": "20",
  "Summary": {
    "Slices": 16,
    "InitialPositionList": null,
    "Interval_ms": 0,
    "UUID": "8302d4f8-a8c6-482f-bdbd-e07225a4d2dd",
    "UserName": "ColdSpring",
    "Depth": 2,
    "PixelType": "GRAY16",
    "Time": "2023-03-06 15:10:13 +0800",
    "Date": "2023-03-06",
    "z-step_um": -0.8000000000000114,
    "MetadataVersion": 10,
    "PositionIndex": 0,
    "SlicesFirst": false,
    "ChContrastMin": [
      0,
      0
    ],
    "Width": 512,
    "PixelAspect": 1,
    "MicroManagerVersion": "1.4.16",
    "ROI": [
      0,
      0,
      512,
      512
    ],
    "ChNames": [
      "L-488",
      "L-561"
    ],
    "IJType": 1,
    "GridRow": 0,
    "Comment": "",
    "Height": 512,
    "GridColumn": 0,
    "Prefix": "20230306 OSM-3-G444E-GFP; Scarlet-CHE-3_13",
    "PixelSize_um": 0,
    "Frames": 1,
    "BitDepth": 14,
    "KeepShutterOpenChannels": false,
    "Source": "Micro-Manager",
    "Channels": 2,
    "ComputerName": "T3610-MP",
    "CustomIntervals_ms": [],
    "KeepShutterOpenSlices": false,
    "ChColors": [
      -16724941,
      -3407617
    ],
    "TimeFirst": false,
    "ChContrastMax": [
      65536,
      65536
    ],
    "Positions": 1,
    "Directory": "Y:\\XC\\20230306 OSM-3-G444E-GFP; Scarlet-CHE-3"
  },
  "Source": "Andor",
  "XYStage-OverShoot(um)": "0.0000",
  "XYStage-Wait_Cycles": "0",
  "COM4-StopBits": "1",
  "Andor-Binning": "1",
  "Andor-FrameTransfer Help": "Should only turn on FrameTransfer if using Burst or Live mode.",
  "COM4-DataBits": "8",
  "ZeissTransmittedLightShutter-Name": "ZeissTransmittedLightShutter",
  "XYStage-MotorOnOff": "On",
  "Andor-SpuriousNoiseFilter": "None",
  "Andor-Shutter": "Open",
  "Andor-OptAcquireMode": "",
  "COM2-AnswerTimeout": "500.0000",
  "COM5-DataBits": "8",
  "Binning": "1",
  "Andor-ReadoutTime": "35",
  "Andor-Description": "Andor camera adapter",
  "Wheel-A-Speed": "3",
  "COM4-DelayBetweenCharsMs": "0.0000",
  "COM5-Parity": "None",
  "Andor-Advanced | Snap Image Additional Delay (ms)": "0",
  "Andor-Exposure": "200.00",
  "COM5-Description": "Serial port driver (boost:asio)",
  "Andor-TransposeCorrection": "0",
  "COM4-Description": "Serial port driver (boost:asio)",
  "COM8-Verbose": "1",
  "CSUX-DriveSpeed-Description": "CSUX Drive Speed",
  "Andor-VerticalSpeed": "3.30",
  "XYStage-TransposeMirrorY": "0",
  "XPositionUm": -2425.2000000000003,
  "XYStage-TransposeMirrorX": "0",
  "ZeissFocusAxis-Velocity-Acceleration": "Fast",
  "COM2-Handshaking": "Off",
  "ZeissReflectorTurret-Label": "4-100 % Mirror",
  "COM6-DataBits": "8",
  "FileName": "img_000000000_L-488_006.tif",
  "Andor-CCDTemperature": "-69",
  "Core-Galvo": "Undefined",
  "Position": "Default",
  "COM8-BaudRate": "19200",
  "Andor-VerticalClockVoltage": "Normal",
  "COM8-Handshaking": "Off",
  "CameraChannelIndex": 0,
  "SliceIndex": 6,
  "ZPositionUm": 282.854,
  "Core-Focus": "ZeissFocusAxis",
  "Andor-ReadoutMode": "10.000 MHz",
  "Channel": "L-488",
  "AAAOTF-Description": "AA AOTF Shutter Controller driver adapter",
  "CSUX-Shutter-Name": "CSUX-Shutter",
  "COM5-Name": "COM5",
  "FrameIndex": 0,
  "XYStage-Version": "Version: USB-9.2e ",
  "COM6-BaudRate": "57600",
  "XYStage-Backlash-B": "0.0400",
  "COM6-Description": "Serial port driver (boost:asio)",
  "COM8-Name": "COM8",
  "COM2-Description": "Serial port driver (boost:asio)",
  "Andor-ActualInterval-ms": "135.60",
  "AAAOTF-State": "0",
  "Andor-PixelType": "16bit",
  "COM2-Name": "COM2",
  "Camera": "",
  "COM4-Parity": "None",
  "Core-ImageProcessor": "",
  "Wheel-A-ClosedPosition": "",
  "CSUX-Shutter-Description": "CSUX Shutter",
  "Andor-Output_Amplifier": "Electron Multiplying",
  "XYStage-StepSizeY_um": "0.0100",
  "AAAOTF-Channel": "2",
  "ZeissFocusAxis-Position": "282.6720",
  "Core-AutoShutter": "1",
  "ZeissTransmittedLightShutter-State": "0",
  "NextFrame": 0,
  "Core-XYStage": "XYStage",
  "COM8-Parity": "None",
  "COM6-StopBits": "1",
  "Time": "2023-03-06 15:10:18 +0800",
  "COM4-Name": "COM4",
  "Andor-Isolated Crop Mode": "Off",
  "ZeissScope-AnswerTimeOut": "250.0000",
  "COM4-BaudRate": "9600",
  "Andor-CCDTemperatureSetPoint": "-70",
  "Core-AutoFocus": "",
  "COM2-Verbose": "1",
  "CSUX-Shutter-State": "Open",
  "BitDepth": 14,
  "Slice": 6,
  "COM6-Verbose": "1",
  "XYStage-JoyStick Slow Speed": "5",
  "COM4-Verbose": "1",
  "AAAOTF-Maximum intensity (dB)": "1900",
  "ZeissScope-Microscope Version": "Application version: ",
  "ChannelIndex": 0,
  "Core-Shutter": "AAAOTF",
  "Wheel-A-State": "4",
  "ZeissReflectorTurret-Name": "ZeissReflectorTurret",
  "Core-TimeoutMs": "5000",
  "XYStage-JoyStick Fast Speed": "60",
  "XYStage-Maximum Speed (Do Not Change)": "7.5000",
  "ElapsedTime-ms": 5456,
  "AAAOTF-Name": "AAAOTF",
  "Wheel-A-Description": "Sutter Lambda filter wheel adapter",
  "Frame": 0,
  "Width": 512,
  "COM5-Handshaking": "Off",
  "PositionName": null,
  "ZeissReflectorTurret-State": "3",
  "Height": 512,
  "Andor-TransposeMirrorX": "0",
  "Andor-TransposeMirrorY": "0",
  "COM2-BaudRate": "9600",
  "Wheel-A-Delay_ms": "0.0000",
  "COM6-Handshaking": "Off",
  "COM8-DataBits": "8",
  "COM5-DelayBetweenCharsMs": "0.0000",
  "CSUX-DriveSpeed-Name": "CSUX-DriveSpeed",
  "XYStage-Description": "ASI XY stage driver adapter",
  "COM4-Handshaking": "Off",
  "Andor-FrameTransfer": "Off",
  "PixelType": "GRAY16",
  "Andor-TransposeXY": "0",
  "COM4-AnswerTimeout": "500.0000",
  "COM2-Parity": "None",
  "COM8-StopBits": "1",
  "Andor-CCDTemperature Help": "Wait for temperature to stabilize before acquisition.",
  "YPositionUm": -2305.7000000000003,
  "COM6-AnswerTimeout": "500.0000",
  "Andor-TimeOut": "10000",
  "Andor-Trigger": "Software",
  "COM8-Description": "Serial port driver (boost:asio)",
  "COM6-Name": "COM6",
  "XYStage-JoyStick Reverse": "Off",
  "Andor-OptAcquireMode Description": "",
  "XYStage-FinishError-PCROS(nm)": "24.0000"
},
"FrameKey-0-1-6": {
  "CSUX-DriveSpeed-State": "4375",
  "Core-Initialize": "1",
  "Andor-FanMode": "Full",
  "Andor-SpuriousNoiseFilterDescription": "Recommended Range",
  "Andor-BaselineClamp": "Enabled",
  "ZeissTransmittedLightShutter-Description": "Zeiss Transmitted Light Shutter",
  "ZeissReflectedLightShutter-Description": "Zeiss Reflected Light Shutter",
  "Andor-CountConvert": "Counts",
  "XYStage-Speed-S": "5.7459",
  "ROI": "0-0-512-512",
  "Andor-SpuriousNoiseFilterThreshold": "0.0000",
  "COM5-AnswerTimeout": "8000.0000",
  "COM5-StopBits": "1",
  "Andor-Region of Interest": "Full Image",
  "XYStage-Error-E(nm)": "400.0000",
  "XYStage-StepSizeX_um": "0.0100",
  "CSUX-Hub-Name": "CSUX-Hub",
  "Andor-Advanced | Snap Image Timing Mode": "Delay for Exposure",
  "SlicePosition": 282.854,
  "Andor-CoolerMode": "Fan off at shutdown",
  "Exposure-ms": 200,
  "COM6-DelayBetweenCharsMs": "0.0000",
  "ZeissScope-Description": "Zeiss microscope CAN bus adapter",
  "COM6-Parity": "None",
  "ZeissFocusAxis-Move Mode": "Direct move to target",
  "CSUX-DriveSpeed-AutoAdjust": "0.0000",
  "Wheel-A-Busy": "0",
  "Andor-Pre-Amp-Gain": "4.9x",
  "XYStage-Name": "XYStage",
  "Andor-Shutter Closing Time": "20",
  "CSUX-Hub-Port": "COM5",
  "Andor-EMSwitch": "On",
  "COM2-DataBits": "8",
  "COM2-StopBits": "1",
  "AxisPositions": null,
  "COM5-BaudRate": "115200",
  "Andor-1. Camera Information : | Type | Model | Serial No. |": "| iXon | DU897_BV | 8593 |",
  "ZeissReflectedLightShutter-Name": "ZeissReflectedLightShutter",
  "ZeissScope-Port": "COM6",
  "ZeissScope-Name": "ZeissScope",
  "XYStage-Port": "COM4",
  "COM5-Verbose": "1",
  "CSUX-Hub-Description": "Yokogawa CSUX hub",
  "AAAOTF-Power (% of max)": "27.0000",
  "COM8-DelayBetweenCharsMs": "0.0000",
  "AAAOTF-Port": "COM8",
  "Wheel-A-Label": "Filter-4",
  "COM8-AnswerTimeout": "500.0000",
  "Andor-Camera": "| iXon | DU897_BV | 8593 |",
  "Andor-Gain": "393",
  "UUID": "8d402ee9-145d-4924-b372-ce90bab22b9e",
  "Core-Camera": "Andor",
  "Core-SLM": "",
  "Wheel-A-Name": "Wheel-A",
  "Andor-CountConvertWavelength": "0.0000",
  "Andor-Shutter TTL Value": "High to Open",
  "Wheel-A-Port": "COM2",
  "Core-ChannelGroup": "Laser",
  "PositionIndex": 0,
  "WaitInterval": null,
  "COM2-DelayBetweenCharsMs": "0.0000",
  "PixelSizeUm": 0,
  "ZeissReflectorTurret-Description": "Reflector Turret",
  "CSUX-DriveSpeed-Run": "On",
  "ZeissReflectedLightShutter-State": "0",
  "Andor-Shutter Opening Time": "20",
  "Summary": {
    "Slices": 16,
    "InitialPositionList": null,
    "Interval_ms": 0,
    "UUID": "8302d4f8-a8c6-482f-bdbd-e07225a4d2dd",
    "UserName": "ColdSpring",
    "Depth": 2,
    "PixelType": "GRAY16",
    "Time": "2023-03-06 15:10:13 +0800",
    "Date": "2023-03-06",
    "z-step_um": -0.8000000000000114,
    "MetadataVersion": 10,
    "PositionIndex": 0,
    "SlicesFirst": false,
    "ChContrastMin": [
      0,
      0
    ],
    "Width": 512,
    "PixelAspect": 1,
    "MicroManagerVersion": "1.4.16",
    "ROI": [
      0,
      0,
      512,
      512
    ],
    "ChNames": [
      "L-488",
      "L-561"
    ],
    "IJType": 1,
    "GridRow": 0,
    "Comment": "",
    "Height": 512,
    "GridColumn": 0,
    "Prefix": "20230306 OSM-3-G444E-GFP; Scarlet-CHE-3_13",
    "PixelSize_um": 0,
    "Frames": 1,
    "BitDepth": 14,
    "KeepShutterOpenChannels": false,
    "Source": "Micro-Manager",
    "Channels": 2,
    "ComputerName": "T3610-MP",
    "CustomIntervals_ms": [],
    "KeepShutterOpenSlices": false,
    "ChColors": [
      -16724941,
      -3407617
    ],
    "TimeFirst": false,
    "ChContrastMax": [
      65536,
      65536
    ],
    "Positions": 1,
    "Directory": "Y:\\XC\\20230306 OSM-3-G444E-GFP; Scarlet-CHE-3"
  },
  "Source": "Andor",
  "XYStage-OverShoot(um)": "0.0000",
  "XYStage-Wait_Cycles": "0",
  "COM4-StopBits": "1",
  "Andor-Binning": "1",
  "Andor-FrameTransfer Help": "Should only turn on FrameTransfer if using Burst or Live mode.",
  "COM4-DataBits": "8",
  "ZeissTransmittedLightShutter-Name": "ZeissTransmittedLightShutter",
  "XYStage-MotorOnOff": "On",
  "Andor-SpuriousNoiseFilter": "None",
  "Andor-Shutter": "Open",
  "Andor-OptAcquireMode": "",
  "COM2-AnswerTimeout": "500.0000",
  "COM5-DataBits": "8",
  "Binning": "1",
  "Andor-ReadoutTime": "35",
  "Andor-Description": "Andor camera adapter",
  "Wheel-A-Speed": "3",
  "COM4-DelayBetweenCharsMs": "0.0000",
  "COM5-Parity": "None",
  "Andor-Advanced | Snap Image Additional Delay (ms)": "0",
  "Andor-Exposure": "200.00",
  "COM5-Description": "Serial port driver (boost:asio)",
  "Andor-TransposeCorrection": "0",
  "COM4-Description": "Serial port driver (boost:asio)",
  "COM8-Verbose": "1",
  "CSUX-DriveSpeed-Description": "CSUX Drive Speed",
  "Andor-VerticalSpeed": "3.30",
  "XYStage-TransposeMirrorY": "0",
  "XPositionUm": -2425.2000000000003,
  "XYStage-TransposeMirrorX": "0",
  "ZeissFocusAxis-Velocity-Acceleration": "Fast",
  "COM2-Handshaking": "Off",
  "ZeissReflectorTurret-Label": "4-100 % Mirror",
  "COM6-DataBits": "8",
  "FileName": "img_000000000_L-561_006.tif",
  "Andor-CCDTemperature": "-69",
  "Core-Galvo": "Undefined",
  "Position": "Default",
  "COM8-BaudRate": "19200",
  "Andor-VerticalClockVoltage": "Normal",
  "COM8-Handshaking": "Off",
  "CameraChannelIndex": 0,
  "SliceIndex": 6,
  "ZPositionUm": 282.854,
  "Core-Focus": "ZeissFocusAxis",
  "Andor-ReadoutMode": "10.000 MHz",
  "Channel": "L-561",
  "AAAOTF-Description": "AA AOTF Shutter Controller driver adapter",
  "CSUX-Shutter-Name": "CSUX-Shutter",
  "COM5-Name": "COM5",
  "FrameIndex": 0,
  "XYStage-Version": "Version: USB-9.2e ",
  "COM6-BaudRate": "57600",
  "XYStage-Backlash-B": "0.0400",
  "COM6-Description": "Serial port driver (boost:asio)",
  "COM8-Name": "COM8",
  "COM2-Description": "Serial port driver (boost:asio)",
  "Andor-ActualInterval-ms": "135.60",
  "AAAOTF-State": "0",
  "Andor-PixelType": "16bit",
  "COM2-Name": "COM2",
  "Camera": "",
  "COM4-Parity": "None",
  "Core-ImageProcessor": "",
  "Wheel-A-ClosedPosition": "",
  "CSUX-Shutter-Description": "CSUX Shutter",
  "Andor-Output_Amplifier": "Electron Multiplying",
  "XYStage-StepSizeY_um": "0.0100",
  "AAAOTF-Channel": "3",
  "ZeissFocusAxis-Position": "282.6720",
  "Core-AutoShutter": "1",
  "ZeissTransmittedLightShutter-State": "0",
  "NextFrame": 0,
  "Core-XYStage": "XYStage",
  "COM8-Parity": "None",
  "COM6-StopBits": "1",
  "Time": "2023-03-06 15:10:18 +0800",
  "COM4-Name": "COM4",
  "Andor-Isolated Crop Mode": "Off",
  "ZeissScope-AnswerTimeOut": "250.0000",
  "COM4-BaudRate": "9600",
  "Andor-CCDTemperatureSetPoint": "-70",
  "Core-AutoFocus": "",
  "COM2-Verbose": "1",
  "CSUX-Shutter-State": "Open",
  "BitDepth": 14,
  "Slice": 6,
  "COM6-Verbose": "1",
  "XYStage-JoyStick Slow Speed": "5",
  "COM4-Verbose": "1",
  "AAAOTF-Maximum intensity (dB)": "1900",
  "ZeissScope-Microscope Version": "Application version: ",
  "ChannelIndex": 1,
  "Core-Shutter": "AAAOTF",
  "Wheel-A-State": "4",
  "ZeissReflectorTurret-Name": "ZeissReflectorTurret",
  "Core-TimeoutMs": "5000",
  "XYStage-JoyStick Fast Speed": "60",
  "XYStage-Maximum Speed (Do Not Change)": "7.5000",
  "ElapsedTime-ms": 5808,
  "AAAOTF-Name": "AAAOTF",
  "Wheel-A-Description": "Sutter Lambda filter wheel adapter",
  "Frame": 0,
  "Width": 512,
  "COM5-Handshaking": "Off",
  "PositionName": null,
  "ZeissReflectorTurret-State": "3",
  "Height": 512,
  "Andor-TransposeMirrorX": "0",
  "Andor-TransposeMirrorY": "0",
  "COM2-BaudRate": "9600",
  "Wheel-A-Delay_ms": "0.0000",
  "COM6-Handshaking": "Off",
  "COM8-DataBits": "8",
  "COM5-DelayBetweenCharsMs": "0.0000",
  "CSUX-DriveSpeed-Name": "CSUX-DriveSpeed",
  "XYStage-Description": "ASI XY stage driver adapter",
  "COM4-Handshaking": "Off",
  "Andor-FrameTransfer": "Off",
  "PixelType": "GRAY16",
  "Andor-TransposeXY": "0",
  "COM4-AnswerTimeout": "500.0000",
  "COM2-Parity": "None",
  "COM8-StopBits": "1",
  "Andor-CCDTemperature Help": "Wait for temperature to stabilize before acquisition.",
  "YPositionUm": -2305.7000000000003,
  "COM6-AnswerTimeout": "500.0000",
  "Andor-TimeOut": "10000",
  "Andor-Trigger": "Software",
  "COM8-Description": "Serial port driver (boost:asio)",
  "COM6-Name": "COM6",
  "XYStage-JoyStick Reverse": "Off",
  "Andor-OptAcquireMode Description": "",
  "XYStage-FinishError-PCROS(nm)": "24.0000"
},
"FrameKey-0-0-7": {
  "CSUX-DriveSpeed-State": "4375",
  "Core-Initialize": "1",
  "Andor-FanMode": "Full",
  "Andor-SpuriousNoiseFilterDescription": "Recommended Range",
  "Andor-BaselineClamp": "Enabled",
  "ZeissTransmittedLightShutter-Description": "Zeiss Transmitted Light Shutter",
  "ZeissReflectedLightShutter-Description": "Zeiss Reflected Light Shutter",
  "Andor-CountConvert": "Counts",
  "XYStage-Speed-S": "5.7459",
  "ROI": "0-0-512-512",
  "Andor-SpuriousNoiseFilterThreshold": "0.0000",
  "COM5-AnswerTimeout": "8000.0000",
  "COM5-StopBits": "1",
  "Andor-Region of Interest": "Full Image",
  "XYStage-Error-E(nm)": "400.0000",
  "XYStage-StepSizeX_um": "0.0100",
  "CSUX-Hub-Name": "CSUX-Hub",
  "Andor-Advanced | Snap Image Timing Mode": "Delay for Exposure",
  "SlicePosition": 282.054,
  "Andor-CoolerMode": "Fan off at shutdown",
  "Exposure-ms": 200,
  "COM6-DelayBetweenCharsMs": "0.0000",
  "ZeissScope-Description": "Zeiss microscope CAN bus adapter",
  "COM6-Parity": "None",
  "ZeissFocusAxis-Move Mode": "Direct move to target",
  "CSUX-DriveSpeed-AutoAdjust": "0.0000",
  "Wheel-A-Busy": "0",
  "Andor-Pre-Amp-Gain": "4.9x",
  "XYStage-Name": "XYStage",
  "Andor-Shutter Closing Time": "20",
  "CSUX-Hub-Port": "COM5",
  "Andor-EMSwitch": "On",
  "COM2-DataBits": "8",
  "COM2-StopBits": "1",
  "AxisPositions": null,
  "COM5-BaudRate": "115200",
  "Andor-1. Camera Information : | Type | Model | Serial No. |": "| iXon | DU897_BV | 8593 |",
  "ZeissReflectedLightShutter-Name": "ZeissReflectedLightShutter",
  "ZeissScope-Port": "COM6",
  "ZeissScope-Name": "ZeissScope",
  "XYStage-Port": "COM4",
  "COM5-Verbose": "1",
  "CSUX-Hub-Description": "Yokogawa CSUX hub",
  "AAAOTF-Power (% of max)": "27.6000",
  "COM8-DelayBetweenCharsMs": "0.0000",
  "AAAOTF-Port": "COM8",
  "Wheel-A-Label": "Filter-3",
  "COM8-AnswerTimeout": "500.0000",
  "Andor-Camera": "| iXon | DU897_BV | 8593 |",
  "Andor-Gain": "393",
  "UUID": "fee697c8-eb55-47d0-914f-7d9bc3d176b6",
  "Core-Camera": "Andor",
  "Core-SLM": "",
  "Wheel-A-Name": "Wheel-A",
  "Andor-CountConvertWavelength": "0.0000",
  "Andor-Shutter TTL Value": "High to Open",
  "Wheel-A-Port": "COM2",
  "Core-ChannelGroup": "Laser",
  "PositionIndex": 0,
  "WaitInterval": null,
  "COM2-DelayBetweenCharsMs": "0.0000",
  "PixelSizeUm": 0,
  "ZeissReflectorTurret-Description": "Reflector Turret",
  "CSUX-DriveSpeed-Run": "On",
  "ZeissReflectedLightShutter-State": "0",
  "Andor-Shutter Opening Time": "20",
  "Summary": {
    "Slices": 16,
    "InitialPositionList": null,
    "Interval_ms": 0,
    "UUID": "8302d4f8-a8c6-482f-bdbd-e07225a4d2dd",
    "UserName": "ColdSpring",
    "Depth": 2,
    "PixelType": "GRAY16",
    "Time": "2023-03-06 15:10:13 +0800",
    "Date": "2023-03-06",
    "z-step_um": -0.8000000000000114,
    "MetadataVersion": 10,
    "PositionIndex": 0,
    "SlicesFirst": false,
    "ChContrastMin": [
      0,
      0
    ],
    "Width": 512,
    "PixelAspect": 1,
    "MicroManagerVersion": "1.4.16",
    "ROI": [
      0,
      0,
      512,
      512
    ],
    "ChNames": [
      "L-488",
      "L-561"
    ],
    "IJType": 1,
    "GridRow": 0,
    "Comment": "",
    "Height": 512,
    "GridColumn": 0,
    "Prefix": "20230306 OSM-3-G444E-GFP; Scarlet-CHE-3_13",
    "PixelSize_um": 0,
    "Frames": 1,
    "BitDepth": 14,
    "KeepShutterOpenChannels": false,
    "Source": "Micro-Manager",
    "Channels": 2,
    "ComputerName": "T3610-MP",
    "CustomIntervals_ms": [],
    "KeepShutterOpenSlices": false,
    "ChColors": [
      -16724941,
      -3407617
    ],
    "TimeFirst": false,
    "ChContrastMax": [
      65536,
      65536
    ],
    "Positions": 1,
    "Directory": "Y:\\XC\\20230306 OSM-3-G444E-GFP; Scarlet-CHE-3"
  },
  "Source": "Andor",
  "XYStage-OverShoot(um)": "0.0000",
  "XYStage-Wait_Cycles": "0",
  "COM4-StopBits": "1",
  "Andor-Binning": "1",
  "Andor-FrameTransfer Help": "Should only turn on FrameTransfer if using Burst or Live mode.",
  "COM4-DataBits": "8",
  "ZeissTransmittedLightShutter-Name": "ZeissTransmittedLightShutter",
  "XYStage-MotorOnOff": "On",
  "Andor-SpuriousNoiseFilter": "None",
  "Andor-Shutter": "Open",
  "Andor-OptAcquireMode": "",
  "COM2-AnswerTimeout": "500.0000",
  "COM5-DataBits": "8",
  "Binning": "1",
  "Andor-ReadoutTime": "35",
  "Andor-Description": "Andor camera adapter",
  "Wheel-A-Speed": "3",
  "COM4-DelayBetweenCharsMs": "0.0000",
  "COM5-Parity": "None",
  "Andor-Advanced | Snap Image Additional Delay (ms)": "0",
  "Andor-Exposure": "200.00",
  "COM5-Description": "Serial port driver (boost:asio)",
  "Andor-TransposeCorrection": "0",
  "COM4-Description": "Serial port driver (boost:asio)",
  "COM8-Verbose": "1",
  "CSUX-DriveSpeed-Description": "CSUX Drive Speed",
  "Andor-VerticalSpeed": "3.30",
  "XYStage-TransposeMirrorY": "0",
  "XPositionUm": -2425.2000000000003,
  "XYStage-TransposeMirrorX": "0",
  "ZeissFocusAxis-Velocity-Acceleration": "Fast",
  "COM2-Handshaking": "Off",
  "ZeissReflectorTurret-Label": "4-100 % Mirror",
  "COM6-DataBits": "8",
  "FileName": "img_000000000_L-488_007.tif",
  "Andor-CCDTemperature": "-69",
  "Core-Galvo": "Undefined",
  "Position": "Default",
  "COM8-BaudRate": "19200",
  "Andor-VerticalClockVoltage": "Normal",
  "COM8-Handshaking": "Off",
  "CameraChannelIndex": 0,
  "SliceIndex": 7,
  "ZPositionUm": 282.054,
  "Core-Focus": "ZeissFocusAxis",
  "Andor-ReadoutMode": "10.000 MHz",
  "Channel": "L-488",
  "AAAOTF-Description": "AA AOTF Shutter Controller driver adapter",
  "CSUX-Shutter-Name": "CSUX-Shutter",
  "COM5-Name": "COM5",
  "FrameIndex": 0,
  "XYStage-Version": "Version: USB-9.2e ",
  "COM6-BaudRate": "57600",
  "XYStage-Backlash-B": "0.0400",
  "COM6-Description": "Serial port driver (boost:asio)",
  "COM8-Name": "COM8",
  "COM2-Description": "Serial port driver (boost:asio)",
  "Andor-ActualInterval-ms": "135.60",
  "AAAOTF-State": "0",
  "Andor-PixelType": "16bit",
  "COM2-Name": "COM2",
  "Camera": "",
  "COM4-Parity": "None",
  "Core-ImageProcessor": "",
  "Wheel-A-ClosedPosition": "",
  "CSUX-Shutter-Description": "CSUX Shutter",
  "Andor-Output_Amplifier": "Electron Multiplying",
  "XYStage-StepSizeY_um": "0.0100",
  "AAAOTF-Channel": "2",
  "ZeissFocusAxis-Position": "282.6720",
  "Core-AutoShutter": "1",
  "ZeissTransmittedLightShutter-State": "0",
  "NextFrame": 0,
  "Core-XYStage": "XYStage",
  "COM8-Parity": "None",
  "COM6-StopBits": "1",
  "Time": "2023-03-06 15:10:18 +0800",
  "COM4-Name": "COM4",
  "Andor-Isolated Crop Mode": "Off",
  "ZeissScope-AnswerTimeOut": "250.0000",
  "COM4-BaudRate": "9600",
  "Andor-CCDTemperatureSetPoint": "-70",
  "Core-AutoFocus": "",
  "COM2-Verbose": "1",
  "CSUX-Shutter-State": "Open",
  "BitDepth": 14,
  "Slice": 7,
  "COM6-Verbose": "1",
  "XYStage-JoyStick Slow Speed": "5",
  "COM4-Verbose": "1",
  "AAAOTF-Maximum intensity (dB)": "1900",
  "ZeissScope-Microscope Version": "Application version: ",
  "ChannelIndex": 0,
  "Core-Shutter": "AAAOTF",
  "Wheel-A-State": "4",
  "ZeissReflectorTurret-Name": "ZeissReflectorTurret",
  "Core-TimeoutMs": "5000",
  "XYStage-JoyStick Fast Speed": "60",
  "XYStage-Maximum Speed (Do Not Change)": "7.5000",
  "ElapsedTime-ms": 6271,
  "AAAOTF-Name": "AAAOTF",
  "Wheel-A-Description": "Sutter Lambda filter wheel adapter",
  "Frame": 0,
  "Width": 512,
  "COM5-Handshaking": "Off",
  "PositionName": null,
  "ZeissReflectorTurret-State": "3",
  "Height": 512,
  "Andor-TransposeMirrorX": "0",
  "Andor-TransposeMirrorY": "0",
  "COM2-BaudRate": "9600",
  "Wheel-A-Delay_ms": "0.0000",
  "COM6-Handshaking": "Off",
  "COM8-DataBits": "8",
  "COM5-DelayBetweenCharsMs": "0.0000",
  "CSUX-DriveSpeed-Name": "CSUX-DriveSpeed",
  "XYStage-Description": "ASI XY stage driver adapter",
  "COM4-Handshaking": "Off",
  "Andor-FrameTransfer": "Off",
  "PixelType": "GRAY16",
  "Andor-TransposeXY": "0",
  "COM4-AnswerTimeout": "500.0000",
  "COM2-Parity": "None",
  "COM8-StopBits": "1",
  "Andor-CCDTemperature Help": "Wait for temperature to stabilize before acquisition.",
  "YPositionUm": -2305.7000000000003,
  "COM6-AnswerTimeout": "500.0000",
  "Andor-TimeOut": "10000",
  "Andor-Trigger": "Software",
  "COM8-Description": "Serial port driver (boost:asio)",
  "COM6-Name": "COM6",
  "XYStage-JoyStick Reverse": "Off",
  "Andor-OptAcquireMode Description": "",
  "XYStage-FinishError-PCROS(nm)": "24.0000"
},
"FrameKey-0-1-7": {
  "CSUX-DriveSpeed-State": "4375",
  "Core-Initialize": "1",
  "Andor-FanMode": "Full",
  "Andor-SpuriousNoiseFilterDescription": "Recommended Range",
  "Andor-BaselineClamp": "Enabled",
  "ZeissTransmittedLightShutter-Description": "Zeiss Transmitted Light Shutter",
  "ZeissReflectedLightShutter-Description": "Zeiss Reflected Light Shutter",
  "Andor-CountConvert": "Counts",
  "XYStage-Speed-S": "5.7459",
  "ROI": "0-0-512-512",
  "Andor-SpuriousNoiseFilterThreshold": "0.0000",
  "COM5-AnswerTimeout": "8000.0000",
  "COM5-StopBits": "1",
  "Andor-Region of Interest": "Full Image",
  "XYStage-Error-E(nm)": "400.0000",
  "XYStage-StepSizeX_um": "0.0100",
  "CSUX-Hub-Name": "CSUX-Hub",
  "Andor-Advanced | Snap Image Timing Mode": "Delay for Exposure",
  "SlicePosition": 282.054,
  "Andor-CoolerMode": "Fan off at shutdown",
  "Exposure-ms": 200,
  "COM6-DelayBetweenCharsMs": "0.0000",
  "ZeissScope-Description": "Zeiss microscope CAN bus adapter",
  "COM6-Parity": "None",
  "ZeissFocusAxis-Move Mode": "Direct move to target",
  "CSUX-DriveSpeed-AutoAdjust": "0.0000",
  "Wheel-A-Busy": "0",
  "Andor-Pre-Amp-Gain": "4.9x",
  "XYStage-Name": "XYStage",
  "Andor-Shutter Closing Time": "20",
  "CSUX-Hub-Port": "COM5",
  "Andor-EMSwitch": "On",
  "COM2-DataBits": "8",
  "COM2-StopBits": "1",
  "AxisPositions": null,
  "COM5-BaudRate": "115200",
  "Andor-1. Camera Information : | Type | Model | Serial No. |": "| iXon | DU897_BV | 8593 |",
  "ZeissReflectedLightShutter-Name": "ZeissReflectedLightShutter",
  "ZeissScope-Port": "COM6",
  "ZeissScope-Name": "ZeissScope",
  "XYStage-Port": "COM4",
  "COM5-Verbose": "1",
  "CSUX-Hub-Description": "Yokogawa CSUX hub",
  "AAAOTF-Power (% of max)": "27.0000",
  "COM8-DelayBetweenCharsMs": "0.0000",
  "AAAOTF-Port": "COM8",
  "Wheel-A-Label": "Filter-4",
  "COM8-AnswerTimeout": "500.0000",
  "Andor-Camera": "| iXon | DU897_BV | 8593 |",
  "Andor-Gain": "393",
  "UUID": "ed29576d-f73b-4435-94fd-c7925b2c602a",
  "Core-Camera": "Andor",
  "Core-SLM": "",
  "Wheel-A-Name": "Wheel-A",
  "Andor-CountConvertWavelength": "0.0000",
  "Andor-Shutter TTL Value": "High to Open",
  "Wheel-A-Port": "COM2",
  "Core-ChannelGroup": "Laser",
  "PositionIndex": 0,
  "WaitInterval": null,
  "COM2-DelayBetweenCharsMs": "0.0000",
  "PixelSizeUm": 0,
  "ZeissReflectorTurret-Description": "Reflector Turret",
  "CSUX-DriveSpeed-Run": "On",
  "ZeissReflectedLightShutter-State": "0",
  "Andor-Shutter Opening Time": "20",
  "Summary": {
    "Slices": 16,
    "InitialPositionList": null,
    "Interval_ms": 0,
    "UUID": "8302d4f8-a8c6-482f-bdbd-e07225a4d2dd",
    "UserName": "ColdSpring",
    "Depth": 2,
    "PixelType": "GRAY16",
    "Time": "2023-03-06 15:10:13 +0800",
    "Date": "2023-03-06",
    "z-step_um": -0.8000000000000114,
    "MetadataVersion": 10,
    "PositionIndex": 0,
    "SlicesFirst": false,
    "ChContrastMin": [
      0,
      0
    ],
    "Width": 512,
    "PixelAspect": 1,
    "MicroManagerVersion": "1.4.16",
    "ROI": [
      0,
      0,
      512,
      512
    ],
    "ChNames": [
      "L-488",
      "L-561"
    ],
    "IJType": 1,
    "GridRow": 0,
    "Comment": "",
    "Height": 512,
    "GridColumn": 0,
    "Prefix": "20230306 OSM-3-G444E-GFP; Scarlet-CHE-3_13",
    "PixelSize_um": 0,
    "Frames": 1,
    "BitDepth": 14,
    "KeepShutterOpenChannels": false,
    "Source": "Micro-Manager",
    "Channels": 2,
    "ComputerName": "T3610-MP",
    "CustomIntervals_ms": [],
    "KeepShutterOpenSlices": false,
    "ChColors": [
      -16724941,
      -3407617
    ],
    "TimeFirst": false,
    "ChContrastMax": [
      65536,
      65536
    ],
    "Positions": 1,
    "Directory": "Y:\\XC\\20230306 OSM-3-G444E-GFP; Scarlet-CHE-3"
  },
  "Source": "Andor",
  "XYStage-OverShoot(um)": "0.0000",
  "XYStage-Wait_Cycles": "0",
  "COM4-StopBits": "1",
  "Andor-Binning": "1",
  "Andor-FrameTransfer Help": "Should only turn on FrameTransfer if using Burst or Live mode.",
  "COM4-DataBits": "8",
  "ZeissTransmittedLightShutter-Name": "ZeissTransmittedLightShutter",
  "XYStage-MotorOnOff": "On",
  "Andor-SpuriousNoiseFilter": "None",
  "Andor-Shutter": "Open",
  "Andor-OptAcquireMode": "",
  "COM2-AnswerTimeout": "500.0000",
  "COM5-DataBits": "8",
  "Binning": "1",
  "Andor-ReadoutTime": "35",
  "Andor-Description": "Andor camera adapter",
  "Wheel-A-Speed": "3",
  "COM4-DelayBetweenCharsMs": "0.0000",
  "COM5-Parity": "None",
  "Andor-Advanced | Snap Image Additional Delay (ms)": "0",
  "Andor-Exposure": "200.00",
  "COM5-Description": "Serial port driver (boost:asio)",
  "Andor-TransposeCorrection": "0",
  "COM4-Description": "Serial port driver (boost:asio)",
  "COM8-Verbose": "1",
  "CSUX-DriveSpeed-Description": "CSUX Drive Speed",
  "Andor-VerticalSpeed": "3.30",
  "XYStage-TransposeMirrorY": "0",
  "XPositionUm": -2425.2000000000003,
  "XYStage-TransposeMirrorX": "0",
  "ZeissFocusAxis-Velocity-Acceleration": "Fast",
  "COM2-Handshaking": "Off",
  "ZeissReflectorTurret-Label": "4-100 % Mirror",
  "COM6-DataBits": "8",
  "FileName": "img_000000000_L-561_007.tif",
  "Andor-CCDTemperature": "-69",
  "Core-Galvo": "Undefined",
  "Position": "Default",
  "COM8-BaudRate": "19200",
  "Andor-VerticalClockVoltage": "Normal",
  "COM8-Handshaking": "Off",
  "CameraChannelIndex": 0,
  "SliceIndex": 7,
  "ZPositionUm": 282.054,
  "Core-Focus": "ZeissFocusAxis",
  "Andor-ReadoutMode": "10.000 MHz",
  "Channel": "L-561",
  "AAAOTF-Description": "AA AOTF Shutter Controller driver adapter",
  "CSUX-Shutter-Name": "CSUX-Shutter",
  "COM5-Name": "COM5",
  "FrameIndex": 0,
  "XYStage-Version": "Version: USB-9.2e ",
  "COM6-BaudRate": "57600",
  "XYStage-Backlash-B": "0.0400",
  "COM6-Description": "Serial port driver (boost:asio)",
  "COM8-Name": "COM8",
  "COM2-Description": "Serial port driver (boost:asio)",
  "Andor-ActualInterval-ms": "135.60",
  "AAAOTF-State": "0",
  "Andor-PixelType": "16bit",
  "COM2-Name": "COM2",
  "Camera": "",
  "COM4-Parity": "None",
  "Core-ImageProcessor": "",
  "Wheel-A-ClosedPosition": "",
  "CSUX-Shutter-Description": "CSUX Shutter",
  "Andor-Output_Amplifier": "Electron Multiplying",
  "XYStage-StepSizeY_um": "0.0100",
  "AAAOTF-Channel": "3",
  "ZeissFocusAxis-Position": "282.6720",
  "Core-AutoShutter": "1",
  "ZeissTransmittedLightShutter-State": "0",
  "NextFrame": 0,
  "Core-XYStage": "XYStage",
  "COM8-Parity": "None",
  "COM6-StopBits": "1",
  "Time": "2023-03-06 15:10:19 +0800",
  "COM4-Name": "COM4",
  "Andor-Isolated Crop Mode": "Off",
  "ZeissScope-AnswerTimeOut": "250.0000",
  "COM4-BaudRate": "9600",
  "Andor-CCDTemperatureSetPoint": "-70",
  "Core-AutoFocus": "",
  "COM2-Verbose": "1",
  "CSUX-Shutter-State": "Open",
  "BitDepth": 14,
  "Slice": 7,
  "COM6-Verbose": "1",
  "XYStage-JoyStick Slow Speed": "5",
  "COM4-Verbose": "1",
  "AAAOTF-Maximum intensity (dB)": "1900",
  "ZeissScope-Microscope Version": "Application version: ",
  "ChannelIndex": 1,
  "Core-Shutter": "AAAOTF",
  "Wheel-A-State": "4",
  "ZeissReflectorTurret-Name": "ZeissReflectorTurret",
  "Core-TimeoutMs": "5000",
  "XYStage-JoyStick Fast Speed": "60",
  "XYStage-Maximum Speed (Do Not Change)": "7.5000",
  "ElapsedTime-ms": 6623,
  "AAAOTF-Name": "AAAOTF",
  "Wheel-A-Description": "Sutter Lambda filter wheel adapter",
  "Frame": 0,
  "Width": 512,
  "COM5-Handshaking": "Off",
  "PositionName": null,
  "ZeissReflectorTurret-State": "3",
  "Height": 512,
  "Andor-TransposeMirrorX": "0",
  "Andor-TransposeMirrorY": "0",
  "COM2-BaudRate": "9600",
  "Wheel-A-Delay_ms": "0.0000",
  "COM6-Handshaking": "Off",
  "COM8-DataBits": "8",
  "COM5-DelayBetweenCharsMs": "0.0000",
  "CSUX-DriveSpeed-Name": "CSUX-DriveSpeed",
  "XYStage-Description": "ASI XY stage driver adapter",
  "COM4-Handshaking": "Off",
  "Andor-FrameTransfer": "Off",
  "PixelType": "GRAY16",
  "Andor-TransposeXY": "0",
  "COM4-AnswerTimeout": "500.0000",
  "COM2-Parity": "None",
  "COM8-StopBits": "1",
  "Andor-CCDTemperature Help": "Wait for temperature to stabilize before acquisition.",
  "YPositionUm": -2305.7000000000003,
  "COM6-AnswerTimeout": "500.0000",
  "Andor-TimeOut": "10000",
  "Andor-Trigger": "Software",
  "COM8-Description": "Serial port driver (boost:asio)",
  "COM6-Name": "COM6",
  "XYStage-JoyStick Reverse": "Off",
  "Andor-OptAcquireMode Description": "",
  "XYStage-FinishError-PCROS(nm)": "24.0000"
},
"FrameKey-0-0-8": {
  "CSUX-DriveSpeed-State": "4375",
  "Core-Initialize": "1",
  "Andor-FanMode": "Full",
  "Andor-SpuriousNoiseFilterDescription": "Recommended Range",
  "Andor-BaselineClamp": "Enabled",
  "ZeissTransmittedLightShutter-Description": "Zeiss Transmitted Light Shutter",
  "ZeissReflectedLightShutter-Description": "Zeiss Reflected Light Shutter",
  "Andor-CountConvert": "Counts",
  "XYStage-Speed-S": "5.7459",
  "ROI": "0-0-512-512",
  "Andor-SpuriousNoiseFilterThreshold": "0.0000",
  "COM5-AnswerTimeout": "8000.0000",
  "COM5-StopBits": "1",
  "Andor-Region of Interest": "Full Image",
  "XYStage-Error-E(nm)": "400.0000",
  "XYStage-StepSizeX_um": "0.0100",
  "CSUX-Hub-Name": "CSUX-Hub",
  "Andor-Advanced | Snap Image Timing Mode": "Delay for Exposure",
  "SlicePosition": 281.254,
  "Andor-CoolerMode": "Fan off at shutdown",
  "Exposure-ms": 200,
  "COM6-DelayBetweenCharsMs": "0.0000",
  "ZeissScope-Description": "Zeiss microscope CAN bus adapter",
  "COM6-Parity": "None",
  "ZeissFocusAxis-Move Mode": "Direct move to target",
  "CSUX-DriveSpeed-AutoAdjust": "0.0000",
  "Wheel-A-Busy": "0",
  "Andor-Pre-Amp-Gain": "4.9x",
  "XYStage-Name": "XYStage",
  "Andor-Shutter Closing Time": "20",
  "CSUX-Hub-Port": "COM5",
  "Andor-EMSwitch": "On",
  "COM2-DataBits": "8",
  "COM2-StopBits": "1",
  "AxisPositions": null,
  "COM5-BaudRate": "115200",
  "Andor-1. Camera Information : | Type | Model | Serial No. |": "| iXon | DU897_BV | 8593 |",
  "ZeissReflectedLightShutter-Name": "ZeissReflectedLightShutter",
  "ZeissScope-Port": "COM6",
  "ZeissScope-Name": "ZeissScope",
  "XYStage-Port": "COM4",
  "COM5-Verbose": "1",
  "CSUX-Hub-Description": "Yokogawa CSUX hub",
  "AAAOTF-Power (% of max)": "27.6000",
  "COM8-DelayBetweenCharsMs": "0.0000",
  "AAAOTF-Port": "COM8",
  "Wheel-A-Label": "Filter-3",
  "COM8-AnswerTimeout": "500.0000",
  "Andor-Camera": "| iXon | DU897_BV | 8593 |",
  "Andor-Gain": "393",
  "UUID": "a1a03600-872e-4e1f-9f38-22857c3f3483",
  "Core-Camera": "Andor",
  "Core-SLM": "",
  "Wheel-A-Name": "Wheel-A",
  "Andor-CountConvertWavelength": "0.0000",
  "Andor-Shutter TTL Value": "High to Open",
  "Wheel-A-Port": "COM2",
  "Core-ChannelGroup": "Laser",
  "PositionIndex": 0,
  "WaitInterval": null,
  "COM2-DelayBetweenCharsMs": "0.0000",
  "PixelSizeUm": 0,
  "ZeissReflectorTurret-Description": "Reflector Turret",
  "CSUX-DriveSpeed-Run": "On",
  "ZeissReflectedLightShutter-State": "0",
  "Andor-Shutter Opening Time": "20",
  "Summary": {
    "Slices": 16,
    "InitialPositionList": null,
    "Interval_ms": 0,
    "UUID": "8302d4f8-a8c6-482f-bdbd-e07225a4d2dd",
    "UserName": "ColdSpring",
    "Depth": 2,
    "PixelType": "GRAY16",
    "Time": "2023-03-06 15:10:13 +0800",
    "Date": "2023-03-06",
    "z-step_um": -0.8000000000000114,
    "MetadataVersion": 10,
    "PositionIndex": 0,
    "SlicesFirst": false,
    "ChContrastMin": [
      0,
      0
    ],
    "Width": 512,
    "PixelAspect": 1,
    "MicroManagerVersion": "1.4.16",
    "ROI": [
      0,
      0,
      512,
      512
    ],
    "ChNames": [
      "L-488",
      "L-561"
    ],
    "IJType": 1,
    "GridRow": 0,
    "Comment": "",
    "Height": 512,
    "GridColumn": 0,
    "Prefix": "20230306 OSM-3-G444E-GFP; Scarlet-CHE-3_13",
    "PixelSize_um": 0,
    "Frames": 1,
    "BitDepth": 14,
    "KeepShutterOpenChannels": false,
    "Source": "Micro-Manager",
    "Channels": 2,
    "ComputerName": "T3610-MP",
    "CustomIntervals_ms": [],
    "KeepShutterOpenSlices": false,
    "ChColors": [
      -16724941,
      -3407617
    ],
    "TimeFirst": false,
    "ChContrastMax": [
      65536,
      65536
    ],
    "Positions": 1,
    "Directory": "Y:\\XC\\20230306 OSM-3-G444E-GFP; Scarlet-CHE-3"
  },
  "Source": "Andor",
  "XYStage-OverShoot(um)": "0.0000",
  "XYStage-Wait_Cycles": "0",
  "COM4-StopBits": "1",
  "Andor-Binning": "1",
  "Andor-FrameTransfer Help": "Should only turn on FrameTransfer if using Burst or Live mode.",
  "COM4-DataBits": "8",
  "ZeissTransmittedLightShutter-Name": "ZeissTransmittedLightShutter",
  "XYStage-MotorOnOff": "On",
  "Andor-SpuriousNoiseFilter": "None",
  "Andor-Shutter": "Open",
  "Andor-OptAcquireMode": "",
  "COM2-AnswerTimeout": "500.0000",
  "COM5-DataBits": "8",
  "Binning": "1",
  "Andor-ReadoutTime": "35",
  "Andor-Description": "Andor camera adapter",
  "Wheel-A-Speed": "3",
  "COM4-DelayBetweenCharsMs": "0.0000",
  "COM5-Parity": "None",
  "Andor-Advanced | Snap Image Additional Delay (ms)": "0",
  "Andor-Exposure": "200.00",
  "COM5-Description": "Serial port driver (boost:asio)",
  "Andor-TransposeCorrection": "0",
  "COM4-Description": "Serial port driver (boost:asio)",
  "COM8-Verbose": "1",
  "CSUX-DriveSpeed-Description": "CSUX Drive Speed",
  "Andor-VerticalSpeed": "3.30",
  "XYStage-TransposeMirrorY": "0",
  "XPositionUm": -2425.2000000000003,
  "XYStage-TransposeMirrorX": "0",
  "ZeissFocusAxis-Velocity-Acceleration": "Fast",
  "COM2-Handshaking": "Off",
  "ZeissReflectorTurret-Label": "4-100 % Mirror",
  "COM6-DataBits": "8",
  "FileName": "img_000000000_L-488_008.tif",
  "Andor-CCDTemperature": "-69",
  "Core-Galvo": "Undefined",
  "Position": "Default",
  "COM8-BaudRate": "19200",
  "Andor-VerticalClockVoltage": "Normal",
  "COM8-Handshaking": "Off",
  "CameraChannelIndex": 0,
  "SliceIndex": 8,
  "ZPositionUm": 281.254,
  "Core-Focus": "ZeissFocusAxis",
  "Andor-ReadoutMode": "10.000 MHz",
  "Channel": "L-488",
  "AAAOTF-Description": "AA AOTF Shutter Controller driver adapter",
  "CSUX-Shutter-Name": "CSUX-Shutter",
  "COM5-Name": "COM5",
  "FrameIndex": 0,
  "XYStage-Version": "Version: USB-9.2e ",
  "COM6-BaudRate": "57600",
  "XYStage-Backlash-B": "0.0400",
  "COM6-Description": "Serial port driver (boost:asio)",
  "COM8-Name": "COM8",
  "COM2-Description": "Serial port driver (boost:asio)",
  "Andor-ActualInterval-ms": "135.60",
  "AAAOTF-State": "0",
  "Andor-PixelType": "16bit",
  "COM2-Name": "COM2",
  "Camera": "",
  "COM4-Parity": "None",
  "Core-ImageProcessor": "",
  "Wheel-A-ClosedPosition": "",
  "CSUX-Shutter-Description": "CSUX Shutter",
  "Andor-Output_Amplifier": "Electron Multiplying",
  "XYStage-StepSizeY_um": "0.0100",
  "AAAOTF-Channel": "2",
  "ZeissFocusAxis-Position": "282.6720",
  "Core-AutoShutter": "1",
  "ZeissTransmittedLightShutter-State": "0",
  "NextFrame": 0,
  "Core-XYStage": "XYStage",
  "COM8-Parity": "None",
  "COM6-StopBits": "1",
  "Time": "2023-03-06 15:10:19 +0800",
  "COM4-Name": "COM4",
  "Andor-Isolated Crop Mode": "Off",
  "ZeissScope-AnswerTimeOut": "250.0000",
  "COM4-BaudRate": "9600",
  "Andor-CCDTemperatureSetPoint": "-70",
  "Core-AutoFocus": "",
  "COM2-Verbose": "1",
  "CSUX-Shutter-State": "Open",
  "BitDepth": 14,
  "Slice": 8,
  "COM6-Verbose": "1",
  "XYStage-JoyStick Slow Speed": "5",
  "COM4-Verbose": "1",
  "AAAOTF-Maximum intensity (dB)": "1900",
  "ZeissScope-Microscope Version": "Application version: ",
  "ChannelIndex": 0,
  "Core-Shutter": "AAAOTF",
  "Wheel-A-State": "4",
  "ZeissReflectorTurret-Name": "ZeissReflectorTurret",
  "Core-TimeoutMs": "5000",
  "XYStage-JoyStick Fast Speed": "60",
  "XYStage-Maximum Speed (Do Not Change)": "7.5000",
  "ElapsedTime-ms": 7085,
  "AAAOTF-Name": "AAAOTF",
  "Wheel-A-Description": "Sutter Lambda filter wheel adapter",
  "Frame": 0,
  "Width": 512,
  "COM5-Handshaking": "Off",
  "PositionName": null,
  "ZeissReflectorTurret-State": "3",
  "Height": 512,
  "Andor-TransposeMirrorX": "0",
  "Andor-TransposeMirrorY": "0",
  "COM2-BaudRate": "9600",
  "Wheel-A-Delay_ms": "0.0000",
  "COM6-Handshaking": "Off",
  "COM8-DataBits": "8",
  "COM5-DelayBetweenCharsMs": "0.0000",
  "CSUX-DriveSpeed-Name": "CSUX-DriveSpeed",
  "XYStage-Description": "ASI XY stage driver adapter",
  "COM4-Handshaking": "Off",
  "Andor-FrameTransfer": "Off",
  "PixelType": "GRAY16",
  "Andor-TransposeXY": "0",
  "COM4-AnswerTimeout": "500.0000",
  "COM2-Parity": "None",
  "COM8-StopBits": "1",
  "Andor-CCDTemperature Help": "Wait for temperature to stabilize before acquisition.",
  "YPositionUm": -2305.7000000000003,
  "COM6-AnswerTimeout": "500.0000",
  "Andor-TimeOut": "10000",
  "Andor-Trigger": "Software",
  "COM8-Description": "Serial port driver (boost:asio)",
  "COM6-Name": "COM6",
  "XYStage-JoyStick Reverse": "Off",
  "Andor-OptAcquireMode Description": "",
  "XYStage-FinishError-PCROS(nm)": "24.0000"
},
"FrameKey-0-1-8": {
  "CSUX-DriveSpeed-State": "4375",
  "Core-Initialize": "1",
  "Andor-FanMode": "Full",
  "Andor-SpuriousNoiseFilterDescription": "Recommended Range",
  "Andor-BaselineClamp": "Enabled",
  "ZeissTransmittedLightShutter-Description": "Zeiss Transmitted Light Shutter",
  "ZeissReflectedLightShutter-Description": "Zeiss Reflected Light Shutter",
  "Andor-CountConvert": "Counts",
  "XYStage-Speed-S": "5.7459",
  "ROI": "0-0-512-512",
  "Andor-SpuriousNoiseFilterThreshold": "0.0000",
  "COM5-AnswerTimeout": "8000.0000",
  "COM5-StopBits": "1",
  "Andor-Region of Interest": "Full Image",
  "XYStage-Error-E(nm)": "400.0000",
  "XYStage-StepSizeX_um": "0.0100",
  "CSUX-Hub-Name": "CSUX-Hub",
  "Andor-Advanced | Snap Image Timing Mode": "Delay for Exposure",
  "SlicePosition": 281.254,
  "Andor-CoolerMode": "Fan off at shutdown",
  "Exposure-ms": 200,
  "COM6-DelayBetweenCharsMs": "0.0000",
  "ZeissScope-Description": "Zeiss microscope CAN bus adapter",
  "COM6-Parity": "None",
  "ZeissFocusAxis-Move Mode": "Direct move to target",
  "CSUX-DriveSpeed-AutoAdjust": "0.0000",
  "Wheel-A-Busy": "0",
  "Andor-Pre-Amp-Gain": "4.9x",
  "XYStage-Name": "XYStage",
  "Andor-Shutter Closing Time": "20",
  "CSUX-Hub-Port": "COM5",
  "Andor-EMSwitch": "On",
  "COM2-DataBits": "8",
  "COM2-StopBits": "1",
  "AxisPositions": null,
  "COM5-BaudRate": "115200",
  "Andor-1. Camera Information : | Type | Model | Serial No. |": "| iXon | DU897_BV | 8593 |",
  "ZeissReflectedLightShutter-Name": "ZeissReflectedLightShutter",
  "ZeissScope-Port": "COM6",
  "ZeissScope-Name": "ZeissScope",
  "XYStage-Port": "COM4",
  "COM5-Verbose": "1",
  "CSUX-Hub-Description": "Yokogawa CSUX hub",
  "AAAOTF-Power (% of max)": "27.0000",
  "COM8-DelayBetweenCharsMs": "0.0000",
  "AAAOTF-Port": "COM8",
  "Wheel-A-Label": "Filter-4",
  "COM8-AnswerTimeout": "500.0000",
  "Andor-Camera": "| iXon | DU897_BV | 8593 |",
  "Andor-Gain": "393",
  "UUID": "685f7dd5-6035-4c34-9cc2-3d42c4fb601d",
  "Core-Camera": "Andor",
  "Core-SLM": "",
  "Wheel-A-Name": "Wheel-A",
  "Andor-CountConvertWavelength": "0.0000",
  "Andor-Shutter TTL Value": "High to Open",
  "Wheel-A-Port": "COM2",
  "Core-ChannelGroup": "Laser",
  "PositionIndex": 0,
  "WaitInterval": null,
  "COM2-DelayBetweenCharsMs": "0.0000",
  "PixelSizeUm": 0,
  "ZeissReflectorTurret-Description": "Reflector Turret",
  "CSUX-DriveSpeed-Run": "On",
  "ZeissReflectedLightShutter-State": "0",
  "Andor-Shutter Opening Time": "20",
  "Summary": {
    "Slices": 16,
    "InitialPositionList": null,
    "Interval_ms": 0,
    "UUID": "8302d4f8-a8c6-482f-bdbd-e07225a4d2dd",
    "UserName": "ColdSpring",
    "Depth": 2,
    "PixelType": "GRAY16",
    "Time": "2023-03-06 15:10:13 +0800",
    "Date": "2023-03-06",
    "z-step_um": -0.8000000000000114,
    "MetadataVersion": 10,
    "PositionIndex": 0,
    "SlicesFirst": false,
    "ChContrastMin": [
      0,
      0
    ],
    "Width": 512,
    "PixelAspect": 1,
    "MicroManagerVersion": "1.4.16",
    "ROI": [
      0,
      0,
      512,
      512
    ],
    "ChNames": [
      "L-488",
      "L-561"
    ],
    "IJType": 1,
    "GridRow": 0,
    "Comment": "",
    "Height": 512,
    "GridColumn": 0,
    "Prefix": "20230306 OSM-3-G444E-GFP; Scarlet-CHE-3_13",
    "PixelSize_um": 0,
    "Frames": 1,
    "BitDepth": 14,
    "KeepShutterOpenChannels": false,
    "Source": "Micro-Manager",
    "Channels": 2,
    "ComputerName": "T3610-MP",
    "CustomIntervals_ms": [],
    "KeepShutterOpenSlices": false,
    "ChColors": [
      -16724941,
      -3407617
    ],
    "TimeFirst": false,
    "ChContrastMax": [
      65536,
      65536
    ],
    "Positions": 1,
    "Directory": "Y:\\XC\\20230306 OSM-3-G444E-GFP; Scarlet-CHE-3"
  },
  "Source": "Andor",
  "XYStage-OverShoot(um)": "0.0000",
  "XYStage-Wait_Cycles": "0",
  "COM4-StopBits": "1",
  "Andor-Binning": "1",
  "Andor-FrameTransfer Help": "Should only turn on FrameTransfer if using Burst or Live mode.",
  "COM4-DataBits": "8",
  "ZeissTransmittedLightShutter-Name": "ZeissTransmittedLightShutter",
  "XYStage-MotorOnOff": "On",
  "Andor-SpuriousNoiseFilter": "None",
  "Andor-Shutter": "Open",
  "Andor-OptAcquireMode": "",
  "COM2-AnswerTimeout": "500.0000",
  "COM5-DataBits": "8",
  "Binning": "1",
  "Andor-ReadoutTime": "35",
  "Andor-Description": "Andor camera adapter",
  "Wheel-A-Speed": "3",
  "COM4-DelayBetweenCharsMs": "0.0000",
  "COM5-Parity": "None",
  "Andor-Advanced | Snap Image Additional Delay (ms)": "0",
  "Andor-Exposure": "200.00",
  "COM5-Description": "Serial port driver (boost:asio)",
  "Andor-TransposeCorrection": "0",
  "COM4-Description": "Serial port driver (boost:asio)",
  "COM8-Verbose": "1",
  "CSUX-DriveSpeed-Description": "CSUX Drive Speed",
  "Andor-VerticalSpeed": "3.30",
  "XYStage-TransposeMirrorY": "0",
  "XPositionUm": -2425.2000000000003,
  "XYStage-TransposeMirrorX": "0",
  "ZeissFocusAxis-Velocity-Acceleration": "Fast",
  "COM2-Handshaking": "Off",
  "ZeissReflectorTurret-Label": "4-100 % Mirror",
  "COM6-DataBits": "8",
  "FileName": "img_000000000_L-561_008.tif",
  "Andor-CCDTemperature": "-69",
  "Core-Galvo": "Undefined",
  "Position": "Default",
  "COM8-BaudRate": "19200",
  "Andor-VerticalClockVoltage": "Normal",
  "COM8-Handshaking": "Off",
  "CameraChannelIndex": 0,
  "SliceIndex": 8,
  "ZPositionUm": 281.254,
  "Core-Focus": "ZeissFocusAxis",
  "Andor-ReadoutMode": "10.000 MHz",
  "Channel": "L-561",
  "AAAOTF-Description": "AA AOTF Shutter Controller driver adapter",
  "CSUX-Shutter-Name": "CSUX-Shutter",
  "COM5-Name": "COM5",
  "FrameIndex": 0,
  "XYStage-Version": "Version: USB-9.2e ",
  "COM6-BaudRate": "57600",
  "XYStage-Backlash-B": "0.0400",
  "COM6-Description": "Serial port driver (boost:asio)",
  "COM8-Name": "COM8",
  "COM2-Description": "Serial port driver (boost:asio)",
  "Andor-ActualInterval-ms": "135.60",
  "AAAOTF-State": "0",
  "Andor-PixelType": "16bit",
  "COM2-Name": "COM2",
  "Camera": "",
  "COM4-Parity": "None",
  "Core-ImageProcessor": "",
  "Wheel-A-ClosedPosition": "",
  "CSUX-Shutter-Description": "CSUX Shutter",
  "Andor-Output_Amplifier": "Electron Multiplying",
  "XYStage-StepSizeY_um": "0.0100",
  "AAAOTF-Channel": "3",
  "ZeissFocusAxis-Position": "282.6720",
  "Core-AutoShutter": "1",
  "ZeissTransmittedLightShutter-State": "0",
  "NextFrame": 0,
  "Core-XYStage": "XYStage",
  "COM8-Parity": "None",
  "COM6-StopBits": "1",
  "Time": "2023-03-06 15:10:20 +0800",
  "COM4-Name": "COM4",
  "Andor-Isolated Crop Mode": "Off",
  "ZeissScope-AnswerTimeOut": "250.0000",
  "COM4-BaudRate": "9600",
  "Andor-CCDTemperatureSetPoint": "-70",
  "Core-AutoFocus": "",
  "COM2-Verbose": "1",
  "CSUX-Shutter-State": "Open",
  "BitDepth": 14,
  "Slice": 8,
  "COM6-Verbose": "1",
  "XYStage-JoyStick Slow Speed": "5",
  "COM4-Verbose": "1",
  "AAAOTF-Maximum intensity (dB)": "1900",
  "ZeissScope-Microscope Version": "Application version: ",
  "ChannelIndex": 1,
  "Core-Shutter": "AAAOTF",
  "Wheel-A-State": "4",
  "ZeissReflectorTurret-Name": "ZeissReflectorTurret",
  "Core-TimeoutMs": "5000",
  "XYStage-JoyStick Fast Speed": "60",
  "XYStage-Maximum Speed (Do Not Change)": "7.5000",
  "ElapsedTime-ms": 7439,
  "AAAOTF-Name": "AAAOTF",
  "Wheel-A-Description": "Sutter Lambda filter wheel adapter",
  "Frame": 0,
  "Width": 512,
  "COM5-Handshaking": "Off",
  "PositionName": null,
  "ZeissReflectorTurret-State": "3",
  "Height": 512,
  "Andor-TransposeMirrorX": "0",
  "Andor-TransposeMirrorY": "0",
  "COM2-BaudRate": "9600",
  "Wheel-A-Delay_ms": "0.0000",
  "COM6-Handshaking": "Off",
  "COM8-DataBits": "8",
  "COM5-DelayBetweenCharsMs": "0.0000",
  "CSUX-DriveSpeed-Name": "CSUX-DriveSpeed",
  "XYStage-Description": "ASI XY stage driver adapter",
  "COM4-Handshaking": "Off",
  "Andor-FrameTransfer": "Off",
  "PixelType": "GRAY16",
  "Andor-TransposeXY": "0",
  "COM4-AnswerTimeout": "500.0000",
  "COM2-Parity": "None",
  "COM8-StopBits": "1",
  "Andor-CCDTemperature Help": "Wait for temperature to stabilize before acquisition.",
  "YPositionUm": -2305.7000000000003,
  "COM6-AnswerTimeout": "500.0000",
  "Andor-TimeOut": "10000",
  "Andor-Trigger": "Software",
  "COM8-Description": "Serial port driver (boost:asio)",
  "COM6-Name": "COM6",
  "XYStage-JoyStick Reverse": "Off",
  "Andor-OptAcquireMode Description": "",
  "XYStage-FinishError-PCROS(nm)": "24.0000"
},
"FrameKey-0-0-9": {
  "CSUX-DriveSpeed-State": "4375",
  "Core-Initialize": "1",
  "Andor-FanMode": "Full",
  "Andor-SpuriousNoiseFilterDescription": "Recommended Range",
  "Andor-BaselineClamp": "Enabled",
  "ZeissTransmittedLightShutter-Description": "Zeiss Transmitted Light Shutter",
  "ZeissReflectedLightShutter-Description": "Zeiss Reflected Light Shutter",
  "Andor-CountConvert": "Counts",
  "XYStage-Speed-S": "5.7459",
  "ROI": "0-0-512-512",
  "Andor-SpuriousNoiseFilterThreshold": "0.0000",
  "COM5-AnswerTimeout": "8000.0000",
  "COM5-StopBits": "1",
  "Andor-Region of Interest": "Full Image",
  "XYStage-Error-E(nm)": "400.0000",
  "XYStage-StepSizeX_um": "0.0100",
  "CSUX-Hub-Name": "CSUX-Hub",
  "Andor-Advanced | Snap Image Timing Mode": "Delay for Exposure",
  "SlicePosition": 280.454,
  "Andor-CoolerMode": "Fan off at shutdown",
  "Exposure-ms": 200,
  "COM6-DelayBetweenCharsMs": "0.0000",
  "ZeissScope-Description": "Zeiss microscope CAN bus adapter",
  "COM6-Parity": "None",
  "ZeissFocusAxis-Move Mode": "Direct move to target",
  "CSUX-DriveSpeed-AutoAdjust": "0.0000",
  "Wheel-A-Busy": "0",
  "Andor-Pre-Amp-Gain": "4.9x",
  "XYStage-Name": "XYStage",
  "Andor-Shutter Closing Time": "20",
  "CSUX-Hub-Port": "COM5",
  "Andor-EMSwitch": "On",
  "COM2-DataBits": "8",
  "COM2-StopBits": "1",
  "AxisPositions": null,
  "COM5-BaudRate": "115200",
  "Andor-1. Camera Information : | Type | Model | Serial No. |": "| iXon | DU897_BV | 8593 |",
  "ZeissReflectedLightShutter-Name": "ZeissReflectedLightShutter",
  "ZeissScope-Port": "COM6",
  "ZeissScope-Name": "ZeissScope",
  "XYStage-Port": "COM4",
  "COM5-Verbose": "1",
  "CSUX-Hub-Description": "Yokogawa CSUX hub",
  "AAAOTF-Power (% of max)": "27.6000",
  "COM8-DelayBetweenCharsMs": "0.0000",
  "AAAOTF-Port": "COM8",
  "Wheel-A-Label": "Filter-3",
  "COM8-AnswerTimeout": "500.0000",
  "Andor-Camera": "| iXon | DU897_BV | 8593 |",
  "Andor-Gain": "393",
  "UUID": "f69e0a36-ccf1-475f-99bb-f71b9ad8ca58",
  "Core-Camera": "Andor",
  "Core-SLM": "",
  "Wheel-A-Name": "Wheel-A",
  "Andor-CountConvertWavelength": "0.0000",
  "Andor-Shutter TTL Value": "High to Open",
  "Wheel-A-Port": "COM2",
  "Core-ChannelGroup": "Laser",
  "PositionIndex": 0,
  "WaitInterval": null,
  "COM2-DelayBetweenCharsMs": "0.0000",
  "PixelSizeUm": 0,
  "ZeissReflectorTurret-Description": "Reflector Turret",
  "CSUX-DriveSpeed-Run": "On",
  "ZeissReflectedLightShutter-State": "0",
  "Andor-Shutter Opening Time": "20",
  "Summary": {
    "Slices": 16,
    "InitialPositionList": null,
    "Interval_ms": 0,
    "UUID": "8302d4f8-a8c6-482f-bdbd-e07225a4d2dd",
    "UserName": "ColdSpring",
    "Depth": 2,
    "PixelType": "GRAY16",
    "Time": "2023-03-06 15:10:13 +0800",
    "Date": "2023-03-06",
    "z-step_um": -0.8000000000000114,
    "MetadataVersion": 10,
    "PositionIndex": 0,
    "SlicesFirst": false,
    "ChContrastMin": [
      0,
      0
    ],
    "Width": 512,
    "PixelAspect": 1,
    "MicroManagerVersion": "1.4.16",
    "ROI": [
      0,
      0,
      512,
      512
    ],
    "ChNames": [
      "L-488",
      "L-561"
    ],
    "IJType": 1,
    "GridRow": 0,
    "Comment": "",
    "Height": 512,
    "GridColumn": 0,
    "Prefix": "20230306 OSM-3-G444E-GFP; Scarlet-CHE-3_13",
    "PixelSize_um": 0,
    "Frames": 1,
    "BitDepth": 14,
    "KeepShutterOpenChannels": false,
    "Source": "Micro-Manager",
    "Channels": 2,
    "ComputerName": "T3610-MP",
    "CustomIntervals_ms": [],
    "KeepShutterOpenSlices": false,
    "ChColors": [
      -16724941,
      -3407617
    ],
    "TimeFirst": false,
    "ChContrastMax": [
      65536,
      65536
    ],
    "Positions": 1,
    "Directory": "Y:\\XC\\20230306 OSM-3-G444E-GFP; Scarlet-CHE-3"
  },
  "Source": "Andor",
  "XYStage-OverShoot(um)": "0.0000",
  "XYStage-Wait_Cycles": "0",
  "COM4-StopBits": "1",
  "Andor-Binning": "1",
  "Andor-FrameTransfer Help": "Should only turn on FrameTransfer if using Burst or Live mode.",
  "COM4-DataBits": "8",
  "ZeissTransmittedLightShutter-Name": "ZeissTransmittedLightShutter",
  "XYStage-MotorOnOff": "On",
  "Andor-SpuriousNoiseFilter": "None",
  "Andor-Shutter": "Open",
  "Andor-OptAcquireMode": "",
  "COM2-AnswerTimeout": "500.0000",
  "COM5-DataBits": "8",
  "Binning": "1",
  "Andor-ReadoutTime": "35",
  "Andor-Description": "Andor camera adapter",
  "Wheel-A-Speed": "3",
  "COM4-DelayBetweenCharsMs": "0.0000",
  "COM5-Parity": "None",
  "Andor-Advanced | Snap Image Additional Delay (ms)": "0",
  "Andor-Exposure": "200.00",
  "COM5-Description": "Serial port driver (boost:asio)",
  "Andor-TransposeCorrection": "0",
  "COM4-Description": "Serial port driver (boost:asio)",
  "COM8-Verbose": "1",
  "CSUX-DriveSpeed-Description": "CSUX Drive Speed",
  "Andor-VerticalSpeed": "3.30",
  "XYStage-TransposeMirrorY": "0",
  "XPositionUm": -2425.2000000000003,
  "XYStage-TransposeMirrorX": "0",
  "ZeissFocusAxis-Velocity-Acceleration": "Fast",
  "COM2-Handshaking": "Off",
  "ZeissReflectorTurret-Label": "4-100 % Mirror",
  "COM6-DataBits": "8",
  "FileName": "img_000000000_L-488_009.tif",
  "Andor-CCDTemperature": "-69",
  "Core-Galvo": "Undefined",
  "Position": "Default",
  "COM8-BaudRate": "19200",
  "Andor-VerticalClockVoltage": "Normal",
  "COM8-Handshaking": "Off",
  "CameraChannelIndex": 0,
  "SliceIndex": 9,
  "ZPositionUm": 280.454,
  "Core-Focus": "ZeissFocusAxis",
  "Andor-ReadoutMode": "10.000 MHz",
  "Channel": "L-488",
  "AAAOTF-Description": "AA AOTF Shutter Controller driver adapter",
  "CSUX-Shutter-Name": "CSUX-Shutter",
  "COM5-Name": "COM5",
  "FrameIndex": 0,
  "XYStage-Version": "Version: USB-9.2e ",
  "COM6-BaudRate": "57600",
  "XYStage-Backlash-B": "0.0400",
  "COM6-Description": "Serial port driver (boost:asio)",
  "COM8-Name": "COM8",
  "COM2-Description": "Serial port driver (boost:asio)",
  "Andor-ActualInterval-ms": "135.60",
  "AAAOTF-State": "0",
  "Andor-PixelType": "16bit",
  "COM2-Name": "COM2",
  "Camera": "",
  "COM4-Parity": "None",
  "Core-ImageProcessor": "",
  "Wheel-A-ClosedPosition": "",
  "CSUX-Shutter-Description": "CSUX Shutter",
  "Andor-Output_Amplifier": "Electron Multiplying",
  "XYStage-StepSizeY_um": "0.0100",
  "AAAOTF-Channel": "2",
  "ZeissFocusAxis-Position": "282.6720",
  "Core-AutoShutter": "1",
  "ZeissTransmittedLightShutter-State": "0",
  "NextFrame": 0,
  "Core-XYStage": "XYStage",
  "COM8-Parity": "None",
  "COM6-StopBits": "1",
  "Time": "2023-03-06 15:10:20 +0800",
  "COM4-Name": "COM4",
  "Andor-Isolated Crop Mode": "Off",
  "ZeissScope-AnswerTimeOut": "250.0000",
  "COM4-BaudRate": "9600",
  "Andor-CCDTemperatureSetPoint": "-70",
  "Core-AutoFocus": "",
  "COM2-Verbose": "1",
  "CSUX-Shutter-State": "Open",
  "BitDepth": 14,
  "Slice": 9,
  "COM6-Verbose": "1",
  "XYStage-JoyStick Slow Speed": "5",
  "COM4-Verbose": "1",
  "AAAOTF-Maximum intensity (dB)": "1900",
  "ZeissScope-Microscope Version": "Application version: ",
  "ChannelIndex": 0,
  "Core-Shutter": "AAAOTF",
  "Wheel-A-State": "4",
  "ZeissReflectorTurret-Name": "ZeissReflectorTurret",
  "Core-TimeoutMs": "5000",
  "XYStage-JoyStick Fast Speed": "60",
  "XYStage-Maximum Speed (Do Not Change)": "7.5000",
  "ElapsedTime-ms": 7901,
  "AAAOTF-Name": "AAAOTF",
  "Wheel-A-Description": "Sutter Lambda filter wheel adapter",
  "Frame": 0,
  "Width": 512,
  "COM5-Handshaking": "Off",
  "PositionName": null,
  "ZeissReflectorTurret-State": "3",
  "Height": 512,
  "Andor-TransposeMirrorX": "0",
  "Andor-TransposeMirrorY": "0",
  "COM2-BaudRate": "9600",
  "Wheel-A-Delay_ms": "0.0000",
  "COM6-Handshaking": "Off",
  "COM8-DataBits": "8",
  "COM5-DelayBetweenCharsMs": "0.0000",
  "CSUX-DriveSpeed-Name": "CSUX-DriveSpeed",
  "XYStage-Description": "ASI XY stage driver adapter",
  "COM4-Handshaking": "Off",
  "Andor-FrameTransfer": "Off",
  "PixelType": "GRAY16",
  "Andor-TransposeXY": "0",
  "COM4-AnswerTimeout": "500.0000",
  "COM2-Parity": "None",
  "COM8-StopBits": "1",
  "Andor-CCDTemperature Help": "Wait for temperature to stabilize before acquisition.",
  "YPositionUm": -2305.7000000000003,
  "COM6-AnswerTimeout": "500.0000",
  "Andor-TimeOut": "10000",
  "Andor-Trigger": "Software",
  "COM8-Description": "Serial port driver (boost:asio)",
  "COM6-Name": "COM6",
  "XYStage-JoyStick Reverse": "Off",
  "Andor-OptAcquireMode Description": "",
  "XYStage-FinishError-PCROS(nm)": "24.0000"
},
"FrameKey-0-1-9": {
  "CSUX-DriveSpeed-State": "4375",
  "Core-Initialize": "1",
  "Andor-FanMode": "Full",
  "Andor-SpuriousNoiseFilterDescription": "Recommended Range",
  "Andor-BaselineClamp": "Enabled",
  "ZeissTransmittedLightShutter-Description": "Zeiss Transmitted Light Shutter",
  "ZeissReflectedLightShutter-Description": "Zeiss Reflected Light Shutter",
  "Andor-CountConvert": "Counts",
  "XYStage-Speed-S": "5.7459",
  "ROI": "0-0-512-512",
  "Andor-SpuriousNoiseFilterThreshold": "0.0000",
  "COM5-AnswerTimeout": "8000.0000",
  "COM5-StopBits": "1",
  "Andor-Region of Interest": "Full Image",
  "XYStage-Error-E(nm)": "400.0000",
  "XYStage-StepSizeX_um": "0.0100",
  "CSUX-Hub-Name": "CSUX-Hub",
  "Andor-Advanced | Snap Image Timing Mode": "Delay for Exposure",
  "SlicePosition": 280.454,
  "Andor-CoolerMode": "Fan off at shutdown",
  "Exposure-ms": 200,
  "COM6-DelayBetweenCharsMs": "0.0000",
  "ZeissScope-Description": "Zeiss microscope CAN bus adapter",
  "COM6-Parity": "None",
  "ZeissFocusAxis-Move Mode": "Direct move to target",
  "CSUX-DriveSpeed-AutoAdjust": "0.0000",
  "Wheel-A-Busy": "0",
  "Andor-Pre-Amp-Gain": "4.9x",
  "XYStage-Name": "XYStage",
  "Andor-Shutter Closing Time": "20",
  "CSUX-Hub-Port": "COM5",
  "Andor-EMSwitch": "On",
  "COM2-DataBits": "8",
  "COM2-StopBits": "1",
  "AxisPositions": null,
  "COM5-BaudRate": "115200",
  "Andor-1. Camera Information : | Type | Model | Serial No. |": "| iXon | DU897_BV | 8593 |",
  "ZeissReflectedLightShutter-Name": "ZeissReflectedLightShutter",
  "ZeissScope-Port": "COM6",
  "ZeissScope-Name": "ZeissScope",
  "XYStage-Port": "COM4",
  "COM5-Verbose": "1",
  "CSUX-Hub-Description": "Yokogawa CSUX hub",
  "AAAOTF-Power (% of max)": "27.0000",
  "COM8-DelayBetweenCharsMs": "0.0000",
  "AAAOTF-Port": "COM8",
  "Wheel-A-Label": "Filter-4",
  "COM8-AnswerTimeout": "500.0000",
  "Andor-Camera": "| iXon | DU897_BV | 8593 |",
  "Andor-Gain": "393",
  "UUID": "d24c07fb-3dc8-4516-ac7f-e7abd5e41c80",
  "Core-Camera": "Andor",
  "Core-SLM": "",
  "Wheel-A-Name": "Wheel-A",
  "Andor-CountConvertWavelength": "0.0000",
  "Andor-Shutter TTL Value": "High to Open",
  "Wheel-A-Port": "COM2",
  "Core-ChannelGroup": "Laser",
  "PositionIndex": 0,
  "WaitInterval": null,
  "COM2-DelayBetweenCharsMs": "0.0000",
  "PixelSizeUm": 0,
  "ZeissReflectorTurret-Description": "Reflector Turret",
  "CSUX-DriveSpeed-Run": "On",
  "ZeissReflectedLightShutter-State": "0",
  "Andor-Shutter Opening Time": "20",
  "Summary": {
    "Slices": 16,
    "InitialPositionList": null,
    "Interval_ms": 0,
    "UUID": "8302d4f8-a8c6-482f-bdbd-e07225a4d2dd",
    "UserName": "ColdSpring",
    "Depth": 2,
    "PixelType": "GRAY16",
    "Time": "2023-03-06 15:10:13 +0800",
    "Date": "2023-03-06",
    "z-step_um": -0.8000000000000114,
    "MetadataVersion": 10,
    "PositionIndex": 0,
    "SlicesFirst": false,
    "ChContrastMin": [
      0,
      0
    ],
    "Width": 512,
    "PixelAspect": 1,
    "MicroManagerVersion": "1.4.16",
    "ROI": [
      0,
      0,
      512,
      512
    ],
    "ChNames": [
      "L-488",
      "L-561"
    ],
    "IJType": 1,
    "GridRow": 0,
    "Comment": "",
    "Height": 512,
    "GridColumn": 0,
    "Prefix": "20230306 OSM-3-G444E-GFP; Scarlet-CHE-3_13",
    "PixelSize_um": 0,
    "Frames": 1,
    "BitDepth": 14,
    "KeepShutterOpenChannels": false,
    "Source": "Micro-Manager",
    "Channels": 2,
    "ComputerName": "T3610-MP",
    "CustomIntervals_ms": [],
    "KeepShutterOpenSlices": false,
    "ChColors": [
      -16724941,
      -3407617
    ],
    "TimeFirst": false,
    "ChContrastMax": [
      65536,
      65536
    ],
    "Positions": 1,
    "Directory": "Y:\\XC\\20230306 OSM-3-G444E-GFP; Scarlet-CHE-3"
  },
  "Source": "Andor",
  "XYStage-OverShoot(um)": "0.0000",
  "XYStage-Wait_Cycles": "0",
  "COM4-StopBits": "1",
  "Andor-Binning": "1",
  "Andor-FrameTransfer Help": "Should only turn on FrameTransfer if using Burst or Live mode.",
  "COM4-DataBits": "8",
  "ZeissTransmittedLightShutter-Name": "ZeissTransmittedLightShutter",
  "XYStage-MotorOnOff": "On",
  "Andor-SpuriousNoiseFilter": "None",
  "Andor-Shutter": "Open",
  "Andor-OptAcquireMode": "",
  "COM2-AnswerTimeout": "500.0000",
  "COM5-DataBits": "8",
  "Binning": "1",
  "Andor-ReadoutTime": "35",
  "Andor-Description": "Andor camera adapter",
  "Wheel-A-Speed": "3",
  "COM4-DelayBetweenCharsMs": "0.0000",
  "COM5-Parity": "None",
  "Andor-Advanced | Snap Image Additional Delay (ms)": "0",
  "Andor-Exposure": "200.00",
  "COM5-Description": "Serial port driver (boost:asio)",
  "Andor-TransposeCorrection": "0",
  "COM4-Description": "Serial port driver (boost:asio)",
  "COM8-Verbose": "1",
  "CSUX-DriveSpeed-Description": "CSUX Drive Speed",
  "Andor-VerticalSpeed": "3.30",
  "XYStage-TransposeMirrorY": "0",
  "XPositionUm": -2425.2000000000003,
  "XYStage-TransposeMirrorX": "0",
  "ZeissFocusAxis-Velocity-Acceleration": "Fast",
  "COM2-Handshaking": "Off",
  "ZeissReflectorTurret-Label": "4-100 % Mirror",
  "COM6-DataBits": "8",
  "FileName": "img_000000000_L-561_009.tif",
  "Andor-CCDTemperature": "-69",
  "Core-Galvo": "Undefined",
  "Position": "Default",
  "COM8-BaudRate": "19200",
  "Andor-VerticalClockVoltage": "Normal",
  "COM8-Handshaking": "Off",
  "CameraChannelIndex": 0,
  "SliceIndex": 9,
  "ZPositionUm": 280.454,
  "Core-Focus": "ZeissFocusAxis",
  "Andor-ReadoutMode": "10.000 MHz",
  "Channel": "L-561",
  "AAAOTF-Description": "AA AOTF Shutter Controller driver adapter",
  "CSUX-Shutter-Name": "CSUX-Shutter",
  "COM5-Name": "COM5",
  "FrameIndex": 0,
  "XYStage-Version": "Version: USB-9.2e ",
  "COM6-BaudRate": "57600",
  "XYStage-Backlash-B": "0.0400",
  "COM6-Description": "Serial port driver (boost:asio)",
  "COM8-Name": "COM8",
  "COM2-Description": "Serial port driver (boost:asio)",
  "Andor-ActualInterval-ms": "135.60",
  "AAAOTF-State": "0",
  "Andor-PixelType": "16bit",
  "COM2-Name": "COM2",
  "Camera": "",
  "COM4-Parity": "None",
  "Core-ImageProcessor": "",
  "Wheel-A-ClosedPosition": "",
  "CSUX-Shutter-Description": "CSUX Shutter",
  "Andor-Output_Amplifier": "Electron Multiplying",
  "XYStage-StepSizeY_um": "0.0100",
  "AAAOTF-Channel": "3",
  "ZeissFocusAxis-Position": "282.6720",
  "Core-AutoShutter": "1",
  "ZeissTransmittedLightShutter-State": "0",
  "NextFrame": 0,
  "Core-XYStage": "XYStage",
  "COM8-Parity": "None",
  "COM6-StopBits": "1",
  "Time": "2023-03-06 15:10:20 +0800",
  "COM4-Name": "COM4",
  "Andor-Isolated Crop Mode": "Off",
  "ZeissScope-AnswerTimeOut": "250.0000",
  "COM4-BaudRate": "9600",
  "Andor-CCDTemperatureSetPoint": "-70",
  "Core-AutoFocus": "",
  "COM2-Verbose": "1",
  "CSUX-Shutter-State": "Open",
  "BitDepth": 14,
  "Slice": 9,
  "COM6-Verbose": "1",
  "XYStage-JoyStick Slow Speed": "5",
  "COM4-Verbose": "1",
  "AAAOTF-Maximum intensity (dB)": "1900",
  "ZeissScope-Microscope Version": "Application version: ",
  "ChannelIndex": 1,
  "Core-Shutter": "AAAOTF",
  "Wheel-A-State": "4",
  "ZeissReflectorTurret-Name": "ZeissReflectorTurret",
  "Core-TimeoutMs": "5000",
  "XYStage-JoyStick Fast Speed": "60",
  "XYStage-Maximum Speed (Do Not Change)": "7.5000",
  "ElapsedTime-ms": 8255,
  "AAAOTF-Name": "AAAOTF",
  "Wheel-A-Description": "Sutter Lambda filter wheel adapter",
  "Frame": 0,
  "Width": 512,
  "COM5-Handshaking": "Off",
  "PositionName": null,
  "ZeissReflectorTurret-State": "3",
  "Height": 512,
  "Andor-TransposeMirrorX": "0",
  "Andor-TransposeMirrorY": "0",
  "COM2-BaudRate": "9600",
  "Wheel-A-Delay_ms": "0.0000",
  "COM6-Handshaking": "Off",
  "COM8-DataBits": "8",
  "COM5-DelayBetweenCharsMs": "0.0000",
  "CSUX-DriveSpeed-Name": "CSUX-DriveSpeed",
  "XYStage-Description": "ASI XY stage driver adapter",
  "COM4-Handshaking": "Off",
  "Andor-FrameTransfer": "Off",
  "PixelType": "GRAY16",
  "Andor-TransposeXY": "0",
  "COM4-AnswerTimeout": "500.0000",
  "COM2-Parity": "None",
  "COM8-StopBits": "1",
  "Andor-CCDTemperature Help": "Wait for temperature to stabilize before acquisition.",
  "YPositionUm": -2305.7000000000003,
  "COM6-AnswerTimeout": "500.0000",
  "Andor-TimeOut": "10000",
  "Andor-Trigger": "Software",
  "COM8-Description": "Serial port driver (boost:asio)",
  "COM6-Name": "COM6",
  "XYStage-JoyStick Reverse": "Off",
  "Andor-OptAcquireMode Description": "",
  "XYStage-FinishError-PCROS(nm)": "24.0000"
},
"FrameKey-0-0-10": {
  "CSUX-DriveSpeed-State": "4375",
  "Core-Initialize": "1",
  "Andor-FanMode": "Full",
  "Andor-SpuriousNoiseFilterDescription": "Recommended Range",
  "Andor-BaselineClamp": "Enabled",
  "ZeissTransmittedLightShutter-Description": "Zeiss Transmitted Light Shutter",
  "ZeissReflectedLightShutter-Description": "Zeiss Reflected Light Shutter",
  "Andor-CountConvert": "Counts",
  "XYStage-Speed-S": "5.7459",
  "ROI": "0-0-512-512",
  "Andor-SpuriousNoiseFilterThreshold": "0.0000",
  "COM5-AnswerTimeout": "8000.0000",
  "COM5-StopBits": "1",
  "Andor-Region of Interest": "Full Image",
  "XYStage-Error-E(nm)": "400.0000",
  "XYStage-StepSizeX_um": "0.0100",
  "CSUX-Hub-Name": "CSUX-Hub",
  "Andor-Advanced | Snap Image Timing Mode": "Delay for Exposure",
  "SlicePosition": 279.654,
  "Andor-CoolerMode": "Fan off at shutdown",
  "Exposure-ms": 200,
  "COM6-DelayBetweenCharsMs": "0.0000",
  "ZeissScope-Description": "Zeiss microscope CAN bus adapter",
  "COM6-Parity": "None",
  "ZeissFocusAxis-Move Mode": "Direct move to target",
  "CSUX-DriveSpeed-AutoAdjust": "0.0000",
  "Wheel-A-Busy": "0",
  "Andor-Pre-Amp-Gain": "4.9x",
  "XYStage-Name": "XYStage",
  "Andor-Shutter Closing Time": "20",
  "CSUX-Hub-Port": "COM5",
  "Andor-EMSwitch": "On",
  "COM2-DataBits": "8",
  "COM2-StopBits": "1",
  "AxisPositions": null,
  "COM5-BaudRate": "115200",
  "Andor-1. Camera Information : | Type | Model | Serial No. |": "| iXon | DU897_BV | 8593 |",
  "ZeissReflectedLightShutter-Name": "ZeissReflectedLightShutter",
  "ZeissScope-Port": "COM6",
  "ZeissScope-Name": "ZeissScope",
  "XYStage-Port": "COM4",
  "COM5-Verbose": "1",
  "CSUX-Hub-Description": "Yokogawa CSUX hub",
  "AAAOTF-Power (% of max)": "27.6000",
  "COM8-DelayBetweenCharsMs": "0.0000",
  "AAAOTF-Port": "COM8",
  "Wheel-A-Label": "Filter-3",
  "COM8-AnswerTimeout": "500.0000",
  "Andor-Camera": "| iXon | DU897_BV | 8593 |",
  "Andor-Gain": "393",
  "UUID": "a7363d22-987a-475d-90c3-225b5bc33a42",
  "Core-Camera": "Andor",
  "Core-SLM": "",
  "Wheel-A-Name": "Wheel-A",
  "Andor-CountConvertWavelength": "0.0000",
  "Andor-Shutter TTL Value": "High to Open",
  "Wheel-A-Port": "COM2",
  "Core-ChannelGroup": "Laser",
  "PositionIndex": 0,
  "WaitInterval": null,
  "COM2-DelayBetweenCharsMs": "0.0000",
  "PixelSizeUm": 0,
  "ZeissReflectorTurret-Description": "Reflector Turret",
  "CSUX-DriveSpeed-Run": "On",
  "ZeissReflectedLightShutter-State": "0",
  "Andor-Shutter Opening Time": "20",
  "Summary": {
    "Slices": 16,
    "InitialPositionList": null,
    "Interval_ms": 0,
    "UUID": "8302d4f8-a8c6-482f-bdbd-e07225a4d2dd",
    "UserName": "ColdSpring",
    "Depth": 2,
    "PixelType": "GRAY16",
    "Time": "2023-03-06 15:10:13 +0800",
    "Date": "2023-03-06",
    "z-step_um": -0.8000000000000114,
    "MetadataVersion": 10,
    "PositionIndex": 0,
    "SlicesFirst": false,
    "ChContrastMin": [
      0,
      0
    ],
    "Width": 512,
    "PixelAspect": 1,
    "MicroManagerVersion": "1.4.16",
    "ROI": [
      0,
      0,
      512,
      512
    ],
    "ChNames": [
      "L-488",
      "L-561"
    ],
    "IJType": 1,
    "GridRow": 0,
    "Comment": "",
    "Height": 512,
    "GridColumn": 0,
    "Prefix": "20230306 OSM-3-G444E-GFP; Scarlet-CHE-3_13",
    "PixelSize_um": 0,
    "Frames": 1,
    "BitDepth": 14,
    "KeepShutterOpenChannels": false,
    "Source": "Micro-Manager",
    "Channels": 2,
    "ComputerName": "T3610-MP",
    "CustomIntervals_ms": [],
    "KeepShutterOpenSlices": false,
    "ChColors": [
      -16724941,
      -3407617
    ],
    "TimeFirst": false,
    "ChContrastMax": [
      65536,
      65536
    ],
    "Positions": 1,
    "Directory": "Y:\\XC\\20230306 OSM-3-G444E-GFP; Scarlet-CHE-3"
  },
  "Source": "Andor",
  "XYStage-OverShoot(um)": "0.0000",
  "XYStage-Wait_Cycles": "0",
  "COM4-StopBits": "1",
  "Andor-Binning": "1",
  "Andor-FrameTransfer Help": "Should only turn on FrameTransfer if using Burst or Live mode.",
  "COM4-DataBits": "8",
  "ZeissTransmittedLightShutter-Name": "ZeissTransmittedLightShutter",
  "XYStage-MotorOnOff": "On",
  "Andor-SpuriousNoiseFilter": "None",
  "Andor-Shutter": "Open",
  "Andor-OptAcquireMode": "",
  "COM2-AnswerTimeout": "500.0000",
  "COM5-DataBits": "8",
  "Binning": "1",
  "Andor-ReadoutTime": "35",
  "Andor-Description": "Andor camera adapter",
  "Wheel-A-Speed": "3",
  "COM4-DelayBetweenCharsMs": "0.0000",
  "COM5-Parity": "None",
  "Andor-Advanced | Snap Image Additional Delay (ms)": "0",
  "Andor-Exposure": "200.00",
  "COM5-Description": "Serial port driver (boost:asio)",
  "Andor-TransposeCorrection": "0",
  "COM4-Description": "Serial port driver (boost:asio)",
  "COM8-Verbose": "1",
  "CSUX-DriveSpeed-Description": "CSUX Drive Speed",
  "Andor-VerticalSpeed": "3.30",
  "XYStage-TransposeMirrorY": "0",
  "XPositionUm": -2425.2000000000003,
  "XYStage-TransposeMirrorX": "0",
  "ZeissFocusAxis-Velocity-Acceleration": "Fast",
  "COM2-Handshaking": "Off",
  "ZeissReflectorTurret-Label": "4-100 % Mirror",
  "COM6-DataBits": "8",
  "FileName": "img_000000000_L-488_010.tif",
  "Andor-CCDTemperature": "-69",
  "Core-Galvo": "Undefined",
  "Position": "Default",
  "COM8-BaudRate": "19200",
  "Andor-VerticalClockVoltage": "Normal",
  "COM8-Handshaking": "Off",
  "CameraChannelIndex": 0,
  "SliceIndex": 10,
  "ZPositionUm": 279.654,
  "Core-Focus": "ZeissFocusAxis",
  "Andor-ReadoutMode": "10.000 MHz",
  "Channel": "L-488",
  "AAAOTF-Description": "AA AOTF Shutter Controller driver adapter",
  "CSUX-Shutter-Name": "CSUX-Shutter",
  "COM5-Name": "COM5",
  "FrameIndex": 0,
  "XYStage-Version": "Version: USB-9.2e ",
  "COM6-BaudRate": "57600",
  "XYStage-Backlash-B": "0.0400",
  "COM6-Description": "Serial port driver (boost:asio)",
  "COM8-Name": "COM8",
  "COM2-Description": "Serial port driver (boost:asio)",
  "Andor-ActualInterval-ms": "135.60",
  "AAAOTF-State": "0",
  "Andor-PixelType": "16bit",
  "COM2-Name": "COM2",
  "Camera": "",
  "COM4-Parity": "None",
  "Core-ImageProcessor": "",
  "Wheel-A-ClosedPosition": "",
  "CSUX-Shutter-Description": "CSUX Shutter",
  "Andor-Output_Amplifier": "Electron Multiplying",
  "XYStage-StepSizeY_um": "0.0100",
  "AAAOTF-Channel": "2",
  "ZeissFocusAxis-Position": "282.6720",
  "Core-AutoShutter": "1",
  "ZeissTransmittedLightShutter-State": "0",
  "NextFrame": 0,
  "Core-XYStage": "XYStage",
  "COM8-Parity": "None",
  "COM6-StopBits": "1",
  "Time": "2023-03-06 15:10:21 +0800",
  "COM4-Name": "COM4",
  "Andor-Isolated Crop Mode": "Off",
  "ZeissScope-AnswerTimeOut": "250.0000",
  "COM4-BaudRate": "9600",
  "Andor-CCDTemperatureSetPoint": "-70",
  "Core-AutoFocus": "",
  "COM2-Verbose": "1",
  "CSUX-Shutter-State": "Open",
  "BitDepth": 14,
  "Slice": 10,
  "COM6-Verbose": "1",
  "XYStage-JoyStick Slow Speed": "5",
  "COM4-Verbose": "1",
  "AAAOTF-Maximum intensity (dB)": "1900",
  "ZeissScope-Microscope Version": "Application version: ",
  "ChannelIndex": 0,
  "Core-Shutter": "AAAOTF",
  "Wheel-A-State": "4",
  "ZeissReflectorTurret-Name": "ZeissReflectorTurret",
  "Core-TimeoutMs": "5000",
  "XYStage-JoyStick Fast Speed": "60",
  "XYStage-Maximum Speed (Do Not Change)": "7.5000",
  "ElapsedTime-ms": 8699,
  "AAAOTF-Name": "AAAOTF",
  "Wheel-A-Description": "Sutter Lambda filter wheel adapter",
  "Frame": 0,
  "Width": 512,
  "COM5-Handshaking": "Off",
  "PositionName": null,
  "ZeissReflectorTurret-State": "3",
  "Height": 512,
  "Andor-TransposeMirrorX": "0",
  "Andor-TransposeMirrorY": "0",
  "COM2-BaudRate": "9600",
  "Wheel-A-Delay_ms": "0.0000",
  "COM6-Handshaking": "Off",
  "COM8-DataBits": "8",
  "COM5-DelayBetweenCharsMs": "0.0000",
  "CSUX-DriveSpeed-Name": "CSUX-DriveSpeed",
  "XYStage-Description": "ASI XY stage driver adapter",
  "COM4-Handshaking": "Off",
  "Andor-FrameTransfer": "Off",
  "PixelType": "GRAY16",
  "Andor-TransposeXY": "0",
  "COM4-AnswerTimeout": "500.0000",
  "COM2-Parity": "None",
  "COM8-StopBits": "1",
  "Andor-CCDTemperature Help": "Wait for temperature to stabilize before acquisition.",
  "YPositionUm": -2305.7000000000003,
  "COM6-AnswerTimeout": "500.0000",
  "Andor-TimeOut": "10000",
  "Andor-Trigger": "Software",
  "COM8-Description": "Serial port driver (boost:asio)",
  "COM6-Name": "COM6",
  "XYStage-JoyStick Reverse": "Off",
  "Andor-OptAcquireMode Description": "",
  "XYStage-FinishError-PCROS(nm)": "24.0000"
},
"FrameKey-0-1-10": {
  "CSUX-DriveSpeed-State": "4375",
  "Core-Initialize": "1",
  "Andor-FanMode": "Full",
  "Andor-SpuriousNoiseFilterDescription": "Recommended Range",
  "Andor-BaselineClamp": "Enabled",
  "ZeissTransmittedLightShutter-Description": "Zeiss Transmitted Light Shutter",
  "ZeissReflectedLightShutter-Description": "Zeiss Reflected Light Shutter",
  "Andor-CountConvert": "Counts",
  "XYStage-Speed-S": "5.7459",
  "ROI": "0-0-512-512",
  "Andor-SpuriousNoiseFilterThreshold": "0.0000",
  "COM5-AnswerTimeout": "8000.0000",
  "COM5-StopBits": "1",
  "Andor-Region of Interest": "Full Image",
  "XYStage-Error-E(nm)": "400.0000",
  "XYStage-StepSizeX_um": "0.0100",
  "CSUX-Hub-Name": "CSUX-Hub",
  "Andor-Advanced | Snap Image Timing Mode": "Delay for Exposure",
  "SlicePosition": 279.654,
  "Andor-CoolerMode": "Fan off at shutdown",
  "Exposure-ms": 200,
  "COM6-DelayBetweenCharsMs": "0.0000",
  "ZeissScope-Description": "Zeiss microscope CAN bus adapter",
  "COM6-Parity": "None",
  "ZeissFocusAxis-Move Mode": "Direct move to target",
  "CSUX-DriveSpeed-AutoAdjust": "0.0000",
  "Wheel-A-Busy": "0",
  "Andor-Pre-Amp-Gain": "4.9x",
  "XYStage-Name": "XYStage",
  "Andor-Shutter Closing Time": "20",
  "CSUX-Hub-Port": "COM5",
  "Andor-EMSwitch": "On",
  "COM2-DataBits": "8",
  "COM2-StopBits": "1",
  "AxisPositions": null,
  "COM5-BaudRate": "115200",
  "Andor-1. Camera Information : | Type | Model | Serial No. |": "| iXon | DU897_BV | 8593 |",
  "ZeissReflectedLightShutter-Name": "ZeissReflectedLightShutter",
  "ZeissScope-Port": "COM6",
  "ZeissScope-Name": "ZeissScope",
  "XYStage-Port": "COM4",
  "COM5-Verbose": "1",
  "CSUX-Hub-Description": "Yokogawa CSUX hub",
  "AAAOTF-Power (% of max)": "27.0000",
  "COM8-DelayBetweenCharsMs": "0.0000",
  "AAAOTF-Port": "COM8",
  "Wheel-A-Label": "Filter-4",
  "COM8-AnswerTimeout": "500.0000",
  "Andor-Camera": "| iXon | DU897_BV | 8593 |",
  "Andor-Gain": "393",
  "UUID": "afa41e15-baf1-4a75-98be-8774fc5aefc4",
  "Core-Camera": "Andor",
  "Core-SLM": "",
  "Wheel-A-Name": "Wheel-A",
  "Andor-CountConvertWavelength": "0.0000",
  "Andor-Shutter TTL Value": "High to Open",
  "Wheel-A-Port": "COM2",
  "Core-ChannelGroup": "Laser",
  "PositionIndex": 0,
  "WaitInterval": null,
  "COM2-DelayBetweenCharsMs": "0.0000",
  "PixelSizeUm": 0,
  "ZeissReflectorTurret-Description": "Reflector Turret",
  "CSUX-DriveSpeed-Run": "On",
  "ZeissReflectedLightShutter-State": "0",
  "Andor-Shutter Opening Time": "20",
  "Summary": {
    "Slices": 16,
    "InitialPositionList": null,
    "Interval_ms": 0,
    "UUID": "8302d4f8-a8c6-482f-bdbd-e07225a4d2dd",
    "UserName": "ColdSpring",
    "Depth": 2,
    "PixelType": "GRAY16",
    "Time": "2023-03-06 15:10:13 +0800",
    "Date": "2023-03-06",
    "z-step_um": -0.8000000000000114,
    "MetadataVersion": 10,
    "PositionIndex": 0,
    "SlicesFirst": false,
    "ChContrastMin": [
      0,
      0
    ],
    "Width": 512,
    "PixelAspect": 1,
    "MicroManagerVersion": "1.4.16",
    "ROI": [
      0,
      0,
      512,
      512
    ],
    "ChNames": [
      "L-488",
      "L-561"
    ],
    "IJType": 1,
    "GridRow": 0,
    "Comment": "",
    "Height": 512,
    "GridColumn": 0,
    "Prefix": "20230306 OSM-3-G444E-GFP; Scarlet-CHE-3_13",
    "PixelSize_um": 0,
    "Frames": 1,
    "BitDepth": 14,
    "KeepShutterOpenChannels": false,
    "Source": "Micro-Manager",
    "Channels": 2,
    "ComputerName": "T3610-MP",
    "CustomIntervals_ms": [],
    "KeepShutterOpenSlices": false,
    "ChColors": [
      -16724941,
      -3407617
    ],
    "TimeFirst": false,
    "ChContrastMax": [
      65536,
      65536
    ],
    "Positions": 1,
    "Directory": "Y:\\XC\\20230306 OSM-3-G444E-GFP; Scarlet-CHE-3"
  },
  "Source": "Andor",
  "XYStage-OverShoot(um)": "0.0000",
  "XYStage-Wait_Cycles": "0",
  "COM4-StopBits": "1",
  "Andor-Binning": "1",
  "Andor-FrameTransfer Help": "Should only turn on FrameTransfer if using Burst or Live mode.",
  "COM4-DataBits": "8",
  "ZeissTransmittedLightShutter-Name": "ZeissTransmittedLightShutter",
  "XYStage-MotorOnOff": "On",
  "Andor-SpuriousNoiseFilter": "None",
  "Andor-Shutter": "Open",
  "Andor-OptAcquireMode": "",
  "COM2-AnswerTimeout": "500.0000",
  "COM5-DataBits": "8",
  "Binning": "1",
  "Andor-ReadoutTime": "35",
  "Andor-Description": "Andor camera adapter",
  "Wheel-A-Speed": "3",
  "COM4-DelayBetweenCharsMs": "0.0000",
  "COM5-Parity": "None",
  "Andor-Advanced | Snap Image Additional Delay (ms)": "0",
  "Andor-Exposure": "200.00",
  "COM5-Description": "Serial port driver (boost:asio)",
  "Andor-TransposeCorrection": "0",
  "COM4-Description": "Serial port driver (boost:asio)",
  "COM8-Verbose": "1",
  "CSUX-DriveSpeed-Description": "CSUX Drive Speed",
  "Andor-VerticalSpeed": "3.30",
  "XYStage-TransposeMirrorY": "0",
  "XPositionUm": -2425.2000000000003,
  "XYStage-TransposeMirrorX": "0",
  "ZeissFocusAxis-Velocity-Acceleration": "Fast",
  "COM2-Handshaking": "Off",
  "ZeissReflectorTurret-Label": "4-100 % Mirror",
  "COM6-DataBits": "8",
  "FileName": "img_000000000_L-561_010.tif",
  "Andor-CCDTemperature": "-69",
  "Core-Galvo": "Undefined",
  "Position": "Default",
  "COM8-BaudRate": "19200",
  "Andor-VerticalClockVoltage": "Normal",
  "COM8-Handshaking": "Off",
  "CameraChannelIndex": 0,
  "SliceIndex": 10,
  "ZPositionUm": 279.654,
  "Core-Focus": "ZeissFocusAxis",
  "Andor-ReadoutMode": "10.000 MHz",
  "Channel": "L-561",
  "AAAOTF-Description": "AA AOTF Shutter Controller driver adapter",
  "CSUX-Shutter-Name": "CSUX-Shutter",
  "COM5-Name": "COM5",
  "FrameIndex": 0,
  "XYStage-Version": "Version: USB-9.2e ",
  "COM6-BaudRate": "57600",
  "XYStage-Backlash-B": "0.0400",
  "COM6-Description": "Serial port driver (boost:asio)",
  "COM8-Name": "COM8",
  "COM2-Description": "Serial port driver (boost:asio)",
  "Andor-ActualInterval-ms": "135.60",
  "AAAOTF-State": "0",
  "Andor-PixelType": "16bit",
  "COM2-Name": "COM2",
  "Camera": "",
  "COM4-Parity": "None",
  "Core-ImageProcessor": "",
  "Wheel-A-ClosedPosition": "",
  "CSUX-Shutter-Description": "CSUX Shutter",
  "Andor-Output_Amplifier": "Electron Multiplying",
  "XYStage-StepSizeY_um": "0.0100",
  "AAAOTF-Channel": "3",
  "ZeissFocusAxis-Position": "282.6720",
  "Core-AutoShutter": "1",
  "ZeissTransmittedLightShutter-State": "0",
  "NextFrame": 0,
  "Core-XYStage": "XYStage",
  "COM8-Parity": "None",
  "COM6-StopBits": "1",
  "Time": "2023-03-06 15:10:21 +0800",
  "COM4-Name": "COM4",
  "Andor-Isolated Crop Mode": "Off",
  "ZeissScope-AnswerTimeOut": "250.0000",
  "COM4-BaudRate": "9600",
  "Andor-CCDTemperatureSetPoint": "-70",
  "Core-AutoFocus": "",
  "COM2-Verbose": "1",
  "CSUX-Shutter-State": "Open",
  "BitDepth": 14,
  "Slice": 10,
  "COM6-Verbose": "1",
  "XYStage-JoyStick Slow Speed": "5",
  "COM4-Verbose": "1",
  "AAAOTF-Maximum intensity (dB)": "1900",
  "ZeissScope-Microscope Version": "Application version: ",
  "ChannelIndex": 1,
  "Core-Shutter": "AAAOTF",
  "Wheel-A-State": "4",
  "ZeissReflectorTurret-Name": "ZeissReflectorTurret",
  "Core-TimeoutMs": "5000",
  "XYStage-JoyStick Fast Speed": "60",
  "XYStage-Maximum Speed (Do Not Change)": "7.5000",
  "ElapsedTime-ms": 9053,
  "AAAOTF-Name": "AAAOTF",
  "Wheel-A-Description": "Sutter Lambda filter wheel adapter",
  "Frame": 0,
  "Width": 512,
  "COM5-Handshaking": "Off",
  "PositionName": null,
  "ZeissReflectorTurret-State": "3",
  "Height": 512,
  "Andor-TransposeMirrorX": "0",
  "Andor-TransposeMirrorY": "0",
  "COM2-BaudRate": "9600",
  "Wheel-A-Delay_ms": "0.0000",
  "COM6-Handshaking": "Off",
  "COM8-DataBits": "8",
  "COM5-DelayBetweenCharsMs": "0.0000",
  "CSUX-DriveSpeed-Name": "CSUX-DriveSpeed",
  "XYStage-Description": "ASI XY stage driver adapter",
  "COM4-Handshaking": "Off",
  "Andor-FrameTransfer": "Off",
  "PixelType": "GRAY16",
  "Andor-TransposeXY": "0",
  "COM4-AnswerTimeout": "500.0000",
  "COM2-Parity": "None",
  "COM8-StopBits": "1",
  "Andor-CCDTemperature Help": "Wait for temperature to stabilize before acquisition.",
  "YPositionUm": -2305.7000000000003,
  "COM6-AnswerTimeout": "500.0000",
  "Andor-TimeOut": "10000",
  "Andor-Trigger": "Software",
  "COM8-Description": "Serial port driver (boost:asio)",
  "COM6-Name": "COM6",
  "XYStage-JoyStick Reverse": "Off",
  "Andor-OptAcquireMode Description": "",
  "XYStage-FinishError-PCROS(nm)": "24.0000"
},
"FrameKey-0-0-11": {
  "CSUX-DriveSpeed-State": "4375",
  "Core-Initialize": "1",
  "Andor-FanMode": "Full",
  "Andor-SpuriousNoiseFilterDescription": "Recommended Range",
  "Andor-BaselineClamp": "Enabled",
  "ZeissTransmittedLightShutter-Description": "Zeiss Transmitted Light Shutter",
  "ZeissReflectedLightShutter-Description": "Zeiss Reflected Light Shutter",
  "Andor-CountConvert": "Counts",
  "XYStage-Speed-S": "5.7459",
  "ROI": "0-0-512-512",
  "Andor-SpuriousNoiseFilterThreshold": "0.0000",
  "COM5-AnswerTimeout": "8000.0000",
  "COM5-StopBits": "1",
  "Andor-Region of Interest": "Full Image",
  "XYStage-Error-E(nm)": "400.0000",
  "XYStage-StepSizeX_um": "0.0100",
  "CSUX-Hub-Name": "CSUX-Hub",
  "Andor-Advanced | Snap Image Timing Mode": "Delay for Exposure",
  "SlicePosition": 278.854,
  "Andor-CoolerMode": "Fan off at shutdown",
  "Exposure-ms": 200,
  "COM6-DelayBetweenCharsMs": "0.0000",
  "ZeissScope-Description": "Zeiss microscope CAN bus adapter",
  "COM6-Parity": "None",
  "ZeissFocusAxis-Move Mode": "Direct move to target",
  "CSUX-DriveSpeed-AutoAdjust": "0.0000",
  "Wheel-A-Busy": "0",
  "Andor-Pre-Amp-Gain": "4.9x",
  "XYStage-Name": "XYStage",
  "Andor-Shutter Closing Time": "20",
  "CSUX-Hub-Port": "COM5",
  "Andor-EMSwitch": "On",
  "COM2-DataBits": "8",
  "COM2-StopBits": "1",
  "AxisPositions": null,
  "COM5-BaudRate": "115200",
  "Andor-1. Camera Information : | Type | Model | Serial No. |": "| iXon | DU897_BV | 8593 |",
  "ZeissReflectedLightShutter-Name": "ZeissReflectedLightShutter",
  "ZeissScope-Port": "COM6",
  "ZeissScope-Name": "ZeissScope",
  "XYStage-Port": "COM4",
  "COM5-Verbose": "1",
  "CSUX-Hub-Description": "Yokogawa CSUX hub",
  "AAAOTF-Power (% of max)": "27.6000",
  "COM8-DelayBetweenCharsMs": "0.0000",
  "AAAOTF-Port": "COM8",
  "Wheel-A-Label": "Filter-3",
  "COM8-AnswerTimeout": "500.0000",
  "Andor-Camera": "| iXon | DU897_BV | 8593 |",
  "Andor-Gain": "393",
  "UUID": "602b2f18-1293-4028-b33e-4e727a86fb9e",
  "Core-Camera": "Andor",
  "Core-SLM": "",
  "Wheel-A-Name": "Wheel-A",
  "Andor-CountConvertWavelength": "0.0000",
  "Andor-Shutter TTL Value": "High to Open",
  "Wheel-A-Port": "COM2",
  "Core-ChannelGroup": "Laser",
  "PositionIndex": 0,
  "WaitInterval": null,
  "COM2-DelayBetweenCharsMs": "0.0000",
  "PixelSizeUm": 0,
  "ZeissReflectorTurret-Description": "Reflector Turret",
  "CSUX-DriveSpeed-Run": "On",
  "ZeissReflectedLightShutter-State": "0",
  "Andor-Shutter Opening Time": "20",
  "Summary": {
    "Slices": 16,
    "InitialPositionList": null,
    "Interval_ms": 0,
    "UUID": "8302d4f8-a8c6-482f-bdbd-e07225a4d2dd",
    "UserName": "ColdSpring",
    "Depth": 2,
    "PixelType": "GRAY16",
    "Time": "2023-03-06 15:10:13 +0800",
    "Date": "2023-03-06",
    "z-step_um": -0.8000000000000114,
    "MetadataVersion": 10,
    "PositionIndex": 0,
    "SlicesFirst": false,
    "ChContrastMin": [
      0,
      0
    ],
    "Width": 512,
    "PixelAspect": 1,
    "MicroManagerVersion": "1.4.16",
    "ROI": [
      0,
      0,
      512,
      512
    ],
    "ChNames": [
      "L-488",
      "L-561"
    ],
    "IJType": 1,
    "GridRow": 0,
    "Comment": "",
    "Height": 512,
    "GridColumn": 0,
    "Prefix": "20230306 OSM-3-G444E-GFP; Scarlet-CHE-3_13",
    "PixelSize_um": 0,
    "Frames": 1,
    "BitDepth": 14,
    "KeepShutterOpenChannels": false,
    "Source": "Micro-Manager",
    "Channels": 2,
    "ComputerName": "T3610-MP",
    "CustomIntervals_ms": [],
    "KeepShutterOpenSlices": false,
    "ChColors": [
      -16724941,
      -3407617
    ],
    "TimeFirst": false,
    "ChContrastMax": [
      65536,
      65536
    ],
    "Positions": 1,
    "Directory": "Y:\\XC\\20230306 OSM-3-G444E-GFP; Scarlet-CHE-3"
  },
  "Source": "Andor",
  "XYStage-OverShoot(um)": "0.0000",
  "XYStage-Wait_Cycles": "0",
  "COM4-StopBits": "1",
  "Andor-Binning": "1",
  "Andor-FrameTransfer Help": "Should only turn on FrameTransfer if using Burst or Live mode.",
  "COM4-DataBits": "8",
  "ZeissTransmittedLightShutter-Name": "ZeissTransmittedLightShutter",
  "XYStage-MotorOnOff": "On",
  "Andor-SpuriousNoiseFilter": "None",
  "Andor-Shutter": "Open",
  "Andor-OptAcquireMode": "",
  "COM2-AnswerTimeout": "500.0000",
  "COM5-DataBits": "8",
  "Binning": "1",
  "Andor-ReadoutTime": "35",
  "Andor-Description": "Andor camera adapter",
  "Wheel-A-Speed": "3",
  "COM4-DelayBetweenCharsMs": "0.0000",
  "COM5-Parity": "None",
  "Andor-Advanced | Snap Image Additional Delay (ms)": "0",
  "Andor-Exposure": "200.00",
  "COM5-Description": "Serial port driver (boost:asio)",
  "Andor-TransposeCorrection": "0",
  "COM4-Description": "Serial port driver (boost:asio)",
  "COM8-Verbose": "1",
  "CSUX-DriveSpeed-Description": "CSUX Drive Speed",
  "Andor-VerticalSpeed": "3.30",
  "XYStage-TransposeMirrorY": "0",
  "XPositionUm": -2425.2000000000003,
  "XYStage-TransposeMirrorX": "0",
  "ZeissFocusAxis-Velocity-Acceleration": "Fast",
  "COM2-Handshaking": "Off",
  "ZeissReflectorTurret-Label": "4-100 % Mirror",
  "COM6-DataBits": "8",
  "FileName": "img_000000000_L-488_011.tif",
  "Andor-CCDTemperature": "-69",
  "Core-Galvo": "Undefined",
  "Position": "Default",
  "COM8-BaudRate": "19200",
  "Andor-VerticalClockVoltage": "Normal",
  "COM8-Handshaking": "Off",
  "CameraChannelIndex": 0,
  "SliceIndex": 11,
  "ZPositionUm": 278.854,
  "Core-Focus": "ZeissFocusAxis",
  "Andor-ReadoutMode": "10.000 MHz",
  "Channel": "L-488",
  "AAAOTF-Description": "AA AOTF Shutter Controller driver adapter",
  "CSUX-Shutter-Name": "CSUX-Shutter",
  "COM5-Name": "COM5",
  "FrameIndex": 0,
  "XYStage-Version": "Version: USB-9.2e ",
  "COM6-BaudRate": "57600",
  "XYStage-Backlash-B": "0.0400",
  "COM6-Description": "Serial port driver (boost:asio)",
  "COM8-Name": "COM8",
  "COM2-Description": "Serial port driver (boost:asio)",
  "Andor-ActualInterval-ms": "135.60",
  "AAAOTF-State": "0",
  "Andor-PixelType": "16bit",
  "COM2-Name": "COM2",
  "Camera": "",
  "COM4-Parity": "None",
  "Core-ImageProcessor": "",
  "Wheel-A-ClosedPosition": "",
  "CSUX-Shutter-Description": "CSUX Shutter",
  "Andor-Output_Amplifier": "Electron Multiplying",
  "XYStage-StepSizeY_um": "0.0100",
  "AAAOTF-Channel": "2",
  "ZeissFocusAxis-Position": "282.6720",
  "Core-AutoShutter": "1",
  "ZeissTransmittedLightShutter-State": "0",
  "NextFrame": 0,
  "Core-XYStage": "XYStage",
  "COM8-Parity": "None",
  "COM6-StopBits": "1",
  "Time": "2023-03-06 15:10:22 +0800",
  "COM4-Name": "COM4",
  "Andor-Isolated Crop Mode": "Off",
  "ZeissScope-AnswerTimeOut": "250.0000",
  "COM4-BaudRate": "9600",
  "Andor-CCDTemperatureSetPoint": "-70",
  "Core-AutoFocus": "",
  "COM2-Verbose": "1",
  "CSUX-Shutter-State": "Open",
  "BitDepth": 14,
  "Slice": 11,
  "COM6-Verbose": "1",
  "XYStage-JoyStick Slow Speed": "5",
  "COM4-Verbose": "1",
  "AAAOTF-Maximum intensity (dB)": "1900",
  "ZeissScope-Microscope Version": "Application version: ",
  "ChannelIndex": 0,
  "Core-Shutter": "AAAOTF",
  "Wheel-A-State": "4",
  "ZeissReflectorTurret-Name": "ZeissReflectorTurret",
  "Core-TimeoutMs": "5000",
  "XYStage-JoyStick Fast Speed": "60",
  "XYStage-Maximum Speed (Do Not Change)": "7.5000",
  "ElapsedTime-ms": 9500,
  "AAAOTF-Name": "AAAOTF",
  "Wheel-A-Description": "Sutter Lambda filter wheel adapter",
  "Frame": 0,
  "Width": 512,
  "COM5-Handshaking": "Off",
  "PositionName": null,
  "ZeissReflectorTurret-State": "3",
  "Height": 512,
  "Andor-TransposeMirrorX": "0",
  "Andor-TransposeMirrorY": "0",
  "COM2-BaudRate": "9600",
  "Wheel-A-Delay_ms": "0.0000",
  "COM6-Handshaking": "Off",
  "COM8-DataBits": "8",
  "COM5-DelayBetweenCharsMs": "0.0000",
  "CSUX-DriveSpeed-Name": "CSUX-DriveSpeed",
  "XYStage-Description": "ASI XY stage driver adapter",
  "COM4-Handshaking": "Off",
  "Andor-FrameTransfer": "Off",
  "PixelType": "GRAY16",
  "Andor-TransposeXY": "0",
  "COM4-AnswerTimeout": "500.0000",
  "COM2-Parity": "None",
  "COM8-StopBits": "1",
  "Andor-CCDTemperature Help": "Wait for temperature to stabilize before acquisition.",
  "YPositionUm": -2305.7000000000003,
  "COM6-AnswerTimeout": "500.0000",
  "Andor-TimeOut": "10000",
  "Andor-Trigger": "Software",
  "COM8-Description": "Serial port driver (boost:asio)",
  "COM6-Name": "COM6",
  "XYStage-JoyStick Reverse": "Off",
  "Andor-OptAcquireMode Description": "",
  "XYStage-FinishError-PCROS(nm)": "24.0000"
},
"FrameKey-0-1-11": {
  "CSUX-DriveSpeed-State": "4375",
  "Core-Initialize": "1",
  "Andor-FanMode": "Full",
  "Andor-SpuriousNoiseFilterDescription": "Recommended Range",
  "Andor-BaselineClamp": "Enabled",
  "ZeissTransmittedLightShutter-Description": "Zeiss Transmitted Light Shutter",
  "ZeissReflectedLightShutter-Description": "Zeiss Reflected Light Shutter",
  "Andor-CountConvert": "Counts",
  "XYStage-Speed-S": "5.7459",
  "ROI": "0-0-512-512",
  "Andor-SpuriousNoiseFilterThreshold": "0.0000",
  "COM5-AnswerTimeout": "8000.0000",
  "COM5-StopBits": "1",
  "Andor-Region of Interest": "Full Image",
  "XYStage-Error-E(nm)": "400.0000",
  "XYStage-StepSizeX_um": "0.0100",
  "CSUX-Hub-Name": "CSUX-Hub",
  "Andor-Advanced | Snap Image Timing Mode": "Delay for Exposure",
  "SlicePosition": 278.854,
  "Andor-CoolerMode": "Fan off at shutdown",
  "Exposure-ms": 200,
  "COM6-DelayBetweenCharsMs": "0.0000",
  "ZeissScope-Description": "Zeiss microscope CAN bus adapter",
  "COM6-Parity": "None",
  "ZeissFocusAxis-Move Mode": "Direct move to target",
  "CSUX-DriveSpeed-AutoAdjust": "0.0000",
  "Wheel-A-Busy": "0",
  "Andor-Pre-Amp-Gain": "4.9x",
  "XYStage-Name": "XYStage",
  "Andor-Shutter Closing Time": "20",
  "CSUX-Hub-Port": "COM5",
  "Andor-EMSwitch": "On",
  "COM2-DataBits": "8",
  "COM2-StopBits": "1",
  "AxisPositions": null,
  "COM5-BaudRate": "115200",
  "Andor-1. Camera Information : | Type | Model | Serial No. |": "| iXon | DU897_BV | 8593 |",
  "ZeissReflectedLightShutter-Name": "ZeissReflectedLightShutter",
  "ZeissScope-Port": "COM6",
  "ZeissScope-Name": "ZeissScope",
  "XYStage-Port": "COM4",
  "COM5-Verbose": "1",
  "CSUX-Hub-Description": "Yokogawa CSUX hub",
  "AAAOTF-Power (% of max)": "27.0000",
  "COM8-DelayBetweenCharsMs": "0.0000",
  "AAAOTF-Port": "COM8",
  "Wheel-A-Label": "Filter-4",
  "COM8-AnswerTimeout": "500.0000",
  "Andor-Camera": "| iXon | DU897_BV | 8593 |",
  "Andor-Gain": "393",
  "UUID": "e4dafd93-b555-4f0f-9932-f52eb069f044",
  "Core-Camera": "Andor",
  "Core-SLM": "",
  "Wheel-A-Name": "Wheel-A",
  "Andor-CountConvertWavelength": "0.0000",
  "Andor-Shutter TTL Value": "High to Open",
  "Wheel-A-Port": "COM2",
  "Core-ChannelGroup": "Laser",
  "PositionIndex": 0,
  "WaitInterval": null,
  "COM2-DelayBetweenCharsMs": "0.0000",
  "PixelSizeUm": 0,
  "ZeissReflectorTurret-Description": "Reflector Turret",
  "CSUX-DriveSpeed-Run": "On",
  "ZeissReflectedLightShutter-State": "0",
  "Andor-Shutter Opening Time": "20",
  "Summary": {
    "Slices": 16,
    "InitialPositionList": null,
    "Interval_ms": 0,
    "UUID": "8302d4f8-a8c6-482f-bdbd-e07225a4d2dd",
    "UserName": "ColdSpring",
    "Depth": 2,
    "PixelType": "GRAY16",
    "Time": "2023-03-06 15:10:13 +0800",
    "Date": "2023-03-06",
    "z-step_um": -0.8000000000000114,
    "MetadataVersion": 10,
    "PositionIndex": 0,
    "SlicesFirst": false,
    "ChContrastMin": [
      0,
      0
    ],
    "Width": 512,
    "PixelAspect": 1,
    "MicroManagerVersion": "1.4.16",
    "ROI": [
      0,
      0,
      512,
      512
    ],
    "ChNames": [
      "L-488",
      "L-561"
    ],
    "IJType": 1,
    "GridRow": 0,
    "Comment": "",
    "Height": 512,
    "GridColumn": 0,
    "Prefix": "20230306 OSM-3-G444E-GFP; Scarlet-CHE-3_13",
    "PixelSize_um": 0,
    "Frames": 1,
    "BitDepth": 14,
    "KeepShutterOpenChannels": false,
    "Source": "Micro-Manager",
    "Channels": 2,
    "ComputerName": "T3610-MP",
    "CustomIntervals_ms": [],
    "KeepShutterOpenSlices": false,
    "ChColors": [
      -16724941,
      -3407617
    ],
    "TimeFirst": false,
    "ChContrastMax": [
      65536,
      65536
    ],
    "Positions": 1,
    "Directory": "Y:\\XC\\20230306 OSM-3-G444E-GFP; Scarlet-CHE-3"
  },
  "Source": "Andor",
  "XYStage-OverShoot(um)": "0.0000",
  "XYStage-Wait_Cycles": "0",
  "COM4-StopBits": "1",
  "Andor-Binning": "1",
  "Andor-FrameTransfer Help": "Should only turn on FrameTransfer if using Burst or Live mode.",
  "COM4-DataBits": "8",
  "ZeissTransmittedLightShutter-Name": "ZeissTransmittedLightShutter",
  "XYStage-MotorOnOff": "On",
  "Andor-SpuriousNoiseFilter": "None",
  "Andor-Shutter": "Open",
  "Andor-OptAcquireMode": "",
  "COM2-AnswerTimeout": "500.0000",
  "COM5-DataBits": "8",
  "Binning": "1",
  "Andor-ReadoutTime": "35",
  "Andor-Description": "Andor camera adapter",
  "Wheel-A-Speed": "3",
  "COM4-DelayBetweenCharsMs": "0.0000",
  "COM5-Parity": "None",
  "Andor-Advanced | Snap Image Additional Delay (ms)": "0",
  "Andor-Exposure": "200.00",
  "COM5-Description": "Serial port driver (boost:asio)",
  "Andor-TransposeCorrection": "0",
  "COM4-Description": "Serial port driver (boost:asio)",
  "COM8-Verbose": "1",
  "CSUX-DriveSpeed-Description": "CSUX Drive Speed",
  "Andor-VerticalSpeed": "3.30",
  "XYStage-TransposeMirrorY": "0",
  "XPositionUm": -2425.2000000000003,
  "XYStage-TransposeMirrorX": "0",
  "ZeissFocusAxis-Velocity-Acceleration": "Fast",
  "COM2-Handshaking": "Off",
  "ZeissReflectorTurret-Label": "4-100 % Mirror",
  "COM6-DataBits": "8",
  "FileName": "img_000000000_L-561_011.tif",
  "Andor-CCDTemperature": "-69",
  "Core-Galvo": "Undefined",
  "Position": "Default",
  "COM8-BaudRate": "19200",
  "Andor-VerticalClockVoltage": "Normal",
  "COM8-Handshaking": "Off",
  "CameraChannelIndex": 0,
  "SliceIndex": 11,
  "ZPositionUm": 278.854,
  "Core-Focus": "ZeissFocusAxis",
  "Andor-ReadoutMode": "10.000 MHz",
  "Channel": "L-561",
  "AAAOTF-Description": "AA AOTF Shutter Controller driver adapter",
  "CSUX-Shutter-Name": "CSUX-Shutter",
  "COM5-Name": "COM5",
  "FrameIndex": 0,
  "XYStage-Version": "Version: USB-9.2e ",
  "COM6-BaudRate": "57600",
  "XYStage-Backlash-B": "0.0400",
  "COM6-Description": "Serial port driver (boost:asio)",
  "COM8-Name": "COM8",
  "COM2-Description": "Serial port driver (boost:asio)",
  "Andor-ActualInterval-ms": "135.60",
  "AAAOTF-State": "0",
  "Andor-PixelType": "16bit",
  "COM2-Name": "COM2",
  "Camera": "",
  "COM4-Parity": "None",
  "Core-ImageProcessor": "",
  "Wheel-A-ClosedPosition": "",
  "CSUX-Shutter-Description": "CSUX Shutter",
  "Andor-Output_Amplifier": "Electron Multiplying",
  "XYStage-StepSizeY_um": "0.0100",
  "AAAOTF-Channel": "3",
  "ZeissFocusAxis-Position": "282.6720",
  "Core-AutoShutter": "1",
  "ZeissTransmittedLightShutter-State": "0",
  "NextFrame": 0,
  "Core-XYStage": "XYStage",
  "COM8-Parity": "None",
  "COM6-StopBits": "1",
  "Time": "2023-03-06 15:10:22 +0800",
  "COM4-Name": "COM4",
  "Andor-Isolated Crop Mode": "Off",
  "ZeissScope-AnswerTimeOut": "250.0000",
  "COM4-BaudRate": "9600",
  "Andor-CCDTemperatureSetPoint": "-70",
  "Core-AutoFocus": "",
  "COM2-Verbose": "1",
  "CSUX-Shutter-State": "Open",
  "BitDepth": 14,
  "Slice": 11,
  "COM6-Verbose": "1",
  "XYStage-JoyStick Slow Speed": "5",
  "COM4-Verbose": "1",
  "AAAOTF-Maximum intensity (dB)": "1900",
  "ZeissScope-Microscope Version": "Application version: ",
  "ChannelIndex": 1,
  "Core-Shutter": "AAAOTF",
  "Wheel-A-State": "4",
  "ZeissReflectorTurret-Name": "ZeissReflectorTurret",
  "Core-TimeoutMs": "5000",
  "XYStage-JoyStick Fast Speed": "60",
  "XYStage-Maximum Speed (Do Not Change)": "7.5000",
  "ElapsedTime-ms": 9853,
  "AAAOTF-Name": "AAAOTF",
  "Wheel-A-Description": "Sutter Lambda filter wheel adapter",
  "Frame": 0,
  "Width": 512,
  "COM5-Handshaking": "Off",
  "PositionName": null,
  "ZeissReflectorTurret-State": "3",
  "Height": 512,
  "Andor-TransposeMirrorX": "0",
  "Andor-TransposeMirrorY": "0",
  "COM2-BaudRate": "9600",
  "Wheel-A-Delay_ms": "0.0000",
  "COM6-Handshaking": "Off",
  "COM8-DataBits": "8",
  "COM5-DelayBetweenCharsMs": "0.0000",
  "CSUX-DriveSpeed-Name": "CSUX-DriveSpeed",
  "XYStage-Description": "ASI XY stage driver adapter",
  "COM4-Handshaking": "Off",
  "Andor-FrameTransfer": "Off",
  "PixelType": "GRAY16",
  "Andor-TransposeXY": "0",
  "COM4-AnswerTimeout": "500.0000",
  "COM2-Parity": "None",
  "COM8-StopBits": "1",
  "Andor-CCDTemperature Help": "Wait for temperature to stabilize before acquisition.",
  "YPositionUm": -2305.7000000000003,
  "COM6-AnswerTimeout": "500.0000",
  "Andor-TimeOut": "10000",
  "Andor-Trigger": "Software",
  "COM8-Description": "Serial port driver (boost:asio)",
  "COM6-Name": "COM6",
  "XYStage-JoyStick Reverse": "Off",
  "Andor-OptAcquireMode Description": "",
  "XYStage-FinishError-PCROS(nm)": "24.0000"
},
"FrameKey-0-0-12": {
  "CSUX-DriveSpeed-State": "4375",
  "Core-Initialize": "1",
  "Andor-FanMode": "Full",
  "Andor-SpuriousNoiseFilterDescription": "Recommended Range",
  "Andor-BaselineClamp": "Enabled",
  "ZeissTransmittedLightShutter-Description": "Zeiss Transmitted Light Shutter",
  "ZeissReflectedLightShutter-Description": "Zeiss Reflected Light Shutter",
  "Andor-CountConvert": "Counts",
  "XYStage-Speed-S": "5.7459",
  "ROI": "0-0-512-512",
  "Andor-SpuriousNoiseFilterThreshold": "0.0000",
  "COM5-AnswerTimeout": "8000.0000",
  "COM5-StopBits": "1",
  "Andor-Region of Interest": "Full Image",
  "XYStage-Error-E(nm)": "400.0000",
  "XYStage-StepSizeX_um": "0.0100",
  "CSUX-Hub-Name": "CSUX-Hub",
  "Andor-Advanced | Snap Image Timing Mode": "Delay for Exposure",
  "SlicePosition": 278.054,
  "Andor-CoolerMode": "Fan off at shutdown",
  "Exposure-ms": 200,
  "COM6-DelayBetweenCharsMs": "0.0000",
  "ZeissScope-Description": "Zeiss microscope CAN bus adapter",
  "COM6-Parity": "None",
  "ZeissFocusAxis-Move Mode": "Direct move to target",
  "CSUX-DriveSpeed-AutoAdjust": "0.0000",
  "Wheel-A-Busy": "0",
  "Andor-Pre-Amp-Gain": "4.9x",
  "XYStage-Name": "XYStage",
  "Andor-Shutter Closing Time": "20",
  "CSUX-Hub-Port": "COM5",
  "Andor-EMSwitch": "On",
  "COM2-DataBits": "8",
  "COM2-StopBits": "1",
  "AxisPositions": null,
  "COM5-BaudRate": "115200",
  "Andor-1. Camera Information : | Type | Model | Serial No. |": "| iXon | DU897_BV | 8593 |",
  "ZeissReflectedLightShutter-Name": "ZeissReflectedLightShutter",
  "ZeissScope-Port": "COM6",
  "ZeissScope-Name": "ZeissScope",
  "XYStage-Port": "COM4",
  "COM5-Verbose": "1",
  "CSUX-Hub-Description": "Yokogawa CSUX hub",
  "AAAOTF-Power (% of max)": "27.6000",
  "COM8-DelayBetweenCharsMs": "0.0000",
  "AAAOTF-Port": "COM8",
  "Wheel-A-Label": "Filter-3",
  "COM8-AnswerTimeout": "500.0000",
  "Andor-Camera": "| iXon | DU897_BV | 8593 |",
  "Andor-Gain": "393",
  "UUID": "1c2dbe3d-c244-438a-9b80-3a502c48f882",
  "Core-Camera": "Andor",
  "Core-SLM": "",
  "Wheel-A-Name": "Wheel-A",
  "Andor-CountConvertWavelength": "0.0000",
  "Andor-Shutter TTL Value": "High to Open",
  "Wheel-A-Port": "COM2",
  "Core-ChannelGroup": "Laser",
  "PositionIndex": 0,
  "WaitInterval": null,
  "COM2-DelayBetweenCharsMs": "0.0000",
  "PixelSizeUm": 0,
  "ZeissReflectorTurret-Description": "Reflector Turret",
  "CSUX-DriveSpeed-Run": "On",
  "ZeissReflectedLightShutter-State": "0",
  "Andor-Shutter Opening Time": "20",
  "Summary": {
    "Slices": 16,
    "InitialPositionList": null,
    "Interval_ms": 0,
    "UUID": "8302d4f8-a8c6-482f-bdbd-e07225a4d2dd",
    "UserName": "ColdSpring",
    "Depth": 2,
    "PixelType": "GRAY16",
    "Time": "2023-03-06 15:10:13 +0800",
    "Date": "2023-03-06",
    "z-step_um": -0.8000000000000114,
    "MetadataVersion": 10,
    "PositionIndex": 0,
    "SlicesFirst": false,
    "ChContrastMin": [
      0,
      0
    ],
    "Width": 512,
    "PixelAspect": 1,
    "MicroManagerVersion": "1.4.16",
    "ROI": [
      0,
      0,
      512,
      512
    ],
    "ChNames": [
      "L-488",
      "L-561"
    ],
    "IJType": 1,
    "GridRow": 0,
    "Comment": "",
    "Height": 512,
    "GridColumn": 0,
    "Prefix": "20230306 OSM-3-G444E-GFP; Scarlet-CHE-3_13",
    "PixelSize_um": 0,
    "Frames": 1,
    "BitDepth": 14,
    "KeepShutterOpenChannels": false,
    "Source": "Micro-Manager",
    "Channels": 2,
    "ComputerName": "T3610-MP",
    "CustomIntervals_ms": [],
    "KeepShutterOpenSlices": false,
    "ChColors": [
      -16724941,
      -3407617
    ],
    "TimeFirst": false,
    "ChContrastMax": [
      65536,
      65536
    ],
    "Positions": 1,
    "Directory": "Y:\\XC\\20230306 OSM-3-G444E-GFP; Scarlet-CHE-3"
  },
  "Source": "Andor",
  "XYStage-OverShoot(um)": "0.0000",
  "XYStage-Wait_Cycles": "0",
  "COM4-StopBits": "1",
  "Andor-Binning": "1",
  "Andor-FrameTransfer Help": "Should only turn on FrameTransfer if using Burst or Live mode.",
  "COM4-DataBits": "8",
  "ZeissTransmittedLightShutter-Name": "ZeissTransmittedLightShutter",
  "XYStage-MotorOnOff": "On",
  "Andor-SpuriousNoiseFilter": "None",
  "Andor-Shutter": "Open",
  "Andor-OptAcquireMode": "",
  "COM2-AnswerTimeout": "500.0000",
  "COM5-DataBits": "8",
  "Binning": "1",
  "Andor-ReadoutTime": "35",
  "Andor-Description": "Andor camera adapter",
  "Wheel-A-Speed": "3",
  "COM4-DelayBetweenCharsMs": "0.0000",
  "COM5-Parity": "None",
  "Andor-Advanced | Snap Image Additional Delay (ms)": "0",
  "Andor-Exposure": "200.00",
  "COM5-Description": "Serial port driver (boost:asio)",
  "Andor-TransposeCorrection": "0",
  "COM4-Description": "Serial port driver (boost:asio)",
  "COM8-Verbose": "1",
  "CSUX-DriveSpeed-Description": "CSUX Drive Speed",
  "Andor-VerticalSpeed": "3.30",
  "XYStage-TransposeMirrorY": "0",
  "XPositionUm": -2425.2000000000003,
  "XYStage-TransposeMirrorX": "0",
  "ZeissFocusAxis-Velocity-Acceleration": "Fast",
  "COM2-Handshaking": "Off",
  "ZeissReflectorTurret-Label": "4-100 % Mirror",
  "COM6-DataBits": "8",
  "FileName": "img_000000000_L-488_012.tif",
  "Andor-CCDTemperature": "-69",
  "Core-Galvo": "Undefined",
  "Position": "Default",
  "COM8-BaudRate": "19200",
  "Andor-VerticalClockVoltage": "Normal",
  "COM8-Handshaking": "Off",
  "CameraChannelIndex": 0,
  "SliceIndex": 12,
  "ZPositionUm": 278.054,
  "Core-Focus": "ZeissFocusAxis",
  "Andor-ReadoutMode": "10.000 MHz",
  "Channel": "L-488",
  "AAAOTF-Description": "AA AOTF Shutter Controller driver adapter",
  "CSUX-Shutter-Name": "CSUX-Shutter",
  "COM5-Name": "COM5",
  "FrameIndex": 0,
  "XYStage-Version": "Version: USB-9.2e ",
  "COM6-BaudRate": "57600",
  "XYStage-Backlash-B": "0.0400",
  "COM6-Description": "Serial port driver (boost:asio)",
  "COM8-Name": "COM8",
  "COM2-Description": "Serial port driver (boost:asio)",
  "Andor-ActualInterval-ms": "135.60",
  "AAAOTF-State": "0",
  "Andor-PixelType": "16bit",
  "COM2-Name": "COM2",
  "Camera": "",
  "COM4-Parity": "None",
  "Core-ImageProcessor": "",
  "Wheel-A-ClosedPosition": "",
  "CSUX-Shutter-Description": "CSUX Shutter",
  "Andor-Output_Amplifier": "Electron Multiplying",
  "XYStage-StepSizeY_um": "0.0100",
  "AAAOTF-Channel": "2",
  "ZeissFocusAxis-Position": "282.6720",
  "Core-AutoShutter": "1",
  "ZeissTransmittedLightShutter-State": "0",
  "NextFrame": 0,
  "Core-XYStage": "XYStage",
  "COM8-Parity": "None",
  "COM6-StopBits": "1",
  "Time": "2023-03-06 15:10:22 +0800",
  "COM4-Name": "COM4",
  "Andor-Isolated Crop Mode": "Off",
  "ZeissScope-AnswerTimeOut": "250.0000",
  "COM4-BaudRate": "9600",
  "Andor-CCDTemperatureSetPoint": "-70",
  "Core-AutoFocus": "",
  "COM2-Verbose": "1",
  "CSUX-Shutter-State": "Open",
  "BitDepth": 14,
  "Slice": 12,
  "COM6-Verbose": "1",
  "XYStage-JoyStick Slow Speed": "5",
  "COM4-Verbose": "1",
  "AAAOTF-Maximum intensity (dB)": "1900",
  "ZeissScope-Microscope Version": "Application version: ",
  "ChannelIndex": 0,
  "Core-Shutter": "AAAOTF",
  "Wheel-A-State": "4",
  "ZeissReflectorTurret-Name": "ZeissReflectorTurret",
  "Core-TimeoutMs": "5000",
  "XYStage-JoyStick Fast Speed": "60",
  "XYStage-Maximum Speed (Do Not Change)": "7.5000",
  "ElapsedTime-ms": 10299,
  "AAAOTF-Name": "AAAOTF",
  "Wheel-A-Description": "Sutter Lambda filter wheel adapter",
  "Frame": 0,
  "Width": 512,
  "COM5-Handshaking": "Off",
  "PositionName": null,
  "ZeissReflectorTurret-State": "3",
  "Height": 512,
  "Andor-TransposeMirrorX": "0",
  "Andor-TransposeMirrorY": "0",
  "COM2-BaudRate": "9600",
  "Wheel-A-Delay_ms": "0.0000",
  "COM6-Handshaking": "Off",
  "COM8-DataBits": "8",
  "COM5-DelayBetweenCharsMs": "0.0000",
  "CSUX-DriveSpeed-Name": "CSUX-DriveSpeed",
  "XYStage-Description": "ASI XY stage driver adapter",
  "COM4-Handshaking": "Off",
  "Andor-FrameTransfer": "Off",
  "PixelType": "GRAY16",
  "Andor-TransposeXY": "0",
  "COM4-AnswerTimeout": "500.0000",
  "COM2-Parity": "None",
  "COM8-StopBits": "1",
  "Andor-CCDTemperature Help": "Wait for temperature to stabilize before acquisition.",
  "YPositionUm": -2305.7000000000003,
  "COM6-AnswerTimeout": "500.0000",
  "Andor-TimeOut": "10000",
  "Andor-Trigger": "Software",
  "COM8-Description": "Serial port driver (boost:asio)",
  "COM6-Name": "COM6",
  "XYStage-JoyStick Reverse": "Off",
  "Andor-OptAcquireMode Description": "",
  "XYStage-FinishError-PCROS(nm)": "24.0000"
},
"FrameKey-0-1-12": {
  "CSUX-DriveSpeed-State": "4375",
  "Core-Initialize": "1",
  "Andor-FanMode": "Full",
  "Andor-SpuriousNoiseFilterDescription": "Recommended Range",
  "Andor-BaselineClamp": "Enabled",
  "ZeissTransmittedLightShutter-Description": "Zeiss Transmitted Light Shutter",
  "ZeissReflectedLightShutter-Description": "Zeiss Reflected Light Shutter",
  "Andor-CountConvert": "Counts",
  "XYStage-Speed-S": "5.7459",
  "ROI": "0-0-512-512",
  "Andor-SpuriousNoiseFilterThreshold": "0.0000",
  "COM5-AnswerTimeout": "8000.0000",
  "COM5-StopBits": "1",
  "Andor-Region of Interest": "Full Image",
  "XYStage-Error-E(nm)": "400.0000",
  "XYStage-StepSizeX_um": "0.0100",
  "CSUX-Hub-Name": "CSUX-Hub",
  "Andor-Advanced | Snap Image Timing Mode": "Delay for Exposure",
  "SlicePosition": 278.054,
  "Andor-CoolerMode": "Fan off at shutdown",
  "Exposure-ms": 200,
  "COM6-DelayBetweenCharsMs": "0.0000",
  "ZeissScope-Description": "Zeiss microscope CAN bus adapter",
  "COM6-Parity": "None",
  "ZeissFocusAxis-Move Mode": "Direct move to target",
  "CSUX-DriveSpeed-AutoAdjust": "0.0000",
  "Wheel-A-Busy": "0",
  "Andor-Pre-Amp-Gain": "4.9x",
  "XYStage-Name": "XYStage",
  "Andor-Shutter Closing Time": "20",
  "CSUX-Hub-Port": "COM5",
  "Andor-EMSwitch": "On",
  "COM2-DataBits": "8",
  "COM2-StopBits": "1",
  "AxisPositions": null,
  "COM5-BaudRate": "115200",
  "Andor-1. Camera Information : | Type | Model | Serial No. |": "| iXon | DU897_BV | 8593 |",
  "ZeissReflectedLightShutter-Name": "ZeissReflectedLightShutter",
  "ZeissScope-Port": "COM6",
  "ZeissScope-Name": "ZeissScope",
  "XYStage-Port": "COM4",
  "COM5-Verbose": "1",
  "CSUX-Hub-Description": "Yokogawa CSUX hub",
  "AAAOTF-Power (% of max)": "27.0000",
  "COM8-DelayBetweenCharsMs": "0.0000",
  "AAAOTF-Port": "COM8",
  "Wheel-A-Label": "Filter-4",
  "COM8-AnswerTimeout": "500.0000",
  "Andor-Camera": "| iXon | DU897_BV | 8593 |",
  "Andor-Gain": "393",
  "UUID": "05054843-3aa6-4e05-98f5-0cc056c6abaf",
  "Core-Camera": "Andor",
  "Core-SLM": "",
  "Wheel-A-Name": "Wheel-A",
  "Andor-CountConvertWavelength": "0.0000",
  "Andor-Shutter TTL Value": "High to Open",
  "Wheel-A-Port": "COM2",
  "Core-ChannelGroup": "Laser",
  "PositionIndex": 0,
  "WaitInterval": null,
  "COM2-DelayBetweenCharsMs": "0.0000",
  "PixelSizeUm": 0,
  "ZeissReflectorTurret-Description": "Reflector Turret",
  "CSUX-DriveSpeed-Run": "On",
  "ZeissReflectedLightShutter-State": "0",
  "Andor-Shutter Opening Time": "20",
  "Summary": {
    "Slices": 16,
    "InitialPositionList": null,
    "Interval_ms": 0,
    "UUID": "8302d4f8-a8c6-482f-bdbd-e07225a4d2dd",
    "UserName": "ColdSpring",
    "Depth": 2,
    "PixelType": "GRAY16",
    "Time": "2023-03-06 15:10:13 +0800",
    "Date": "2023-03-06",
    "z-step_um": -0.8000000000000114,
    "MetadataVersion": 10,
    "PositionIndex": 0,
    "SlicesFirst": false,
    "ChContrastMin": [
      0,
      0
    ],
    "Width": 512,
    "PixelAspect": 1,
    "MicroManagerVersion": "1.4.16",
    "ROI": [
      0,
      0,
      512,
      512
    ],
    "ChNames": [
      "L-488",
      "L-561"
    ],
    "IJType": 1,
    "GridRow": 0,
    "Comment": "",
    "Height": 512,
    "GridColumn": 0,
    "Prefix": "20230306 OSM-3-G444E-GFP; Scarlet-CHE-3_13",
    "PixelSize_um": 0,
    "Frames": 1,
    "BitDepth": 14,
    "KeepShutterOpenChannels": false,
    "Source": "Micro-Manager",
    "Channels": 2,
    "ComputerName": "T3610-MP",
    "CustomIntervals_ms": [],
    "KeepShutterOpenSlices": false,
    "ChColors": [
      -16724941,
      -3407617
    ],
    "TimeFirst": false,
    "ChContrastMax": [
      65536,
      65536
    ],
    "Positions": 1,
    "Directory": "Y:\\XC\\20230306 OSM-3-G444E-GFP; Scarlet-CHE-3"
  },
  "Source": "Andor",
  "XYStage-OverShoot(um)": "0.0000",
  "XYStage-Wait_Cycles": "0",
  "COM4-StopBits": "1",
  "Andor-Binning": "1",
  "Andor-FrameTransfer Help": "Should only turn on FrameTransfer if using Burst or Live mode.",
  "COM4-DataBits": "8",
  "ZeissTransmittedLightShutter-Name": "ZeissTransmittedLightShutter",
  "XYStage-MotorOnOff": "On",
  "Andor-SpuriousNoiseFilter": "None",
  "Andor-Shutter": "Open",
  "Andor-OptAcquireMode": "",
  "COM2-AnswerTimeout": "500.0000",
  "COM5-DataBits": "8",
  "Binning": "1",
  "Andor-ReadoutTime": "35",
  "Andor-Description": "Andor camera adapter",
  "Wheel-A-Speed": "3",
  "COM4-DelayBetweenCharsMs": "0.0000",
  "COM5-Parity": "None",
  "Andor-Advanced | Snap Image Additional Delay (ms)": "0",
  "Andor-Exposure": "200.00",
  "COM5-Description": "Serial port driver (boost:asio)",
  "Andor-TransposeCorrection": "0",
  "COM4-Description": "Serial port driver (boost:asio)",
  "COM8-Verbose": "1",
  "CSUX-DriveSpeed-Description": "CSUX Drive Speed",
  "Andor-VerticalSpeed": "3.30",
  "XYStage-TransposeMirrorY": "0",
  "XPositionUm": -2425.2000000000003,
  "XYStage-TransposeMirrorX": "0",
  "ZeissFocusAxis-Velocity-Acceleration": "Fast",
  "COM2-Handshaking": "Off",
  "ZeissReflectorTurret-Label": "4-100 % Mirror",
  "COM6-DataBits": "8",
  "FileName": "img_000000000_L-561_012.tif",
  "Andor-CCDTemperature": "-69",
  "Core-Galvo": "Undefined",
  "Position": "Default",
  "COM8-BaudRate": "19200",
  "Andor-VerticalClockVoltage": "Normal",
  "COM8-Handshaking": "Off",
  "CameraChannelIndex": 0,
  "SliceIndex": 12,
  "ZPositionUm": 278.054,
  "Core-Focus": "ZeissFocusAxis",
  "Andor-ReadoutMode": "10.000 MHz",
  "Channel": "L-561",
  "AAAOTF-Description": "AA AOTF Shutter Controller driver adapter",
  "CSUX-Shutter-Name": "CSUX-Shutter",
  "COM5-Name": "COM5",
  "FrameIndex": 0,
  "XYStage-Version": "Version: USB-9.2e ",
  "COM6-BaudRate": "57600",
  "XYStage-Backlash-B": "0.0400",
  "COM6-Description": "Serial port driver (boost:asio)",
  "COM8-Name": "COM8",
  "COM2-Description": "Serial port driver (boost:asio)",
  "Andor-ActualInterval-ms": "135.60",
  "AAAOTF-State": "0",
  "Andor-PixelType": "16bit",
  "COM2-Name": "COM2",
  "Camera": "",
  "COM4-Parity": "None",
  "Core-ImageProcessor": "",
  "Wheel-A-ClosedPosition": "",
  "CSUX-Shutter-Description": "CSUX Shutter",
  "Andor-Output_Amplifier": "Electron Multiplying",
  "XYStage-StepSizeY_um": "0.0100",
  "AAAOTF-Channel": "3",
  "ZeissFocusAxis-Position": "282.6720",
  "Core-AutoShutter": "1",
  "ZeissTransmittedLightShutter-State": "0",
  "NextFrame": 0,
  "Core-XYStage": "XYStage",
  "COM8-Parity": "None",
  "COM6-StopBits": "1",
  "Time": "2023-03-06 15:10:23 +0800",
  "COM4-Name": "COM4",
  "Andor-Isolated Crop Mode": "Off",
  "ZeissScope-AnswerTimeOut": "250.0000",
  "COM4-BaudRate": "9600",
  "Andor-CCDTemperatureSetPoint": "-70",
  "Core-AutoFocus": "",
  "COM2-Verbose": "1",
  "CSUX-Shutter-State": "Open",
  "BitDepth": 14,
  "Slice": 12,
  "COM6-Verbose": "1",
  "XYStage-JoyStick Slow Speed": "5",
  "COM4-Verbose": "1",
  "AAAOTF-Maximum intensity (dB)": "1900",
  "ZeissScope-Microscope Version": "Application version: ",
  "ChannelIndex": 1,
  "Core-Shutter": "AAAOTF",
  "Wheel-A-State": "4",
  "ZeissReflectorTurret-Name": "ZeissReflectorTurret",
  "Core-TimeoutMs": "5000",
  "XYStage-JoyStick Fast Speed": "60",
  "XYStage-Maximum Speed (Do Not Change)": "7.5000",
  "ElapsedTime-ms": 10652,
  "AAAOTF-Name": "AAAOTF",
  "Wheel-A-Description": "Sutter Lambda filter wheel adapter",
  "Frame": 0,
  "Width": 512,
  "COM5-Handshaking": "Off",
  "PositionName": null,
  "ZeissReflectorTurret-State": "3",
  "Height": 512,
  "Andor-TransposeMirrorX": "0",
  "Andor-TransposeMirrorY": "0",
  "COM2-BaudRate": "9600",
  "Wheel-A-Delay_ms": "0.0000",
  "COM6-Handshaking": "Off",
  "COM8-DataBits": "8",
  "COM5-DelayBetweenCharsMs": "0.0000",
  "CSUX-DriveSpeed-Name": "CSUX-DriveSpeed",
  "XYStage-Description": "ASI XY stage driver adapter",
  "COM4-Handshaking": "Off",
  "Andor-FrameTransfer": "Off",
  "PixelType": "GRAY16",
  "Andor-TransposeXY": "0",
  "COM4-AnswerTimeout": "500.0000",
  "COM2-Parity": "None",
  "COM8-StopBits": "1",
  "Andor-CCDTemperature Help": "Wait for temperature to stabilize before acquisition.",
  "YPositionUm": -2305.7000000000003,
  "COM6-AnswerTimeout": "500.0000",
  "Andor-TimeOut": "10000",
  "Andor-Trigger": "Software",
  "COM8-Description": "Serial port driver (boost:asio)",
  "COM6-Name": "COM6",
  "XYStage-JoyStick Reverse": "Off",
  "Andor-OptAcquireMode Description": "",
  "XYStage-FinishError-PCROS(nm)": "24.0000"
},
"FrameKey-0-0-13": {
  "CSUX-DriveSpeed-State": "4375",
  "Core-Initialize": "1",
  "Andor-FanMode": "Full",
  "Andor-SpuriousNoiseFilterDescription": "Recommended Range",
  "Andor-BaselineClamp": "Enabled",
  "ZeissTransmittedLightShutter-Description": "Zeiss Transmitted Light Shutter",
  "ZeissReflectedLightShutter-Description": "Zeiss Reflected Light Shutter",
  "Andor-CountConvert": "Counts",
  "XYStage-Speed-S": "5.7459",
  "ROI": "0-0-512-512",
  "Andor-SpuriousNoiseFilterThreshold": "0.0000",
  "COM5-AnswerTimeout": "8000.0000",
  "COM5-StopBits": "1",
  "Andor-Region of Interest": "Full Image",
  "XYStage-Error-E(nm)": "400.0000",
  "XYStage-StepSizeX_um": "0.0100",
  "CSUX-Hub-Name": "CSUX-Hub",
  "Andor-Advanced | Snap Image Timing Mode": "Delay for Exposure",
  "SlicePosition": 277.254,
  "Andor-CoolerMode": "Fan off at shutdown",
  "Exposure-ms": 200,
  "COM6-DelayBetweenCharsMs": "0.0000",
  "ZeissScope-Description": "Zeiss microscope CAN bus adapter",
  "COM6-Parity": "None",
  "ZeissFocusAxis-Move Mode": "Direct move to target",
  "CSUX-DriveSpeed-AutoAdjust": "0.0000",
  "Wheel-A-Busy": "0",
  "Andor-Pre-Amp-Gain": "4.9x",
  "XYStage-Name": "XYStage",
  "Andor-Shutter Closing Time": "20",
  "CSUX-Hub-Port": "COM5",
  "Andor-EMSwitch": "On",
  "COM2-DataBits": "8",
  "COM2-StopBits": "1",
  "AxisPositions": null,
  "COM5-BaudRate": "115200",
  "Andor-1. Camera Information : | Type | Model | Serial No. |": "| iXon | DU897_BV | 8593 |",
  "ZeissReflectedLightShutter-Name": "ZeissReflectedLightShutter",
  "ZeissScope-Port": "COM6",
  "ZeissScope-Name": "ZeissScope",
  "XYStage-Port": "COM4",
  "COM5-Verbose": "1",
  "CSUX-Hub-Description": "Yokogawa CSUX hub",
  "AAAOTF-Power (% of max)": "27.6000",
  "COM8-DelayBetweenCharsMs": "0.0000",
  "AAAOTF-Port": "COM8",
  "Wheel-A-Label": "Filter-3",
  "COM8-AnswerTimeout": "500.0000",
  "Andor-Camera": "| iXon | DU897_BV | 8593 |",
  "Andor-Gain": "393",
  "UUID": "10f16831-aabc-41ec-841e-aa6ac5b577be",
  "Core-Camera": "Andor",
  "Core-SLM": "",
  "Wheel-A-Name": "Wheel-A",
  "Andor-CountConvertWavelength": "0.0000",
  "Andor-Shutter TTL Value": "High to Open",
  "Wheel-A-Port": "COM2",
  "Core-ChannelGroup": "Laser",
  "PositionIndex": 0,
  "WaitInterval": null,
  "COM2-DelayBetweenCharsMs": "0.0000",
  "PixelSizeUm": 0,
  "ZeissReflectorTurret-Description": "Reflector Turret",
  "CSUX-DriveSpeed-Run": "On",
  "ZeissReflectedLightShutter-State": "0",
  "Andor-Shutter Opening Time": "20",
  "Summary": {
    "Slices": 16,
    "InitialPositionList": null,
    "Interval_ms": 0,
    "UUID": "8302d4f8-a8c6-482f-bdbd-e07225a4d2dd",
    "UserName": "ColdSpring",
    "Depth": 2,
    "PixelType": "GRAY16",
    "Time": "2023-03-06 15:10:13 +0800",
    "Date": "2023-03-06",
    "z-step_um": -0.8000000000000114,
    "MetadataVersion": 10,
    "PositionIndex": 0,
    "SlicesFirst": false,
    "ChContrastMin": [
      0,
      0
    ],
    "Width": 512,
    "PixelAspect": 1,
    "MicroManagerVersion": "1.4.16",
    "ROI": [
      0,
      0,
      512,
      512
    ],
    "ChNames": [
      "L-488",
      "L-561"
    ],
    "IJType": 1,
    "GridRow": 0,
    "Comment": "",
    "Height": 512,
    "GridColumn": 0,
    "Prefix": "20230306 OSM-3-G444E-GFP; Scarlet-CHE-3_13",
    "PixelSize_um": 0,
    "Frames": 1,
    "BitDepth": 14,
    "KeepShutterOpenChannels": false,
    "Source": "Micro-Manager",
    "Channels": 2,
    "ComputerName": "T3610-MP",
    "CustomIntervals_ms": [],
    "KeepShutterOpenSlices": false,
    "ChColors": [
      -16724941,
      -3407617
    ],
    "TimeFirst": false,
    "ChContrastMax": [
      65536,
      65536
    ],
    "Positions": 1,
    "Directory": "Y:\\XC\\20230306 OSM-3-G444E-GFP; Scarlet-CHE-3"
  },
  "Source": "Andor",
  "XYStage-OverShoot(um)": "0.0000",
  "XYStage-Wait_Cycles": "0",
  "COM4-StopBits": "1",
  "Andor-Binning": "1",
  "Andor-FrameTransfer Help": "Should only turn on FrameTransfer if using Burst or Live mode.",
  "COM4-DataBits": "8",
  "ZeissTransmittedLightShutter-Name": "ZeissTransmittedLightShutter",
  "XYStage-MotorOnOff": "On",
  "Andor-SpuriousNoiseFilter": "None",
  "Andor-Shutter": "Open",
  "Andor-OptAcquireMode": "",
  "COM2-AnswerTimeout": "500.0000",
  "COM5-DataBits": "8",
  "Binning": "1",
  "Andor-ReadoutTime": "35",
  "Andor-Description": "Andor camera adapter",
  "Wheel-A-Speed": "3",
  "COM4-DelayBetweenCharsMs": "0.0000",
  "COM5-Parity": "None",
  "Andor-Advanced | Snap Image Additional Delay (ms)": "0",
  "Andor-Exposure": "200.00",
  "COM5-Description": "Serial port driver (boost:asio)",
  "Andor-TransposeCorrection": "0",
  "COM4-Description": "Serial port driver (boost:asio)",
  "COM8-Verbose": "1",
  "CSUX-DriveSpeed-Description": "CSUX Drive Speed",
  "Andor-VerticalSpeed": "3.30",
  "XYStage-TransposeMirrorY": "0",
  "XPositionUm": -2425.2000000000003,
  "XYStage-TransposeMirrorX": "0",
  "ZeissFocusAxis-Velocity-Acceleration": "Fast",
  "COM2-Handshaking": "Off",
  "ZeissReflectorTurret-Label": "4-100 % Mirror",
  "COM6-DataBits": "8",
  "FileName": "img_000000000_L-488_013.tif",
  "Andor-CCDTemperature": "-69",
  "Core-Galvo": "Undefined",
  "Position": "Default",
  "COM8-BaudRate": "19200",
  "Andor-VerticalClockVoltage": "Normal",
  "COM8-Handshaking": "Off",
  "CameraChannelIndex": 0,
  "SliceIndex": 13,
  "ZPositionUm": 277.254,
  "Core-Focus": "ZeissFocusAxis",
  "Andor-ReadoutMode": "10.000 MHz",
  "Channel": "L-488",
  "AAAOTF-Description": "AA AOTF Shutter Controller driver adapter",
  "CSUX-Shutter-Name": "CSUX-Shutter",
  "COM5-Name": "COM5",
  "FrameIndex": 0,
  "XYStage-Version": "Version: USB-9.2e ",
  "COM6-BaudRate": "57600",
  "XYStage-Backlash-B": "0.0400",
  "COM6-Description": "Serial port driver (boost:asio)",
  "COM8-Name": "COM8",
  "COM2-Description": "Serial port driver (boost:asio)",
  "Andor-ActualInterval-ms": "135.60",
  "AAAOTF-State": "0",
  "Andor-PixelType": "16bit",
  "COM2-Name": "COM2",
  "Camera": "",
  "COM4-Parity": "None",
  "Core-ImageProcessor": "",
  "Wheel-A-ClosedPosition": "",
  "CSUX-Shutter-Description": "CSUX Shutter",
  "Andor-Output_Amplifier": "Electron Multiplying",
  "XYStage-StepSizeY_um": "0.0100",
  "AAAOTF-Channel": "2",
  "ZeissFocusAxis-Position": "282.6720",
  "Core-AutoShutter": "1",
  "ZeissTransmittedLightShutter-State": "0",
  "NextFrame": 0,
  "Core-XYStage": "XYStage",
  "COM8-Parity": "None",
  "COM6-StopBits": "1",
  "Time": "2023-03-06 15:10:23 +0800",
  "COM4-Name": "COM4",
  "Andor-Isolated Crop Mode": "Off",
  "ZeissScope-AnswerTimeOut": "250.0000",
  "COM4-BaudRate": "9600",
  "Andor-CCDTemperatureSetPoint": "-70",
  "Core-AutoFocus": "",
  "COM2-Verbose": "1",
  "CSUX-Shutter-State": "Open",
  "BitDepth": 14,
  "Slice": 13,
  "COM6-Verbose": "1",
  "XYStage-JoyStick Slow Speed": "5",
  "COM4-Verbose": "1",
  "AAAOTF-Maximum intensity (dB)": "1900",
  "ZeissScope-Microscope Version": "Application version: ",
  "ChannelIndex": 0,
  "Core-Shutter": "AAAOTF",
  "Wheel-A-State": "4",
  "ZeissReflectorTurret-Name": "ZeissReflectorTurret",
  "Core-TimeoutMs": "5000",
  "XYStage-JoyStick Fast Speed": "60",
  "XYStage-Maximum Speed (Do Not Change)": "7.5000",
  "ElapsedTime-ms": 11083,
  "AAAOTF-Name": "AAAOTF",
  "Wheel-A-Description": "Sutter Lambda filter wheel adapter",
  "Frame": 0,
  "Width": 512,
  "COM5-Handshaking": "Off",
  "PositionName": null,
  "ZeissReflectorTurret-State": "3",
  "Height": 512,
  "Andor-TransposeMirrorX": "0",
  "Andor-TransposeMirrorY": "0",
  "COM2-BaudRate": "9600",
  "Wheel-A-Delay_ms": "0.0000",
  "COM6-Handshaking": "Off",
  "COM8-DataBits": "8",
  "COM5-DelayBetweenCharsMs": "0.0000",
  "CSUX-DriveSpeed-Name": "CSUX-DriveSpeed",
  "XYStage-Description": "ASI XY stage driver adapter",
  "COM4-Handshaking": "Off",
  "Andor-FrameTransfer": "Off",
  "PixelType": "GRAY16",
  "Andor-TransposeXY": "0",
  "COM4-AnswerTimeout": "500.0000",
  "COM2-Parity": "None",
  "COM8-StopBits": "1",
  "Andor-CCDTemperature Help": "Wait for temperature to stabilize before acquisition.",
  "YPositionUm": -2305.7000000000003,
  "COM6-AnswerTimeout": "500.0000",
  "Andor-TimeOut": "10000",
  "Andor-Trigger": "Software",
  "COM8-Description": "Serial port driver (boost:asio)",
  "COM6-Name": "COM6",
  "XYStage-JoyStick Reverse": "Off",
  "Andor-OptAcquireMode Description": "",
  "XYStage-FinishError-PCROS(nm)": "24.0000"
},
"FrameKey-0-1-13": {
  "CSUX-DriveSpeed-State": "4375",
  "Core-Initialize": "1",
  "Andor-FanMode": "Full",
  "Andor-SpuriousNoiseFilterDescription": "Recommended Range",
  "Andor-BaselineClamp": "Enabled",
  "ZeissTransmittedLightShutter-Description": "Zeiss Transmitted Light Shutter",
  "ZeissReflectedLightShutter-Description": "Zeiss Reflected Light Shutter",
  "Andor-CountConvert": "Counts",
  "XYStage-Speed-S": "5.7459",
  "ROI": "0-0-512-512",
  "Andor-SpuriousNoiseFilterThreshold": "0.0000",
  "COM5-AnswerTimeout": "8000.0000",
  "COM5-StopBits": "1",
  "Andor-Region of Interest": "Full Image",
  "XYStage-Error-E(nm)": "400.0000",
  "XYStage-StepSizeX_um": "0.0100",
  "CSUX-Hub-Name": "CSUX-Hub",
  "Andor-Advanced | Snap Image Timing Mode": "Delay for Exposure",
  "SlicePosition": 277.254,
  "Andor-CoolerMode": "Fan off at shutdown",
  "Exposure-ms": 200,
  "COM6-DelayBetweenCharsMs": "0.0000",
  "ZeissScope-Description": "Zeiss microscope CAN bus adapter",
  "COM6-Parity": "None",
  "ZeissFocusAxis-Move Mode": "Direct move to target",
  "CSUX-DriveSpeed-AutoAdjust": "0.0000",
  "Wheel-A-Busy": "0",
  "Andor-Pre-Amp-Gain": "4.9x",
  "XYStage-Name": "XYStage",
  "Andor-Shutter Closing Time": "20",
  "CSUX-Hub-Port": "COM5",
  "Andor-EMSwitch": "On",
  "COM2-DataBits": "8",
  "COM2-StopBits": "1",
  "AxisPositions": null,
  "COM5-BaudRate": "115200",
  "Andor-1. Camera Information : | Type | Model | Serial No. |": "| iXon | DU897_BV | 8593 |",
  "ZeissReflectedLightShutter-Name": "ZeissReflectedLightShutter",
  "ZeissScope-Port": "COM6",
  "ZeissScope-Name": "ZeissScope",
  "XYStage-Port": "COM4",
  "COM5-Verbose": "1",
  "CSUX-Hub-Description": "Yokogawa CSUX hub",
  "AAAOTF-Power (% of max)": "27.0000",
  "COM8-DelayBetweenCharsMs": "0.0000",
  "AAAOTF-Port": "COM8",
  "Wheel-A-Label": "Filter-4",
  "COM8-AnswerTimeout": "500.0000",
  "Andor-Camera": "| iXon | DU897_BV | 8593 |",
  "Andor-Gain": "393",
  "UUID": "1d3e2725-7e7e-4a37-8d1c-1e3cebfaaf6d",
  "Core-Camera": "Andor",
  "Core-SLM": "",
  "Wheel-A-Name": "Wheel-A",
  "Andor-CountConvertWavelength": "0.0000",
  "Andor-Shutter TTL Value": "High to Open",
  "Wheel-A-Port": "COM2",
  "Core-ChannelGroup": "Laser",
  "PositionIndex": 0,
  "WaitInterval": null,
  "COM2-DelayBetweenCharsMs": "0.0000",
  "PixelSizeUm": 0,
  "ZeissReflectorTurret-Description": "Reflector Turret",
  "CSUX-DriveSpeed-Run": "On",
  "ZeissReflectedLightShutter-State": "0",
  "Andor-Shutter Opening Time": "20",
  "Summary": {
    "Slices": 16,
    "InitialPositionList": null,
    "Interval_ms": 0,
    "UUID": "8302d4f8-a8c6-482f-bdbd-e07225a4d2dd",
    "UserName": "ColdSpring",
    "Depth": 2,
    "PixelType": "GRAY16",
    "Time": "2023-03-06 15:10:13 +0800",
    "Date": "2023-03-06",
    "z-step_um": -0.8000000000000114,
    "MetadataVersion": 10,
    "PositionIndex": 0,
    "SlicesFirst": false,
    "ChContrastMin": [
      0,
      0
    ],
    "Width": 512,
    "PixelAspect": 1,
    "MicroManagerVersion": "1.4.16",
    "ROI": [
      0,
      0,
      512,
      512
    ],
    "ChNames": [
      "L-488",
      "L-561"
    ],
    "IJType": 1,
    "GridRow": 0,
    "Comment": "",
    "Height": 512,
    "GridColumn": 0,
    "Prefix": "20230306 OSM-3-G444E-GFP; Scarlet-CHE-3_13",
    "PixelSize_um": 0,
    "Frames": 1,
    "BitDepth": 14,
    "KeepShutterOpenChannels": false,
    "Source": "Micro-Manager",
    "Channels": 2,
    "ComputerName": "T3610-MP",
    "CustomIntervals_ms": [],
    "KeepShutterOpenSlices": false,
    "ChColors": [
      -16724941,
      -3407617
    ],
    "TimeFirst": false,
    "ChContrastMax": [
      65536,
      65536
    ],
    "Positions": 1,
    "Directory": "Y:\\XC\\20230306 OSM-3-G444E-GFP; Scarlet-CHE-3"
  },
  "Source": "Andor",
  "XYStage-OverShoot(um)": "0.0000",
  "XYStage-Wait_Cycles": "0",
  "COM4-StopBits": "1",
  "Andor-Binning": "1",
  "Andor-FrameTransfer Help": "Should only turn on FrameTransfer if using Burst or Live mode.",
  "COM4-DataBits": "8",
  "ZeissTransmittedLightShutter-Name": "ZeissTransmittedLightShutter",
  "XYStage-MotorOnOff": "On",
  "Andor-SpuriousNoiseFilter": "None",
  "Andor-Shutter": "Open",
  "Andor-OptAcquireMode": "",
  "COM2-AnswerTimeout": "500.0000",
  "COM5-DataBits": "8",
  "Binning": "1",
  "Andor-ReadoutTime": "35",
  "Andor-Description": "Andor camera adapter",
  "Wheel-A-Speed": "3",
  "COM4-DelayBetweenCharsMs": "0.0000",
  "COM5-Parity": "None",
  "Andor-Advanced | Snap Image Additional Delay (ms)": "0",
  "Andor-Exposure": "200.00",
  "COM5-Description": "Serial port driver (boost:asio)",
  "Andor-TransposeCorrection": "0",
  "COM4-Description": "Serial port driver (boost:asio)",
  "COM8-Verbose": "1",
  "CSUX-DriveSpeed-Description": "CSUX Drive Speed",
  "Andor-VerticalSpeed": "3.30",
  "XYStage-TransposeMirrorY": "0",
  "XPositionUm": -2425.2000000000003,
  "XYStage-TransposeMirrorX": "0",
  "ZeissFocusAxis-Velocity-Acceleration": "Fast",
  "COM2-Handshaking": "Off",
  "ZeissReflectorTurret-Label": "4-100 % Mirror",
  "COM6-DataBits": "8",
  "FileName": "img_000000000_L-561_013.tif",
  "Andor-CCDTemperature": "-69",
  "Core-Galvo": "Undefined",
  "Position": "Default",
  "COM8-BaudRate": "19200",
  "Andor-VerticalClockVoltage": "Normal",
  "COM8-Handshaking": "Off",
  "CameraChannelIndex": 0,
  "SliceIndex": 13,
  "ZPositionUm": 277.254,
  "Core-Focus": "ZeissFocusAxis",
  "Andor-ReadoutMode": "10.000 MHz",
  "Channel": "L-561",
  "AAAOTF-Description": "AA AOTF Shutter Controller driver adapter",
  "CSUX-Shutter-Name": "CSUX-Shutter",
  "COM5-Name": "COM5",
  "FrameIndex": 0,
  "XYStage-Version": "Version: USB-9.2e ",
  "COM6-BaudRate": "57600",
  "XYStage-Backlash-B": "0.0400",
  "COM6-Description": "Serial port driver (boost:asio)",
  "COM8-Name": "COM8",
  "COM2-Description": "Serial port driver (boost:asio)",
  "Andor-ActualInterval-ms": "135.60",
  "AAAOTF-State": "0",
  "Andor-PixelType": "16bit",
  "COM2-Name": "COM2",
  "Camera": "",
  "COM4-Parity": "None",
  "Core-ImageProcessor": "",
  "Wheel-A-ClosedPosition": "",
  "CSUX-Shutter-Description": "CSUX Shutter",
  "Andor-Output_Amplifier": "Electron Multiplying",
  "XYStage-StepSizeY_um": "0.0100",
  "AAAOTF-Channel": "3",
  "ZeissFocusAxis-Position": "282.6720",
  "Core-AutoShutter": "1",
  "ZeissTransmittedLightShutter-State": "0",
  "NextFrame": 0,
  "Core-XYStage": "XYStage",
  "COM8-Parity": "None",
  "COM6-StopBits": "1",
  "Time": "2023-03-06 15:10:24 +0800",
  "COM4-Name": "COM4",
  "Andor-Isolated Crop Mode": "Off",
  "ZeissScope-AnswerTimeOut": "250.0000",
  "COM4-BaudRate": "9600",
  "Andor-CCDTemperatureSetPoint": "-70",
  "Core-AutoFocus": "",
  "COM2-Verbose": "1",
  "CSUX-Shutter-State": "Open",
  "BitDepth": 14,
  "Slice": 13,
  "COM6-Verbose": "1",
  "XYStage-JoyStick Slow Speed": "5",
  "COM4-Verbose": "1",
  "AAAOTF-Maximum intensity (dB)": "1900",
  "ZeissScope-Microscope Version": "Application version: ",
  "ChannelIndex": 1,
  "Core-Shutter": "AAAOTF",
  "Wheel-A-State": "4",
  "ZeissReflectorTurret-Name": "ZeissReflectorTurret",
  "Core-TimeoutMs": "5000",
  "XYStage-JoyStick Fast Speed": "60",
  "XYStage-Maximum Speed (Do Not Change)": "7.5000",
  "ElapsedTime-ms": 11436,
  "AAAOTF-Name": "AAAOTF",
  "Wheel-A-Description": "Sutter Lambda filter wheel adapter",
  "Frame": 0,
  "Width": 512,
  "COM5-Handshaking": "Off",
  "PositionName": null,
  "ZeissReflectorTurret-State": "3",
  "Height": 512,
  "Andor-TransposeMirrorX": "0",
  "Andor-TransposeMirrorY": "0",
  "COM2-BaudRate": "9600",
  "Wheel-A-Delay_ms": "0.0000",
  "COM6-Handshaking": "Off",
  "COM8-DataBits": "8",
  "COM5-DelayBetweenCharsMs": "0.0000",
  "CSUX-DriveSpeed-Name": "CSUX-DriveSpeed",
  "XYStage-Description": "ASI XY stage driver adapter",
  "COM4-Handshaking": "Off",
  "Andor-FrameTransfer": "Off",
  "PixelType": "GRAY16",
  "Andor-TransposeXY": "0",
  "COM4-AnswerTimeout": "500.0000",
  "COM2-Parity": "None",
  "COM8-StopBits": "1",
  "Andor-CCDTemperature Help": "Wait for temperature to stabilize before acquisition.",
  "YPositionUm": -2305.7000000000003,
  "COM6-AnswerTimeout": "500.0000",
  "Andor-TimeOut": "10000",
  "Andor-Trigger": "Software",
  "COM8-Description": "Serial port driver (boost:asio)",
  "COM6-Name": "COM6",
  "XYStage-JoyStick Reverse": "Off",
  "Andor-OptAcquireMode Description": "",
  "XYStage-FinishError-PCROS(nm)": "24.0000"
},
"FrameKey-0-0-14": {
  "CSUX-DriveSpeed-State": "4375",
  "Core-Initialize": "1",
  "Andor-FanMode": "Full",
  "Andor-SpuriousNoiseFilterDescription": "Recommended Range",
  "Andor-BaselineClamp": "Enabled",
  "ZeissTransmittedLightShutter-Description": "Zeiss Transmitted Light Shutter",
  "ZeissReflectedLightShutter-Description": "Zeiss Reflected Light Shutter",
  "Andor-CountConvert": "Counts",
  "XYStage-Speed-S": "5.7459",
  "ROI": "0-0-512-512",
  "Andor-SpuriousNoiseFilterThreshold": "0.0000",
  "COM5-AnswerTimeout": "8000.0000",
  "COM5-StopBits": "1",
  "Andor-Region of Interest": "Full Image",
  "XYStage-Error-E(nm)": "400.0000",
  "XYStage-StepSizeX_um": "0.0100",
  "CSUX-Hub-Name": "CSUX-Hub",
  "Andor-Advanced | Snap Image Timing Mode": "Delay for Exposure",
  "SlicePosition": 276.454,
  "Andor-CoolerMode": "Fan off at shutdown",
  "Exposure-ms": 200,
  "COM6-DelayBetweenCharsMs": "0.0000",
  "ZeissScope-Description": "Zeiss microscope CAN bus adapter",
  "COM6-Parity": "None",
  "ZeissFocusAxis-Move Mode": "Direct move to target",
  "CSUX-DriveSpeed-AutoAdjust": "0.0000",
  "Wheel-A-Busy": "0",
  "Andor-Pre-Amp-Gain": "4.9x",
  "XYStage-Name": "XYStage",
  "Andor-Shutter Closing Time": "20",
  "CSUX-Hub-Port": "COM5",
  "Andor-EMSwitch": "On",
  "COM2-DataBits": "8",
  "COM2-StopBits": "1",
  "AxisPositions": null,
  "COM5-BaudRate": "115200",
  "Andor-1. Camera Information : | Type | Model | Serial No. |": "| iXon | DU897_BV | 8593 |",
  "ZeissReflectedLightShutter-Name": "ZeissReflectedLightShutter",
  "ZeissScope-Port": "COM6",
  "ZeissScope-Name": "ZeissScope",
  "XYStage-Port": "COM4",
  "COM5-Verbose": "1",
  "CSUX-Hub-Description": "Yokogawa CSUX hub",
  "AAAOTF-Power (% of max)": "27.6000",
  "COM8-DelayBetweenCharsMs": "0.0000",
  "AAAOTF-Port": "COM8",
  "Wheel-A-Label": "Filter-3",
  "COM8-AnswerTimeout": "500.0000",
  "Andor-Camera": "| iXon | DU897_BV | 8593 |",
  "Andor-Gain": "393",
  "UUID": "ee9446e5-15a5-4d0f-b02c-e223a5584391",
  "Core-Camera": "Andor",
  "Core-SLM": "",
  "Wheel-A-Name": "Wheel-A",
  "Andor-CountConvertWavelength": "0.0000",
  "Andor-Shutter TTL Value": "High to Open",
  "Wheel-A-Port": "COM2",
  "Core-ChannelGroup": "Laser",
  "PositionIndex": 0,
  "WaitInterval": null,
  "COM2-DelayBetweenCharsMs": "0.0000",
  "PixelSizeUm": 0,
  "ZeissReflectorTurret-Description": "Reflector Turret",
  "CSUX-DriveSpeed-Run": "On",
  "ZeissReflectedLightShutter-State": "0",
  "Andor-Shutter Opening Time": "20",
  "Summary": {
    "Slices": 16,
    "InitialPositionList": null,
    "Interval_ms": 0,
    "UUID": "8302d4f8-a8c6-482f-bdbd-e07225a4d2dd",
    "UserName": "ColdSpring",
    "Depth": 2,
    "PixelType": "GRAY16",
    "Time": "2023-03-06 15:10:13 +0800",
    "Date": "2023-03-06",
    "z-step_um": -0.8000000000000114,
    "MetadataVersion": 10,
    "PositionIndex": 0,
    "SlicesFirst": false,
    "ChContrastMin": [
      0,
      0
    ],
    "Width": 512,
    "PixelAspect": 1,
    "MicroManagerVersion": "1.4.16",
    "ROI": [
      0,
      0,
      512,
      512
    ],
    "ChNames": [
      "L-488",
      "L-561"
    ],
    "IJType": 1,
    "GridRow": 0,
    "Comment": "",
    "Height": 512,
    "GridColumn": 0,
    "Prefix": "20230306 OSM-3-G444E-GFP; Scarlet-CHE-3_13",
    "PixelSize_um": 0,
    "Frames": 1,
    "BitDepth": 14,
    "KeepShutterOpenChannels": false,
    "Source": "Micro-Manager",
    "Channels": 2,
    "ComputerName": "T3610-MP",
    "CustomIntervals_ms": [],
    "KeepShutterOpenSlices": false,
    "ChColors": [
      -16724941,
      -3407617
    ],
    "TimeFirst": false,
    "ChContrastMax": [
      65536,
      65536
    ],
    "Positions": 1,
    "Directory": "Y:\\XC\\20230306 OSM-3-G444E-GFP; Scarlet-CHE-3"
  },
  "Source": "Andor",
  "XYStage-OverShoot(um)": "0.0000",
  "XYStage-Wait_Cycles": "0",
  "COM4-StopBits": "1",
  "Andor-Binning": "1",
  "Andor-FrameTransfer Help": "Should only turn on FrameTransfer if using Burst or Live mode.",
  "COM4-DataBits": "8",
  "ZeissTransmittedLightShutter-Name": "ZeissTransmittedLightShutter",
  "XYStage-MotorOnOff": "On",
  "Andor-SpuriousNoiseFilter": "None",
  "Andor-Shutter": "Open",
  "Andor-OptAcquireMode": "",
  "COM2-AnswerTimeout": "500.0000",
  "COM5-DataBits": "8",
  "Binning": "1",
  "Andor-ReadoutTime": "35",
  "Andor-Description": "Andor camera adapter",
  "Wheel-A-Speed": "3",
  "COM4-DelayBetweenCharsMs": "0.0000",
  "COM5-Parity": "None",
  "Andor-Advanced | Snap Image Additional Delay (ms)": "0",
  "Andor-Exposure": "200.00",
  "COM5-Description": "Serial port driver (boost:asio)",
  "Andor-TransposeCorrection": "0",
  "COM4-Description": "Serial port driver (boost:asio)",
  "COM8-Verbose": "1",
  "CSUX-DriveSpeed-Description": "CSUX Drive Speed",
  "Andor-VerticalSpeed": "3.30",
  "XYStage-TransposeMirrorY": "0",
  "XPositionUm": -2425.2000000000003,
  "XYStage-TransposeMirrorX": "0",
  "ZeissFocusAxis-Velocity-Acceleration": "Fast",
  "COM2-Handshaking": "Off",
  "ZeissReflectorTurret-Label": "4-100 % Mirror",
  "COM6-DataBits": "8",
  "FileName": "img_000000000_L-488_014.tif",
  "Andor-CCDTemperature": "-69",
  "Core-Galvo": "Undefined",
  "Position": "Default",
  "COM8-BaudRate": "19200",
  "Andor-VerticalClockVoltage": "Normal",
  "COM8-Handshaking": "Off",
  "CameraChannelIndex": 0,
  "SliceIndex": 14,
  "ZPositionUm": 276.454,
  "Core-Focus": "ZeissFocusAxis",
  "Andor-ReadoutMode": "10.000 MHz",
  "Channel": "L-488",
  "AAAOTF-Description": "AA AOTF Shutter Controller driver adapter",
  "CSUX-Shutter-Name": "CSUX-Shutter",
  "COM5-Name": "COM5",
  "FrameIndex": 0,
  "XYStage-Version": "Version: USB-9.2e ",
  "COM6-BaudRate": "57600",
  "XYStage-Backlash-B": "0.0400",
  "COM6-Description": "Serial port driver (boost:asio)",
  "COM8-Name": "COM8",
  "COM2-Description": "Serial port driver (boost:asio)",
  "Andor-ActualInterval-ms": "135.60",
  "AAAOTF-State": "0",
  "Andor-PixelType": "16bit",
  "COM2-Name": "COM2",
  "Camera": "",
  "COM4-Parity": "None",
  "Core-ImageProcessor": "",
  "Wheel-A-ClosedPosition": "",
  "CSUX-Shutter-Description": "CSUX Shutter",
  "Andor-Output_Amplifier": "Electron Multiplying",
  "XYStage-StepSizeY_um": "0.0100",
  "AAAOTF-Channel": "2",
  "ZeissFocusAxis-Position": "282.6720",
  "Core-AutoShutter": "1",
  "ZeissTransmittedLightShutter-State": "0",
  "NextFrame": 0,
  "Core-XYStage": "XYStage",
  "COM8-Parity": "None",
  "COM6-StopBits": "1",
  "Time": "2023-03-06 15:10:24 +0800",
  "COM4-Name": "COM4",
  "Andor-Isolated Crop Mode": "Off",
  "ZeissScope-AnswerTimeOut": "250.0000",
  "COM4-BaudRate": "9600",
  "Andor-CCDTemperatureSetPoint": "-70",
  "Core-AutoFocus": "",
  "COM2-Verbose": "1",
  "CSUX-Shutter-State": "Open",
  "BitDepth": 14,
  "Slice": 14,
  "COM6-Verbose": "1",
  "XYStage-JoyStick Slow Speed": "5",
  "COM4-Verbose": "1",
  "AAAOTF-Maximum intensity (dB)": "1900",
  "ZeissScope-Microscope Version": "Application version: ",
  "ChannelIndex": 0,
  "Core-Shutter": "AAAOTF",
  "Wheel-A-State": "4",
  "ZeissReflectorTurret-Name": "ZeissReflectorTurret",
  "Core-TimeoutMs": "5000",
  "XYStage-JoyStick Fast Speed": "60",
  "XYStage-Maximum Speed (Do Not Change)": "7.5000",
  "ElapsedTime-ms": 11884,
  "AAAOTF-Name": "AAAOTF",
  "Wheel-A-Description": "Sutter Lambda filter wheel adapter",
  "Frame": 0,
  "Width": 512,
  "COM5-Handshaking": "Off",
  "PositionName": null,
  "ZeissReflectorTurret-State": "3",
  "Height": 512,
  "Andor-TransposeMirrorX": "0",
  "Andor-TransposeMirrorY": "0",
  "COM2-BaudRate": "9600",
  "Wheel-A-Delay_ms": "0.0000",
  "COM6-Handshaking": "Off",
  "COM8-DataBits": "8",
  "COM5-DelayBetweenCharsMs": "0.0000",
  "CSUX-DriveSpeed-Name": "CSUX-DriveSpeed",
  "XYStage-Description": "ASI XY stage driver adapter",
  "COM4-Handshaking": "Off",
  "Andor-FrameTransfer": "Off",
  "PixelType": "GRAY16",
  "Andor-TransposeXY": "0",
  "COM4-AnswerTimeout": "500.0000",
  "COM2-Parity": "None",
  "COM8-StopBits": "1",
  "Andor-CCDTemperature Help": "Wait for temperature to stabilize before acquisition.",
  "YPositionUm": -2305.7000000000003,
  "COM6-AnswerTimeout": "500.0000",
  "Andor-TimeOut": "10000",
  "Andor-Trigger": "Software",
  "COM8-Description": "Serial port driver (boost:asio)",
  "COM6-Name": "COM6",
  "XYStage-JoyStick Reverse": "Off",
  "Andor-OptAcquireMode Description": "",
  "XYStage-FinishError-PCROS(nm)": "24.0000"
},
"FrameKey-0-1-14": {
  "CSUX-DriveSpeed-State": "4375",
  "Core-Initialize": "1",
  "Andor-FanMode": "Full",
  "Andor-SpuriousNoiseFilterDescription": "Recommended Range",
  "Andor-BaselineClamp": "Enabled",
  "ZeissTransmittedLightShutter-Description": "Zeiss Transmitted Light Shutter",
  "ZeissReflectedLightShutter-Description": "Zeiss Reflected Light Shutter",
  "Andor-CountConvert": "Counts",
  "XYStage-Speed-S": "5.7459",
  "ROI": "0-0-512-512",
  "Andor-SpuriousNoiseFilterThreshold": "0.0000",
  "COM5-AnswerTimeout": "8000.0000",
  "COM5-StopBits": "1",
  "Andor-Region of Interest": "Full Image",
  "XYStage-Error-E(nm)": "400.0000",
  "XYStage-StepSizeX_um": "0.0100",
  "CSUX-Hub-Name": "CSUX-Hub",
  "Andor-Advanced | Snap Image Timing Mode": "Delay for Exposure",
  "SlicePosition": 276.454,
  "Andor-CoolerMode": "Fan off at shutdown",
  "Exposure-ms": 200,
  "COM6-DelayBetweenCharsMs": "0.0000",
  "ZeissScope-Description": "Zeiss microscope CAN bus adapter",
  "COM6-Parity": "None",
  "ZeissFocusAxis-Move Mode": "Direct move to target",
  "CSUX-DriveSpeed-AutoAdjust": "0.0000",
  "Wheel-A-Busy": "0",
  "Andor-Pre-Amp-Gain": "4.9x",
  "XYStage-Name": "XYStage",
  "Andor-Shutter Closing Time": "20",
  "CSUX-Hub-Port": "COM5",
  "Andor-EMSwitch": "On",
  "COM2-DataBits": "8",
  "COM2-StopBits": "1",
  "AxisPositions": null,
  "COM5-BaudRate": "115200",
  "Andor-1. Camera Information : | Type | Model | Serial No. |": "| iXon | DU897_BV | 8593 |",
  "ZeissReflectedLightShutter-Name": "ZeissReflectedLightShutter",
  "ZeissScope-Port": "COM6",
  "ZeissScope-Name": "ZeissScope",
  "XYStage-Port": "COM4",
  "COM5-Verbose": "1",
  "CSUX-Hub-Description": "Yokogawa CSUX hub",
  "AAAOTF-Power (% of max)": "27.0000",
  "COM8-DelayBetweenCharsMs": "0.0000",
  "AAAOTF-Port": "COM8",
  "Wheel-A-Label": "Filter-4",
  "COM8-AnswerTimeout": "500.0000",
  "Andor-Camera": "| iXon | DU897_BV | 8593 |",
  "Andor-Gain": "393",
  "UUID": "7e8da82e-87a9-4e74-bd23-f56836b1396a",
  "Core-Camera": "Andor",
  "Core-SLM": "",
  "Wheel-A-Name": "Wheel-A",
  "Andor-CountConvertWavelength": "0.0000",
  "Andor-Shutter TTL Value": "High to Open",
  "Wheel-A-Port": "COM2",
  "Core-ChannelGroup": "Laser",
  "PositionIndex": 0,
  "WaitInterval": null,
  "COM2-DelayBetweenCharsMs": "0.0000",
  "PixelSizeUm": 0,
  "ZeissReflectorTurret-Description": "Reflector Turret",
  "CSUX-DriveSpeed-Run": "On",
  "ZeissReflectedLightShutter-State": "0",
  "Andor-Shutter Opening Time": "20",
  "Summary": {
    "Slices": 16,
    "InitialPositionList": null,
    "Interval_ms": 0,
    "UUID": "8302d4f8-a8c6-482f-bdbd-e07225a4d2dd",
    "UserName": "ColdSpring",
    "Depth": 2,
    "PixelType": "GRAY16",
    "Time": "2023-03-06 15:10:13 +0800",
    "Date": "2023-03-06",
    "z-step_um": -0.8000000000000114,
    "MetadataVersion": 10,
    "PositionIndex": 0,
    "SlicesFirst": false,
    "ChContrastMin": [
      0,
      0
    ],
    "Width": 512,
    "PixelAspect": 1,
    "MicroManagerVersion": "1.4.16",
    "ROI": [
      0,
      0,
      512,
      512
    ],
    "ChNames": [
      "L-488",
      "L-561"
    ],
    "IJType": 1,
    "GridRow": 0,
    "Comment": "",
    "Height": 512,
    "GridColumn": 0,
    "Prefix": "20230306 OSM-3-G444E-GFP; Scarlet-CHE-3_13",
    "PixelSize_um": 0,
    "Frames": 1,
    "BitDepth": 14,
    "KeepShutterOpenChannels": false,
    "Source": "Micro-Manager",
    "Channels": 2,
    "ComputerName": "T3610-MP",
    "CustomIntervals_ms": [],
    "KeepShutterOpenSlices": false,
    "ChColors": [
      -16724941,
      -3407617
    ],
    "TimeFirst": false,
    "ChContrastMax": [
      65536,
      65536
    ],
    "Positions": 1,
    "Directory": "Y:\\XC\\20230306 OSM-3-G444E-GFP; Scarlet-CHE-3"
  },
  "Source": "Andor",
  "XYStage-OverShoot(um)": "0.0000",
  "XYStage-Wait_Cycles": "0",
  "COM4-StopBits": "1",
  "Andor-Binning": "1",
  "Andor-FrameTransfer Help": "Should only turn on FrameTransfer if using Burst or Live mode.",
  "COM4-DataBits": "8",
  "ZeissTransmittedLightShutter-Name": "ZeissTransmittedLightShutter",
  "XYStage-MotorOnOff": "On",
  "Andor-SpuriousNoiseFilter": "None",
  "Andor-Shutter": "Open",
  "Andor-OptAcquireMode": "",
  "COM2-AnswerTimeout": "500.0000",
  "COM5-DataBits": "8",
  "Binning": "1",
  "Andor-ReadoutTime": "35",
  "Andor-Description": "Andor camera adapter",
  "Wheel-A-Speed": "3",
  "COM4-DelayBetweenCharsMs": "0.0000",
  "COM5-Parity": "None",
  "Andor-Advanced | Snap Image Additional Delay (ms)": "0",
  "Andor-Exposure": "200.00",
  "COM5-Description": "Serial port driver (boost:asio)",
  "Andor-TransposeCorrection": "0",
  "COM4-Description": "Serial port driver (boost:asio)",
  "COM8-Verbose": "1",
  "CSUX-DriveSpeed-Description": "CSUX Drive Speed",
  "Andor-VerticalSpeed": "3.30",
  "XYStage-TransposeMirrorY": "0",
  "XPositionUm": -2425.2000000000003,
  "XYStage-TransposeMirrorX": "0",
  "ZeissFocusAxis-Velocity-Acceleration": "Fast",
  "COM2-Handshaking": "Off",
  "ZeissReflectorTurret-Label": "4-100 % Mirror",
  "COM6-DataBits": "8",
  "FileName": "img_000000000_L-561_014.tif",
  "Andor-CCDTemperature": "-69",
  "Core-Galvo": "Undefined",
  "Position": "Default",
  "COM8-BaudRate": "19200",
  "Andor-VerticalClockVoltage": "Normal",
  "COM8-Handshaking": "Off",
  "CameraChannelIndex": 0,
  "SliceIndex": 14,
  "ZPositionUm": 276.454,
  "Core-Focus": "ZeissFocusAxis",
  "Andor-ReadoutMode": "10.000 MHz",
  "Channel": "L-561",
  "AAAOTF-Description": "AA AOTF Shutter Controller driver adapter",
  "CSUX-Shutter-Name": "CSUX-Shutter",
  "COM5-Name": "COM5",
  "FrameIndex": 0,
  "XYStage-Version": "Version: USB-9.2e ",
  "COM6-BaudRate": "57600",
  "XYStage-Backlash-B": "0.0400",
  "COM6-Description": "Serial port driver (boost:asio)",
  "COM8-Name": "COM8",
  "COM2-Description": "Serial port driver (boost:asio)",
  "Andor-ActualInterval-ms": "135.60",
  "AAAOTF-State": "0",
  "Andor-PixelType": "16bit",
  "COM2-Name": "COM2",
  "Camera": "",
  "COM4-Parity": "None",
  "Core-ImageProcessor": "",
  "Wheel-A-ClosedPosition": "",
  "CSUX-Shutter-Description": "CSUX Shutter",
  "Andor-Output_Amplifier": "Electron Multiplying",
  "XYStage-StepSizeY_um": "0.0100",
  "AAAOTF-Channel": "3",
  "ZeissFocusAxis-Position": "282.6720",
  "Core-AutoShutter": "1",
  "ZeissTransmittedLightShutter-State": "0",
  "NextFrame": 0,
  "Core-XYStage": "XYStage",
  "COM8-Parity": "None",
  "COM6-StopBits": "1",
  "Time": "2023-03-06 15:10:24 +0800",
  "COM4-Name": "COM4",
  "Andor-Isolated Crop Mode": "Off",
  "ZeissScope-AnswerTimeOut": "250.0000",
  "COM4-BaudRate": "9600",
  "Andor-CCDTemperatureSetPoint": "-70",
  "Core-AutoFocus": "",
  "COM2-Verbose": "1",
  "CSUX-Shutter-State": "Open",
  "BitDepth": 14,
  "Slice": 14,
  "COM6-Verbose": "1",
  "XYStage-JoyStick Slow Speed": "5",
  "COM4-Verbose": "1",
  "AAAOTF-Maximum intensity (dB)": "1900",
  "ZeissScope-Microscope Version": "Application version: ",
  "ChannelIndex": 1,
  "Core-Shutter": "AAAOTF",
  "Wheel-A-State": "4",
  "ZeissReflectorTurret-Name": "ZeissReflectorTurret",
  "Core-TimeoutMs": "5000",
  "XYStage-JoyStick Fast Speed": "60",
  "XYStage-Maximum Speed (Do Not Change)": "7.5000",
  "ElapsedTime-ms": 12237,
  "AAAOTF-Name": "AAAOTF",
  "Wheel-A-Description": "Sutter Lambda filter wheel adapter",
  "Frame": 0,
  "Width": 512,
  "COM5-Handshaking": "Off",
  "PositionName": null,
  "ZeissReflectorTurret-State": "3",
  "Height": 512,
  "Andor-TransposeMirrorX": "0",
  "Andor-TransposeMirrorY": "0",
  "COM2-BaudRate": "9600",
  "Wheel-A-Delay_ms": "0.0000",
  "COM6-Handshaking": "Off",
  "COM8-DataBits": "8",
  "COM5-DelayBetweenCharsMs": "0.0000",
  "CSUX-DriveSpeed-Name": "CSUX-DriveSpeed",
  "XYStage-Description": "ASI XY stage driver adapter",
  "COM4-Handshaking": "Off",
  "Andor-FrameTransfer": "Off",
  "PixelType": "GRAY16",
  "Andor-TransposeXY": "0",
  "COM4-AnswerTimeout": "500.0000",
  "COM2-Parity": "None",
  "COM8-StopBits": "1",
  "Andor-CCDTemperature Help": "Wait for temperature to stabilize before acquisition.",
  "YPositionUm": -2305.7000000000003,
  "COM6-AnswerTimeout": "500.0000",
  "Andor-TimeOut": "10000",
  "Andor-Trigger": "Software",
  "COM8-Description": "Serial port driver (boost:asio)",
  "COM6-Name": "COM6",
  "XYStage-JoyStick Reverse": "Off",
  "Andor-OptAcquireMode Description": "",
  "XYStage-FinishError-PCROS(nm)": "24.0000"
},
"FrameKey-0-0-15": {
  "CSUX-DriveSpeed-State": "4375",
  "Core-Initialize": "1",
  "Andor-FanMode": "Full",
  "Andor-SpuriousNoiseFilterDescription": "Recommended Range",
  "Andor-BaselineClamp": "Enabled",
  "ZeissTransmittedLightShutter-Description": "Zeiss Transmitted Light Shutter",
  "ZeissReflectedLightShutter-Description": "Zeiss Reflected Light Shutter",
  "Andor-CountConvert": "Counts",
  "XYStage-Speed-S": "5.7459",
  "ROI": "0-0-512-512",
  "Andor-SpuriousNoiseFilterThreshold": "0.0000",
  "COM5-AnswerTimeout": "8000.0000",
  "COM5-StopBits": "1",
  "Andor-Region of Interest": "Full Image",
  "XYStage-Error-E(nm)": "400.0000",
  "XYStage-StepSizeX_um": "0.0100",
  "CSUX-Hub-Name": "CSUX-Hub",
  "Andor-Advanced | Snap Image Timing Mode": "Delay for Exposure",
  "SlicePosition": 275.654,
  "Andor-CoolerMode": "Fan off at shutdown",
  "Exposure-ms": 200,
  "COM6-DelayBetweenCharsMs": "0.0000",
  "ZeissScope-Description": "Zeiss microscope CAN bus adapter",
  "COM6-Parity": "None",
  "ZeissFocusAxis-Move Mode": "Direct move to target",
  "CSUX-DriveSpeed-AutoAdjust": "0.0000",
  "Wheel-A-Busy": "0",
  "Andor-Pre-Amp-Gain": "4.9x",
  "XYStage-Name": "XYStage",
  "Andor-Shutter Closing Time": "20",
  "CSUX-Hub-Port": "COM5",
  "Andor-EMSwitch": "On",
  "COM2-DataBits": "8",
  "COM2-StopBits": "1",
  "AxisPositions": null,
  "COM5-BaudRate": "115200",
  "Andor-1. Camera Information : | Type | Model | Serial No. |": "| iXon | DU897_BV | 8593 |",
  "ZeissReflectedLightShutter-Name": "ZeissReflectedLightShutter",
  "ZeissScope-Port": "COM6",
  "ZeissScope-Name": "ZeissScope",
  "XYStage-Port": "COM4",
  "COM5-Verbose": "1",
  "CSUX-Hub-Description": "Yokogawa CSUX hub",
  "AAAOTF-Power (% of max)": "27.6000",
  "COM8-DelayBetweenCharsMs": "0.0000",
  "AAAOTF-Port": "COM8",
  "Wheel-A-Label": "Filter-3",
  "COM8-AnswerTimeout": "500.0000",
  "Andor-Camera": "| iXon | DU897_BV | 8593 |",
  "Andor-Gain": "393",
  "UUID": "31e60009-4fde-433b-a896-c10c92d35d18",
  "Core-Camera": "Andor",
  "Core-SLM": "",
  "Wheel-A-Name": "Wheel-A",
  "Andor-CountConvertWavelength": "0.0000",
  "Andor-Shutter TTL Value": "High to Open",
  "Wheel-A-Port": "COM2",
  "Core-ChannelGroup": "Laser",
  "PositionIndex": 0,
  "WaitInterval": null,
  "COM2-DelayBetweenCharsMs": "0.0000",
  "PixelSizeUm": 0,
  "ZeissReflectorTurret-Description": "Reflector Turret",
  "CSUX-DriveSpeed-Run": "On",
  "ZeissReflectedLightShutter-State": "0",
  "Andor-Shutter Opening Time": "20",
  "Summary": {
    "Slices": 16,
    "InitialPositionList": null,
    "Interval_ms": 0,
    "UUID": "8302d4f8-a8c6-482f-bdbd-e07225a4d2dd",
    "UserName": "ColdSpring",
    "Depth": 2,
    "PixelType": "GRAY16",
    "Time": "2023-03-06 15:10:13 +0800",
    "Date": "2023-03-06",
    "z-step_um": -0.8000000000000114,
    "MetadataVersion": 10,
    "PositionIndex": 0,
    "SlicesFirst": false,
    "ChContrastMin": [
      0,
      0
    ],
    "Width": 512,
    "PixelAspect": 1,
    "MicroManagerVersion": "1.4.16",
    "ROI": [
      0,
      0,
      512,
      512
    ],
    "ChNames": [
      "L-488",
      "L-561"
    ],
    "IJType": 1,
    "GridRow": 0,
    "Comment": "",
    "Height": 512,
    "GridColumn": 0,
    "Prefix": "20230306 OSM-3-G444E-GFP; Scarlet-CHE-3_13",
    "PixelSize_um": 0,
    "Frames": 1,
    "BitDepth": 14,
    "KeepShutterOpenChannels": false,
    "Source": "Micro-Manager",
    "Channels": 2,
    "ComputerName": "T3610-MP",
    "CustomIntervals_ms": [],
    "KeepShutterOpenSlices": false,
    "ChColors": [
      -16724941,
      -3407617
    ],
    "TimeFirst": false,
    "ChContrastMax": [
      65536,
      65536
    ],
    "Positions": 1,
    "Directory": "Y:\\XC\\20230306 OSM-3-G444E-GFP; Scarlet-CHE-3"
  },
  "Source": "Andor",
  "XYStage-OverShoot(um)": "0.0000",
  "XYStage-Wait_Cycles": "0",
  "COM4-StopBits": "1",
  "Andor-Binning": "1",
  "Andor-FrameTransfer Help": "Should only turn on FrameTransfer if using Burst or Live mode.",
  "COM4-DataBits": "8",
  "ZeissTransmittedLightShutter-Name": "ZeissTransmittedLightShutter",
  "XYStage-MotorOnOff": "On",
  "Andor-SpuriousNoiseFilter": "None",
  "Andor-Shutter": "Open",
  "Andor-OptAcquireMode": "",
  "COM2-AnswerTimeout": "500.0000",
  "COM5-DataBits": "8",
  "Binning": "1",
  "Andor-ReadoutTime": "35",
  "Andor-Description": "Andor camera adapter",
  "Wheel-A-Speed": "3",
  "COM4-DelayBetweenCharsMs": "0.0000",
  "COM5-Parity": "None",
  "Andor-Advanced | Snap Image Additional Delay (ms)": "0",
  "Andor-Exposure": "200.00",
  "COM5-Description": "Serial port driver (boost:asio)",
  "Andor-TransposeCorrection": "0",
  "COM4-Description": "Serial port driver (boost:asio)",
  "COM8-Verbose": "1",
  "CSUX-DriveSpeed-Description": "CSUX Drive Speed",
  "Andor-VerticalSpeed": "3.30",
  "XYStage-TransposeMirrorY": "0",
  "XPositionUm": -2425.2000000000003,
  "XYStage-TransposeMirrorX": "0",
  "ZeissFocusAxis-Velocity-Acceleration": "Fast",
  "COM2-Handshaking": "Off",
  "ZeissReflectorTurret-Label": "4-100 % Mirror",
  "COM6-DataBits": "8",
  "FileName": "img_000000000_L-488_015.tif",
  "Andor-CCDTemperature": "-69",
  "Core-Galvo": "Undefined",
  "Position": "Default",
  "COM8-BaudRate": "19200",
  "Andor-VerticalClockVoltage": "Normal",
  "COM8-Handshaking": "Off",
  "CameraChannelIndex": 0,
  "SliceIndex": 15,
  "ZPositionUm": 275.654,
  "Core-Focus": "ZeissFocusAxis",
  "Andor-ReadoutMode": "10.000 MHz",
  "Channel": "L-488",
  "AAAOTF-Description": "AA AOTF Shutter Controller driver adapter",
  "CSUX-Shutter-Name": "CSUX-Shutter",
  "COM5-Name": "COM5",
  "FrameIndex": 0,
  "XYStage-Version": "Version: USB-9.2e ",
  "COM6-BaudRate": "57600",
  "XYStage-Backlash-B": "0.0400",
  "COM6-Description": "Serial port driver (boost:asio)",
  "COM8-Name": "COM8",
  "COM2-Description": "Serial port driver (boost:asio)",
  "Andor-ActualInterval-ms": "135.60",
  "AAAOTF-State": "0",
  "Andor-PixelType": "16bit",
  "COM2-Name": "COM2",
  "Camera": "",
  "COM4-Parity": "None",
  "Core-ImageProcessor": "",
  "Wheel-A-ClosedPosition": "",
  "CSUX-Shutter-Description": "CSUX Shutter",
  "Andor-Output_Amplifier": "Electron Multiplying",
  "XYStage-StepSizeY_um": "0.0100",
  "AAAOTF-Channel": "2",
  "ZeissFocusAxis-Position": "282.6720",
  "Core-AutoShutter": "1",
  "ZeissTransmittedLightShutter-State": "0",
  "NextFrame": 0,
  "Core-XYStage": "XYStage",
  "COM8-Parity": "None",
  "COM6-StopBits": "1",
  "Time": "2023-03-06 15:10:25 +0800",
  "COM4-Name": "COM4",
  "Andor-Isolated Crop Mode": "Off",
  "ZeissScope-AnswerTimeOut": "250.0000",
  "COM4-BaudRate": "9600",
  "Andor-CCDTemperatureSetPoint": "-70",
  "Core-AutoFocus": "",
  "COM2-Verbose": "1",
  "CSUX-Shutter-State": "Open",
  "BitDepth": 14,
  "Slice": 15,
  "COM6-Verbose": "1",
  "XYStage-JoyStick Slow Speed": "5",
  "COM4-Verbose": "1",
  "AAAOTF-Maximum intensity (dB)": "1900",
  "ZeissScope-Microscope Version": "Application version: ",
  "ChannelIndex": 0,
  "Core-Shutter": "AAAOTF",
  "Wheel-A-State": "4",
  "ZeissReflectorTurret-Name": "ZeissReflectorTurret",
  "Core-TimeoutMs": "5000",
  "XYStage-JoyStick Fast Speed": "60",
  "XYStage-Maximum Speed (Do Not Change)": "7.5000",
  "ElapsedTime-ms": 12699,
  "AAAOTF-Name": "AAAOTF",
  "Wheel-A-Description": "Sutter Lambda filter wheel adapter",
  "Frame": 0,
  "Width": 512,
  "COM5-Handshaking": "Off",
  "PositionName": null,
  "ZeissReflectorTurret-State": "3",
  "Height": 512,
  "Andor-TransposeMirrorX": "0",
  "Andor-TransposeMirrorY": "0",
  "COM2-BaudRate": "9600",
  "Wheel-A-Delay_ms": "0.0000",
  "COM6-Handshaking": "Off",
  "COM8-DataBits": "8",
  "COM5-DelayBetweenCharsMs": "0.0000",
  "CSUX-DriveSpeed-Name": "CSUX-DriveSpeed",
  "XYStage-Description": "ASI XY stage driver adapter",
  "COM4-Handshaking": "Off",
  "Andor-FrameTransfer": "Off",
  "PixelType": "GRAY16",
  "Andor-TransposeXY": "0",
  "COM4-AnswerTimeout": "500.0000",
  "COM2-Parity": "None",
  "COM8-StopBits": "1",
  "Andor-CCDTemperature Help": "Wait for temperature to stabilize before acquisition.",
  "YPositionUm": -2305.7000000000003,
  "COM6-AnswerTimeout": "500.0000",
  "Andor-TimeOut": "10000",
  "Andor-Trigger": "Software",
  "COM8-Description": "Serial port driver (boost:asio)",
  "COM6-Name": "COM6",
  "XYStage-JoyStick Reverse": "Off",
  "Andor-OptAcquireMode Description": "",
  "XYStage-FinishError-PCROS(nm)": "24.0000"
},
"FrameKey-0-1-15": {
  "CSUX-DriveSpeed-State": "4375",
  "Core-Initialize": "1",
  "Andor-FanMode": "Full",
  "Andor-SpuriousNoiseFilterDescription": "Recommended Range",
  "Andor-BaselineClamp": "Enabled",
  "ZeissTransmittedLightShutter-Description": "Zeiss Transmitted Light Shutter",
  "ZeissReflectedLightShutter-Description": "Zeiss Reflected Light Shutter",
  "Andor-CountConvert": "Counts",
  "XYStage-Speed-S": "5.7459",
  "ROI": "0-0-512-512",
  "Andor-SpuriousNoiseFilterThreshold": "0.0000",
  "COM5-AnswerTimeout": "8000.0000",
  "COM5-StopBits": "1",
  "Andor-Region of Interest": "Full Image",
  "XYStage-Error-E(nm)": "400.0000",
  "XYStage-StepSizeX_um": "0.0100",
  "CSUX-Hub-Name": "CSUX-Hub",
  "Andor-Advanced | Snap Image Timing Mode": "Delay for Exposure",
  "SlicePosition": 275.654,
  "Andor-CoolerMode": "Fan off at shutdown",
  "Exposure-ms": 200,
  "COM6-DelayBetweenCharsMs": "0.0000",
  "ZeissScope-Description": "Zeiss microscope CAN bus adapter",
  "COM6-Parity": "None",
  "ZeissFocusAxis-Move Mode": "Direct move to target",
  "CSUX-DriveSpeed-AutoAdjust": "0.0000",
  "Wheel-A-Busy": "0",
  "Andor-Pre-Amp-Gain": "4.9x",
  "XYStage-Name": "XYStage",
  "Andor-Shutter Closing Time": "20",
  "CSUX-Hub-Port": "COM5",
  "Andor-EMSwitch": "On",
  "COM2-DataBits": "8",
  "COM2-StopBits": "1",
  "AxisPositions": null,
  "COM5-BaudRate": "115200",
  "Andor-1. Camera Information : | Type | Model | Serial No. |": "| iXon | DU897_BV | 8593 |",
  "ZeissReflectedLightShutter-Name": "ZeissReflectedLightShutter",
  "ZeissScope-Port": "COM6",
  "ZeissScope-Name": "ZeissScope",
  "XYStage-Port": "COM4",
  "COM5-Verbose": "1",
  "CSUX-Hub-Description": "Yokogawa CSUX hub",
  "AAAOTF-Power (% of max)": "27.0000",
  "COM8-DelayBetweenCharsMs": "0.0000",
  "AAAOTF-Port": "COM8",
  "Wheel-A-Label": "Filter-4",
  "COM8-AnswerTimeout": "500.0000",
  "Andor-Camera": "| iXon | DU897_BV | 8593 |",
  "Andor-Gain": "393",
  "UUID": "9b607599-1a30-4cec-af19-fd03ef331c8c",
  "Core-Camera": "Andor",
  "Core-SLM": "",
  "Wheel-A-Name": "Wheel-A",
  "Andor-CountConvertWavelength": "0.0000",
  "Andor-Shutter TTL Value": "High to Open",
  "Wheel-A-Port": "COM2",
  "Core-ChannelGroup": "Laser",
  "PositionIndex": 0,
  "WaitInterval": null,
  "COM2-DelayBetweenCharsMs": "0.0000",
  "PixelSizeUm": 0,
  "ZeissReflectorTurret-Description": "Reflector Turret",
  "CSUX-DriveSpeed-Run": "On",
  "ZeissReflectedLightShutter-State": "0",
  "Andor-Shutter Opening Time": "20",
  "Summary": {
    "Slices": 16,
    "InitialPositionList": null,
    "Interval_ms": 0,
    "UUID": "8302d4f8-a8c6-482f-bdbd-e07225a4d2dd",
    "UserName": "ColdSpring",
    "Depth": 2,
    "PixelType": "GRAY16",
    "Time": "2023-03-06 15:10:13 +0800",
    "Date": "2023-03-06",
    "z-step_um": -0.8000000000000114,
    "MetadataVersion": 10,
    "PositionIndex": 0,
    "SlicesFirst": false,
    "ChContrastMin": [
      0,
      0
    ],
    "Width": 512,
    "PixelAspect": 1,
    "MicroManagerVersion": "1.4.16",
    "ROI": [
      0,
      0,
      512,
      512
    ],
    "ChNames": [
      "L-488",
      "L-561"
    ],
    "IJType": 1,
    "GridRow": 0,
    "Comment": "",
    "Height": 512,
    "GridColumn": 0,
    "Prefix": "20230306 OSM-3-G444E-GFP; Scarlet-CHE-3_13",
    "PixelSize_um": 0,
    "Frames": 1,
    "BitDepth": 14,
    "KeepShutterOpenChannels": false,
    "Source": "Micro-Manager",
    "Channels": 2,
    "ComputerName": "T3610-MP",
    "CustomIntervals_ms": [],
    "KeepShutterOpenSlices": false,
    "ChColors": [
      -16724941,
      -3407617
    ],
    "TimeFirst": false,
    "ChContrastMax": [
      65536,
      65536
    ],
    "Positions": 1,
    "Directory": "Y:\\XC\\20230306 OSM-3-G444E-GFP; Scarlet-CHE-3"
  },
  "Source": "Andor",
  "XYStage-OverShoot(um)": "0.0000",
  "XYStage-Wait_Cycles": "0",
  "COM4-StopBits": "1",
  "Andor-Binning": "1",
  "Andor-FrameTransfer Help": "Should only turn on FrameTransfer if using Burst or Live mode.",
  "COM4-DataBits": "8",
  "ZeissTransmittedLightShutter-Name": "ZeissTransmittedLightShutter",
  "XYStage-MotorOnOff": "On",
  "Andor-SpuriousNoiseFilter": "None",
  "Andor-Shutter": "Open",
  "Andor-OptAcquireMode": "",
  "COM2-AnswerTimeout": "500.0000",
  "COM5-DataBits": "8",
  "Binning": "1",
  "Andor-ReadoutTime": "35",
  "Andor-Description": "Andor camera adapter",
  "Wheel-A-Speed": "3",
  "COM4-DelayBetweenCharsMs": "0.0000",
  "COM5-Parity": "None",
  "Andor-Advanced | Snap Image Additional Delay (ms)": "0",
  "Andor-Exposure": "200.00",
  "COM5-Description": "Serial port driver (boost:asio)",
  "Andor-TransposeCorrection": "0",
  "COM4-Description": "Serial port driver (boost:asio)",
  "COM8-Verbose": "1",
  "CSUX-DriveSpeed-Description": "CSUX Drive Speed",
  "Andor-VerticalSpeed": "3.30",
  "XYStage-TransposeMirrorY": "0",
  "XPositionUm": -2425.2000000000003,
  "XYStage-TransposeMirrorX": "0",
  "ZeissFocusAxis-Velocity-Acceleration": "Fast",
  "COM2-Handshaking": "Off",
  "ZeissReflectorTurret-Label": "4-100 % Mirror",
  "COM6-DataBits": "8",
  "FileName": "img_000000000_L-561_015.tif",
  "Andor-CCDTemperature": "-69",
  "Core-Galvo": "Undefined",
  "Position": "Default",
  "COM8-BaudRate": "19200",
  "Andor-VerticalClockVoltage": "Normal",
  "COM8-Handshaking": "Off",
  "CameraChannelIndex": 0,
  "SliceIndex": 15,
  "ZPositionUm": 275.654,
  "Core-Focus": "ZeissFocusAxis",
  "Andor-ReadoutMode": "10.000 MHz",
  "Channel": "L-561",
  "AAAOTF-Description": "AA AOTF Shutter Controller driver adapter",
  "CSUX-Shutter-Name": "CSUX-Shutter",
  "COM5-Name": "COM5",
  "FrameIndex": 0,
  "XYStage-Version": "Version: USB-9.2e ",
  "COM6-BaudRate": "57600",
  "XYStage-Backlash-B": "0.0400",
  "COM6-Description": "Serial port driver (boost:asio)",
  "COM8-Name": "COM8",
  "COM2-Description": "Serial port driver (boost:asio)",
  "Andor-ActualInterval-ms": "135.60",
  "AAAOTF-State": "0",
  "Andor-PixelType": "16bit",
  "COM2-Name": "COM2",
  "Camera": "",
  "COM4-Parity": "None",
  "Core-ImageProcessor": "",
  "Wheel-A-ClosedPosition": "",
  "CSUX-Shutter-Description": "CSUX Shutter",
  "Andor-Output_Amplifier": "Electron Multiplying",
  "XYStage-StepSizeY_um": "0.0100",
  "AAAOTF-Channel": "3",
  "ZeissFocusAxis-Position": "282.6720",
  "Core-AutoShutter": "1",
  "ZeissTransmittedLightShutter-State": "0",
  "NextFrame": null,
  "Core-XYStage": "XYStage",
  "COM8-Parity": "None",
  "COM6-StopBits": "1",
  "Time": "2023-03-06 15:10:25 +0800",
  "COM4-Name": "COM4",
  "Andor-Isolated Crop Mode": "Off",
  "ZeissScope-AnswerTimeOut": "250.0000",
  "COM4-BaudRate": "9600",
  "Andor-CCDTemperatureSetPoint": "-70",
  "Core-AutoFocus": "",
  "COM2-Verbose": "1",
  "CSUX-Shutter-State": "Open",
  "BitDepth": 14,
  "Slice": 15,
  "COM6-Verbose": "1",
  "XYStage-JoyStick Slow Speed": "5",
  "COM4-Verbose": "1",
  "AAAOTF-Maximum intensity (dB)": "1900",
  "ZeissScope-Microscope Version": "Application version: ",
  "ChannelIndex": 1,
  "Core-Shutter": "AAAOTF",
  "Wheel-A-State": "4",
  "ZeissReflectorTurret-Name": "ZeissReflectorTurret",
  "Core-TimeoutMs": "5000",
  "XYStage-JoyStick Fast Speed": "60",
  "XYStage-Maximum Speed (Do Not Change)": "7.5000",
  "ElapsedTime-ms": 13051,
  "AAAOTF-Name": "AAAOTF",
  "Wheel-A-Description": "Sutter Lambda filter wheel adapter",
  "Frame": 0,
  "Width": 512,
  "COM5-Handshaking": "Off",
  "PositionName": null,
  "ZeissReflectorTurret-State": "3",
  "Height": 512,
  "Andor-TransposeMirrorX": "0",
  "Andor-TransposeMirrorY": "0",
  "COM2-BaudRate": "9600",
  "Wheel-A-Delay_ms": "0.0000",
  "COM6-Handshaking": "Off",
  "COM8-DataBits": "8",
  "COM5-DelayBetweenCharsMs": "0.0000",
  "CSUX-DriveSpeed-Name": "CSUX-DriveSpeed",
  "XYStage-Description": "ASI XY stage driver adapter",
  "COM4-Handshaking": "Off",
  "Andor-FrameTransfer": "Off",
  "PixelType": "GRAY16",
  "Andor-TransposeXY": "0",
  "COM4-AnswerTimeout": "500.0000",
  "COM2-Parity": "None",
  "COM8-StopBits": "1",
  "Andor-CCDTemperature Help": "Wait for temperature to stabilize before acquisition.",
  "YPositionUm": -2305.7000000000003,
  "COM6-AnswerTimeout": "500.0000",
  "Andor-TimeOut": "10000",
  "Andor-Trigger": "Software",
  "COM8-Description": "Serial port driver (boost:asio)",
  "COM6-Name": "COM6",
  "XYStage-JoyStick Reverse": "Off",
  "Andor-OptAcquireMode Description": "",
  "XYStage-FinishError-PCROS(nm)": "24.0000"
}
}
