# Supplementary material for: Neurons dispose of hyperactive kinesin into glial cells for clearance
Source: EMBO J. 2024 May 28;43(13):5. doi: 10.1038/s44318-024-00118-0 (PMC11217292; doi:10.1038/s44318-024-00118-0)
Supplement: Supplementary file 10 — Source data Fig. 1 [file 44318_2024_118_MOESM10_ESM.zip › Figure 1H Micr. image/20230602 OSM-3-G444E-GFP; Pdyf-1-osm-3-Scarlet_13/metadata.txt]

{
"Summary": {
  "Slices": 16,
  "InitialPositionList": null,
  "Interval_ms": 0,
  "UUID": "74b0ec55-6bea-4c06-a481-420ad43e7025",
  "UserName": "ColdSpring",
  "Depth": 2,
  "PixelType": "GRAY16",
  "Time": "2023-06-02 15:13:34 +0800",
  "Date": "2023-06-02",
  "z-step_um": 0.7999999999999972,
  "MetadataVersion": 10,
  "PositionIndex": 0,
  "SlicesFirst": false,
  "ChContrastMin": [
    0,
    0
  ],
  "Width": 512,
  "PixelAspect": 1,
  "MicroManagerVersion": "1.4.16",
  "ROI": [
    0,
    0,
    512,
    512
  ],
  "ChNames": [
    "L-488",
    "L-561"
  ],
  "IJType": 1,
  "GridRow": 0,
  "Comment": "",
  "Height": 512,
  "GridColumn": 0,
  "Prefix": "20230602 OSM-3-G444E-GFP; Pdyf-1-osm-3-Scarlet_13",
  "PixelSize_um": 0,
  "Frames": 1,
  "BitDepth": 14,
  "KeepShutterOpenChannels": false,
  "Source": "Micro-Manager",
  "Channels": 2,
  "ComputerName": "T3610-MP",
  "CustomIntervals_ms": [],
  "KeepShutterOpenSlices": false,
  "ChColors": [
    -16724941,
    -3407617
  ],
  "TimeFirst": false,
  "ChContrastMax": [
    65536,
    65536
  ],
  "Positions": 1,
  "Directory": "Y:\\XC\\20230602 OSM-3-G444E-GFP; Pdyf-1-osm-3-Scarlet"
},
"FrameKey-0-0-0": {
  "CSUX-DriveSpeed-State": "3375",
  "Core-Initialize": "1",
  "Andor-FanMode": "Full",
  "Andor-SpuriousNoiseFilterDescription": "Recommended Range",
  "Andor-BaselineClamp": "Enabled",
  "ZeissTransmittedLightShutter-Description": "Zeiss Transmitted Light Shutter",
  "ZeissReflectedLightShutter-Description": "Zeiss Reflected Light Shutter",
  "Andor-CountConvert": "Counts",
  "XYStage-Speed-S": "5.7459",
  "ROI": "0-0-512-512",
  "Andor-SpuriousNoiseFilterThreshold": "767668922317063230000000000000000000000000000000000000000000",
  "COM5-AnswerTimeout": "8000.0000",
  "COM5-StopBits": "1",
  "Andor-Region of Interest": "Full Image",
  "XYStage-Error-E(nm)": "400.0000",
  "XYStage-StepSizeX_um": "0.0100",
  "CSUX-Hub-Name": "CSUX-Hub",
  "Andor-Advanced | Snap Image Timing Mode": "Delay for Exposure",
  "SlicePosition": 46.082,
  "Andor-CoolerMode": "Fan off at shutdown",
  "Exposure-ms": 200,
  "COM6-DelayBetweenCharsMs": "0.0000",
  "ZeissScope-Description": "Zeiss microscope CAN bus adapter",
  "COM6-Parity": "None",
  "ZeissFocusAxis-Move Mode": "Direct move to target",
  "CSUX-DriveSpeed-AutoAdjust": "0.0000",
  "Wheel-A-Busy": "0",
  "Andor-Pre-Amp-Gain": "4.9x",
  "XYStage-Name": "XYStage",
  "Andor-Shutter Closing Time": "20",
  "CSUX-Hub-Port": "COM5",
  "Andor-EMSwitch": "On",
  "COM2-DataBits": "8",
  "COM2-StopBits": "1",
  "AxisPositions": null,
  "COM5-BaudRate": "115200",
  "Andor-1. Camera Information : | Type | Model | Serial No. |": "| iXon | DU897_BV | 8593 |",
  "ZeissReflectedLightShutter-Name": "ZeissReflectedLightShutter",
  "ZeissScope-Port": "COM6",
  "ZeissScope-Name": "ZeissScope",
  "XYStage-Port": "COM4",
  "COM5-Verbose": "1",
  "CSUX-Hub-Description": "Yokogawa CSUX hub",
  "AAAOTF-Power (% of max)": "30.3000",
  "COM8-DelayBetweenCharsMs": "0.0000",
  "AAAOTF-Port": "COM8",
  "Wheel-A-Label": "Filter-3",
  "COM8-AnswerTimeout": "500.0000",
  "Andor-Camera": "| iXon | DU897_BV | 8593 |",
  "Andor-Gain": "344",
  "UUID": "bb5da6f9-94fc-4bb2-92a1-cce17035c26c",
  "Core-Camera": "Andor",
  "Core-SLM": "",
  "Wheel-A-Name": "Wheel-A",
  "Andor-CountConvertWavelength": "0.0000",
  "Andor-Shutter TTL Value": "High to Open",
  "Wheel-A-Port": "COM2",
  "Core-ChannelGroup": "Laser",
  "PositionIndex": 0,
  "WaitInterval": 0,
  "COM2-DelayBetweenCharsMs": "0.0000",
  "PixelSizeUm": 0,
  "ZeissReflectorTurret-Description": "Reflector Turret",
  "CSUX-DriveSpeed-Run": "On",
  "ZeissReflectedLightShutter-State": "0",
  "Andor-Shutter Opening Time": "20",
  "Summary": {
    "Slices": 16,
    "InitialPositionList": null,
    "Interval_ms": 0,
    "UUID": "74b0ec55-6bea-4c06-a481-420ad43e7025",
    "UserName": "ColdSpring",
    "Depth": 2,
    "PixelType": "GRAY16",
    "Time": "2023-06-02 15:13:34 +0800",
    "Date": "2023-06-02",
    "z-step_um": 0.7999999999999972,
    "MetadataVersion": 10,
    "PositionIndex": 0,
    "SlicesFirst": false,
    "ChContrastMin": [
      0,
      0
    ],
    "Width": 512,
    "PixelAspect": 1,
    "MicroManagerVersion": "1.4.16",
    "ROI": [
      0,
      0,
      512,
      512
    ],
    "ChNames": [
      "L-488",
      "L-561"
    ],
    "IJType": 1,
    "GridRow": 0,
    "Comment": "",
    "Height": 512,
    "GridColumn": 0,
    "Prefix": "20230602 OSM-3-G444E-GFP; Pdyf-1-osm-3-Scarlet_13",
    "PixelSize_um": 0,
    "Frames": 1,
    "BitDepth": 14,
    "KeepShutterOpenChannels": false,
    "Source": "Micro-Manager",
    "Channels": 2,
    "ComputerName": "T3610-MP",
    "CustomIntervals_ms": [],
    "KeepShutterOpenSlices": false,
    "ChColors": [
      -16724941,
      -3407617
    ],
    "TimeFirst": false,
    "ChContrastMax": [
      65536,
      65536
    ],
    "Positions": 1,
    "Directory": "Y:\\XC\\20230602 OSM-3-G444E-GFP; Pdyf-1-osm-3-Scarlet"
  },
  "Source": "Andor",
  "XYStage-OverShoot(um)": "0.0000",
  "XYStage-Wait_Cycles": "0",
  "COM4-StopBits": "1",
  "Andor-Binning": "1",
  "Andor-FrameTransfer Help": "Should only turn on FrameTransfer if using Burst or Live mode.",
  "COM4-DataBits": "8",
  "ZeissTransmittedLightShutter-Name": "ZeissTransmittedLightShutter",
  "XYStage-MotorOnOff": "On",
  "Andor-SpuriousNoiseFilter": "None",
  "Andor-Shutter": "Open",
  "Andor-OptAcquireMode": "",
  "COM2-AnswerTimeout": "500.0000",
  "COM5-DataBits": "8",
  "Binning": "1",
  "Andor-ReadoutTime": "35",
  "Andor-Description": "Andor camera adapter",
  "Wheel-A-Speed": "3",
  "COM4-DelayBetweenCharsMs": "0.0000",
  "COM5-Parity": "None",
  "Andor-Advanced | Snap Image Additional Delay (ms)": "0",
  "Andor-Exposure": "200.00",
  "COM5-Description": "Serial port driver (boost:asio)",
  "Andor-TransposeCorrection": "0",
  "COM4-Description": "Serial port driver (boost:asio)",
  "COM8-Verbose": "1",
  "CSUX-DriveSpeed-Description": "CSUX Drive Speed",
  "Andor-VerticalSpeed": "3.30",
  "XYStage-TransposeMirrorY": "0",
  "XPositionUm": -26368.3,
  "XYStage-TransposeMirrorX": "0",
  "ZeissFocusAxis-Velocity-Acceleration": "Fast",
  "COM2-Handshaking": "Off",
  "ZeissReflectorTurret-Label": "4-100 % Mirror",
  "COM6-DataBits": "8",
  "FileName": "img_000000000_L-488_000.tif",
  "Andor-CCDTemperature": "-69",
  "Core-Galvo": "Undefined",
  "Position": "Default",
  "COM8-BaudRate": "19200",
  "Andor-VerticalClockVoltage": "Normal",
  "COM8-Handshaking": "Off",
  "CameraChannelIndex": 0,
  "SliceIndex": 0,
  "ZPositionUm": 46.082,
  "Core-Focus": "ZeissFocusAxis",
  "Andor-ReadoutMode": "10.000 MHz",
  "Channel": "L-488",
  "AAAOTF-Description": "AA AOTF Shutter Controller driver adapter",
  "CSUX-Shutter-Name": "CSUX-Shutter",
  "COM5-Name": "COM5",
  "FrameIndex": 0,
  "XYStage-Version": "Version: USB-9.2e ",
  "COM6-BaudRate": "57600",
  "XYStage-Backlash-B": "0.0400",
  "COM6-Description": "Serial port driver (boost:asio)",
  "COM8-Name": "COM8",
  "COM2-Description": "Serial port driver (boost:asio)",
  "Andor-ActualInterval-ms": "235.60",
  "AAAOTF-State": "0",
  "Andor-PixelType": "16bit",
  "COM2-Name": "COM2",
  "Camera": "",
  "COM4-Parity": "None",
  "Core-ImageProcessor": "",
  "Wheel-A-ClosedPosition": "",
  "CSUX-Shutter-Description": "CSUX Shutter",
  "Andor-Output_Amplifier": "Electron Multiplying",
  "XYStage-StepSizeY_um": "0.0100",
  "AAAOTF-Channel": "2",
  "ZeissFocusAxis-Position": "47.1680",
  "Core-AutoShutter": "1",
  "ZeissTransmittedLightShutter-State": "0",
  "NextFrame": 0,
  "Core-XYStage": "XYStage",
  "COM8-Parity": "None",
  "COM6-StopBits": "1",
  "Time": "2023-06-02 15:13:34 +0800",
  "COM4-Name": "COM4",
  "Andor-Isolated Crop Mode": "Off",
  "ZeissScope-AnswerTimeOut": "250.0000",
  "COM4-BaudRate": "9600",
  "Andor-CCDTemperatureSetPoint": "-70",
  "Core-AutoFocus": "",
  "COM2-Verbose": "1",
  "CSUX-Shutter-State": "Open",
  "BitDepth": 14,
  "Slice": 0,
  "COM6-Verbose": "1",
  "XYStage-JoyStick Slow Speed": "5",
  "COM4-Verbose": "1",
  "AAAOTF-Maximum intensity (dB)": "1900",
  "ZeissScope-Microscope Version": "Application version: ",
  "ChannelIndex": 0,
  "Core-Shutter": "AAAOTF",
  "Wheel-A-State": "4",
  "ZeissReflectorTurret-Name": "ZeissReflectorTurret",
  "Core-TimeoutMs": "5000",
  "XYStage-JoyStick Fast Speed": "60",
  "XYStage-Maximum Speed (Do Not Change)": "7.5000",
  "ElapsedTime-ms": 565,
  "AAAOTF-Name": "AAAOTF",
  "Wheel-A-Description": "Sutter Lambda filter wheel adapter",
  "Frame": 0,
  "Width": 512,
  "COM5-Handshaking": "Off",
  "PositionName": null,
  "ZeissReflectorTurret-State": "3",
  "Height": 512,
  "Andor-TransposeMirrorX": "0",
  "Andor-TransposeMirrorY": "0",
  "COM2-BaudRate": "9600",
  "Wheel-A-Delay_ms": "0.0000",
  "COM6-Handshaking": "Off",
  "COM8-DataBits": "8",
  "COM5-DelayBetweenCharsMs": "0.0000",
  "CSUX-DriveSpeed-Name": "CSUX-DriveSpeed",
  "XYStage-Description": "ASI XY stage driver adapter",
  "COM4-Handshaking": "Off",
  "Andor-FrameTransfer": "Off",
  "PixelType": "GRAY16",
  "Andor-TransposeXY": "0",
  "COM4-AnswerTimeout": "500.0000",
  "COM2-Parity": "None",
  "COM8-StopBits": "1",
  "Andor-CCDTemperature Help": "Wait for temperature to stabilize before acquisition.",
  "YPositionUm": -2328,
  "COM6-AnswerTimeout": "500.0000",
  "Andor-TimeOut": "10000",
  "Andor-Trigger": "Software",
  "COM8-Description": "Serial port driver (boost:asio)",
  "COM6-Name": "COM6",
  "XYStage-JoyStick Reverse": "Off",
  "Andor-OptAcquireMode Description": "",
  "XYStage-FinishError-PCROS(nm)": "24.0000"
},
"FrameKey-0-1-0": {
  "CSUX-DriveSpeed-State": "3375",
  "Core-Initialize": "1",
  "Andor-FanMode": "Full",
  "Andor-SpuriousNoiseFilterDescription": "Recommended Range",
  "Andor-BaselineClamp": "Enabled",
  "ZeissTransmittedLightShutter-Description": "Zeiss Transmitted Light Shutter",
  "ZeissReflectedLightShutter-Description": "Zeiss Reflected Light Shutter",
  "Andor-CountConvert": "Counts",
  "XYStage-Speed-S": "5.7459",
  "ROI": "0-0-512-512",
  "Andor-SpuriousNoiseFilterThreshold": "767668922317063230000000000000000000000000000000000000000000",
  "COM5-AnswerTimeout": "8000.0000",
  "COM5-StopBits": "1",
  "Andor-Region of Interest": "Full Image",
  "XYStage-Error-E(nm)": "400.0000",
  "XYStage-StepSizeX_um": "0.0100",
  "CSUX-Hub-Name": "CSUX-Hub",
  "Andor-Advanced | Snap Image Timing Mode": "Delay for Exposure",
  "SlicePosition": 46.082,
  "Andor-CoolerMode": "Fan off at shutdown",
  "Exposure-ms": 200,
  "COM6-DelayBetweenCharsMs": "0.0000",
  "ZeissScope-Description": "Zeiss microscope CAN bus adapter",
  "COM6-Parity": "None",
  "ZeissFocusAxis-Move Mode": "Direct move to target",
  "CSUX-DriveSpeed-AutoAdjust": "0.0000",
  "Wheel-A-Busy": "0",
  "Andor-Pre-Amp-Gain": "4.9x",
  "XYStage-Name": "XYStage",
  "Andor-Shutter Closing Time": "20",
  "CSUX-Hub-Port": "COM5",
  "Andor-EMSwitch": "On",
  "COM2-DataBits": "8",
  "COM2-StopBits": "1",
  "AxisPositions": null,
  "COM5-BaudRate": "115200",
  "Andor-1. Camera Information : | Type | Model | Serial No. |": "| iXon | DU897_BV | 8593 |",
  "ZeissReflectedLightShutter-Name": "ZeissReflectedLightShutter",
  "ZeissScope-Port": "COM6",
  "ZeissScope-Name": "ZeissScope",
  "XYStage-Port": "COM4",
  "COM5-Verbose": "1",
  "CSUX-Hub-Description": "Yokogawa CSUX hub",
  "AAAOTF-Power (% of max)": "30.8000",
  "COM8-DelayBetweenCharsMs": "0.0000",
  "AAAOTF-Port": "COM8",
  "Wheel-A-Label": "Filter-4",
  "COM8-AnswerTimeout": "500.0000",
  "Andor-Camera": "| iXon | DU897_BV | 8593 |",
  "Andor-Gain": "344",
  "UUID": "57682e51-7327-4a54-ad1a-a87dcbc09483",
  "Core-Camera": "Andor",
  "Core-SLM": "",
  "Wheel-A-Name": "Wheel-A",
  "Andor-CountConvertWavelength": "0.0000",
  "Andor-Shutter TTL Value": "High to Open",
  "Wheel-A-Port": "COM2",
  "Core-ChannelGroup": "Laser",
  "PositionIndex": 0,
  "WaitInterval": null,
  "COM2-DelayBetweenCharsMs": "0.0000",
  "PixelSizeUm": 0,
  "ZeissReflectorTurret-Description": "Reflector Turret",
  "CSUX-DriveSpeed-Run": "On",
  "ZeissReflectedLightShutter-State": "0",
  "Andor-Shutter Opening Time": "20",
  "Summary": {
    "Slices": 16,
    "InitialPositionList": null,
    "Interval_ms": 0,
    "UUID": "74b0ec55-6bea-4c06-a481-420ad43e7025",
    "UserName": "ColdSpring",
    "Depth": 2,
    "PixelType": "GRAY16",
    "Time": "2023-06-02 15:13:34 +0800",
    "Date": "2023-06-02",
    "z-step_um": 0.7999999999999972,
    "MetadataVersion": 10,
    "PositionIndex": 0,
    "SlicesFirst": false,
    "ChContrastMin": [
      0,
      0
    ],
    "Width": 512,
    "PixelAspect": 1,
    "MicroManagerVersion": "1.4.16",
    "ROI": [
      0,
      0,
      512,
      512
    ],
    "ChNames": [
      "L-488",
      "L-561"
    ],
    "IJType": 1,
    "GridRow": 0,
    "Comment": "",
    "Height": 512,
    "GridColumn": 0,
    "Prefix": "20230602 OSM-3-G444E-GFP; Pdyf-1-osm-3-Scarlet_13",
    "PixelSize_um": 0,
    "Frames": 1,
    "BitDepth": 14,
    "KeepShutterOpenChannels": false,
    "Source": "Micro-Manager",
    "Channels": 2,
    "ComputerName": "T3610-MP",
    "CustomIntervals_ms": [],
    "KeepShutterOpenSlices": false,
    "ChColors": [
      -16724941,
      -3407617
    ],
    "TimeFirst": false,
    "ChContrastMax": [
      65536,
      65536
    ],
    "Positions": 1,
    "Directory": "Y:\\XC\\20230602 OSM-3-G444E-GFP; Pdyf-1-osm-3-Scarlet"
  },
  "Source": "Andor",
  "XYStage-OverShoot(um)": "0.0000",
  "XYStage-Wait_Cycles": "0",
  "COM4-StopBits": "1",
  "Andor-Binning": "1",
  "Andor-FrameTransfer Help": "Should only turn on FrameTransfer if using Burst or Live mode.",
  "COM4-DataBits": "8",
  "ZeissTransmittedLightShutter-Name": "ZeissTransmittedLightShutter",
  "XYStage-MotorOnOff": "On",
  "Andor-SpuriousNoiseFilter": "None",
  "Andor-Shutter": "Open",
  "Andor-OptAcquireMode": "",
  "COM2-AnswerTimeout": "500.0000",
  "COM5-DataBits": "8",
  "Binning": "1",
  "Andor-ReadoutTime": "35",
  "Andor-Description": "Andor camera adapter",
  "Wheel-A-Speed": "3",
  "COM4-DelayBetweenCharsMs": "0.0000",
  "COM5-Parity": "None",
  "Andor-Advanced | Snap Image Additional Delay (ms)": "0",
  "Andor-Exposure": "200.00",
  "COM5-Description": "Serial port driver (boost:asio)",
  "Andor-TransposeCorrection": "0",
  "COM4-Description": "Serial port driver (boost:asio)",
  "COM8-Verbose": "1",
  "CSUX-DriveSpeed-Description": "CSUX Drive Speed",
  "Andor-VerticalSpeed": "3.30",
  "XYStage-TransposeMirrorY": "0",
  "XPositionUm": -26368.3,
  "XYStage-TransposeMirrorX": "0",
  "ZeissFocusAxis-Velocity-Acceleration": "Fast",
  "COM2-Handshaking": "Off",
  "ZeissReflectorTurret-Label": "4-100 % Mirror",
  "COM6-DataBits": "8",
  "FileName": "img_000000000_L-561_000.tif",
  "Andor-CCDTemperature": "-69",
  "Core-Galvo": "Undefined",
  "Position": "Default",
  "COM8-BaudRate": "19200",
  "Andor-VerticalClockVoltage": "Normal",
  "COM8-Handshaking": "Off",
  "CameraChannelIndex": 0,
  "SliceIndex": 0,
  "ZPositionUm": 46.082,
  "Core-Focus": "ZeissFocusAxis",
  "Andor-ReadoutMode": "10.000 MHz",
  "Channel": "L-561",
  "AAAOTF-Description": "AA AOTF Shutter Controller driver adapter",
  "CSUX-Shutter-Name": "CSUX-Shutter",
  "COM5-Name": "COM5",
  "FrameIndex": 0,
  "XYStage-Version": "Version: USB-9.2e ",
  "COM6-BaudRate": "57600",
  "XYStage-Backlash-B": "0.0400",
  "COM6-Description": "Serial port driver (boost:asio)",
  "COM8-Name": "COM8",
  "COM2-Description": "Serial port driver (boost:asio)",
  "Andor-ActualInterval-ms": "235.60",
  "AAAOTF-State": "0",
  "Andor-PixelType": "16bit",
  "COM2-Name": "COM2",
  "Camera": "",
  "COM4-Parity": "None",
  "Core-ImageProcessor": "",
  "Wheel-A-ClosedPosition": "",
  "CSUX-Shutter-Description": "CSUX Shutter",
  "Andor-Output_Amplifier": "Electron Multiplying",
  "XYStage-StepSizeY_um": "0.0100",
  "AAAOTF-Channel": "3",
  "ZeissFocusAxis-Position": "47.1680",
  "Core-AutoShutter": "1",
  "ZeissTransmittedLightShutter-State": "0",
  "NextFrame": 0,
  "Core-XYStage": "XYStage",
  "COM8-Parity": "None",
  "COM6-StopBits": "1",
  "Time": "2023-06-02 15:13:34 +0800",
  "COM4-Name": "COM4",
  "Andor-Isolated Crop Mode": "Off",
  "ZeissScope-AnswerTimeOut": "250.0000",
  "COM4-BaudRate": "9600",
  "Andor-CCDTemperatureSetPoint": "-70",
  "Core-AutoFocus": "",
  "COM2-Verbose": "1",
  "CSUX-Shutter-State": "Open",
  "BitDepth": 14,
  "Slice": 0,
  "COM6-Verbose": "1",
  "XYStage-JoyStick Slow Speed": "5",
  "COM4-Verbose": "1",
  "AAAOTF-Maximum intensity (dB)": "1900",
  "ZeissScope-Microscope Version": "Application version: ",
  "ChannelIndex": 1,
  "Core-Shutter": "AAAOTF",
  "Wheel-A-State": "4",
  "ZeissReflectorTurret-Name": "ZeissReflectorTurret",
  "Core-TimeoutMs": "5000",
  "XYStage-JoyStick Fast Speed": "60",
  "XYStage-Maximum Speed (Do Not Change)": "7.5000",
  "ElapsedTime-ms": 934,
  "AAAOTF-Name": "AAAOTF",
  "Wheel-A-Description": "Sutter Lambda filter wheel adapter",
  "Frame": 0,
  "Width": 512,
  "COM5-Handshaking": "Off",
  "PositionName": null,
  "ZeissReflectorTurret-State": "3",
  "Height": 512,
  "Andor-TransposeMirrorX": "0",
  "Andor-TransposeMirrorY": "0",
  "COM2-BaudRate": "9600",
  "Wheel-A-Delay_ms": "0.0000",
  "COM6-Handshaking": "Off",
  "COM8-DataBits": "8",
  "COM5-DelayBetweenCharsMs": "0.0000",
  "CSUX-DriveSpeed-Name": "CSUX-DriveSpeed",
  "XYStage-Description": "ASI XY stage driver adapter",
  "COM4-Handshaking": "Off",
  "Andor-FrameTransfer": "Off",
  "PixelType": "GRAY16",
  "Andor-TransposeXY": "0",
  "COM4-AnswerTimeout": "500.0000",
  "COM2-Parity": "None",
  "COM8-StopBits": "1",
  "Andor-CCDTemperature Help": "Wait for temperature to stabilize before acquisition.",
  "YPositionUm": -2328,
  "COM6-AnswerTimeout": "500.0000",
  "Andor-TimeOut": "10000",
  "Andor-Trigger": "Software",
  "COM8-Description": "Serial port driver (boost:asio)",
  "COM6-Name": "COM6",
  "XYStage-JoyStick Reverse": "Off",
  "Andor-OptAcquireMode Description": "",
  "XYStage-FinishError-PCROS(nm)": "24.0000"
},
"FrameKey-0-0-1": {
  "CSUX-DriveSpeed-State": "3375",
  "Core-Initialize": "1",
  "Andor-FanMode": "Full",
  "Andor-SpuriousNoiseFilterDescription": "Recommended Range",
  "Andor-BaselineClamp": "Enabled",
  "ZeissTransmittedLightShutter-Description": "Zeiss Transmitted Light Shutter",
  "ZeissReflectedLightShutter-Description": "Zeiss Reflected Light Shutter",
  "Andor-CountConvert": "Counts",
  "XYStage-Speed-S": "5.7459",
  "ROI": "0-0-512-512",
  "Andor-SpuriousNoiseFilterThreshold": "767668922317063230000000000000000000000000000000000000000000",
  "COM5-AnswerTimeout": "8000.0000",
  "COM5-StopBits": "1",
  "Andor-Region of Interest": "Full Image",
  "XYStage-Error-E(nm)": "400.0000",
  "XYStage-StepSizeX_um": "0.0100",
  "CSUX-Hub-Name": "CSUX-Hub",
  "Andor-Advanced | Snap Image Timing Mode": "Delay for Exposure",
  "SlicePosition": 46.882,
  "Andor-CoolerMode": "Fan off at shutdown",
  "Exposure-ms": 200,
  "COM6-DelayBetweenCharsMs": "0.0000",
  "ZeissScope-Description": "Zeiss microscope CAN bus adapter",
  "COM6-Parity": "None",
  "ZeissFocusAxis-Move Mode": "Direct move to target",
  "CSUX-DriveSpeed-AutoAdjust": "0.0000",
  "Wheel-A-Busy": "0",
  "Andor-Pre-Amp-Gain": "4.9x",
  "XYStage-Name": "XYStage",
  "Andor-Shutter Closing Time": "20",
  "CSUX-Hub-Port": "COM5",
  "Andor-EMSwitch": "On",
  "COM2-DataBits": "8",
  "COM2-StopBits": "1",
  "AxisPositions": null,
  "COM5-BaudRate": "115200",
  "Andor-1. Camera Information : | Type | Model | Serial No. |": "| iXon | DU897_BV | 8593 |",
  "ZeissReflectedLightShutter-Name": "ZeissReflectedLightShutter",
  "ZeissScope-Port": "COM6",
  "ZeissScope-Name": "ZeissScope",
  "XYStage-Port": "COM4",
  "COM5-Verbose": "1",
  "CSUX-Hub-Description": "Yokogawa CSUX hub",
  "AAAOTF-Power (% of max)": "30.3000",
  "COM8-DelayBetweenCharsMs": "0.0000",
  "AAAOTF-Port": "COM8",
  "Wheel-A-Label": "Filter-3",
  "COM8-AnswerTimeout": "500.0000",
  "Andor-Camera": "| iXon | DU897_BV | 8593 |",
  "Andor-Gain": "344",
  "UUID": "f53635c4-578f-4641-8008-1f5afcee89ba",
  "Core-Camera": "Andor",
  "Core-SLM": "",
  "Wheel-A-Name": "Wheel-A",
  "Andor-CountConvertWavelength": "0.0000",
  "Andor-Shutter TTL Value": "High to Open",
  "Wheel-A-Port": "COM2",
  "Core-ChannelGroup": "Laser",
  "PositionIndex": 0,
  "WaitInterval": null,
  "COM2-DelayBetweenCharsMs": "0.0000",
  "PixelSizeUm": 0,
  "ZeissReflectorTurret-Description": "Reflector Turret",
  "CSUX-DriveSpeed-Run": "On",
  "ZeissReflectedLightShutter-State": "0",
  "Andor-Shutter Opening Time": "20",
  "Summary": {
    "Slices": 16,
    "InitialPositionList": null,
    "Interval_ms": 0,
    "UUID": "74b0ec55-6bea-4c06-a481-420ad43e7025",
    "UserName": "ColdSpring",
    "Depth": 2,
    "PixelType": "GRAY16",
    "Time": "2023-06-02 15:13:34 +0800",
    "Date": "2023-06-02",
    "z-step_um": 0.7999999999999972,
    "MetadataVersion": 10,
    "PositionIndex": 0,
    "SlicesFirst": false,
    "ChContrastMin": [
      0,
      0
    ],
    "Width": 512,
    "PixelAspect": 1,
    "MicroManagerVersion": "1.4.16",
    "ROI": [
      0,
      0,
      512,
      512
    ],
    "ChNames": [
      "L-488",
      "L-561"
    ],
    "IJType": 1,
    "GridRow": 0,
    "Comment": "",
    "Height": 512,
    "GridColumn": 0,
    "Prefix": "20230602 OSM-3-G444E-GFP; Pdyf-1-osm-3-Scarlet_13",
    "PixelSize_um": 0,
    "Frames": 1,
    "BitDepth": 14,
    "KeepShutterOpenChannels": false,
    "Source": "Micro-Manager",
    "Channels": 2,
    "ComputerName": "T3610-MP",
    "CustomIntervals_ms": [],
    "KeepShutterOpenSlices": false,
    "ChColors": [
      -16724941,
      -3407617
    ],
    "TimeFirst": false,
    "ChContrastMax": [
      65536,
      65536
    ],
    "Positions": 1,
    "Directory": "Y:\\XC\\20230602 OSM-3-G444E-GFP; Pdyf-1-osm-3-Scarlet"
  },
  "Source": "Andor",
  "XYStage-OverShoot(um)": "0.0000",
  "XYStage-Wait_Cycles": "0",
  "COM4-StopBits": "1",
  "Andor-Binning": "1",
  "Andor-FrameTransfer Help": "Should only turn on FrameTransfer if using Burst or Live mode.",
  "COM4-DataBits": "8",
  "ZeissTransmittedLightShutter-Name": "ZeissTransmittedLightShutter",
  "XYStage-MotorOnOff": "On",
  "Andor-SpuriousNoiseFilter": "None",
  "Andor-Shutter": "Open",
  "Andor-OptAcquireMode": "",
  "COM2-AnswerTimeout": "500.0000",
  "COM5-DataBits": "8",
  "Binning": "1",
  "Andor-ReadoutTime": "35",
  "Andor-Description": "Andor camera adapter",
  "Wheel-A-Speed": "3",
  "COM4-DelayBetweenCharsMs": "0.0000",
  "COM5-Parity": "None",
  "Andor-Advanced | Snap Image Additional Delay (ms)": "0",
  "Andor-Exposure": "200.00",
  "COM5-Description": "Serial port driver (boost:asio)",
  "Andor-TransposeCorrection": "0",
  "COM4-Description": "Serial port driver (boost:asio)",
  "COM8-Verbose": "1",
  "CSUX-DriveSpeed-Description": "CSUX Drive Speed",
  "Andor-VerticalSpeed": "3.30",
  "XYStage-TransposeMirrorY": "0",
  "XPositionUm": -26368.3,
  "XYStage-TransposeMirrorX": "0",
  "ZeissFocusAxis-Velocity-Acceleration": "Fast",
  "COM2-Handshaking": "Off",
  "ZeissReflectorTurret-Label": "4-100 % Mirror",
  "COM6-DataBits": "8",
  "FileName": "img_000000000_L-488_001.tif",
  "Andor-CCDTemperature": "-69",
  "Core-Galvo": "Undefined",
  "Position": "Default",
  "COM8-BaudRate": "19200",
  "Andor-VerticalClockVoltage": "Normal",
  "COM8-Handshaking": "Off",
  "CameraChannelIndex": 0,
  "SliceIndex": 1,
  "ZPositionUm": 46.882,
  "Core-Focus": "ZeissFocusAxis",
  "Andor-ReadoutMode": "10.000 MHz",
  "Channel": "L-488",
  "AAAOTF-Description": "AA AOTF Shutter Controller driver adapter",
  "CSUX-Shutter-Name": "CSUX-Shutter",
  "COM5-Name": "COM5",
  "FrameIndex": 0,
  "XYStage-Version": "Version: USB-9.2e ",
  "COM6-BaudRate": "57600",
  "XYStage-Backlash-B": "0.0400",
  "COM6-Description": "Serial port driver (boost:asio)",
  "COM8-Name": "COM8",
  "COM2-Description": "Serial port driver (boost:asio)",
  "Andor-ActualInterval-ms": "235.60",
  "AAAOTF-State": "0",
  "Andor-PixelType": "16bit",
  "COM2-Name": "COM2",
  "Camera": "",
  "COM4-Parity": "None",
  "Core-ImageProcessor": "",
  "Wheel-A-ClosedPosition": "",
  "CSUX-Shutter-Description": "CSUX Shutter",
  "Andor-Output_Amplifier": "Electron Multiplying",
  "XYStage-StepSizeY_um": "0.0100",
  "AAAOTF-Channel": "2",
  "ZeissFocusAxis-Position": "47.1680",
  "Core-AutoShutter": "1",
  "ZeissTransmittedLightShutter-State": "0",
  "NextFrame": 0,
  "Core-XYStage": "XYStage",
  "COM8-Parity": "None",
  "COM6-StopBits": "1",
  "Time": "2023-06-02 15:13:35 +0800",
  "COM4-Name": "COM4",
  "Andor-Isolated Crop Mode": "Off",
  "ZeissScope-AnswerTimeOut": "250.0000",
  "COM4-BaudRate": "9600",
  "Andor-CCDTemperatureSetPoint": "-70",
  "Core-AutoFocus": "",
  "COM2-Verbose": "1",
  "CSUX-Shutter-State": "Open",
  "BitDepth": 14,
  "Slice": 1,
  "COM6-Verbose": "1",
  "XYStage-JoyStick Slow Speed": "5",
  "COM4-Verbose": "1",
  "AAAOTF-Maximum intensity (dB)": "1900",
  "ZeissScope-Microscope Version": "Application version: ",
  "ChannelIndex": 0,
  "Core-Shutter": "AAAOTF",
  "Wheel-A-State": "4",
  "ZeissReflectorTurret-Name": "ZeissReflectorTurret",
  "Core-TimeoutMs": "5000",
  "XYStage-JoyStick Fast Speed": "60",
  "XYStage-Maximum Speed (Do Not Change)": "7.5000",
  "ElapsedTime-ms": 1393,
  "AAAOTF-Name": "AAAOTF",
  "Wheel-A-Description": "Sutter Lambda filter wheel adapter",
  "Frame": 0,
  "Width": 512,
  "COM5-Handshaking": "Off",
  "PositionName": null,
  "ZeissReflectorTurret-State": "3",
  "Height": 512,
  "Andor-TransposeMirrorX": "0",
  "Andor-TransposeMirrorY": "0",
  "COM2-BaudRate": "9600",
  "Wheel-A-Delay_ms": "0.0000",
  "COM6-Handshaking": "Off",
  "COM8-DataBits": "8",
  "COM5-DelayBetweenCharsMs": "0.0000",
  "CSUX-DriveSpeed-Name": "CSUX-DriveSpeed",
  "XYStage-Description": "ASI XY stage driver adapter",
  "COM4-Handshaking": "Off",
  "Andor-FrameTransfer": "Off",
  "PixelType": "GRAY16",
  "Andor-TransposeXY": "0",
  "COM4-AnswerTimeout": "500.0000",
  "COM2-Parity": "None",
  "COM8-StopBits": "1",
  "Andor-CCDTemperature Help": "Wait for temperature to stabilize before acquisition.",
  "YPositionUm": -2328,
  "COM6-AnswerTimeout": "500.0000",
  "Andor-TimeOut": "10000",
  "Andor-Trigger": "Software",
  "COM8-Description": "Serial port driver (boost:asio)",
  "COM6-Name": "COM6",
  "XYStage-JoyStick Reverse": "Off",
  "Andor-OptAcquireMode Description": "",
  "XYStage-FinishError-PCROS(nm)": "24.0000"
},
"FrameKey-0-1-1": {
  "CSUX-DriveSpeed-State": "3375",
  "Core-Initialize": "1",
  "Andor-FanMode": "Full",
  "Andor-SpuriousNoiseFilterDescription": "Recommended Range",
  "Andor-BaselineClamp": "Enabled",
  "ZeissTransmittedLightShutter-Description": "Zeiss Transmitted Light Shutter",
  "ZeissReflectedLightShutter-Description": "Zeiss Reflected Light Shutter",
  "Andor-CountConvert": "Counts",
  "XYStage-Speed-S": "5.7459",
  "ROI": "0-0-512-512",
  "Andor-SpuriousNoiseFilterThreshold": "767668922317063230000000000000000000000000000000000000000000",
  "COM5-AnswerTimeout": "8000.0000",
  "COM5-StopBits": "1",
  "Andor-Region of Interest": "Full Image",
  "XYStage-Error-E(nm)": "400.0000",
  "XYStage-StepSizeX_um": "0.0100",
  "CSUX-Hub-Name": "CSUX-Hub",
  "Andor-Advanced | Snap Image Timing Mode": "Delay for Exposure",
  "SlicePosition": 46.882,
  "Andor-CoolerMode": "Fan off at shutdown",
  "Exposure-ms": 200,
  "COM6-DelayBetweenCharsMs": "0.0000",
  "ZeissScope-Description": "Zeiss microscope CAN bus adapter",
  "COM6-Parity": "None",
  "ZeissFocusAxis-Move Mode": "Direct move to target",
  "CSUX-DriveSpeed-AutoAdjust": "0.0000",
  "Wheel-A-Busy": "0",
  "Andor-Pre-Amp-Gain": "4.9x",
  "XYStage-Name": "XYStage",
  "Andor-Shutter Closing Time": "20",
  "CSUX-Hub-Port": "COM5",
  "Andor-EMSwitch": "On",
  "COM2-DataBits": "8",
  "COM2-StopBits": "1",
  "AxisPositions": null,
  "COM5-BaudRate": "115200",
  "Andor-1. Camera Information : | Type | Model | Serial No. |": "| iXon | DU897_BV | 8593 |",
  "ZeissReflectedLightShutter-Name": "ZeissReflectedLightShutter",
  "ZeissScope-Port": "COM6",
  "ZeissScope-Name": "ZeissScope",
  "XYStage-Port": "COM4",
  "COM5-Verbose": "1",
  "CSUX-Hub-Description": "Yokogawa CSUX hub",
  "AAAOTF-Power (% of max)": "30.8000",
  "COM8-DelayBetweenCharsMs": "0.0000",
  "AAAOTF-Port": "COM8",
  "Wheel-A-Label": "Filter-4",
  "COM8-AnswerTimeout": "500.0000",
  "Andor-Camera": "| iXon | DU897_BV | 8593 |",
  "Andor-Gain": "344",
  "UUID": "5dcaa7f7-5100-4dae-ad98-3503e133338a",
  "Core-Camera": "Andor",
  "Core-SLM": "",
  "Wheel-A-Name": "Wheel-A",
  "Andor-CountConvertWavelength": "0.0000",
  "Andor-Shutter TTL Value": "High to Open",
  "Wheel-A-Port": "COM2",
  "Core-ChannelGroup": "Laser",
  "PositionIndex": 0,
  "WaitInterval": null,
  "COM2-DelayBetweenCharsMs": "0.0000",
  "PixelSizeUm": 0,
  "ZeissReflectorTurret-Description": "Reflector Turret",
  "CSUX-DriveSpeed-Run": "On",
  "ZeissReflectedLightShutter-State": "0",
  "Andor-Shutter Opening Time": "20",
  "Summary": {
    "Slices": 16,
    "InitialPositionList": null,
    "Interval_ms": 0,
    "UUID": "74b0ec55-6bea-4c06-a481-420ad43e7025",
    "UserName": "ColdSpring",
    "Depth": 2,
    "PixelType": "GRAY16",
    "Time": "2023-06-02 15:13:34 +0800",
    "Date": "2023-06-02",
    "z-step_um": 0.7999999999999972,
    "MetadataVersion": 10,
    "PositionIndex": 0,
    "SlicesFirst": false,
    "ChContrastMin": [
      0,
      0
    ],
    "Width": 512,
    "PixelAspect": 1,
    "MicroManagerVersion": "1.4.16",
    "ROI": [
      0,
      0,
      512,
      512
    ],
    "ChNames": [
      "L-488",
      "L-561"
    ],
    "IJType": 1,
    "GridRow": 0,
    "Comment": "",
    "Height": 512,
    "GridColumn": 0,
    "Prefix": "20230602 OSM-3-G444E-GFP; Pdyf-1-osm-3-Scarlet_13",
    "PixelSize_um": 0,
    "Frames": 1,
    "BitDepth": 14,
    "KeepShutterOpenChannels": false,
    "Source": "Micro-Manager",
    "Channels": 2,
    "ComputerName": "T3610-MP",
    "CustomIntervals_ms": [],
    "KeepShutterOpenSlices": false,
    "ChColors": [
      -16724941,
      -3407617
    ],
    "TimeFirst": false,
    "ChContrastMax": [
      65536,
      65536
    ],
    "Positions": 1,
    "Directory": "Y:\\XC\\20230602 OSM-3-G444E-GFP; Pdyf-1-osm-3-Scarlet"
  },
  "Source": "Andor",
  "XYStage-OverShoot(um)": "0.0000",
  "XYStage-Wait_Cycles": "0",
  "COM4-StopBits": "1",
  "Andor-Binning": "1",
  "Andor-FrameTransfer Help": "Should only turn on FrameTransfer if using Burst or Live mode.",
  "COM4-DataBits": "8",
  "ZeissTransmittedLightShutter-Name": "ZeissTransmittedLightShutter",
  "XYStage-MotorOnOff": "On",
  "Andor-SpuriousNoiseFilter": "None",
  "Andor-Shutter": "Open",
  "Andor-OptAcquireMode": "",
  "COM2-AnswerTimeout": "500.0000",
  "COM5-DataBits": "8",
  "Binning": "1",
  "Andor-ReadoutTime": "35",
  "Andor-Description": "Andor camera adapter",
  "Wheel-A-Speed": "3",
  "COM4-DelayBetweenCharsMs": "0.0000",
  "COM5-Parity": "None",
  "Andor-Advanced | Snap Image Additional Delay (ms)": "0",
  "Andor-Exposure": "200.00",
  "COM5-Description": "Serial port driver (boost:asio)",
  "Andor-TransposeCorrection": "0",
  "COM4-Description": "Serial port driver (boost:asio)",
  "COM8-Verbose": "1",
  "CSUX-DriveSpeed-Description": "CSUX Drive Speed",
  "Andor-VerticalSpeed": "3.30",
  "XYStage-TransposeMirrorY": "0",
  "XPositionUm": -26368.3,
  "XYStage-TransposeMirrorX": "0",
  "ZeissFocusAxis-Velocity-Acceleration": "Fast",
  "COM2-Handshaking": "Off",
  "ZeissReflectorTurret-Label": "4-100 % Mirror",
  "COM6-DataBits": "8",
  "FileName": "img_000000000_L-561_001.tif",
  "Andor-CCDTemperature": "-69",
  "Core-Galvo": "Undefined",
  "Position": "Default",
  "COM8-BaudRate": "19200",
  "Andor-VerticalClockVoltage": "Normal",
  "COM8-Handshaking": "Off",
  "CameraChannelIndex": 0,
  "SliceIndex": 1,
  "ZPositionUm": 46.882,
  "Core-Focus": "ZeissFocusAxis",
  "Andor-ReadoutMode": "10.000 MHz",
  "Channel": "L-561",
  "AAAOTF-Description": "AA AOTF Shutter Controller driver adapter",
  "CSUX-Shutter-Name": "CSUX-Shutter",
  "COM5-Name": "COM5",
  "FrameIndex": 0,
  "XYStage-Version": "Version: USB-9.2e ",
  "COM6-BaudRate": "57600",
  "XYStage-Backlash-B": "0.0400",
  "COM6-Description": "Serial port driver (boost:asio)",
  "COM8-Name": "COM8",
  "COM2-Description": "Serial port driver (boost:asio)",
  "Andor-ActualInterval-ms": "235.60",
  "AAAOTF-State": "0",
  "Andor-PixelType": "16bit",
  "COM2-Name": "COM2",
  "Camera": "",
  "COM4-Parity": "None",
  "Core-ImageProcessor": "",
  "Wheel-A-ClosedPosition": "",
  "CSUX-Shutter-Description": "CSUX Shutter",
  "Andor-Output_Amplifier": "Electron Multiplying",
  "XYStage-StepSizeY_um": "0.0100",
  "AAAOTF-Channel": "3",
  "ZeissFocusAxis-Position": "47.1680",
  "Core-AutoShutter": "1",
  "ZeissTransmittedLightShutter-State": "0",
  "NextFrame": 0,
  "Core-XYStage": "XYStage",
  "COM8-Parity": "None",
  "COM6-StopBits": "1",
  "Time": "2023-06-02 15:13:35 +0800",
  "COM4-Name": "COM4",
  "Andor-Isolated Crop Mode": "Off",
  "ZeissScope-AnswerTimeOut": "250.0000",
  "COM4-BaudRate": "9600",
  "Andor-CCDTemperatureSetPoint": "-70",
  "Core-AutoFocus": "",
  "COM2-Verbose": "1",
  "CSUX-Shutter-State": "Open",
  "BitDepth": 14,
  "Slice": 1,
  "COM6-Verbose": "1",
  "XYStage-JoyStick Slow Speed": "5",
  "COM4-Verbose": "1",
  "AAAOTF-Maximum intensity (dB)": "1900",
  "ZeissScope-Microscope Version": "Application version: ",
  "ChannelIndex": 1,
  "Core-Shutter": "AAAOTF",
  "Wheel-A-State": "4",
  "ZeissReflectorTurret-Name": "ZeissReflectorTurret",
  "Core-TimeoutMs": "5000",
  "XYStage-JoyStick Fast Speed": "60",
  "XYStage-Maximum Speed (Do Not Change)": "7.5000",
  "ElapsedTime-ms": 1761,
  "AAAOTF-Name": "AAAOTF",
  "Wheel-A-Description": "Sutter Lambda filter wheel adapter",
  "Frame": 0,
  "Width": 512,
  "COM5-Handshaking": "Off",
  "PositionName": null,
  "ZeissReflectorTurret-State": "3",
  "Height": 512,
  "Andor-TransposeMirrorX": "0",
  "Andor-TransposeMirrorY": "0",
  "COM2-BaudRate": "9600",
  "Wheel-A-Delay_ms": "0.0000",
  "COM6-Handshaking": "Off",
  "COM8-DataBits": "8",
  "COM5-DelayBetweenCharsMs": "0.0000",
  "CSUX-DriveSpeed-Name": "CSUX-DriveSpeed",
  "XYStage-Description": "ASI XY stage driver adapter",
  "COM4-Handshaking": "Off",
  "Andor-FrameTransfer": "Off",
  "PixelType": "GRAY16",
  "Andor-TransposeXY": "0",
  "COM4-AnswerTimeout": "500.0000",
  "COM2-Parity": "None",
  "COM8-StopBits": "1",
  "Andor-CCDTemperature Help": "Wait for temperature to stabilize before acquisition.",
  "YPositionUm": -2328,
  "COM6-AnswerTimeout": "500.0000",
  "Andor-TimeOut": "10000",
  "Andor-Trigger": "Software",
  "COM8-Description": "Serial port driver (boost:asio)",
  "COM6-Name": "COM6",
  "XYStage-JoyStick Reverse": "Off",
  "Andor-OptAcquireMode Description": "",
  "XYStage-FinishError-PCROS(nm)": "24.0000"
},
"FrameKey-0-0-2": {
  "CSUX-DriveSpeed-State": "3375",
  "Core-Initialize": "1",
  "Andor-FanMode": "Full",
  "Andor-SpuriousNoiseFilterDescription": "Recommended Range",
  "Andor-BaselineClamp": "Enabled",
  "ZeissTransmittedLightShutter-Description": "Zeiss Transmitted Light Shutter",
  "ZeissReflectedLightShutter-Description": "Zeiss Reflected Light Shutter",
  "Andor-CountConvert": "Counts",
  "XYStage-Speed-S": "5.7459",
  "ROI": "0-0-512-512",
  "Andor-SpuriousNoiseFilterThreshold": "767668922317063230000000000000000000000000000000000000000000",
  "COM5-AnswerTimeout": "8000.0000",
  "COM5-StopBits": "1",
  "Andor-Region of Interest": "Full Image",
  "XYStage-Error-E(nm)": "400.0000",
  "XYStage-StepSizeX_um": "0.0100",
  "CSUX-Hub-Name": "CSUX-Hub",
  "Andor-Advanced | Snap Image Timing Mode": "Delay for Exposure",
  "SlicePosition": 47.682,
  "Andor-CoolerMode": "Fan off at shutdown",
  "Exposure-ms": 200,
  "COM6-DelayBetweenCharsMs": "0.0000",
  "ZeissScope-Description": "Zeiss microscope CAN bus adapter",
  "COM6-Parity": "None",
  "ZeissFocusAxis-Move Mode": "Direct move to target",
  "CSUX-DriveSpeed-AutoAdjust": "0.0000",
  "Wheel-A-Busy": "0",
  "Andor-Pre-Amp-Gain": "4.9x",
  "XYStage-Name": "XYStage",
  "Andor-Shutter Closing Time": "20",
  "CSUX-Hub-Port": "COM5",
  "Andor-EMSwitch": "On",
  "COM2-DataBits": "8",
  "COM2-StopBits": "1",
  "AxisPositions": null,
  "COM5-BaudRate": "115200",
  "Andor-1. Camera Information : | Type | Model | Serial No. |": "| iXon | DU897_BV | 8593 |",
  "ZeissReflectedLightShutter-Name": "ZeissReflectedLightShutter",
  "ZeissScope-Port": "COM6",
  "ZeissScope-Name": "ZeissScope",
  "XYStage-Port": "COM4",
  "COM5-Verbose": "1",
  "CSUX-Hub-Description": "Yokogawa CSUX hub",
  "AAAOTF-Power (% of max)": "30.3000",
  "COM8-DelayBetweenCharsMs": "0.0000",
  "AAAOTF-Port": "COM8",
  "Wheel-A-Label": "Filter-3",
  "COM8-AnswerTimeout": "500.0000",
  "Andor-Camera": "| iXon | DU897_BV | 8593 |",
  "Andor-Gain": "344",
  "UUID": "5f600cb9-0765-41fb-86bc-355b17e87b06",
  "Core-Camera": "Andor",
  "Core-SLM": "",
  "Wheel-A-Name": "Wheel-A",
  "Andor-CountConvertWavelength": "0.0000",
  "Andor-Shutter TTL Value": "High to Open",
  "Wheel-A-Port": "COM2",
  "Core-ChannelGroup": "Laser",
  "PositionIndex": 0,
  "WaitInterval": null,
  "COM2-DelayBetweenCharsMs": "0.0000",
  "PixelSizeUm": 0,
  "ZeissReflectorTurret-Description": "Reflector Turret",
  "CSUX-DriveSpeed-Run": "On",
  "ZeissReflectedLightShutter-State": "0",
  "Andor-Shutter Opening Time": "20",
  "Summary": {
    "Slices": 16,
    "InitialPositionList": null,
    "Interval_ms": 0,
    "UUID": "74b0ec55-6bea-4c06-a481-420ad43e7025",
    "UserName": "ColdSpring",
    "Depth": 2,
    "PixelType": "GRAY16",
    "Time": "2023-06-02 15:13:34 +0800",
    "Date": "2023-06-02",
    "z-step_um": 0.7999999999999972,
    "MetadataVersion": 10,
    "PositionIndex": 0,
    "SlicesFirst": false,
    "ChContrastMin": [
      0,
      0
    ],
    "Width": 512,
    "PixelAspect": 1,
    "MicroManagerVersion": "1.4.16",
    "ROI": [
      0,
      0,
      512,
      512
    ],
    "ChNames": [
      "L-488",
      "L-561"
    ],
    "IJType": 1,
    "GridRow": 0,
    "Comment": "",
    "Height": 512,
    "GridColumn": 0,
    "Prefix": "20230602 OSM-3-G444E-GFP; Pdyf-1-osm-3-Scarlet_13",
    "PixelSize_um": 0,
    "Frames": 1,
    "BitDepth": 14,
    "KeepShutterOpenChannels": false,
    "Source": "Micro-Manager",
    "Channels": 2,
    "ComputerName": "T3610-MP",
    "CustomIntervals_ms": [],
    "KeepShutterOpenSlices": false,
    "ChColors": [
      -16724941,
      -3407617
    ],
    "TimeFirst": false,
    "ChContrastMax": [
      65536,
      65536
    ],
    "Positions": 1,
    "Directory": "Y:\\XC\\20230602 OSM-3-G444E-GFP; Pdyf-1-osm-3-Scarlet"
  },
  "Source": "Andor",
  "XYStage-OverShoot(um)": "0.0000",
  "XYStage-Wait_Cycles": "0",
  "COM4-StopBits": "1",
  "Andor-Binning": "1",
  "Andor-FrameTransfer Help": "Should only turn on FrameTransfer if using Burst or Live mode.",
  "COM4-DataBits": "8",
  "ZeissTransmittedLightShutter-Name": "ZeissTransmittedLightShutter",
  "XYStage-MotorOnOff": "On",
  "Andor-SpuriousNoiseFilter": "None",
  "Andor-Shutter": "Open",
  "Andor-OptAcquireMode": "",
  "COM2-AnswerTimeout": "500.0000",
  "COM5-DataBits": "8",
  "Binning": "1",
  "Andor-ReadoutTime": "35",
  "Andor-Description": "Andor camera adapter",
  "Wheel-A-Speed": "3",
  "COM4-DelayBetweenCharsMs": "0.0000",
  "COM5-Parity": "None",
  "Andor-Advanced | Snap Image Additional Delay (ms)": "0",
  "Andor-Exposure": "200.00",
  "COM5-Description": "Serial port driver (boost:asio)",
  "Andor-TransposeCorrection": "0",
  "COM4-Description": "Serial port driver (boost:asio)",
  "COM8-Verbose": "1",
  "CSUX-DriveSpeed-Description": "CSUX Drive Speed",
  "Andor-VerticalSpeed": "3.30",
  "XYStage-TransposeMirrorY": "0",
  "XPositionUm": -26368.3,
  "XYStage-TransposeMirrorX": "0",
  "ZeissFocusAxis-Velocity-Acceleration": "Fast",
  "COM2-Handshaking": "Off",
  "ZeissReflectorTurret-Label": "4-100 % Mirror",
  "COM6-DataBits": "8",
  "FileName": "img_000000000_L-488_002.tif",
  "Andor-CCDTemperature": "-69",
  "Core-Galvo": "Undefined",
  "Position": "Default",
  "COM8-BaudRate": "19200",
  "Andor-VerticalClockVoltage": "Normal",
  "COM8-Handshaking": "Off",
  "CameraChannelIndex": 0,
  "SliceIndex": 2,
  "ZPositionUm": 47.682,
  "Core-Focus": "ZeissFocusAxis",
  "Andor-ReadoutMode": "10.000 MHz",
  "Channel": "L-488",
  "AAAOTF-Description": "AA AOTF Shutter Controller driver adapter",
  "CSUX-Shutter-Name": "CSUX-Shutter",
  "COM5-Name": "COM5",
  "FrameIndex": 0,
  "XYStage-Version": "Version: USB-9.2e ",
  "COM6-BaudRate": "57600",
  "XYStage-Backlash-B": "0.0400",
  "COM6-Description": "Serial port driver (boost:asio)",
  "COM8-Name": "COM8",
  "COM2-Description": "Serial port driver (boost:asio)",
  "Andor-ActualInterval-ms": "235.60",
  "AAAOTF-State": "0",
  "Andor-PixelType": "16bit",
  "COM2-Name": "COM2",
  "Camera": "",
  "COM4-Parity": "None",
  "Core-ImageProcessor": "",
  "Wheel-A-ClosedPosition": "",
  "CSUX-Shutter-Description": "CSUX Shutter",
  "Andor-Output_Amplifier": "Electron Multiplying",
  "XYStage-StepSizeY_um": "0.0100",
  "AAAOTF-Channel": "2",
  "ZeissFocusAxis-Position": "47.1680",
  "Core-AutoShutter": "1",
  "ZeissTransmittedLightShutter-State": "0",
  "NextFrame": 0,
  "Core-XYStage": "XYStage",
  "COM8-Parity": "None",
  "COM6-StopBits": "1",
  "Time": "2023-06-02 15:13:35 +0800",
  "COM4-Name": "COM4",
  "Andor-Isolated Crop Mode": "Off",
  "ZeissScope-AnswerTimeOut": "250.0000",
  "COM4-BaudRate": "9600",
  "Andor-CCDTemperatureSetPoint": "-70",
  "Core-AutoFocus": "",
  "COM2-Verbose": "1",
  "CSUX-Shutter-State": "Open",
  "BitDepth": 14,
  "Slice": 2,
  "COM6-Verbose": "1",
  "XYStage-JoyStick Slow Speed": "5",
  "COM4-Verbose": "1",
  "AAAOTF-Maximum intensity (dB)": "1900",
  "ZeissScope-Microscope Version": "Application version: ",
  "ChannelIndex": 0,
  "Core-Shutter": "AAAOTF",
  "Wheel-A-State": "4",
  "ZeissReflectorTurret-Name": "ZeissReflectorTurret",
  "Core-TimeoutMs": "5000",
  "XYStage-JoyStick Fast Speed": "60",
  "XYStage-Maximum Speed (Do Not Change)": "7.5000",
  "ElapsedTime-ms": 2210,
  "AAAOTF-Name": "AAAOTF",
  "Wheel-A-Description": "Sutter Lambda filter wheel adapter",
  "Frame": 0,
  "Width": 512,
  "COM5-Handshaking": "Off",
  "PositionName": null,
  "ZeissReflectorTurret-State": "3",
  "Height": 512,
  "Andor-TransposeMirrorX": "0",
  "Andor-TransposeMirrorY": "0",
  "COM2-BaudRate": "9600",
  "Wheel-A-Delay_ms": "0.0000",
  "COM6-Handshaking": "Off",
  "COM8-DataBits": "8",
  "COM5-DelayBetweenCharsMs": "0.0000",
  "CSUX-DriveSpeed-Name": "CSUX-DriveSpeed",
  "XYStage-Description": "ASI XY stage driver adapter",
  "COM4-Handshaking": "Off",
  "Andor-FrameTransfer": "Off",
  "PixelType": "GRAY16",
  "Andor-TransposeXY": "0",
  "COM4-AnswerTimeout": "500.0000",
  "COM2-Parity": "None",
  "COM8-StopBits": "1",
  "Andor-CCDTemperature Help": "Wait for temperature to stabilize before acquisition.",
  "YPositionUm": -2328,
  "COM6-AnswerTimeout": "500.0000",
  "Andor-TimeOut": "10000",
  "Andor-Trigger": "Software",
  "COM8-Description": "Serial port driver (boost:asio)",
  "COM6-Name": "COM6",
  "XYStage-JoyStick Reverse": "Off",
  "Andor-OptAcquireMode Description": "",
  "XYStage-FinishError-PCROS(nm)": "24.0000"
},
"FrameKey-0-1-2": {
  "CSUX-DriveSpeed-State": "3375",
  "Core-Initialize": "1",
  "Andor-FanMode": "Full",
  "Andor-SpuriousNoiseFilterDescription": "Recommended Range",
  "Andor-BaselineClamp": "Enabled",
  "ZeissTransmittedLightShutter-Description": "Zeiss Transmitted Light Shutter",
  "ZeissReflectedLightShutter-Description": "Zeiss Reflected Light Shutter",
  "Andor-CountConvert": "Counts",
  "XYStage-Speed-S": "5.7459",
  "ROI": "0-0-512-512",
  "Andor-SpuriousNoiseFilterThreshold": "767668922317063230000000000000000000000000000000000000000000",
  "COM5-AnswerTimeout": "8000.0000",
  "COM5-StopBits": "1",
  "Andor-Region of Interest": "Full Image",
  "XYStage-Error-E(nm)": "400.0000",
  "XYStage-StepSizeX_um": "0.0100",
  "CSUX-Hub-Name": "CSUX-Hub",
  "Andor-Advanced | Snap Image Timing Mode": "Delay for Exposure",
  "SlicePosition": 47.682,
  "Andor-CoolerMode": "Fan off at shutdown",
  "Exposure-ms": 200,
  "COM6-DelayBetweenCharsMs": "0.0000",
  "ZeissScope-Description": "Zeiss microscope CAN bus adapter",
  "COM6-Parity": "None",
  "ZeissFocusAxis-Move Mode": "Direct move to target",
  "CSUX-DriveSpeed-AutoAdjust": "0.0000",
  "Wheel-A-Busy": "0",
  "Andor-Pre-Amp-Gain": "4.9x",
  "XYStage-Name": "XYStage",
  "Andor-Shutter Closing Time": "20",
  "CSUX-Hub-Port": "COM5",
  "Andor-EMSwitch": "On",
  "COM2-DataBits": "8",
  "COM2-StopBits": "1",
  "AxisPositions": null,
  "COM5-BaudRate": "115200",
  "Andor-1. Camera Information : | Type | Model | Serial No. |": "| iXon | DU897_BV | 8593 |",
  "ZeissReflectedLightShutter-Name": "ZeissReflectedLightShutter",
  "ZeissScope-Port": "COM6",
  "ZeissScope-Name": "ZeissScope",
  "XYStage-Port": "COM4",
  "COM5-Verbose": "1",
  "CSUX-Hub-Description": "Yokogawa CSUX hub",
  "AAAOTF-Power (% of max)": "30.8000",
  "COM8-DelayBetweenCharsMs": "0.0000",
  "AAAOTF-Port": "COM8",
  "Wheel-A-Label": "Filter-4",
  "COM8-AnswerTimeout": "500.0000",
  "Andor-Camera": "| iXon | DU897_BV | 8593 |",
  "Andor-Gain": "344",
  "UUID": "bf52215d-523d-4436-b2f5-f151b1c4ac56",
  "Core-Camera": "Andor",
  "Core-SLM": "",
  "Wheel-A-Name": "Wheel-A",
  "Andor-CountConvertWavelength": "0.0000",
  "Andor-Shutter TTL Value": "High to Open",
  "Wheel-A-Port": "COM2",
  "Core-ChannelGroup": "Laser",
  "PositionIndex": 0,
  "WaitInterval": null,
  "COM2-DelayBetweenCharsMs": "0.0000",
  "PixelSizeUm": 0,
  "ZeissReflectorTurret-Description": "Reflector Turret",
  "CSUX-DriveSpeed-Run": "On",
  "ZeissReflectedLightShutter-State": "0",
  "Andor-Shutter Opening Time": "20",
  "Summary": {
    "Slices": 16,
    "InitialPositionList": null,
    "Interval_ms": 0,
    "UUID": "74b0ec55-6bea-4c06-a481-420ad43e7025",
    "UserName": "ColdSpring",
    "Depth": 2,
    "PixelType": "GRAY16",
    "Time": "2023-06-02 15:13:34 +0800",
    "Date": "2023-06-02",
    "z-step_um": 0.7999999999999972,
    "MetadataVersion": 10,
    "PositionIndex": 0,
    "SlicesFirst": false,
    "ChContrastMin": [
      0,
      0
    ],
    "Width": 512,
    "PixelAspect": 1,
    "MicroManagerVersion": "1.4.16",
    "ROI": [
      0,
      0,
      512,
      512
    ],
    "ChNames": [
      "L-488",
      "L-561"
    ],
    "IJType": 1,
    "GridRow": 0,
    "Comment": "",
    "Height": 512,
    "GridColumn": 0,
    "Prefix": "20230602 OSM-3-G444E-GFP; Pdyf-1-osm-3-Scarlet_13",
    "PixelSize_um": 0,
    "Frames": 1,
    "BitDepth": 14,
    "KeepShutterOpenChannels": false,
    "Source": "Micro-Manager",
    "Channels": 2,
    "ComputerName": "T3610-MP",
    "CustomIntervals_ms": [],
    "KeepShutterOpenSlices": false,
    "ChColors": [
      -16724941,
      -3407617
    ],
    "TimeFirst": false,
    "ChContrastMax": [
      65536,
      65536
    ],
    "Positions": 1,
    "Directory": "Y:\\XC\\20230602 OSM-3-G444E-GFP; Pdyf-1-osm-3-Scarlet"
  },
  "Source": "Andor",
  "XYStage-OverShoot(um)": "0.0000",
  "XYStage-Wait_Cycles": "0",
  "COM4-StopBits": "1",
  "Andor-Binning": "1",
  "Andor-FrameTransfer Help": "Should only turn on FrameTransfer if using Burst or Live mode.",
  "COM4-DataBits": "8",
  "ZeissTransmittedLightShutter-Name": "ZeissTransmittedLightShutter",
  "XYStage-MotorOnOff": "On",
  "Andor-SpuriousNoiseFilter": "None",
  "Andor-Shutter": "Open",
  "Andor-OptAcquireMode": "",
  "COM2-AnswerTimeout": "500.0000",
  "COM5-DataBits": "8",
  "Binning": "1",
  "Andor-ReadoutTime": "35",
  "Andor-Description": "Andor camera adapter",
  "Wheel-A-Speed": "3",
  "COM4-DelayBetweenCharsMs": "0.0000",
  "COM5-Parity": "None",
  "Andor-Advanced | Snap Image Additional Delay (ms)": "0",
  "Andor-Exposure": "200.00",
  "COM5-Description": "Serial port driver (boost:asio)",
  "Andor-TransposeCorrection": "0",
  "COM4-Description": "Serial port driver (boost:asio)",
  "COM8-Verbose": "1",
  "CSUX-DriveSpeed-Description": "CSUX Drive Speed",
  "Andor-VerticalSpeed": "3.30",
  "XYStage-TransposeMirrorY": "0",
  "XPositionUm": -26368.3,
  "XYStage-TransposeMirrorX": "0",
  "ZeissFocusAxis-Velocity-Acceleration": "Fast",
  "COM2-Handshaking": "Off",
  "ZeissReflectorTurret-Label": "4-100 % Mirror",
  "COM6-DataBits": "8",
  "FileName": "img_000000000_L-561_002.tif",
  "Andor-CCDTemperature": "-69",
  "Core-Galvo": "Undefined",
  "Position": "Default",
  "COM8-BaudRate": "19200",
  "Andor-VerticalClockVoltage": "Normal",
  "COM8-Handshaking": "Off",
  "CameraChannelIndex": 0,
  "SliceIndex": 2,
  "ZPositionUm": 47.682,
  "Core-Focus": "ZeissFocusAxis",
  "Andor-ReadoutMode": "10.000 MHz",
  "Channel": "L-561",
  "AAAOTF-Description": "AA AOTF Shutter Controller driver adapter",
  "CSUX-Shutter-Name": "CSUX-Shutter",
  "COM5-Name": "COM5",
  "FrameIndex": 0,
  "XYStage-Version": "Version: USB-9.2e ",
  "COM6-BaudRate": "57600",
  "XYStage-Backlash-B": "0.0400",
  "COM6-Description": "Serial port driver (boost:asio)",
  "COM8-Name": "COM8",
  "COM2-Description": "Serial port driver (boost:asio)",
  "Andor-ActualInterval-ms": "235.60",
  "AAAOTF-State": "0",
  "Andor-PixelType": "16bit",
  "COM2-Name": "COM2",
  "Camera": "",
  "COM4-Parity": "None",
  "Core-ImageProcessor": "",
  "Wheel-A-ClosedPosition": "",
  "CSUX-Shutter-Description": "CSUX Shutter",
  "Andor-Output_Amplifier": "Electron Multiplying",
  "XYStage-StepSizeY_um": "0.0100",
  "AAAOTF-Channel": "3",
  "ZeissFocusAxis-Position": "47.1680",
  "Core-AutoShutter": "1",
  "ZeissTransmittedLightShutter-State": "0",
  "NextFrame": 0,
  "Core-XYStage": "XYStage",
  "COM8-Parity": "None",
  "COM6-StopBits": "1",
  "Time": "2023-06-02 15:13:36 +0800",
  "COM4-Name": "COM4",
  "Andor-Isolated Crop Mode": "Off",
  "ZeissScope-AnswerTimeOut": "250.0000",
  "COM4-BaudRate": "9600",
  "Andor-CCDTemperatureSetPoint": "-70",
  "Core-AutoFocus": "",
  "COM2-Verbose": "1",
  "CSUX-Shutter-State": "Open",
  "BitDepth": 14,
  "Slice": 2,
  "COM6-Verbose": "1",
  "XYStage-JoyStick Slow Speed": "5",
  "COM4-Verbose": "1",
  "AAAOTF-Maximum intensity (dB)": "1900",
  "ZeissScope-Microscope Version": "Application version: ",
  "ChannelIndex": 1,
  "Core-Shutter": "AAAOTF",
  "Wheel-A-State": "4",
  "ZeissReflectorTurret-Name": "ZeissReflectorTurret",
  "Core-TimeoutMs": "5000",
  "XYStage-JoyStick Fast Speed": "60",
  "XYStage-Maximum Speed (Do Not Change)": "7.5000",
  "ElapsedTime-ms": 2564,
  "AAAOTF-Name": "AAAOTF",
  "Wheel-A-Description": "Sutter Lambda filter wheel adapter",
  "Frame": 0,
  "Width": 512,
  "COM5-Handshaking": "Off",
  "PositionName": null,
  "ZeissReflectorTurret-State": "3",
  "Height": 512,
  "Andor-TransposeMirrorX": "0",
  "Andor-TransposeMirrorY": "0",
  "COM2-BaudRate": "9600",
  "Wheel-A-Delay_ms": "0.0000",
  "COM6-Handshaking": "Off",
  "COM8-DataBits": "8",
  "COM5-DelayBetweenCharsMs": "0.0000",
  "CSUX-DriveSpeed-Name": "CSUX-DriveSpeed",
  "XYStage-Description": "ASI XY stage driver adapter",
  "COM4-Handshaking": "Off",
  "Andor-FrameTransfer": "Off",
  "PixelType": "GRAY16",
  "Andor-TransposeXY": "0",
  "COM4-AnswerTimeout": "500.0000",
  "COM2-Parity": "None",
  "COM8-StopBits": "1",
  "Andor-CCDTemperature Help": "Wait for temperature to stabilize before acquisition.",
  "YPositionUm": -2328,
  "COM6-AnswerTimeout": "500.0000",
  "Andor-TimeOut": "10000",
  "Andor-Trigger": "Software",
  "COM8-Description": "Serial port driver (boost:asio)",
  "COM6-Name": "COM6",
  "XYStage-JoyStick Reverse": "Off",
  "Andor-OptAcquireMode Description": "",
  "XYStage-FinishError-PCROS(nm)": "24.0000"
},
"FrameKey-0-0-3": {
  "CSUX-DriveSpeed-State": "3375",
  "Core-Initialize": "1",
  "Andor-FanMode": "Full",
  "Andor-SpuriousNoiseFilterDescription": "Recommended Range",
  "Andor-BaselineClamp": "Enabled",
  "ZeissTransmittedLightShutter-Description": "Zeiss Transmitted Light Shutter",
  "ZeissReflectedLightShutter-Description": "Zeiss Reflected Light Shutter",
  "Andor-CountConvert": "Counts",
  "XYStage-Speed-S": "5.7459",
  "ROI": "0-0-512-512",
  "Andor-SpuriousNoiseFilterThreshold": "767668922317063230000000000000000000000000000000000000000000",
  "COM5-AnswerTimeout": "8000.0000",
  "COM5-StopBits": "1",
  "Andor-Region of Interest": "Full Image",
  "XYStage-Error-E(nm)": "400.0000",
  "XYStage-StepSizeX_um": "0.0100",
  "CSUX-Hub-Name": "CSUX-Hub",
  "Andor-Advanced | Snap Image Timing Mode": "Delay for Exposure",
  "SlicePosition": 48.482,
  "Andor-CoolerMode": "Fan off at shutdown",
  "Exposure-ms": 200,
  "COM6-DelayBetweenCharsMs": "0.0000",
  "ZeissScope-Description": "Zeiss microscope CAN bus adapter",
  "COM6-Parity": "None",
  "ZeissFocusAxis-Move Mode": "Direct move to target",
  "CSUX-DriveSpeed-AutoAdjust": "0.0000",
  "Wheel-A-Busy": "0",
  "Andor-Pre-Amp-Gain": "4.9x",
  "XYStage-Name": "XYStage",
  "Andor-Shutter Closing Time": "20",
  "CSUX-Hub-Port": "COM5",
  "Andor-EMSwitch": "On",
  "COM2-DataBits": "8",
  "COM2-StopBits": "1",
  "AxisPositions": null,
  "COM5-BaudRate": "115200",
  "Andor-1. Camera Information : | Type | Model | Serial No. |": "| iXon | DU897_BV | 8593 |",
  "ZeissReflectedLightShutter-Name": "ZeissReflectedLightShutter",
  "ZeissScope-Port": "COM6",
  "ZeissScope-Name": "ZeissScope",
  "XYStage-Port": "COM4",
  "COM5-Verbose": "1",
  "CSUX-Hub-Description": "Yokogawa CSUX hub",
  "AAAOTF-Power (% of max)": "30.3000",
  "COM8-DelayBetweenCharsMs": "0.0000",
  "AAAOTF-Port": "COM8",
  "Wheel-A-Label": "Filter-3",
  "COM8-AnswerTimeout": "500.0000",
  "Andor-Camera": "| iXon | DU897_BV | 8593 |",
  "Andor-Gain": "344",
  "UUID": "d7466487-8667-4058-b87e-f33f2236e97a",
  "Core-Camera": "Andor",
  "Core-SLM": "",
  "Wheel-A-Name": "Wheel-A",
  "Andor-CountConvertWavelength": "0.0000",
  "Andor-Shutter TTL Value": "High to Open",
  "Wheel-A-Port": "COM2",
  "Core-ChannelGroup": "Laser",
  "PositionIndex": 0,
  "WaitInterval": null,
  "COM2-DelayBetweenCharsMs": "0.0000",
  "PixelSizeUm": 0,
  "ZeissReflectorTurret-Description": "Reflector Turret",
  "CSUX-DriveSpeed-Run": "On",
  "ZeissReflectedLightShutter-State": "0",
  "Andor-Shutter Opening Time": "20",
  "Summary": {
    "Slices": 16,
    "InitialPositionList": null,
    "Interval_ms": 0,
    "UUID": "74b0ec55-6bea-4c06-a481-420ad43e7025",
    "UserName": "ColdSpring",
    "Depth": 2,
    "PixelType": "GRAY16",
    "Time": "2023-06-02 15:13:34 +0800",
    "Date": "2023-06-02",
    "z-step_um": 0.7999999999999972,
    "MetadataVersion": 10,
    "PositionIndex": 0,
    "SlicesFirst": false,
    "ChContrastMin": [
      0,
      0
    ],
    "Width": 512,
    "PixelAspect": 1,
    "MicroManagerVersion": "1.4.16",
    "ROI": [
      0,
      0,
      512,
      512
    ],
    "ChNames": [
      "L-488",
      "L-561"
    ],
    "IJType": 1,
    "GridRow": 0,
    "Comment": "",
    "Height": 512,
    "GridColumn": 0,
    "Prefix": "20230602 OSM-3-G444E-GFP; Pdyf-1-osm-3-Scarlet_13",
    "PixelSize_um": 0,
    "Frames": 1,
    "BitDepth": 14,
    "KeepShutterOpenChannels": false,
    "Source": "Micro-Manager",
    "Channels": 2,
    "ComputerName": "T3610-MP",
    "CustomIntervals_ms": [],
    "KeepShutterOpenSlices": false,
    "ChColors": [
      -16724941,
      -3407617
    ],
    "TimeFirst": false,
    "ChContrastMax": [
      65536,
      65536
    ],
    "Positions": 1,
    "Directory": "Y:\\XC\\20230602 OSM-3-G444E-GFP; Pdyf-1-osm-3-Scarlet"
  },
  "Source": "Andor",
  "XYStage-OverShoot(um)": "0.0000",
  "XYStage-Wait_Cycles": "0",
  "COM4-StopBits": "1",
  "Andor-Binning": "1",
  "Andor-FrameTransfer Help": "Should only turn on FrameTransfer if using Burst or Live mode.",
  "COM4-DataBits": "8",
  "ZeissTransmittedLightShutter-Name": "ZeissTransmittedLightShutter",
  "XYStage-MotorOnOff": "On",
  "Andor-SpuriousNoiseFilter": "None",
  "Andor-Shutter": "Open",
  "Andor-OptAcquireMode": "",
  "COM2-AnswerTimeout": "500.0000",
  "COM5-DataBits": "8",
  "Binning": "1",
  "Andor-ReadoutTime": "35",
  "Andor-Description": "Andor camera adapter",
  "Wheel-A-Speed": "3",
  "COM4-DelayBetweenCharsMs": "0.0000",
  "COM5-Parity": "None",
  "Andor-Advanced | Snap Image Additional Delay (ms)": "0",
  "Andor-Exposure": "200.00",
  "COM5-Description": "Serial port driver (boost:asio)",
  "Andor-TransposeCorrection": "0",
  "COM4-Description": "Serial port driver (boost:asio)",
  "COM8-Verbose": "1",
  "CSUX-DriveSpeed-Description": "CSUX Drive Speed",
  "Andor-VerticalSpeed": "3.30",
  "XYStage-TransposeMirrorY": "0",
  "XPositionUm": -26368.3,
  "XYStage-TransposeMirrorX": "0",
  "ZeissFocusAxis-Velocity-Acceleration": "Fast",
  "COM2-Handshaking": "Off",
  "ZeissReflectorTurret-Label": "4-100 % Mirror",
  "COM6-DataBits": "8",
  "FileName": "img_000000000_L-488_003.tif",
  "Andor-CCDTemperature": "-69",
  "Core-Galvo": "Undefined",
  "Position": "Default",
  "COM8-BaudRate": "19200",
  "Andor-VerticalClockVoltage": "Normal",
  "COM8-Handshaking": "Off",
  "CameraChannelIndex": 0,
  "SliceIndex": 3,
  "ZPositionUm": 48.482,
  "Core-Focus": "ZeissFocusAxis",
  "Andor-ReadoutMode": "10.000 MHz",
  "Channel": "L-488",
  "AAAOTF-Description": "AA AOTF Shutter Controller driver adapter",
  "CSUX-Shutter-Name": "CSUX-Shutter",
  "COM5-Name": "COM5",
  "FrameIndex": 0,
  "XYStage-Version": "Version: USB-9.2e ",
  "COM6-BaudRate": "57600",
  "XYStage-Backlash-B": "0.0400",
  "COM6-Description": "Serial port driver (boost:asio)",
  "COM8-Name": "COM8",
  "COM2-Description": "Serial port driver (boost:asio)",
  "Andor-ActualInterval-ms": "235.60",
  "AAAOTF-State": "0",
  "Andor-PixelType": "16bit",
  "COM2-Name": "COM2",
  "Camera": "",
  "COM4-Parity": "None",
  "Core-ImageProcessor": "",
  "Wheel-A-ClosedPosition": "",
  "CSUX-Shutter-Description": "CSUX Shutter",
  "Andor-Output_Amplifier": "Electron Multiplying",
  "XYStage-StepSizeY_um": "0.0100",
  "AAAOTF-Channel": "2",
  "ZeissFocusAxis-Position": "47.1680",
  "Core-AutoShutter": "1",
  "ZeissTransmittedLightShutter-State": "0",
  "NextFrame": 0,
  "Core-XYStage": "XYStage",
  "COM8-Parity": "None",
  "COM6-StopBits": "1",
  "Time": "2023-06-02 15:13:36 +0800",
  "COM4-Name": "COM4",
  "Andor-Isolated Crop Mode": "Off",
  "ZeissScope-AnswerTimeOut": "250.0000",
  "COM4-BaudRate": "9600",
  "Andor-CCDTemperatureSetPoint": "-70",
  "Core-AutoFocus": "",
  "COM2-Verbose": "1",
  "CSUX-Shutter-State": "Open",
  "BitDepth": 14,
  "Slice": 3,
  "COM6-Verbose": "1",
  "XYStage-JoyStick Slow Speed": "5",
  "COM4-Verbose": "1",
  "AAAOTF-Maximum intensity (dB)": "1900",
  "ZeissScope-Microscope Version": "Application version: ",
  "ChannelIndex": 0,
  "Core-Shutter": "AAAOTF",
  "Wheel-A-State": "4",
  "ZeissReflectorTurret-Name": "ZeissReflectorTurret",
  "Core-TimeoutMs": "5000",
  "XYStage-JoyStick Fast Speed": "60",
  "XYStage-Maximum Speed (Do Not Change)": "7.5000",
  "ElapsedTime-ms": 3039,
  "AAAOTF-Name": "AAAOTF",
  "Wheel-A-Description": "Sutter Lambda filter wheel adapter",
  "Frame": 0,
  "Width": 512,
  "COM5-Handshaking": "Off",
  "PositionName": null,
  "ZeissReflectorTurret-State": "3",
  "Height": 512,
  "Andor-TransposeMirrorX": "0",
  "Andor-TransposeMirrorY": "0",
  "COM2-BaudRate": "9600",
  "Wheel-A-Delay_ms": "0.0000",
  "COM6-Handshaking": "Off",
  "COM8-DataBits": "8",
  "COM5-DelayBetweenCharsMs": "0.0000",
  "CSUX-DriveSpeed-Name": "CSUX-DriveSpeed",
  "XYStage-Description": "ASI XY stage driver adapter",
  "COM4-Handshaking": "Off",
  "Andor-FrameTransfer": "Off",
  "PixelType": "GRAY16",
  "Andor-TransposeXY": "0",
  "COM4-AnswerTimeout": "500.0000",
  "COM2-Parity": "None",
  "COM8-StopBits": "1",
  "Andor-CCDTemperature Help": "Wait for temperature to stabilize before acquisition.",
  "YPositionUm": -2328,
  "COM6-AnswerTimeout": "500.0000",
  "Andor-TimeOut": "10000",
  "Andor-Trigger": "Software",
  "COM8-Description": "Serial port driver (boost:asio)",
  "COM6-Name": "COM6",
  "XYStage-JoyStick Reverse": "Off",
  "Andor-OptAcquireMode Description": "",
  "XYStage-FinishError-PCROS(nm)": "24.0000"
},
"FrameKey-0-1-3": {
  "CSUX-DriveSpeed-State": "3375",
  "Core-Initialize": "1",
  "Andor-FanMode": "Full",
  "Andor-SpuriousNoiseFilterDescription": "Recommended Range",
  "Andor-BaselineClamp": "Enabled",
  "ZeissTransmittedLightShutter-Description": "Zeiss Transmitted Light Shutter",
  "ZeissReflectedLightShutter-Description": "Zeiss Reflected Light Shutter",
  "Andor-CountConvert": "Counts",
  "XYStage-Speed-S": "5.7459",
  "ROI": "0-0-512-512",
  "Andor-SpuriousNoiseFilterThreshold": "767668922317063230000000000000000000000000000000000000000000",
  "COM5-AnswerTimeout": "8000.0000",
  "COM5-StopBits": "1",
  "Andor-Region of Interest": "Full Image",
  "XYStage-Error-E(nm)": "400.0000",
  "XYStage-StepSizeX_um": "0.0100",
  "CSUX-Hub-Name": "CSUX-Hub",
  "Andor-Advanced | Snap Image Timing Mode": "Delay for Exposure",
  "SlicePosition": 48.482,
  "Andor-CoolerMode": "Fan off at shutdown",
  "Exposure-ms": 200,
  "COM6-DelayBetweenCharsMs": "0.0000",
  "ZeissScope-Description": "Zeiss microscope CAN bus adapter",
  "COM6-Parity": "None",
  "ZeissFocusAxis-Move Mode": "Direct move to target",
  "CSUX-DriveSpeed-AutoAdjust": "0.0000",
  "Wheel-A-Busy": "0",
  "Andor-Pre-Amp-Gain": "4.9x",
  "XYStage-Name": "XYStage",
  "Andor-Shutter Closing Time": "20",
  "CSUX-Hub-Port": "COM5",
  "Andor-EMSwitch": "On",
  "COM2-DataBits": "8",
  "COM2-StopBits": "1",
  "AxisPositions": null,
  "COM5-BaudRate": "115200",
  "Andor-1. Camera Information : | Type | Model | Serial No. |": "| iXon | DU897_BV | 8593 |",
  "ZeissReflectedLightShutter-Name": "ZeissReflectedLightShutter",
  "ZeissScope-Port": "COM6",
  "ZeissScope-Name": "ZeissScope",
  "XYStage-Port": "COM4",
  "COM5-Verbose": "1",
  "CSUX-Hub-Description": "Yokogawa CSUX hub",
  "AAAOTF-Power (% of max)": "30.8000",
  "COM8-DelayBetweenCharsMs": "0.0000",
  "AAAOTF-Port": "COM8",
  "Wheel-A-Label": "Filter-4",
  "COM8-AnswerTimeout": "500.0000",
  "Andor-Camera": "| iXon | DU897_BV | 8593 |",
  "Andor-Gain": "344",
  "UUID": "35ecc1b8-2184-4512-8c43-27f9c6887667",
  "Core-Camera": "Andor",
  "Core-SLM": "",
  "Wheel-A-Name": "Wheel-A",
  "Andor-CountConvertWavelength": "0.0000",
  "Andor-Shutter TTL Value": "High to Open",
  "Wheel-A-Port": "COM2",
  "Core-ChannelGroup": "Laser",
  "PositionIndex": 0,
  "WaitInterval": null,
  "COM2-DelayBetweenCharsMs": "0.0000",
  "PixelSizeUm": 0,
  "ZeissReflectorTurret-Description": "Reflector Turret",
  "CSUX-DriveSpeed-Run": "On",
  "ZeissReflectedLightShutter-State": "0",
  "Andor-Shutter Opening Time": "20",
  "Summary": {
    "Slices": 16,
    "InitialPositionList": null,
    "Interval_ms": 0,
    "UUID": "74b0ec55-6bea-4c06-a481-420ad43e7025",
    "UserName": "ColdSpring",
    "Depth": 2,
    "PixelType": "GRAY16",
    "Time": "2023-06-02 15:13:34 +0800",
    "Date": "2023-06-02",
    "z-step_um": 0.7999999999999972,
    "MetadataVersion": 10,
    "PositionIndex": 0,
    "SlicesFirst": false,
    "ChContrastMin": [
      0,
      0
    ],
    "Width": 512,
    "PixelAspect": 1,
    "MicroManagerVersion": "1.4.16",
    "ROI": [
      0,
      0,
      512,
      512
    ],
    "ChNames": [
      "L-488",
      "L-561"
    ],
    "IJType": 1,
    "GridRow": 0,
    "Comment": "",
    "Height": 512,
    "GridColumn": 0,
    "Prefix": "20230602 OSM-3-G444E-GFP; Pdyf-1-osm-3-Scarlet_13",
    "PixelSize_um": 0,
    "Frames": 1,
    "BitDepth": 14,
    "KeepShutterOpenChannels": false,
    "Source": "Micro-Manager",
    "Channels": 2,
    "ComputerName": "T3610-MP",
    "CustomIntervals_ms": [],
    "KeepShutterOpenSlices": false,
    "ChColors": [
      -16724941,
      -3407617
    ],
    "TimeFirst": false,
    "ChContrastMax": [
      65536,
      65536
    ],
    "Positions": 1,
    "Directory": "Y:\\XC\\20230602 OSM-3-G444E-GFP; Pdyf-1-osm-3-Scarlet"
  },
  "Source": "Andor",
  "XYStage-OverShoot(um)": "0.0000",
  "XYStage-Wait_Cycles": "0",
  "COM4-StopBits": "1",
  "Andor-Binning": "1",
  "Andor-FrameTransfer Help": "Should only turn on FrameTransfer if using Burst or Live mode.",
  "COM4-DataBits": "8",
  "ZeissTransmittedLightShutter-Name": "ZeissTransmittedLightShutter",
  "XYStage-MotorOnOff": "On",
  "Andor-SpuriousNoiseFilter": "None",
  "Andor-Shutter": "Open",
  "Andor-OptAcquireMode": "",
  "COM2-AnswerTimeout": "500.0000",
  "COM5-DataBits": "8",
  "Binning": "1",
  "Andor-ReadoutTime": "35",
  "Andor-Description": "Andor camera adapter",
  "Wheel-A-Speed": "3",
  "COM4-DelayBetweenCharsMs": "0.0000",
  "COM5-Parity": "None",
  "Andor-Advanced | Snap Image Additional Delay (ms)": "0",
  "Andor-Exposure": "200.00",
  "COM5-Description": "Serial port driver (boost:asio)",
  "Andor-TransposeCorrection": "0",
  "COM4-Description": "Serial port driver (boost:asio)",
  "COM8-Verbose": "1",
  "CSUX-DriveSpeed-Description": "CSUX Drive Speed",
  "Andor-VerticalSpeed": "3.30",
  "XYStage-TransposeMirrorY": "0",
  "XPositionUm": -26368.3,
  "XYStage-TransposeMirrorX": "0",
  "ZeissFocusAxis-Velocity-Acceleration": "Fast",
  "COM2-Handshaking": "Off",
  "ZeissReflectorTurret-Label": "4-100 % Mirror",
  "COM6-DataBits": "8",
  "FileName": "img_000000000_L-561_003.tif",
  "Andor-CCDTemperature": "-69",
  "Core-Galvo": "Undefined",
  "Position": "Default",
  "COM8-BaudRate": "19200",
  "Andor-VerticalClockVoltage": "Normal",
  "COM8-Handshaking": "Off",
  "CameraChannelIndex": 0,
  "SliceIndex": 3,
  "ZPositionUm": 48.482,
  "Core-Focus": "ZeissFocusAxis",
  "Andor-ReadoutMode": "10.000 MHz",
  "Channel": "L-561",
  "AAAOTF-Description": "AA AOTF Shutter Controller driver adapter",
  "CSUX-Shutter-Name": "CSUX-Shutter",
  "COM5-Name": "COM5",
  "FrameIndex": 0,
  "XYStage-Version": "Version: USB-9.2e ",
  "COM6-BaudRate": "57600",
  "XYStage-Backlash-B": "0.0400",
  "COM6-Description": "Serial port driver (boost:asio)",
  "COM8-Name": "COM8",
  "COM2-Description": "Serial port driver (boost:asio)",
  "Andor-ActualInterval-ms": "235.60",
  "AAAOTF-State": "0",
  "Andor-PixelType": "16bit",
  "COM2-Name": "COM2",
  "Camera": "",
  "COM4-Parity": "None",
  "Core-ImageProcessor": "",
  "Wheel-A-ClosedPosition": "",
  "CSUX-Shutter-Description": "CSUX Shutter",
  "Andor-Output_Amplifier": "Electron Multiplying",
  "XYStage-StepSizeY_um": "0.0100",
  "AAAOTF-Channel": "3",
  "ZeissFocusAxis-Position": "47.1680",
  "Core-AutoShutter": "1",
  "ZeissTransmittedLightShutter-State": "0",
  "NextFrame": 0,
  "Core-XYStage": "XYStage",
  "COM8-Parity": "None",
  "COM6-StopBits": "1",
  "Time": "2023-06-02 15:13:37 +0800",
  "COM4-Name": "COM4",
  "Andor-Isolated Crop Mode": "Off",
  "ZeissScope-AnswerTimeOut": "250.0000",
  "COM4-BaudRate": "9600",
  "Andor-CCDTemperatureSetPoint": "-70",
  "Core-AutoFocus": "",
  "COM2-Verbose": "1",
  "CSUX-Shutter-State": "Open",
  "BitDepth": 14,
  "Slice": 3,
  "COM6-Verbose": "1",
  "XYStage-JoyStick Slow Speed": "5",
  "COM4-Verbose": "1",
  "AAAOTF-Maximum intensity (dB)": "1900",
  "ZeissScope-Microscope Version": "Application version: ",
  "ChannelIndex": 1,
  "Core-Shutter": "AAAOTF",
  "Wheel-A-State": "4",
  "ZeissReflectorTurret-Name": "ZeissReflectorTurret",
  "Core-TimeoutMs": "5000",
  "XYStage-JoyStick Fast Speed": "60",
  "XYStage-Maximum Speed (Do Not Change)": "7.5000",
  "ElapsedTime-ms": 3394,
  "AAAOTF-Name": "AAAOTF",
  "Wheel-A-Description": "Sutter Lambda filter wheel adapter",
  "Frame": 0,
  "Width": 512,
  "COM5-Handshaking": "Off",
  "PositionName": null,
  "ZeissReflectorTurret-State": "3",
  "Height": 512,
  "Andor-TransposeMirrorX": "0",
  "Andor-TransposeMirrorY": "0",
  "COM2-BaudRate": "9600",
  "Wheel-A-Delay_ms": "0.0000",
  "COM6-Handshaking": "Off",
  "COM8-DataBits": "8",
  "COM5-DelayBetweenCharsMs": "0.0000",
  "CSUX-DriveSpeed-Name": "CSUX-DriveSpeed",
  "XYStage-Description": "ASI XY stage driver adapter",
  "COM4-Handshaking": "Off",
  "Andor-FrameTransfer": "Off",
  "PixelType": "GRAY16",
  "Andor-TransposeXY": "0",
  "COM4-AnswerTimeout": "500.0000",
  "COM2-Parity": "None",
  "COM8-StopBits": "1",
  "Andor-CCDTemperature Help": "Wait for temperature to stabilize before acquisition.",
  "YPositionUm": -2328,
  "COM6-AnswerTimeout": "500.0000",
  "Andor-TimeOut": "10000",
  "Andor-Trigger": "Software",
  "COM8-Description": "Serial port driver (boost:asio)",
  "COM6-Name": "COM6",
  "XYStage-JoyStick Reverse": "Off",
  "Andor-OptAcquireMode Description": "",
  "XYStage-FinishError-PCROS(nm)": "24.0000"
},
"FrameKey-0-0-4": {
  "CSUX-DriveSpeed-State": "3375",
  "Core-Initialize": "1",
  "Andor-FanMode": "Full",
  "Andor-SpuriousNoiseFilterDescription": "Recommended Range",
  "Andor-BaselineClamp": "Enabled",
  "ZeissTransmittedLightShutter-Description": "Zeiss Transmitted Light Shutter",
  "ZeissReflectedLightShutter-Description": "Zeiss Reflected Light Shutter",
  "Andor-CountConvert": "Counts",
  "XYStage-Speed-S": "5.7459",
  "ROI": "0-0-512-512",
  "Andor-SpuriousNoiseFilterThreshold": "767668922317063230000000000000000000000000000000000000000000",
  "COM5-AnswerTimeout": "8000.0000",
  "COM5-StopBits": "1",
  "Andor-Region of Interest": "Full Image",
  "XYStage-Error-E(nm)": "400.0000",
  "XYStage-StepSizeX_um": "0.0100",
  "CSUX-Hub-Name": "CSUX-Hub",
  "Andor-Advanced | Snap Image Timing Mode": "Delay for Exposure",
  "SlicePosition": 49.282000000000004,
  "Andor-CoolerMode": "Fan off at shutdown",
  "Exposure-ms": 200,
  "COM6-DelayBetweenCharsMs": "0.0000",
  "ZeissScope-Description": "Zeiss microscope CAN bus adapter",
  "COM6-Parity": "None",
  "ZeissFocusAxis-Move Mode": "Direct move to target",
  "CSUX-DriveSpeed-AutoAdjust": "0.0000",
  "Wheel-A-Busy": "0",
  "Andor-Pre-Amp-Gain": "4.9x",
  "XYStage-Name": "XYStage",
  "Andor-Shutter Closing Time": "20",
  "CSUX-Hub-Port": "COM5",
  "Andor-EMSwitch": "On",
  "COM2-DataBits": "8",
  "COM2-StopBits": "1",
  "AxisPositions": null,
  "COM5-BaudRate": "115200",
  "Andor-1. Camera Information : | Type | Model | Serial No. |": "| iXon | DU897_BV | 8593 |",
  "ZeissReflectedLightShutter-Name": "ZeissReflectedLightShutter",
  "ZeissScope-Port": "COM6",
  "ZeissScope-Name": "ZeissScope",
  "XYStage-Port": "COM4",
  "COM5-Verbose": "1",
  "CSUX-Hub-Description": "Yokogawa CSUX hub",
  "AAAOTF-Power (% of max)": "30.3000",
  "COM8-DelayBetweenCharsMs": "0.0000",
  "AAAOTF-Port": "COM8",
  "Wheel-A-Label": "Filter-3",
  "COM8-AnswerTimeout": "500.0000",
  "Andor-Camera": "| iXon | DU897_BV | 8593 |",
  "Andor-Gain": "344",
  "UUID": "2eb82326-e732-452f-bd40-ad550034a9f9",
  "Core-Camera": "Andor",
  "Core-SLM": "",
  "Wheel-A-Name": "Wheel-A",
  "Andor-CountConvertWavelength": "0.0000",
  "Andor-Shutter TTL Value": "High to Open",
  "Wheel-A-Port": "COM2",
  "Core-ChannelGroup": "Laser",
  "PositionIndex": 0,
  "WaitInterval": null,
  "COM2-DelayBetweenCharsMs": "0.0000",
  "PixelSizeUm": 0,
  "ZeissReflectorTurret-Description": "Reflector Turret",
  "CSUX-DriveSpeed-Run": "On",
  "ZeissReflectedLightShutter-State": "0",
  "Andor-Shutter Opening Time": "20",
  "Summary": {
    "Slices": 16,
    "InitialPositionList": null,
    "Interval_ms": 0,
    "UUID": "74b0ec55-6bea-4c06-a481-420ad43e7025",
    "UserName": "ColdSpring",
    "Depth": 2,
    "PixelType": "GRAY16",
    "Time": "2023-06-02 15:13:34 +0800",
    "Date": "2023-06-02",
    "z-step_um": 0.7999999999999972,
    "MetadataVersion": 10,
    "PositionIndex": 0,
    "SlicesFirst": false,
    "ChContrastMin": [
      0,
      0
    ],
    "Width": 512,
    "PixelAspect": 1,
    "MicroManagerVersion": "1.4.16",
    "ROI": [
      0,
      0,
      512,
      512
    ],
    "ChNames": [
      "L-488",
      "L-561"
    ],
    "IJType": 1,
    "GridRow": 0,
    "Comment": "",
    "Height": 512,
    "GridColumn": 0,
    "Prefix": "20230602 OSM-3-G444E-GFP; Pdyf-1-osm-3-Scarlet_13",
    "PixelSize_um": 0,
    "Frames": 1,
    "BitDepth": 14,
    "KeepShutterOpenChannels": false,
    "Source": "Micro-Manager",
    "Channels": 2,
    "ComputerName": "T3610-MP",
    "CustomIntervals_ms": [],
    "KeepShutterOpenSlices": false,
    "ChColors": [
      -16724941,
      -3407617
    ],
    "TimeFirst": false,
    "ChContrastMax": [
      65536,
      65536
    ],
    "Positions": 1,
    "Directory": "Y:\\XC\\20230602 OSM-3-G444E-GFP; Pdyf-1-osm-3-Scarlet"
  },
  "Source": "Andor",
  "XYStage-OverShoot(um)": "0.0000",
  "XYStage-Wait_Cycles": "0",
  "COM4-StopBits": "1",
  "Andor-Binning": "1",
  "Andor-FrameTransfer Help": "Should only turn on FrameTransfer if using Burst or Live mode.",
  "COM4-DataBits": "8",
  "ZeissTransmittedLightShutter-Name": "ZeissTransmittedLightShutter",
  "XYStage-MotorOnOff": "On",
  "Andor-SpuriousNoiseFilter": "None",
  "Andor-Shutter": "Open",
  "Andor-OptAcquireMode": "",
  "COM2-AnswerTimeout": "500.0000",
  "COM5-DataBits": "8",
  "Binning": "1",
  "Andor-ReadoutTime": "35",
  "Andor-Description": "Andor camera adapter",
  "Wheel-A-Speed": "3",
  "COM4-DelayBetweenCharsMs": "0.0000",
  "COM5-Parity": "None",
  "Andor-Advanced | Snap Image Additional Delay (ms)": "0",
  "Andor-Exposure": "200.00",
  "COM5-Description": "Serial port driver (boost:asio)",
  "Andor-TransposeCorrection": "0",
  "COM4-Description": "Serial port driver (boost:asio)",
  "COM8-Verbose": "1",
  "CSUX-DriveSpeed-Description": "CSUX Drive Speed",
  "Andor-VerticalSpeed": "3.30",
  "XYStage-TransposeMirrorY": "0",
  "XPositionUm": -26368.3,
  "XYStage-TransposeMirrorX": "0",
  "ZeissFocusAxis-Velocity-Acceleration": "Fast",
  "COM2-Handshaking": "Off",
  "ZeissReflectorTurret-Label": "4-100 % Mirror",
  "COM6-DataBits": "8",
  "FileName": "img_000000000_L-488_004.tif",
  "Andor-CCDTemperature": "-69",
  "Core-Galvo": "Undefined",
  "Position": "Default",
  "COM8-BaudRate": "19200",
  "Andor-VerticalClockVoltage": "Normal",
  "COM8-Handshaking": "Off",
  "CameraChannelIndex": 0,
  "SliceIndex": 4,
  "ZPositionUm": 49.282000000000004,
  "Core-Focus": "ZeissFocusAxis",
  "Andor-ReadoutMode": "10.000 MHz",
  "Channel": "L-488",
  "AAAOTF-Description": "AA AOTF Shutter Controller driver adapter",
  "CSUX-Shutter-Name": "CSUX-Shutter",
  "COM5-Name": "COM5",
  "FrameIndex": 0,
  "XYStage-Version": "Version: USB-9.2e ",
  "COM6-BaudRate": "57600",
  "XYStage-Backlash-B": "0.0400",
  "COM6-Description": "Serial port driver (boost:asio)",
  "COM8-Name": "COM8",
  "COM2-Description": "Serial port driver (boost:asio)",
  "Andor-ActualInterval-ms": "235.60",
  "AAAOTF-State": "0",
  "Andor-PixelType": "16bit",
  "COM2-Name": "COM2",
  "Camera": "",
  "COM4-Parity": "None",
  "Core-ImageProcessor": "",
  "Wheel-A-ClosedPosition": "",
  "CSUX-Shutter-Description": "CSUX Shutter",
  "Andor-Output_Amplifier": "Electron Multiplying",
  "XYStage-StepSizeY_um": "0.0100",
  "AAAOTF-Channel": "2",
  "ZeissFocusAxis-Position": "47.1680",
  "Core-AutoShutter": "1",
  "ZeissTransmittedLightShutter-State": "0",
  "NextFrame": 0,
  "Core-XYStage": "XYStage",
  "COM8-Parity": "None",
  "COM6-StopBits": "1",
  "Time": "2023-06-02 15:13:37 +0800",
  "COM4-Name": "COM4",
  "Andor-Isolated Crop Mode": "Off",
  "ZeissScope-AnswerTimeOut": "250.0000",
  "COM4-BaudRate": "9600",
  "Andor-CCDTemperatureSetPoint": "-70",
  "Core-AutoFocus": "",
  "COM2-Verbose": "1",
  "CSUX-Shutter-State": "Open",
  "BitDepth": 14,
  "Slice": 4,
  "COM6-Verbose": "1",
  "XYStage-JoyStick Slow Speed": "5",
  "COM4-Verbose": "1",
  "AAAOTF-Maximum intensity (dB)": "1900",
  "ZeissScope-Microscope Version": "Application version: ",
  "ChannelIndex": 0,
  "Core-Shutter": "AAAOTF",
  "Wheel-A-State": "4",
  "ZeissReflectorTurret-Name": "ZeissReflectorTurret",
  "Core-TimeoutMs": "5000",
  "XYStage-JoyStick Fast Speed": "60",
  "XYStage-Maximum Speed (Do Not Change)": "7.5000",
  "ElapsedTime-ms": 3825,
  "AAAOTF-Name": "AAAOTF",
  "Wheel-A-Description": "Sutter Lambda filter wheel adapter",
  "Frame": 0,
  "Width": 512,
  "COM5-Handshaking": "Off",
  "PositionName": null,
  "ZeissReflectorTurret-State": "3",
  "Height": 512,
  "Andor-TransposeMirrorX": "0",
  "Andor-TransposeMirrorY": "0",
  "COM2-BaudRate": "9600",
  "Wheel-A-Delay_ms": "0.0000",
  "COM6-Handshaking": "Off",
  "COM8-DataBits": "8",
  "COM5-DelayBetweenCharsMs": "0.0000",
  "CSUX-DriveSpeed-Name": "CSUX-DriveSpeed",
  "XYStage-Description": "ASI XY stage driver adapter",
  "COM4-Handshaking": "Off",
  "Andor-FrameTransfer": "Off",
  "PixelType": "GRAY16",
  "Andor-TransposeXY": "0",
  "COM4-AnswerTimeout": "500.0000",
  "COM2-Parity": "None",
  "COM8-StopBits": "1",
  "Andor-CCDTemperature Help": "Wait for temperature to stabilize before acquisition.",
  "YPositionUm": -2328,
  "COM6-AnswerTimeout": "500.0000",
  "Andor-TimeOut": "10000",
  "Andor-Trigger": "Software",
  "COM8-Description": "Serial port driver (boost:asio)",
  "COM6-Name": "COM6",
  "XYStage-JoyStick Reverse": "Off",
  "Andor-OptAcquireMode Description": "",
  "XYStage-FinishError-PCROS(nm)": "24.0000"
},
"FrameKey-0-1-4": {
  "CSUX-DriveSpeed-State": "3375",
  "Core-Initialize": "1",
  "Andor-FanMode": "Full",
  "Andor-SpuriousNoiseFilterDescription": "Recommended Range",
  "Andor-BaselineClamp": "Enabled",
  "ZeissTransmittedLightShutter-Description": "Zeiss Transmitted Light Shutter",
  "ZeissReflectedLightShutter-Description": "Zeiss Reflected Light Shutter",
  "Andor-CountConvert": "Counts",
  "XYStage-Speed-S": "5.7459",
  "ROI": "0-0-512-512",
  "Andor-SpuriousNoiseFilterThreshold": "767668922317063230000000000000000000000000000000000000000000",
  "COM5-AnswerTimeout": "8000.0000",
  "COM5-StopBits": "1",
  "Andor-Region of Interest": "Full Image",
  "XYStage-Error-E(nm)": "400.0000",
  "XYStage-StepSizeX_um": "0.0100",
  "CSUX-Hub-Name": "CSUX-Hub",
  "Andor-Advanced | Snap Image Timing Mode": "Delay for Exposure",
  "SlicePosition": 49.282000000000004,
  "Andor-CoolerMode": "Fan off at shutdown",
  "Exposure-ms": 200,
  "COM6-DelayBetweenCharsMs": "0.0000",
  "ZeissScope-Description": "Zeiss microscope CAN bus adapter",
  "COM6-Parity": "None",
  "ZeissFocusAxis-Move Mode": "Direct move to target",
  "CSUX-DriveSpeed-AutoAdjust": "0.0000",
  "Wheel-A-Busy": "0",
  "Andor-Pre-Amp-Gain": "4.9x",
  "XYStage-Name": "XYStage",
  "Andor-Shutter Closing Time": "20",
  "CSUX-Hub-Port": "COM5",
  "Andor-EMSwitch": "On",
  "COM2-DataBits": "8",
  "COM2-StopBits": "1",
  "AxisPositions": null,
  "COM5-BaudRate": "115200",
  "Andor-1. Camera Information : | Type | Model | Serial No. |": "| iXon | DU897_BV | 8593 |",
  "ZeissReflectedLightShutter-Name": "ZeissReflectedLightShutter",
  "ZeissScope-Port": "COM6",
  "ZeissScope-Name": "ZeissScope",
  "XYStage-Port": "COM4",
  "COM5-Verbose": "1",
  "CSUX-Hub-Description": "Yokogawa CSUX hub",
  "AAAOTF-Power (% of max)": "30.8000",
  "COM8-DelayBetweenCharsMs": "0.0000",
  "AAAOTF-Port": "COM8",
  "Wheel-A-Label": "Filter-4",
  "COM8-AnswerTimeout": "500.0000",
  "Andor-Camera": "| iXon | DU897_BV | 8593 |",
  "Andor-Gain": "344",
  "UUID": "9666971b-fbf9-4b0b-a821-9655a85fd0a5",
  "Core-Camera": "Andor",
  "Core-SLM": "",
  "Wheel-A-Name": "Wheel-A",
  "Andor-CountConvertWavelength": "0.0000",
  "Andor-Shutter TTL Value": "High to Open",
  "Wheel-A-Port": "COM2",
  "Core-ChannelGroup": "Laser",
  "PositionIndex": 0,
  "WaitInterval": null,
  "COM2-DelayBetweenCharsMs": "0.0000",
  "PixelSizeUm": 0,
  "ZeissReflectorTurret-Description": "Reflector Turret",
  "CSUX-DriveSpeed-Run": "On",
  "ZeissReflectedLightShutter-State": "0",
  "Andor-Shutter Opening Time": "20",
  "Summary": {
    "Slices": 16,
    "InitialPositionList": null,
    "Interval_ms": 0,
    "UUID": "74b0ec55-6bea-4c06-a481-420ad43e7025",
    "UserName": "ColdSpring",
    "Depth": 2,
    "PixelType": "GRAY16",
    "Time": "2023-06-02 15:13:34 +0800",
    "Date": "2023-06-02",
    "z-step_um": 0.7999999999999972,
    "MetadataVersion": 10,
    "PositionIndex": 0,
    "SlicesFirst": false,
    "ChContrastMin": [
      0,
      0
    ],
    "Width": 512,
    "PixelAspect": 1,
    "MicroManagerVersion": "1.4.16",
    "ROI": [
      0,
      0,
      512,
      512
    ],
    "ChNames": [
      "L-488",
      "L-561"
    ],
    "IJType": 1,
    "GridRow": 0,
    "Comment": "",
    "Height": 512,
    "GridColumn": 0,
    "Prefix": "20230602 OSM-3-G444E-GFP; Pdyf-1-osm-3-Scarlet_13",
    "PixelSize_um": 0,
    "Frames": 1,
    "BitDepth": 14,
    "KeepShutterOpenChannels": false,
    "Source": "Micro-Manager",
    "Channels": 2,
    "ComputerName": "T3610-MP",
    "CustomIntervals_ms": [],
    "KeepShutterOpenSlices": false,
    "ChColors": [
      -16724941,
      -3407617
    ],
    "TimeFirst": false,
    "ChContrastMax": [
      65536,
      65536
    ],
    "Positions": 1,
    "Directory": "Y:\\XC\\20230602 OSM-3-G444E-GFP; Pdyf-1-osm-3-Scarlet"
  },
  "Source": "Andor",
  "XYStage-OverShoot(um)": "0.0000",
  "XYStage-Wait_Cycles": "0",
  "COM4-StopBits": "1",
  "Andor-Binning": "1",
  "Andor-FrameTransfer Help": "Should only turn on FrameTransfer if using Burst or Live mode.",
  "COM4-DataBits": "8",
  "ZeissTransmittedLightShutter-Name": "ZeissTransmittedLightShutter",
  "XYStage-MotorOnOff": "On",
  "Andor-SpuriousNoiseFilter": "None",
  "Andor-Shutter": "Open",
  "Andor-OptAcquireMode": "",
  "COM2-AnswerTimeout": "500.0000",
  "COM5-DataBits": "8",
  "Binning": "1",
  "Andor-ReadoutTime": "35",
  "Andor-Description": "Andor camera adapter",
  "Wheel-A-Speed": "3",
  "COM4-DelayBetweenCharsMs": "0.0000",
  "COM5-Parity": "None",
  "Andor-Advanced | Snap Image Additional Delay (ms)": "0",
  "Andor-Exposure": "200.00",
  "COM5-Description": "Serial port driver (boost:asio)",
  "Andor-TransposeCorrection": "0",
  "COM4-Description": "Serial port driver (boost:asio)",
  "COM8-Verbose": "1",
  "CSUX-DriveSpeed-Description": "CSUX Drive Speed",
  "Andor-VerticalSpeed": "3.30",
  "XYStage-TransposeMirrorY": "0",
  "XPositionUm": -26368.3,
  "XYStage-TransposeMirrorX": "0",
  "ZeissFocusAxis-Velocity-Acceleration": "Fast",
  "COM2-Handshaking": "Off",
  "ZeissReflectorTurret-Label": "4-100 % Mirror",
  "COM6-DataBits": "8",
  "FileName": "img_000000000_L-561_004.tif",
  "Andor-CCDTemperature": "-69",
  "Core-Galvo": "Undefined",
  "Position": "Default",
  "COM8-BaudRate": "19200",
  "Andor-VerticalClockVoltage": "Normal",
  "COM8-Handshaking": "Off",
  "CameraChannelIndex": 0,
  "SliceIndex": 4,
  "ZPositionUm": 49.282000000000004,
  "Core-Focus": "ZeissFocusAxis",
  "Andor-ReadoutMode": "10.000 MHz",
  "Channel": "L-561",
  "AAAOTF-Description": "AA AOTF Shutter Controller driver adapter",
  "CSUX-Shutter-Name": "CSUX-Shutter",
  "COM5-Name": "COM5",
  "FrameIndex": 0,
  "XYStage-Version": "Version: USB-9.2e ",
  "COM6-BaudRate": "57600",
  "XYStage-Backlash-B": "0.0400",
  "COM6-Description": "Serial port driver (boost:asio)",
  "COM8-Name": "COM8",
  "COM2-Description": "Serial port driver (boost:asio)",
  "Andor-ActualInterval-ms": "235.60",
  "AAAOTF-State": "0",
  "Andor-PixelType": "16bit",
  "COM2-Name": "COM2",
  "Camera": "",
  "COM4-Parity": "None",
  "Core-ImageProcessor": "",
  "Wheel-A-ClosedPosition": "",
  "CSUX-Shutter-Description": "CSUX Shutter",
  "Andor-Output_Amplifier": "Electron Multiplying",
  "XYStage-StepSizeY_um": "0.0100",
  "AAAOTF-Channel": "3",
  "ZeissFocusAxis-Position": "47.1680",
  "Core-AutoShutter": "1",
  "ZeissTransmittedLightShutter-State": "0",
  "NextFrame": 0,
  "Core-XYStage": "XYStage",
  "COM8-Parity": "None",
  "COM6-StopBits": "1",
  "Time": "2023-06-02 15:13:37 +0800",
  "COM4-Name": "COM4",
  "Andor-Isolated Crop Mode": "Off",
  "ZeissScope-AnswerTimeOut": "250.0000",
  "COM4-BaudRate": "9600",
  "Andor-CCDTemperatureSetPoint": "-70",
  "Core-AutoFocus": "",
  "COM2-Verbose": "1",
  "CSUX-Shutter-State": "Open",
  "BitDepth": 14,
  "Slice": 4,
  "COM6-Verbose": "1",
  "XYStage-JoyStick Slow Speed": "5",
  "COM4-Verbose": "1",
  "AAAOTF-Maximum intensity (dB)": "1900",
  "ZeissScope-Microscope Version": "Application version: ",
  "ChannelIndex": 1,
  "Core-Shutter": "AAAOTF",
  "Wheel-A-State": "4",
  "ZeissReflectorTurret-Name": "ZeissReflectorTurret",
  "Core-TimeoutMs": "5000",
  "XYStage-JoyStick Fast Speed": "60",
  "XYStage-Maximum Speed (Do Not Change)": "7.5000",
  "ElapsedTime-ms": 4179,
  "AAAOTF-Name": "AAAOTF",
  "Wheel-A-Description": "Sutter Lambda filter wheel adapter",
  "Frame": 0,
  "Width": 512,
  "COM5-Handshaking": "Off",
  "PositionName": null,
  "ZeissReflectorTurret-State": "3",
  "Height": 512,
  "Andor-TransposeMirrorX": "0",
  "Andor-TransposeMirrorY": "0",
  "COM2-BaudRate": "9600",
  "Wheel-A-Delay_ms": "0.0000",
  "COM6-Handshaking": "Off",
  "COM8-DataBits": "8",
  "COM5-DelayBetweenCharsMs": "0.0000",
  "CSUX-DriveSpeed-Name": "CSUX-DriveSpeed",
  "XYStage-Description": "ASI XY stage driver adapter",
  "COM4-Handshaking": "Off",
  "Andor-FrameTransfer": "Off",
  "PixelType": "GRAY16",
  "Andor-TransposeXY": "0",
  "COM4-AnswerTimeout": "500.0000",
  "COM2-Parity": "None",
  "COM8-StopBits": "1",
  "Andor-CCDTemperature Help": "Wait for temperature to stabilize before acquisition.",
  "YPositionUm": -2328,
  "COM6-AnswerTimeout": "500.0000",
  "Andor-TimeOut": "10000",
  "Andor-Trigger": "Software",
  "COM8-Description": "Serial port driver (boost:asio)",
  "COM6-Name": "COM6",
  "XYStage-JoyStick Reverse": "Off",
  "Andor-OptAcquireMode Description": "",
  "XYStage-FinishError-PCROS(nm)": "24.0000"
},
"FrameKey-0-0-5": {
  "CSUX-DriveSpeed-State": "3375",
  "Core-Initialize": "1",
  "Andor-FanMode": "Full",
  "Andor-SpuriousNoiseFilterDescription": "Recommended Range",
  "Andor-BaselineClamp": "Enabled",
  "ZeissTransmittedLightShutter-Description": "Zeiss Transmitted Light Shutter",
  "ZeissReflectedLightShutter-Description": "Zeiss Reflected Light Shutter",
  "Andor-CountConvert": "Counts",
  "XYStage-Speed-S": "5.7459",
  "ROI": "0-0-512-512",
  "Andor-SpuriousNoiseFilterThreshold": "767668922317063230000000000000000000000000000000000000000000",
  "COM5-AnswerTimeout": "8000.0000",
  "COM5-StopBits": "1",
  "Andor-Region of Interest": "Full Image",
  "XYStage-Error-E(nm)": "400.0000",
  "XYStage-StepSizeX_um": "0.0100",
  "CSUX-Hub-Name": "CSUX-Hub",
  "Andor-Advanced | Snap Image Timing Mode": "Delay for Exposure",
  "SlicePosition": 50.082,
  "Andor-CoolerMode": "Fan off at shutdown",
  "Exposure-ms": 200,
  "COM6-DelayBetweenCharsMs": "0.0000",
  "ZeissScope-Description": "Zeiss microscope CAN bus adapter",
  "COM6-Parity": "None",
  "ZeissFocusAxis-Move Mode": "Direct move to target",
  "CSUX-DriveSpeed-AutoAdjust": "0.0000",
  "Wheel-A-Busy": "0",
  "Andor-Pre-Amp-Gain": "4.9x",
  "XYStage-Name": "XYStage",
  "Andor-Shutter Closing Time": "20",
  "CSUX-Hub-Port": "COM5",
  "Andor-EMSwitch": "On",
  "COM2-DataBits": "8",
  "COM2-StopBits": "1",
  "AxisPositions": null,
  "COM5-BaudRate": "115200",
  "Andor-1. Camera Information : | Type | Model | Serial No. |": "| iXon | DU897_BV | 8593 |",
  "ZeissReflectedLightShutter-Name": "ZeissReflectedLightShutter",
  "ZeissScope-Port": "COM6",
  "ZeissScope-Name": "ZeissScope",
  "XYStage-Port": "COM4",
  "COM5-Verbose": "1",
  "CSUX-Hub-Description": "Yokogawa CSUX hub",
  "AAAOTF-Power (% of max)": "30.3000",
  "COM8-DelayBetweenCharsMs": "0.0000",
  "AAAOTF-Port": "COM8",
  "Wheel-A-Label": "Filter-3",
  "COM8-AnswerTimeout": "500.0000",
  "Andor-Camera": "| iXon | DU897_BV | 8593 |",
  "Andor-Gain": "344",
  "UUID": "b542853e-f2e8-4ccb-8c48-52f36ffd5a58",
  "Core-Camera": "Andor",
  "Core-SLM": "",
  "Wheel-A-Name": "Wheel-A",
  "Andor-CountConvertWavelength": "0.0000",
  "Andor-Shutter TTL Value": "High to Open",
  "Wheel-A-Port": "COM2",
  "Core-ChannelGroup": "Laser",
  "PositionIndex": 0,
  "WaitInterval": null,
  "COM2-DelayBetweenCharsMs": "0.0000",
  "PixelSizeUm": 0,
  "ZeissReflectorTurret-Description": "Reflector Turret",
  "CSUX-DriveSpeed-Run": "On",
  "ZeissReflectedLightShutter-State": "0",
  "Andor-Shutter Opening Time": "20",
  "Summary": {
    "Slices": 16,
    "InitialPositionList": null,
    "Interval_ms": 0,
    "UUID": "74b0ec55-6bea-4c06-a481-420ad43e7025",
    "UserName": "ColdSpring",
    "Depth": 2,
    "PixelType": "GRAY16",
    "Time": "2023-06-02 15:13:34 +0800",
    "Date": "2023-06-02",
    "z-step_um": 0.7999999999999972,
    "MetadataVersion": 10,
    "PositionIndex": 0,
    "SlicesFirst": false,
    "ChContrastMin": [
      0,
      0
    ],
    "Width": 512,
    "PixelAspect": 1,
    "MicroManagerVersion": "1.4.16",
    "ROI": [
      0,
      0,
      512,
      512
    ],
    "ChNames": [
      "L-488",
      "L-561"
    ],
    "IJType": 1,
    "GridRow": 0,
    "Comment": "",
    "Height": 512,
    "GridColumn": 0,
    "Prefix": "20230602 OSM-3-G444E-GFP; Pdyf-1-osm-3-Scarlet_13",
    "PixelSize_um": 0,
    "Frames": 1,
    "BitDepth": 14,
    "KeepShutterOpenChannels": false,
    "Source": "Micro-Manager",
    "Channels": 2,
    "ComputerName": "T3610-MP",
    "CustomIntervals_ms": [],
    "KeepShutterOpenSlices": false,
    "ChColors": [
      -16724941,
      -3407617
    ],
    "TimeFirst": false,
    "ChContrastMax": [
      65536,
      65536
    ],
    "Positions": 1,
    "Directory": "Y:\\XC\\20230602 OSM-3-G444E-GFP; Pdyf-1-osm-3-Scarlet"
  },
  "Source": "Andor",
  "XYStage-OverShoot(um)": "0.0000",
  "XYStage-Wait_Cycles": "0",
  "COM4-StopBits": "1",
  "Andor-Binning": "1",
  "Andor-FrameTransfer Help": "Should only turn on FrameTransfer if using Burst or Live mode.",
  "COM4-DataBits": "8",
  "ZeissTransmittedLightShutter-Name": "ZeissTransmittedLightShutter",
  "XYStage-MotorOnOff": "On",
  "Andor-SpuriousNoiseFilter": "None",
  "Andor-Shutter": "Open",
  "Andor-OptAcquireMode": "",
  "COM2-AnswerTimeout": "500.0000",
  "COM5-DataBits": "8",
  "Binning": "1",
  "Andor-ReadoutTime": "35",
  "Andor-Description": "Andor camera adapter",
  "Wheel-A-Speed": "3",
  "COM4-DelayBetweenCharsMs": "0.0000",
  "COM5-Parity": "None",
  "Andor-Advanced | Snap Image Additional Delay (ms)": "0",
  "Andor-Exposure": "200.00",
  "COM5-Description": "Serial port driver (boost:asio)",
  "Andor-TransposeCorrection": "0",
  "COM4-Description": "Serial port driver (boost:asio)",
  "COM8-Verbose": "1",
  "CSUX-DriveSpeed-Description": "CSUX Drive Speed",
  "Andor-VerticalSpeed": "3.30",
  "XYStage-TransposeMirrorY": "0",
  "XPositionUm": -26368.3,
  "XYStage-TransposeMirrorX": "0",
  "ZeissFocusAxis-Velocity-Acceleration": "Fast",
  "COM2-Handshaking": "Off",
  "ZeissReflectorTurret-Label": "4-100 % Mirror",
  "COM6-DataBits": "8",
  "FileName": "img_000000000_L-488_005.tif",
  "Andor-CCDTemperature": "-69",
  "Core-Galvo": "Undefined",
  "Position": "Default",
  "COM8-BaudRate": "19200",
  "Andor-VerticalClockVoltage": "Normal",
  "COM8-Handshaking": "Off",
  "CameraChannelIndex": 0,
  "SliceIndex": 5,
  "ZPositionUm": 50.082,
  "Core-Focus": "ZeissFocusAxis",
  "Andor-ReadoutMode": "10.000 MHz",
  "Channel": "L-488",
  "AAAOTF-Description": "AA AOTF Shutter Controller driver adapter",
  "CSUX-Shutter-Name": "CSUX-Shutter",
  "COM5-Name": "COM5",
  "FrameIndex": 0,
  "XYStage-Version": "Version: USB-9.2e ",
  "COM6-BaudRate": "57600",
  "XYStage-Backlash-B": "0.0400",
  "COM6-Description": "Serial port driver (boost:asio)",
  "COM8-Name": "COM8",
  "COM2-Description": "Serial port driver (boost:asio)",
  "Andor-ActualInterval-ms": "235.60",
  "AAAOTF-State": "0",
  "Andor-PixelType": "16bit",
  "COM2-Name": "COM2",
  "Camera": "",
  "COM4-Parity": "None",
  "Core-ImageProcessor": "",
  "Wheel-A-ClosedPosition": "",
  "CSUX-Shutter-Description": "CSUX Shutter",
  "Andor-Output_Amplifier": "Electron Multiplying",
  "XYStage-StepSizeY_um": "0.0100",
  "AAAOTF-Channel": "2",
  "ZeissFocusAxis-Position": "47.1680",
  "Core-AutoShutter": "1",
  "ZeissTransmittedLightShutter-State": "0",
  "NextFrame": 0,
  "Core-XYStage": "XYStage",
  "COM8-Parity": "None",
  "COM6-StopBits": "1",
  "Time": "2023-06-02 15:13:38 +0800",
  "COM4-Name": "COM4",
  "Andor-Isolated Crop Mode": "Off",
  "ZeissScope-AnswerTimeOut": "250.0000",
  "COM4-BaudRate": "9600",
  "Andor-CCDTemperatureSetPoint": "-70",
  "Core-AutoFocus": "",
  "COM2-Verbose": "1",
  "CSUX-Shutter-State": "Open",
  "BitDepth": 14,
  "Slice": 5,
  "COM6-Verbose": "1",
  "XYStage-JoyStick Slow Speed": "5",
  "COM4-Verbose": "1",
  "AAAOTF-Maximum intensity (dB)": "1900",
  "ZeissScope-Microscope Version": "Application version: ",
  "ChannelIndex": 0,
  "Core-Shutter": "AAAOTF",
  "Wheel-A-State": "4",
  "ZeissReflectorTurret-Name": "ZeissReflectorTurret",
  "Core-TimeoutMs": "5000",
  "XYStage-JoyStick Fast Speed": "60",
  "XYStage-Maximum Speed (Do Not Change)": "7.5000",
  "ElapsedTime-ms": 4621,
  "AAAOTF-Name": "AAAOTF",
  "Wheel-A-Description": "Sutter Lambda filter wheel adapter",
  "Frame": 0,
  "Width": 512,
  "COM5-Handshaking": "Off",
  "PositionName": null,
  "ZeissReflectorTurret-State": "3",
  "Height": 512,
  "Andor-TransposeMirrorX": "0",
  "Andor-TransposeMirrorY": "0",
  "COM2-BaudRate": "9600",
  "Wheel-A-Delay_ms": "0.0000",
  "COM6-Handshaking": "Off",
  "COM8-DataBits": "8",
  "COM5-DelayBetweenCharsMs": "0.0000",
  "CSUX-DriveSpeed-Name": "CSUX-DriveSpeed",
  "XYStage-Description": "ASI XY stage driver adapter",
  "COM4-Handshaking": "Off",
  "Andor-FrameTransfer": "Off",
  "PixelType": "GRAY16",
  "Andor-TransposeXY": "0",
  "COM4-AnswerTimeout": "500.0000",
  "COM2-Parity": "None",
  "COM8-StopBits": "1",
  "Andor-CCDTemperature Help": "Wait for temperature to stabilize before acquisition.",
  "YPositionUm": -2328,
  "COM6-AnswerTimeout": "500.0000",
  "Andor-TimeOut": "10000",
  "Andor-Trigger": "Software",
  "COM8-Description": "Serial port driver (boost:asio)",
  "COM6-Name": "COM6",
  "XYStage-JoyStick Reverse": "Off",
  "Andor-OptAcquireMode Description": "",
  "XYStage-FinishError-PCROS(nm)": "24.0000"
},
"FrameKey-0-1-5": {
  "CSUX-DriveSpeed-State": "3375",
  "Core-Initialize": "1",
  "Andor-FanMode": "Full",
  "Andor-SpuriousNoiseFilterDescription": "Recommended Range",
  "Andor-BaselineClamp": "Enabled",
  "ZeissTransmittedLightShutter-Description": "Zeiss Transmitted Light Shutter",
  "ZeissReflectedLightShutter-Description": "Zeiss Reflected Light Shutter",
  "Andor-CountConvert": "Counts",
  "XYStage-Speed-S": "5.7459",
  "ROI": "0-0-512-512",
  "Andor-SpuriousNoiseFilterThreshold": "767668922317063230000000000000000000000000000000000000000000",
  "COM5-AnswerTimeout": "8000.0000",
  "COM5-StopBits": "1",
  "Andor-Region of Interest": "Full Image",
  "XYStage-Error-E(nm)": "400.0000",
  "XYStage-StepSizeX_um": "0.0100",
  "CSUX-Hub-Name": "CSUX-Hub",
  "Andor-Advanced | Snap Image Timing Mode": "Delay for Exposure",
  "SlicePosition": 50.082,
  "Andor-CoolerMode": "Fan off at shutdown",
  "Exposure-ms": 200,
  "COM6-DelayBetweenCharsMs": "0.0000",
  "ZeissScope-Description": "Zeiss microscope CAN bus adapter",
  "COM6-Parity": "None",
  "ZeissFocusAxis-Move Mode": "Direct move to target",
  "CSUX-DriveSpeed-AutoAdjust": "0.0000",
  "Wheel-A-Busy": "0",
  "Andor-Pre-Amp-Gain": "4.9x",
  "XYStage-Name": "XYStage",
  "Andor-Shutter Closing Time": "20",
  "CSUX-Hub-Port": "COM5",
  "Andor-EMSwitch": "On",
  "COM2-DataBits": "8",
  "COM2-StopBits": "1",
  "AxisPositions": null,
  "COM5-BaudRate": "115200",
  "Andor-1. Camera Information : | Type | Model | Serial No. |": "| iXon | DU897_BV | 8593 |",
  "ZeissReflectedLightShutter-Name": "ZeissReflectedLightShutter",
  "ZeissScope-Port": "COM6",
  "ZeissScope-Name": "ZeissScope",
  "XYStage-Port": "COM4",
  "COM5-Verbose": "1",
  "CSUX-Hub-Description": "Yokogawa CSUX hub",
  "AAAOTF-Power (% of max)": "30.8000",
  "COM8-DelayBetweenCharsMs": "0.0000",
  "AAAOTF-Port": "COM8",
  "Wheel-A-Label": "Filter-4",
  "COM8-AnswerTimeout": "500.0000",
  "Andor-Camera": "| iXon | DU897_BV | 8593 |",
  "Andor-Gain": "344",
  "UUID": "92e086f6-b5ea-4937-b9fa-c65d998c9dd7",
  "Core-Camera": "Andor",
  "Core-SLM": "",
  "Wheel-A-Name": "Wheel-A",
  "Andor-CountConvertWavelength": "0.0000",
  "Andor-Shutter TTL Value": "High to Open",
  "Wheel-A-Port": "COM2",
  "Core-ChannelGroup": "Laser",
  "PositionIndex": 0,
  "WaitInterval": null,
  "COM2-DelayBetweenCharsMs": "0.0000",
  "PixelSizeUm": 0,
  "ZeissReflectorTurret-Description": "Reflector Turret",
  "CSUX-DriveSpeed-Run": "On",
  "ZeissReflectedLightShutter-State": "0",
  "Andor-Shutter Opening Time": "20",
  "Summary": {
    "Slices": 16,
    "InitialPositionList": null,
    "Interval_ms": 0,
    "UUID": "74b0ec55-6bea-4c06-a481-420ad43e7025",
    "UserName": "ColdSpring",
    "Depth": 2,
    "PixelType": "GRAY16",
    "Time": "2023-06-02 15:13:34 +0800",
    "Date": "2023-06-02",
    "z-step_um": 0.7999999999999972,
    "MetadataVersion": 10,
    "PositionIndex": 0,
    "SlicesFirst": false,
    "ChContrastMin": [
      0,
      0
    ],
    "Width": 512,
    "PixelAspect": 1,
    "MicroManagerVersion": "1.4.16",
    "ROI": [
      0,
      0,
      512,
      512
    ],
    "ChNames": [
      "L-488",
      "L-561"
    ],
    "IJType": 1,
    "GridRow": 0,
    "Comment": "",
    "Height": 512,
    "GridColumn": 0,
    "Prefix": "20230602 OSM-3-G444E-GFP; Pdyf-1-osm-3-Scarlet_13",
    "PixelSize_um": 0,
    "Frames": 1,
    "BitDepth": 14,
    "KeepShutterOpenChannels": false,
    "Source": "Micro-Manager",
    "Channels": 2,
    "ComputerName": "T3610-MP",
    "CustomIntervals_ms": [],
    "KeepShutterOpenSlices": false,
    "ChColors": [
      -16724941,
      -3407617
    ],
    "TimeFirst": false,
    "ChContrastMax": [
      65536,
      65536
    ],
    "Positions": 1,
    "Directory": "Y:\\XC\\20230602 OSM-3-G444E-GFP; Pdyf-1-osm-3-Scarlet"
  },
  "Source": "Andor",
  "XYStage-OverShoot(um)": "0.0000",
  "XYStage-Wait_Cycles": "0",
  "COM4-StopBits": "1",
  "Andor-Binning": "1",
  "Andor-FrameTransfer Help": "Should only turn on FrameTransfer if using Burst or Live mode.",
  "COM4-DataBits": "8",
  "ZeissTransmittedLightShutter-Name": "ZeissTransmittedLightShutter",
  "XYStage-MotorOnOff": "On",
  "Andor-SpuriousNoiseFilter": "None",
  "Andor-Shutter": "Open",
  "Andor-OptAcquireMode": "",
  "COM2-AnswerTimeout": "500.0000",
  "COM5-DataBits": "8",
  "Binning": "1",
  "Andor-ReadoutTime": "35",
  "Andor-Description": "Andor camera adapter",
  "Wheel-A-Speed": "3",
  "COM4-DelayBetweenCharsMs": "0.0000",
  "COM5-Parity": "None",
  "Andor-Advanced | Snap Image Additional Delay (ms)": "0",
  "Andor-Exposure": "200.00",
  "COM5-Description": "Serial port driver (boost:asio)",
  "Andor-TransposeCorrection": "0",
  "COM4-Description": "Serial port driver (boost:asio)",
  "COM8-Verbose": "1",
  "CSUX-DriveSpeed-Description": "CSUX Drive Speed",
  "Andor-VerticalSpeed": "3.30",
  "XYStage-TransposeMirrorY": "0",
  "XPositionUm": -26368.3,
  "XYStage-TransposeMirrorX": "0",
  "ZeissFocusAxis-Velocity-Acceleration": "Fast",
  "COM2-Handshaking": "Off",
  "ZeissReflectorTurret-Label": "4-100 % Mirror",
  "COM6-DataBits": "8",
  "FileName": "img_000000000_L-561_005.tif",
  "Andor-CCDTemperature": "-69",
  "Core-Galvo": "Undefined",
  "Position": "Default",
  "COM8-BaudRate": "19200",
  "Andor-VerticalClockVoltage": "Normal",
  "COM8-Handshaking": "Off",
  "CameraChannelIndex": 0,
  "SliceIndex": 5,
  "ZPositionUm": 50.082,
  "Core-Focus": "ZeissFocusAxis",
  "Andor-ReadoutMode": "10.000 MHz",
  "Channel": "L-561",
  "AAAOTF-Description": "AA AOTF Shutter Controller driver adapter",
  "CSUX-Shutter-Name": "CSUX-Shutter",
  "COM5-Name": "COM5",
  "FrameIndex": 0,
  "XYStage-Version": "Version: USB-9.2e ",
  "COM6-BaudRate": "57600",
  "XYStage-Backlash-B": "0.0400",
  "COM6-Description": "Serial port driver (boost:asio)",
  "COM8-Name": "COM8",
  "COM2-Description": "Serial port driver (boost:asio)",
  "Andor-ActualInterval-ms": "235.60",
  "AAAOTF-State": "0",
  "Andor-PixelType": "16bit",
  "COM2-Name": "COM2",
  "Camera": "",
  "COM4-Parity": "None",
  "Core-ImageProcessor": "",
  "Wheel-A-ClosedPosition": "",
  "CSUX-Shutter-Description": "CSUX Shutter",
  "Andor-Output_Amplifier": "Electron Multiplying",
  "XYStage-StepSizeY_um": "0.0100",
  "AAAOTF-Channel": "3",
  "ZeissFocusAxis-Position": "47.1680",
  "Core-AutoShutter": "1",
  "ZeissTransmittedLightShutter-State": "0",
  "NextFrame": 0,
  "Core-XYStage": "XYStage",
  "COM8-Parity": "None",
  "COM6-StopBits": "1",
  "Time": "2023-06-02 15:13:38 +0800",
  "COM4-Name": "COM4",
  "Andor-Isolated Crop Mode": "Off",
  "ZeissScope-AnswerTimeOut": "250.0000",
  "COM4-BaudRate": "9600",
  "Andor-CCDTemperatureSetPoint": "-70",
  "Core-AutoFocus": "",
  "COM2-Verbose": "1",
  "CSUX-Shutter-State": "Open",
  "BitDepth": 14,
  "Slice": 5,
  "COM6-Verbose": "1",
  "XYStage-JoyStick Slow Speed": "5",
  "COM4-Verbose": "1",
  "AAAOTF-Maximum intensity (dB)": "1900",
  "ZeissScope-Microscope Version": "Application version: ",
  "ChannelIndex": 1,
  "Core-Shutter": "AAAOTF",
  "Wheel-A-State": "4",
  "ZeissReflectorTurret-Name": "ZeissReflectorTurret",
  "Core-TimeoutMs": "5000",
  "XYStage-JoyStick Fast Speed": "60",
  "XYStage-Maximum Speed (Do Not Change)": "7.5000",
  "ElapsedTime-ms": 4978,
  "AAAOTF-Name": "AAAOTF",
  "Wheel-A-Description": "Sutter Lambda filter wheel adapter",
  "Frame": 0,
  "Width": 512,
  "COM5-Handshaking": "Off",
  "PositionName": null,
  "ZeissReflectorTurret-State": "3",
  "Height": 512,
  "Andor-TransposeMirrorX": "0",
  "Andor-TransposeMirrorY": "0",
  "COM2-BaudRate": "9600",
  "Wheel-A-Delay_ms": "0.0000",
  "COM6-Handshaking": "Off",
  "COM8-DataBits": "8",
  "COM5-DelayBetweenCharsMs": "0.0000",
  "CSUX-DriveSpeed-Name": "CSUX-DriveSpeed",
  "XYStage-Description": "ASI XY stage driver adapter",
  "COM4-Handshaking": "Off",
  "Andor-FrameTransfer": "Off",
  "PixelType": "GRAY16",
  "Andor-TransposeXY": "0",
  "COM4-AnswerTimeout": "500.0000",
  "COM2-Parity": "None",
  "COM8-StopBits": "1",
  "Andor-CCDTemperature Help": "Wait for temperature to stabilize before acquisition.",
  "YPositionUm": -2328,
  "COM6-AnswerTimeout": "500.0000",
  "Andor-TimeOut": "10000",
  "Andor-Trigger": "Software",
  "COM8-Description": "Serial port driver (boost:asio)",
  "COM6-Name": "COM6",
  "XYStage-JoyStick Reverse": "Off",
  "Andor-OptAcquireMode Description": "",
  "XYStage-FinishError-PCROS(nm)": "24.0000"
},
"FrameKey-0-0-6": {
  "CSUX-DriveSpeed-State": "3375",
  "Core-Initialize": "1",
  "Andor-FanMode": "Full",
  "Andor-SpuriousNoiseFilterDescription": "Recommended Range",
  "Andor-BaselineClamp": "Enabled",
  "ZeissTransmittedLightShutter-Description": "Zeiss Transmitted Light Shutter",
  "ZeissReflectedLightShutter-Description": "Zeiss Reflected Light Shutter",
  "Andor-CountConvert": "Counts",
  "XYStage-Speed-S": "5.7459",
  "ROI": "0-0-512-512",
  "Andor-SpuriousNoiseFilterThreshold": "767668922317063230000000000000000000000000000000000000000000",
  "COM5-AnswerTimeout": "8000.0000",
  "COM5-StopBits": "1",
  "Andor-Region of Interest": "Full Image",
  "XYStage-Error-E(nm)": "400.0000",
  "XYStage-StepSizeX_um": "0.0100",
  "CSUX-Hub-Name": "CSUX-Hub",
  "Andor-Advanced | Snap Image Timing Mode": "Delay for Exposure",
  "SlicePosition": 50.882000000000005,
  "Andor-CoolerMode": "Fan off at shutdown",
  "Exposure-ms": 200,
  "COM6-DelayBetweenCharsMs": "0.0000",
  "ZeissScope-Description": "Zeiss microscope CAN bus adapter",
  "COM6-Parity": "None",
  "ZeissFocusAxis-Move Mode": "Direct move to target",
  "CSUX-DriveSpeed-AutoAdjust": "0.0000",
  "Wheel-A-Busy": "0",
  "Andor-Pre-Amp-Gain": "4.9x",
  "XYStage-Name": "XYStage",
  "Andor-Shutter Closing Time": "20",
  "CSUX-Hub-Port": "COM5",
  "Andor-EMSwitch": "On",
  "COM2-DataBits": "8",
  "COM2-StopBits": "1",
  "AxisPositions": null,
  "COM5-BaudRate": "115200",
  "Andor-1. Camera Information : | Type | Model | Serial No. |": "| iXon | DU897_BV | 8593 |",
  "ZeissReflectedLightShutter-Name": "ZeissReflectedLightShutter",
  "ZeissScope-Port": "COM6",
  "ZeissScope-Name": "ZeissScope",
  "XYStage-Port": "COM4",
  "COM5-Verbose": "1",
  "CSUX-Hub-Description": "Yokogawa CSUX hub",
  "AAAOTF-Power (% of max)": "30.3000",
  "COM8-DelayBetweenCharsMs": "0.0000",
  "AAAOTF-Port": "COM8",
  "Wheel-A-Label": "Filter-3",
  "COM8-AnswerTimeout": "500.0000",
  "Andor-Camera": "| iXon | DU897_BV | 8593 |",
  "Andor-Gain": "344",
  "UUID": "c4605127-34f8-4251-82a9-171ed78f8050",
  "Core-Camera": "Andor",
  "Core-SLM": "",
  "Wheel-A-Name": "Wheel-A",
  "Andor-CountConvertWavelength": "0.0000",
  "Andor-Shutter TTL Value": "High to Open",
  "Wheel-A-Port": "COM2",
  "Core-ChannelGroup": "Laser",
  "PositionIndex": 0,
  "WaitInterval": null,
  "COM2-DelayBetweenCharsMs": "0.0000",
  "PixelSizeUm": 0,
  "ZeissReflectorTurret-Description": "Reflector Turret",
  "CSUX-DriveSpeed-Run": "On",
  "ZeissReflectedLightShutter-State": "0",
  "Andor-Shutter Opening Time": "20",
  "Summary": {
    "Slices": 16,
    "InitialPositionList": null,
    "Interval_ms": 0,
    "UUID": "74b0ec55-6bea-4c06-a481-420ad43e7025",
    "UserName": "ColdSpring",
    "Depth": 2,
    "PixelType": "GRAY16",
    "Time": "2023-06-02 15:13:34 +0800",
    "Date": "2023-06-02",
    "z-step_um": 0.7999999999999972,
    "MetadataVersion": 10,
    "PositionIndex": 0,
    "SlicesFirst": false,
    "ChContrastMin": [
      0,
      0
    ],
    "Width": 512,
    "PixelAspect": 1,
    "MicroManagerVersion": "1.4.16",
    "ROI": [
      0,
      0,
      512,
      512
    ],
    "ChNames": [
      "L-488",
      "L-561"
    ],
    "IJType": 1,
    "GridRow": 0,
    "Comment": "",
    "Height": 512,
    "GridColumn": 0,
    "Prefix": "20230602 OSM-3-G444E-GFP; Pdyf-1-osm-3-Scarlet_13",
    "PixelSize_um": 0,
    "Frames": 1,
    "BitDepth": 14,
    "KeepShutterOpenChannels": false,
    "Source": "Micro-Manager",
    "Channels": 2,
    "ComputerName": "T3610-MP",
    "CustomIntervals_ms": [],
    "KeepShutterOpenSlices": false,
    "ChColors": [
      -16724941,
      -3407617
    ],
    "TimeFirst": false,
    "ChContrastMax": [
      65536,
      65536
    ],
    "Positions": 1,
    "Directory": "Y:\\XC\\20230602 OSM-3-G444E-GFP; Pdyf-1-osm-3-Scarlet"
  },
  "Source": "Andor",
  "XYStage-OverShoot(um)": "0.0000",
  "XYStage-Wait_Cycles": "0",
  "COM4-StopBits": "1",
  "Andor-Binning": "1",
  "Andor-FrameTransfer Help": "Should only turn on FrameTransfer if using Burst or Live mode.",
  "COM4-DataBits": "8",
  "ZeissTransmittedLightShutter-Name": "ZeissTransmittedLightShutter",
  "XYStage-MotorOnOff": "On",
  "Andor-SpuriousNoiseFilter": "None",
  "Andor-Shutter": "Open",
  "Andor-OptAcquireMode": "",
  "COM2-AnswerTimeout": "500.0000",
  "COM5-DataBits": "8",
  "Binning": "1",
  "Andor-ReadoutTime": "35",
  "Andor-Description": "Andor camera adapter",
  "Wheel-A-Speed": "3",
  "COM4-DelayBetweenCharsMs": "0.0000",
  "COM5-Parity": "None",
  "Andor-Advanced | Snap Image Additional Delay (ms)": "0",
  "Andor-Exposure": "200.00",
  "COM5-Description": "Serial port driver (boost:asio)",
  "Andor-TransposeCorrection": "0",
  "COM4-Description": "Serial port driver (boost:asio)",
  "COM8-Verbose": "1",
  "CSUX-DriveSpeed-Description": "CSUX Drive Speed",
  "Andor-VerticalSpeed": "3.30",
  "XYStage-TransposeMirrorY": "0",
  "XPositionUm": -26368.3,
  "XYStage-TransposeMirrorX": "0",
  "ZeissFocusAxis-Velocity-Acceleration": "Fast",
  "COM2-Handshaking": "Off",
  "ZeissReflectorTurret-Label": "4-100 % Mirror",
  "COM6-DataBits": "8",
  "FileName": "img_000000000_L-488_006.tif",
  "Andor-CCDTemperature": "-69",
  "Core-Galvo": "Undefined",
  "Position": "Default",
  "COM8-BaudRate": "19200",
  "Andor-VerticalClockVoltage": "Normal",
  "COM8-Handshaking": "Off",
  "CameraChannelIndex": 0,
  "SliceIndex": 6,
  "ZPositionUm": 50.882000000000005,
  "Core-Focus": "ZeissFocusAxis",
  "Andor-ReadoutMode": "10.000 MHz",
  "Channel": "L-488",
  "AAAOTF-Description": "AA AOTF Shutter Controller driver adapter",
  "CSUX-Shutter-Name": "CSUX-Shutter",
  "COM5-Name": "COM5",
  "FrameIndex": 0,
  "XYStage-Version": "Version: USB-9.2e ",
  "COM6-BaudRate": "57600",
  "XYStage-Backlash-B": "0.0400",
  "COM6-Description": "Serial port driver (boost:asio)",
  "COM8-Name": "COM8",
  "COM2-Description": "Serial port driver (boost:asio)",
  "Andor-ActualInterval-ms": "235.60",
  "AAAOTF-State": "0",
  "Andor-PixelType": "16bit",
  "COM2-Name": "COM2",
  "Camera": "",
  "COM4-Parity": "None",
  "Core-ImageProcessor": "",
  "Wheel-A-ClosedPosition": "",
  "CSUX-Shutter-Description": "CSUX Shutter",
  "Andor-Output_Amplifier": "Electron Multiplying",
  "XYStage-StepSizeY_um": "0.0100",
  "AAAOTF-Channel": "2",
  "ZeissFocusAxis-Position": "47.1680",
  "Core-AutoShutter": "1",
  "ZeissTransmittedLightShutter-State": "0",
  "NextFrame": 0,
  "Core-XYStage": "XYStage",
  "COM8-Parity": "None",
  "COM6-StopBits": "1",
  "Time": "2023-06-02 15:13:39 +0800",
  "COM4-Name": "COM4",
  "Andor-Isolated Crop Mode": "Off",
  "ZeissScope-AnswerTimeOut": "250.0000",
  "COM4-BaudRate": "9600",
  "Andor-CCDTemperatureSetPoint": "-70",
  "Core-AutoFocus": "",
  "COM2-Verbose": "1",
  "CSUX-Shutter-State": "Open",
  "BitDepth": 14,
  "Slice": 6,
  "COM6-Verbose": "1",
  "XYStage-JoyStick Slow Speed": "5",
  "COM4-Verbose": "1",
  "AAAOTF-Maximum intensity (dB)": "1900",
  "ZeissScope-Microscope Version": "Application version: ",
  "ChannelIndex": 0,
  "Core-Shutter": "AAAOTF",
  "Wheel-A-State": "4",
  "ZeissReflectorTurret-Name": "ZeissReflectorTurret",
  "Core-TimeoutMs": "5000",
  "XYStage-JoyStick Fast Speed": "60",
  "XYStage-Maximum Speed (Do Not Change)": "7.5000",
  "ElapsedTime-ms": 5405,
  "AAAOTF-Name": "AAAOTF",
  "Wheel-A-Description": "Sutter Lambda filter wheel adapter",
  "Frame": 0,
  "Width": 512,
  "COM5-Handshaking": "Off",
  "PositionName": null,
  "ZeissReflectorTurret-State": "3",
  "Height": 512,
  "Andor-TransposeMirrorX": "0",
  "Andor-TransposeMirrorY": "0",
  "COM2-BaudRate": "9600",
  "Wheel-A-Delay_ms": "0.0000",
  "COM6-Handshaking": "Off",
  "COM8-DataBits": "8",
  "COM5-DelayBetweenCharsMs": "0.0000",
  "CSUX-DriveSpeed-Name": "CSUX-DriveSpeed",
  "XYStage-Description": "ASI XY stage driver adapter",
  "COM4-Handshaking": "Off",
  "Andor-FrameTransfer": "Off",
  "PixelType": "GRAY16",
  "Andor-TransposeXY": "0",
  "COM4-AnswerTimeout": "500.0000",
  "COM2-Parity": "None",
  "COM8-StopBits": "1",
  "Andor-CCDTemperature Help": "Wait for temperature to stabilize before acquisition.",
  "YPositionUm": -2328,
  "COM6-AnswerTimeout": "500.0000",
  "Andor-TimeOut": "10000",
  "Andor-Trigger": "Software",
  "COM8-Description": "Serial port driver (boost:asio)",
  "COM6-Name": "COM6",
  "XYStage-JoyStick Reverse": "Off",
  "Andor-OptAcquireMode Description": "",
  "XYStage-FinishError-PCROS(nm)": "24.0000"
},
"FrameKey-0-1-6": {
  "CSUX-DriveSpeed-State": "3375",
  "Core-Initialize": "1",
  "Andor-FanMode": "Full",
  "Andor-SpuriousNoiseFilterDescription": "Recommended Range",
  "Andor-BaselineClamp": "Enabled",
  "ZeissTransmittedLightShutter-Description": "Zeiss Transmitted Light Shutter",
  "ZeissReflectedLightShutter-Description": "Zeiss Reflected Light Shutter",
  "Andor-CountConvert": "Counts",
  "XYStage-Speed-S": "5.7459",
  "ROI": "0-0-512-512",
  "Andor-SpuriousNoiseFilterThreshold": "767668922317063230000000000000000000000000000000000000000000",
  "COM5-AnswerTimeout": "8000.0000",
  "COM5-StopBits": "1",
  "Andor-Region of Interest": "Full Image",
  "XYStage-Error-E(nm)": "400.0000",
  "XYStage-StepSizeX_um": "0.0100",
  "CSUX-Hub-Name": "CSUX-Hub",
  "Andor-Advanced | Snap Image Timing Mode": "Delay for Exposure",
  "SlicePosition": 50.882000000000005,
  "Andor-CoolerMode": "Fan off at shutdown",
  "Exposure-ms": 200,
  "COM6-DelayBetweenCharsMs": "0.0000",
  "ZeissScope-Description": "Zeiss microscope CAN bus adapter",
  "COM6-Parity": "None",
  "ZeissFocusAxis-Move Mode": "Direct move to target",
  "CSUX-DriveSpeed-AutoAdjust": "0.0000",
  "Wheel-A-Busy": "0",
  "Andor-Pre-Amp-Gain": "4.9x",
  "XYStage-Name": "XYStage",
  "Andor-Shutter Closing Time": "20",
  "CSUX-Hub-Port": "COM5",
  "Andor-EMSwitch": "On",
  "COM2-DataBits": "8",
  "COM2-StopBits": "1",
  "AxisPositions": null,
  "COM5-BaudRate": "115200",
  "Andor-1. Camera Information : | Type | Model | Serial No. |": "| iXon | DU897_BV | 8593 |",
  "ZeissReflectedLightShutter-Name": "ZeissReflectedLightShutter",
  "ZeissScope-Port": "COM6",
  "ZeissScope-Name": "ZeissScope",
  "XYStage-Port": "COM4",
  "COM5-Verbose": "1",
  "CSUX-Hub-Description": "Yokogawa CSUX hub",
  "AAAOTF-Power (% of max)": "30.8000",
  "COM8-DelayBetweenCharsMs": "0.0000",
  "AAAOTF-Port": "COM8",
  "Wheel-A-Label": "Filter-4",
  "COM8-AnswerTimeout": "500.0000",
  "Andor-Camera": "| iXon | DU897_BV | 8593 |",
  "Andor-Gain": "344",
  "UUID": "7364c824-f923-4af5-bef4-d4dda23319e1",
  "Core-Camera": "Andor",
  "Core-SLM": "",
  "Wheel-A-Name": "Wheel-A",
  "Andor-CountConvertWavelength": "0.0000",
  "Andor-Shutter TTL Value": "High to Open",
  "Wheel-A-Port": "COM2",
  "Core-ChannelGroup": "Laser",
  "PositionIndex": 0,
  "WaitInterval": null,
  "COM2-DelayBetweenCharsMs": "0.0000",
  "PixelSizeUm": 0,
  "ZeissReflectorTurret-Description": "Reflector Turret",
  "CSUX-DriveSpeed-Run": "On",
  "ZeissReflectedLightShutter-State": "0",
  "Andor-Shutter Opening Time": "20",
  "Summary": {
    "Slices": 16,
    "InitialPositionList": null,
    "Interval_ms": 0,
    "UUID": "74b0ec55-6bea-4c06-a481-420ad43e7025",
    "UserName": "ColdSpring",
    "Depth": 2,
    "PixelType": "GRAY16",
    "Time": "2023-06-02 15:13:34 +0800",
    "Date": "2023-06-02",
    "z-step_um": 0.7999999999999972,
    "MetadataVersion": 10,
    "PositionIndex": 0,
    "SlicesFirst": false,
    "ChContrastMin": [
      0,
      0
    ],
    "Width": 512,
    "PixelAspect": 1,
    "MicroManagerVersion": "1.4.16",
    "ROI": [
      0,
      0,
      512,
      512
    ],
    "ChNames": [
      "L-488",
      "L-561"
    ],
    "IJType": 1,
    "GridRow": 0,
    "Comment": "",
    "Height": 512,
    "GridColumn": 0,
    "Prefix": "20230602 OSM-3-G444E-GFP; Pdyf-1-osm-3-Scarlet_13",
    "PixelSize_um": 0,
    "Frames": 1,
    "BitDepth": 14,
    "KeepShutterOpenChannels": false,
    "Source": "Micro-Manager",
    "Channels": 2,
    "ComputerName": "T3610-MP",
    "CustomIntervals_ms": [],
    "KeepShutterOpenSlices": false,
    "ChColors": [
      -16724941,
      -3407617
    ],
    "TimeFirst": false,
    "ChContrastMax": [
      65536,
      65536
    ],
    "Positions": 1,
    "Directory": "Y:\\XC\\20230602 OSM-3-G444E-GFP; Pdyf-1-osm-3-Scarlet"
  },
  "Source": "Andor",
  "XYStage-OverShoot(um)": "0.0000",
  "XYStage-Wait_Cycles": "0",
  "COM4-StopBits": "1",
  "Andor-Binning": "1",
  "Andor-FrameTransfer Help": "Should only turn on FrameTransfer if using Burst or Live mode.",
  "COM4-DataBits": "8",
  "ZeissTransmittedLightShutter-Name": "ZeissTransmittedLightShutter",
  "XYStage-MotorOnOff": "On",
  "Andor-SpuriousNoiseFilter": "None",
  "Andor-Shutter": "Open",
  "Andor-OptAcquireMode": "",
  "COM2-AnswerTimeout": "500.0000",
  "COM5-DataBits": "8",
  "Binning": "1",
  "Andor-ReadoutTime": "35",
  "Andor-Description": "Andor camera adapter",
  "Wheel-A-Speed": "3",
  "COM4-DelayBetweenCharsMs": "0.0000",
  "COM5-Parity": "None",
  "Andor-Advanced | Snap Image Additional Delay (ms)": "0",
  "Andor-Exposure": "200.00",
  "COM5-Description": "Serial port driver (boost:asio)",
  "Andor-TransposeCorrection": "0",
  "COM4-Description": "Serial port driver (boost:asio)",
  "COM8-Verbose": "1",
  "CSUX-DriveSpeed-Description": "CSUX Drive Speed",
  "Andor-VerticalSpeed": "3.30",
  "XYStage-TransposeMirrorY": "0",
  "XPositionUm": -26368.3,
  "XYStage-TransposeMirrorX": "0",
  "ZeissFocusAxis-Velocity-Acceleration": "Fast",
  "COM2-Handshaking": "Off",
  "ZeissReflectorTurret-Label": "4-100 % Mirror",
  "COM6-DataBits": "8",
  "FileName": "img_000000000_L-561_006.tif",
  "Andor-CCDTemperature": "-69",
  "Core-Galvo": "Undefined",
  "Position": "Default",
  "COM8-BaudRate": "19200",
  "Andor-VerticalClockVoltage": "Normal",
  "COM8-Handshaking": "Off",
  "CameraChannelIndex": 0,
  "SliceIndex": 6,
  "ZPositionUm": 50.882000000000005,
  "Core-Focus": "ZeissFocusAxis",
  "Andor-ReadoutMode": "10.000 MHz",
  "Channel": "L-561",
  "AAAOTF-Description": "AA AOTF Shutter Controller driver adapter",
  "CSUX-Shutter-Name": "CSUX-Shutter",
  "COM5-Name": "COM5",
  "FrameIndex": 0,
  "XYStage-Version": "Version: USB-9.2e ",
  "COM6-BaudRate": "57600",
  "XYStage-Backlash-B": "0.0400",
  "COM6-Description": "Serial port driver (boost:asio)",
  "COM8-Name": "COM8",
  "COM2-Description": "Serial port driver (boost:asio)",
  "Andor-ActualInterval-ms": "235.60",
  "AAAOTF-State": "0",
  "Andor-PixelType": "16bit",
  "COM2-Name": "COM2",
  "Camera": "",
  "COM4-Parity": "None",
  "Core-ImageProcessor": "",
  "Wheel-A-ClosedPosition": "",
  "CSUX-Shutter-Description": "CSUX Shutter",
  "Andor-Output_Amplifier": "Electron Multiplying",
  "XYStage-StepSizeY_um": "0.0100",
  "AAAOTF-Channel": "3",
  "ZeissFocusAxis-Position": "47.1680",
  "Core-AutoShutter": "1",
  "ZeissTransmittedLightShutter-State": "0",
  "NextFrame": 0,
  "Core-XYStage": "XYStage",
  "COM8-Parity": "None",
  "COM6-StopBits": "1",
  "Time": "2023-06-02 15:13:39 +0800",
  "COM4-Name": "COM4",
  "Andor-Isolated Crop Mode": "Off",
  "ZeissScope-AnswerTimeOut": "250.0000",
  "COM4-BaudRate": "9600",
  "Andor-CCDTemperatureSetPoint": "-70",
  "Core-AutoFocus": "",
  "COM2-Verbose": "1",
  "CSUX-Shutter-State": "Open",
  "BitDepth": 14,
  "Slice": 6,
  "COM6-Verbose": "1",
  "XYStage-JoyStick Slow Speed": "5",
  "COM4-Verbose": "1",
  "AAAOTF-Maximum intensity (dB)": "1900",
  "ZeissScope-Microscope Version": "Application version: ",
  "ChannelIndex": 1,
  "Core-Shutter": "AAAOTF",
  "Wheel-A-State": "4",
  "ZeissReflectorTurret-Name": "ZeissReflectorTurret",
  "Core-TimeoutMs": "5000",
  "XYStage-JoyStick Fast Speed": "60",
  "XYStage-Maximum Speed (Do Not Change)": "7.5000",
  "ElapsedTime-ms": 5760,
  "AAAOTF-Name": "AAAOTF",
  "Wheel-A-Description": "Sutter Lambda filter wheel adapter",
  "Frame": 0,
  "Width": 512,
  "COM5-Handshaking": "Off",
  "PositionName": null,
  "ZeissReflectorTurret-State": "3",
  "Height": 512,
  "Andor-TransposeMirrorX": "0",
  "Andor-TransposeMirrorY": "0",
  "COM2-BaudRate": "9600",
  "Wheel-A-Delay_ms": "0.0000",
  "COM6-Handshaking": "Off",
  "COM8-DataBits": "8",
  "COM5-DelayBetweenCharsMs": "0.0000",
  "CSUX-DriveSpeed-Name": "CSUX-DriveSpeed",
  "XYStage-Description": "ASI XY stage driver adapter",
  "COM4-Handshaking": "Off",
  "Andor-FrameTransfer": "Off",
  "PixelType": "GRAY16",
  "Andor-TransposeXY": "0",
  "COM4-AnswerTimeout": "500.0000",
  "COM2-Parity": "None",
  "COM8-StopBits": "1",
  "Andor-CCDTemperature Help": "Wait for temperature to stabilize before acquisition.",
  "YPositionUm": -2328,
  "COM6-AnswerTimeout": "500.0000",
  "Andor-TimeOut": "10000",
  "Andor-Trigger": "Software",
  "COM8-Description": "Serial port driver (boost:asio)",
  "COM6-Name": "COM6",
  "XYStage-JoyStick Reverse": "Off",
  "Andor-OptAcquireMode Description": "",
  "XYStage-FinishError-PCROS(nm)": "24.0000"
},
"FrameKey-0-0-7": {
  "CSUX-DriveSpeed-State": "3375",
  "Core-Initialize": "1",
  "Andor-FanMode": "Full",
  "Andor-SpuriousNoiseFilterDescription": "Recommended Range",
  "Andor-BaselineClamp": "Enabled",
  "ZeissTransmittedLightShutter-Description": "Zeiss Transmitted Light Shutter",
  "ZeissReflectedLightShutter-Description": "Zeiss Reflected Light Shutter",
  "Andor-CountConvert": "Counts",
  "XYStage-Speed-S": "5.7459",
  "ROI": "0-0-512-512",
  "Andor-SpuriousNoiseFilterThreshold": "767668922317063230000000000000000000000000000000000000000000",
  "COM5-AnswerTimeout": "8000.0000",
  "COM5-StopBits": "1",
  "Andor-Region of Interest": "Full Image",
  "XYStage-Error-E(nm)": "400.0000",
  "XYStage-StepSizeX_um": "0.0100",
  "CSUX-Hub-Name": "CSUX-Hub",
  "Andor-Advanced | Snap Image Timing Mode": "Delay for Exposure",
  "SlicePosition": 51.682,
  "Andor-CoolerMode": "Fan off at shutdown",
  "Exposure-ms": 200,
  "COM6-DelayBetweenCharsMs": "0.0000",
  "ZeissScope-Description": "Zeiss microscope CAN bus adapter",
  "COM6-Parity": "None",
  "ZeissFocusAxis-Move Mode": "Direct move to target",
  "CSUX-DriveSpeed-AutoAdjust": "0.0000",
  "Wheel-A-Busy": "0",
  "Andor-Pre-Amp-Gain": "4.9x",
  "XYStage-Name": "XYStage",
  "Andor-Shutter Closing Time": "20",
  "CSUX-Hub-Port": "COM5",
  "Andor-EMSwitch": "On",
  "COM2-DataBits": "8",
  "COM2-StopBits": "1",
  "AxisPositions": null,
  "COM5-BaudRate": "115200",
  "Andor-1. Camera Information : | Type | Model | Serial No. |": "| iXon | DU897_BV | 8593 |",
  "ZeissReflectedLightShutter-Name": "ZeissReflectedLightShutter",
  "ZeissScope-Port": "COM6",
  "ZeissScope-Name": "ZeissScope",
  "XYStage-Port": "COM4",
  "COM5-Verbose": "1",
  "CSUX-Hub-Description": "Yokogawa CSUX hub",
  "AAAOTF-Power (% of max)": "30.3000",
  "COM8-DelayBetweenCharsMs": "0.0000",
  "AAAOTF-Port": "COM8",
  "Wheel-A-Label": "Filter-3",
  "COM8-AnswerTimeout": "500.0000",
  "Andor-Camera": "| iXon | DU897_BV | 8593 |",
  "Andor-Gain": "344",
  "UUID": "a2d1e340-18cf-4d85-beb6-19f4bc731a14",
  "Core-Camera": "Andor",
  "Core-SLM": "",
  "Wheel-A-Name": "Wheel-A",
  "Andor-CountConvertWavelength": "0.0000",
  "Andor-Shutter TTL Value": "High to Open",
  "Wheel-A-Port": "COM2",
  "Core-ChannelGroup": "Laser",
  "PositionIndex": 0,
  "WaitInterval": null,
  "COM2-DelayBetweenCharsMs": "0.0000",
  "PixelSizeUm": 0,
  "ZeissReflectorTurret-Description": "Reflector Turret",
  "CSUX-DriveSpeed-Run": "On",
  "ZeissReflectedLightShutter-State": "0",
  "Andor-Shutter Opening Time": "20",
  "Summary": {
    "Slices": 16,
    "InitialPositionList": null,
    "Interval_ms": 0,
    "UUID": "74b0ec55-6bea-4c06-a481-420ad43e7025",
    "UserName": "ColdSpring",
    "Depth": 2,
    "PixelType": "GRAY16",
    "Time": "2023-06-02 15:13:34 +0800",
    "Date": "2023-06-02",
    "z-step_um": 0.7999999999999972,
    "MetadataVersion": 10,
    "PositionIndex": 0,
    "SlicesFirst": false,
    "ChContrastMin": [
      0,
      0
    ],
    "Width": 512,
    "PixelAspect": 1,
    "MicroManagerVersion": "1.4.16",
    "ROI": [
      0,
      0,
      512,
      512
    ],
    "ChNames": [
      "L-488",
      "L-561"
    ],
    "IJType": 1,
    "GridRow": 0,
    "Comment": "",
    "Height": 512,
    "GridColumn": 0,
    "Prefix": "20230602 OSM-3-G444E-GFP; Pdyf-1-osm-3-Scarlet_13",
    "PixelSize_um": 0,
    "Frames": 1,
    "BitDepth": 14,
    "KeepShutterOpenChannels": false,
    "Source": "Micro-Manager",
    "Channels": 2,
    "ComputerName": "T3610-MP",
    "CustomIntervals_ms": [],
    "KeepShutterOpenSlices": false,
    "ChColors": [
      -16724941,
      -3407617
    ],
    "TimeFirst": false,
    "ChContrastMax": [
      65536,
      65536
    ],
    "Positions": 1,
    "Directory": "Y:\\XC\\20230602 OSM-3-G444E-GFP; Pdyf-1-osm-3-Scarlet"
  },
  "Source": "Andor",
  "XYStage-OverShoot(um)": "0.0000",
  "XYStage-Wait_Cycles": "0",
  "COM4-StopBits": "1",
  "Andor-Binning": "1",
  "Andor-FrameTransfer Help": "Should only turn on FrameTransfer if using Burst or Live mode.",
  "COM4-DataBits": "8",
  "ZeissTransmittedLightShutter-Name": "ZeissTransmittedLightShutter",
  "XYStage-MotorOnOff": "On",
  "Andor-SpuriousNoiseFilter": "None",
  "Andor-Shutter": "Open",
  "Andor-OptAcquireMode": "",
  "COM2-AnswerTimeout": "500.0000",
  "COM5-DataBits": "8",
  "Binning": "1",
  "Andor-ReadoutTime": "35",
  "Andor-Description": "Andor camera adapter",
  "Wheel-A-Speed": "3",
  "COM4-DelayBetweenCharsMs": "0.0000",
  "COM5-Parity": "None",
  "Andor-Advanced | Snap Image Additional Delay (ms)": "0",
  "Andor-Exposure": "200.00",
  "COM5-Description": "Serial port driver (boost:asio)",
  "Andor-TransposeCorrection": "0",
  "COM4-Description": "Serial port driver (boost:asio)",
  "COM8-Verbose": "1",
  "CSUX-DriveSpeed-Description": "CSUX Drive Speed",
  "Andor-VerticalSpeed": "3.30",
  "XYStage-TransposeMirrorY": "0",
  "XPositionUm": -26368.3,
  "XYStage-TransposeMirrorX": "0",
  "ZeissFocusAxis-Velocity-Acceleration": "Fast",
  "COM2-Handshaking": "Off",
  "ZeissReflectorTurret-Label": "4-100 % Mirror",
  "COM6-DataBits": "8",
  "FileName": "img_000000000_L-488_007.tif",
  "Andor-CCDTemperature": "-69",
  "Core-Galvo": "Undefined",
  "Position": "Default",
  "COM8-BaudRate": "19200",
  "Andor-VerticalClockVoltage": "Normal",
  "COM8-Handshaking": "Off",
  "CameraChannelIndex": 0,
  "SliceIndex": 7,
  "ZPositionUm": 51.682,
  "Core-Focus": "ZeissFocusAxis",
  "Andor-ReadoutMode": "10.000 MHz",
  "Channel": "L-488",
  "AAAOTF-Description": "AA AOTF Shutter Controller driver adapter",
  "CSUX-Shutter-Name": "CSUX-Shutter",
  "COM5-Name": "COM5",
  "FrameIndex": 0,
  "XYStage-Version": "Version: USB-9.2e ",
  "COM6-BaudRate": "57600",
  "XYStage-Backlash-B": "0.0400",
  "COM6-Description": "Serial port driver (boost:asio)",
  "COM8-Name": "COM8",
  "COM2-Description": "Serial port driver (boost:asio)",
  "Andor-ActualInterval-ms": "235.60",
  "AAAOTF-State": "0",
  "Andor-PixelType": "16bit",
  "COM2-Name": "COM2",
  "Camera": "",
  "COM4-Parity": "None",
  "Core-ImageProcessor": "",
  "Wheel-A-ClosedPosition": "",
  "CSUX-Shutter-Description": "CSUX Shutter",
  "Andor-Output_Amplifier": "Electron Multiplying",
  "XYStage-StepSizeY_um": "0.0100",
  "AAAOTF-Channel": "2",
  "ZeissFocusAxis-Position": "47.1680",
  "Core-AutoShutter": "1",
  "ZeissTransmittedLightShutter-State": "0",
  "NextFrame": 0,
  "Core-XYStage": "XYStage",
  "COM8-Parity": "None",
  "COM6-StopBits": "1",
  "Time": "2023-06-02 15:13:39 +0800",
  "COM4-Name": "COM4",
  "Andor-Isolated Crop Mode": "Off",
  "ZeissScope-AnswerTimeOut": "250.0000",
  "COM4-BaudRate": "9600",
  "Andor-CCDTemperatureSetPoint": "-70",
  "Core-AutoFocus": "",
  "COM2-Verbose": "1",
  "CSUX-Shutter-State": "Open",
  "BitDepth": 14,
  "Slice": 7,
  "COM6-Verbose": "1",
  "XYStage-JoyStick Slow Speed": "5",
  "COM4-Verbose": "1",
  "AAAOTF-Maximum intensity (dB)": "1900",
  "ZeissScope-Microscope Version": "Application version: ",
  "ChannelIndex": 0,
  "Core-Shutter": "AAAOTF",
  "Wheel-A-State": "4",
  "ZeissReflectorTurret-Name": "ZeissReflectorTurret",
  "Core-TimeoutMs": "5000",
  "XYStage-JoyStick Fast Speed": "60",
  "XYStage-Maximum Speed (Do Not Change)": "7.5000",
  "ElapsedTime-ms": 6207,
  "AAAOTF-Name": "AAAOTF",
  "Wheel-A-Description": "Sutter Lambda filter wheel adapter",
  "Frame": 0,
  "Width": 512,
  "COM5-Handshaking": "Off",
  "PositionName": null,
  "ZeissReflectorTurret-State": "3",
  "Height": 512,
  "Andor-TransposeMirrorX": "0",
  "Andor-TransposeMirrorY": "0",
  "COM2-BaudRate": "9600",
  "Wheel-A-Delay_ms": "0.0000",
  "COM6-Handshaking": "Off",
  "COM8-DataBits": "8",
  "COM5-DelayBetweenCharsMs": "0.0000",
  "CSUX-DriveSpeed-Name": "CSUX-DriveSpeed",
  "XYStage-Description": "ASI XY stage driver adapter",
  "COM4-Handshaking": "Off",
  "Andor-FrameTransfer": "Off",
  "PixelType": "GRAY16",
  "Andor-TransposeXY": "0",
  "COM4-AnswerTimeout": "500.0000",
  "COM2-Parity": "None",
  "COM8-StopBits": "1",
  "Andor-CCDTemperature Help": "Wait for temperature to stabilize before acquisition.",
  "YPositionUm": -2328,
  "COM6-AnswerTimeout": "500.0000",
  "Andor-TimeOut": "10000",
  "Andor-Trigger": "Software",
  "COM8-Description": "Serial port driver (boost:asio)",
  "COM6-Name": "COM6",
  "XYStage-JoyStick Reverse": "Off",
  "Andor-OptAcquireMode Description": "",
  "XYStage-FinishError-PCROS(nm)": "24.0000"
},
"FrameKey-0-1-7": {
  "CSUX-DriveSpeed-State": "3375",
  "Core-Initialize": "1",
  "Andor-FanMode": "Full",
  "Andor-SpuriousNoiseFilterDescription": "Recommended Range",
  "Andor-BaselineClamp": "Enabled",
  "ZeissTransmittedLightShutter-Description": "Zeiss Transmitted Light Shutter",
  "ZeissReflectedLightShutter-Description": "Zeiss Reflected Light Shutter",
  "Andor-CountConvert": "Counts",
  "XYStage-Speed-S": "5.7459",
  "ROI": "0-0-512-512",
  "Andor-SpuriousNoiseFilterThreshold": "767668922317063230000000000000000000000000000000000000000000",
  "COM5-AnswerTimeout": "8000.0000",
  "COM5-StopBits": "1",
  "Andor-Region of Interest": "Full Image",
  "XYStage-Error-E(nm)": "400.0000",
  "XYStage-StepSizeX_um": "0.0100",
  "CSUX-Hub-Name": "CSUX-Hub",
  "Andor-Advanced | Snap Image Timing Mode": "Delay for Exposure",
  "SlicePosition": 51.682,
  "Andor-CoolerMode": "Fan off at shutdown",
  "Exposure-ms": 200,
  "COM6-DelayBetweenCharsMs": "0.0000",
  "ZeissScope-Description": "Zeiss microscope CAN bus adapter",
  "COM6-Parity": "None",
  "ZeissFocusAxis-Move Mode": "Direct move to target",
  "CSUX-DriveSpeed-AutoAdjust": "0.0000",
  "Wheel-A-Busy": "0",
  "Andor-Pre-Amp-Gain": "4.9x",
  "XYStage-Name": "XYStage",
  "Andor-Shutter Closing Time": "20",
  "CSUX-Hub-Port": "COM5",
  "Andor-EMSwitch": "On",
  "COM2-DataBits": "8",
  "COM2-StopBits": "1",
  "AxisPositions": null,
  "COM5-BaudRate": "115200",
  "Andor-1. Camera Information : | Type | Model | Serial No. |": "| iXon | DU897_BV | 8593 |",
  "ZeissReflectedLightShutter-Name": "ZeissReflectedLightShutter",
  "ZeissScope-Port": "COM6",
  "ZeissScope-Name": "ZeissScope",
  "XYStage-Port": "COM4",
  "COM5-Verbose": "1",
  "CSUX-Hub-Description": "Yokogawa CSUX hub",
  "AAAOTF-Power (% of max)": "30.8000",
  "COM8-DelayBetweenCharsMs": "0.0000",
  "AAAOTF-Port": "COM8",
  "Wheel-A-Label": "Filter-4",
  "COM8-AnswerTimeout": "500.0000",
  "Andor-Camera": "| iXon | DU897_BV | 8593 |",
  "Andor-Gain": "344",
  "UUID": "9b442522-f18c-42aa-8b18-05bc4bcf734e",
  "Core-Camera": "Andor",
  "Core-SLM": "",
  "Wheel-A-Name": "Wheel-A",
  "Andor-CountConvertWavelength": "0.0000",
  "Andor-Shutter TTL Value": "High to Open",
  "Wheel-A-Port": "COM2",
  "Core-ChannelGroup": "Laser",
  "PositionIndex": 0,
  "WaitInterval": null,
  "COM2-DelayBetweenCharsMs": "0.0000",
  "PixelSizeUm": 0,
  "ZeissReflectorTurret-Description": "Reflector Turret",
  "CSUX-DriveSpeed-Run": "On",
  "ZeissReflectedLightShutter-State": "0",
  "Andor-Shutter Opening Time": "20",
  "Summary": {
    "Slices": 16,
    "InitialPositionList": null,
    "Interval_ms": 0,
    "UUID": "74b0ec55-6bea-4c06-a481-420ad43e7025",
    "UserName": "ColdSpring",
    "Depth": 2,
    "PixelType": "GRAY16",
    "Time": "2023-06-02 15:13:34 +0800",
    "Date": "2023-06-02",
    "z-step_um": 0.7999999999999972,
    "MetadataVersion": 10,
    "PositionIndex": 0,
    "SlicesFirst": false,
    "ChContrastMin": [
      0,
      0
    ],
    "Width": 512,
    "PixelAspect": 1,
    "MicroManagerVersion": "1.4.16",
    "ROI": [
      0,
      0,
      512,
      512
    ],
    "ChNames": [
      "L-488",
      "L-561"
    ],
    "IJType": 1,
    "GridRow": 0,
    "Comment": "",
    "Height": 512,
    "GridColumn": 0,
    "Prefix": "20230602 OSM-3-G444E-GFP; Pdyf-1-osm-3-Scarlet_13",
    "PixelSize_um": 0,
    "Frames": 1,
    "BitDepth": 14,
    "KeepShutterOpenChannels": false,
    "Source": "Micro-Manager",
    "Channels": 2,
    "ComputerName": "T3610-MP",
    "CustomIntervals_ms": [],
    "KeepShutterOpenSlices": false,
    "ChColors": [
      -16724941,
      -3407617
    ],
    "TimeFirst": false,
    "ChContrastMax": [
      65536,
      65536
    ],
    "Positions": 1,
    "Directory": "Y:\\XC\\20230602 OSM-3-G444E-GFP; Pdyf-1-osm-3-Scarlet"
  },
  "Source": "Andor",
  "XYStage-OverShoot(um)": "0.0000",
  "XYStage-Wait_Cycles": "0",
  "COM4-StopBits": "1",
  "Andor-Binning": "1",
  "Andor-FrameTransfer Help": "Should only turn on FrameTransfer if using Burst or Live mode.",
  "COM4-DataBits": "8",
  "ZeissTransmittedLightShutter-Name": "ZeissTransmittedLightShutter",
  "XYStage-MotorOnOff": "On",
  "Andor-SpuriousNoiseFilter": "None",
  "Andor-Shutter": "Open",
  "Andor-OptAcquireMode": "",
  "COM2-AnswerTimeout": "500.0000",
  "COM5-DataBits": "8",
  "Binning": "1",
  "Andor-ReadoutTime": "35",
  "Andor-Description": "Andor camera adapter",
  "Wheel-A-Speed": "3",
  "COM4-DelayBetweenCharsMs": "0.0000",
  "COM5-Parity": "None",
  "Andor-Advanced | Snap Image Additional Delay (ms)": "0",
  "Andor-Exposure": "200.00",
  "COM5-Description": "Serial port driver (boost:asio)",
  "Andor-TransposeCorrection": "0",
  "COM4-Description": "Serial port driver (boost:asio)",
  "COM8-Verbose": "1",
  "CSUX-DriveSpeed-Description": "CSUX Drive Speed",
  "Andor-VerticalSpeed": "3.30",
  "XYStage-TransposeMirrorY": "0",
  "XPositionUm": -26368.3,
  "XYStage-TransposeMirrorX": "0",
  "ZeissFocusAxis-Velocity-Acceleration": "Fast",
  "COM2-Handshaking": "Off",
  "ZeissReflectorTurret-Label": "4-100 % Mirror",
  "COM6-DataBits": "8",
  "FileName": "img_000000000_L-561_007.tif",
  "Andor-CCDTemperature": "-69",
  "Core-Galvo": "Undefined",
  "Position": "Default",
  "COM8-BaudRate": "19200",
  "Andor-VerticalClockVoltage": "Normal",
  "COM8-Handshaking": "Off",
  "CameraChannelIndex": 0,
  "SliceIndex": 7,
  "ZPositionUm": 51.682,
  "Core-Focus": "ZeissFocusAxis",
  "Andor-ReadoutMode": "10.000 MHz",
  "Channel": "L-561",
  "AAAOTF-Description": "AA AOTF Shutter Controller driver adapter",
  "CSUX-Shutter-Name": "CSUX-Shutter",
  "COM5-Name": "COM5",
  "FrameIndex": 0,
  "XYStage-Version": "Version: USB-9.2e ",
  "COM6-BaudRate": "57600",
  "XYStage-Backlash-B": "0.0400",
  "COM6-Description": "Serial port driver (boost:asio)",
  "COM8-Name": "COM8",
  "COM2-Description": "Serial port driver (boost:asio)",
  "Andor-ActualInterval-ms": "235.60",
  "AAAOTF-State": "0",
  "Andor-PixelType": "16bit",
  "COM2-Name": "COM2",
  "Camera": "",
  "COM4-Parity": "None",
  "Core-ImageProcessor": "",
  "Wheel-A-ClosedPosition": "",
  "CSUX-Shutter-Description": "CSUX Shutter",
  "Andor-Output_Amplifier": "Electron Multiplying",
  "XYStage-StepSizeY_um": "0.0100",
  "AAAOTF-Channel": "3",
  "ZeissFocusAxis-Position": "47.1680",
  "Core-AutoShutter": "1",
  "ZeissTransmittedLightShutter-State": "0",
  "NextFrame": 0,
  "Core-XYStage": "XYStage",
  "COM8-Parity": "None",
  "COM6-StopBits": "1",
  "Time": "2023-06-02 15:13:40 +0800",
  "COM4-Name": "COM4",
  "Andor-Isolated Crop Mode": "Off",
  "ZeissScope-AnswerTimeOut": "250.0000",
  "COM4-BaudRate": "9600",
  "Andor-CCDTemperatureSetPoint": "-70",
  "Core-AutoFocus": "",
  "COM2-Verbose": "1",
  "CSUX-Shutter-State": "Open",
  "BitDepth": 14,
  "Slice": 7,
  "COM6-Verbose": "1",
  "XYStage-JoyStick Slow Speed": "5",
  "COM4-Verbose": "1",
  "AAAOTF-Maximum intensity (dB)": "1900",
  "ZeissScope-Microscope Version": "Application version: ",
  "ChannelIndex": 1,
  "Core-Shutter": "AAAOTF",
  "Wheel-A-State": "4",
  "ZeissReflectorTurret-Name": "ZeissReflectorTurret",
  "Core-TimeoutMs": "5000",
  "XYStage-JoyStick Fast Speed": "60",
  "XYStage-Maximum Speed (Do Not Change)": "7.5000",
  "ElapsedTime-ms": 6558,
  "AAAOTF-Name": "AAAOTF",
  "Wheel-A-Description": "Sutter Lambda filter wheel adapter",
  "Frame": 0,
  "Width": 512,
  "COM5-Handshaking": "Off",
  "PositionName": null,
  "ZeissReflectorTurret-State": "3",
  "Height": 512,
  "Andor-TransposeMirrorX": "0",
  "Andor-TransposeMirrorY": "0",
  "COM2-BaudRate": "9600",
  "Wheel-A-Delay_ms": "0.0000",
  "COM6-Handshaking": "Off",
  "COM8-DataBits": "8",
  "COM5-DelayBetweenCharsMs": "0.0000",
  "CSUX-DriveSpeed-Name": "CSUX-DriveSpeed",
  "XYStage-Description": "ASI XY stage driver adapter",
  "COM4-Handshaking": "Off",
  "Andor-FrameTransfer": "Off",
  "PixelType": "GRAY16",
  "Andor-TransposeXY": "0",
  "COM4-AnswerTimeout": "500.0000",
  "COM2-Parity": "None",
  "COM8-StopBits": "1",
  "Andor-CCDTemperature Help": "Wait for temperature to stabilize before acquisition.",
  "YPositionUm": -2328,
  "COM6-AnswerTimeout": "500.0000",
  "Andor-TimeOut": "10000",
  "Andor-Trigger": "Software",
  "COM8-Description": "Serial port driver (boost:asio)",
  "COM6-Name": "COM6",
  "XYStage-JoyStick Reverse": "Off",
  "Andor-OptAcquireMode Description": "",
  "XYStage-FinishError-PCROS(nm)": "24.0000"
},
"FrameKey-0-0-8": {
  "CSUX-DriveSpeed-State": "3375",
  "Core-Initialize": "1",
  "Andor-FanMode": "Full",
  "Andor-SpuriousNoiseFilterDescription": "Recommended Range",
  "Andor-BaselineClamp": "Enabled",
  "ZeissTransmittedLightShutter-Description": "Zeiss Transmitted Light Shutter",
  "ZeissReflectedLightShutter-Description": "Zeiss Reflected Light Shutter",
  "Andor-CountConvert": "Counts",
  "XYStage-Speed-S": "5.7459",
  "ROI": "0-0-512-512",
  "Andor-SpuriousNoiseFilterThreshold": "767668922317063230000000000000000000000000000000000000000000",
  "COM5-AnswerTimeout": "8000.0000",
  "COM5-StopBits": "1",
  "Andor-Region of Interest": "Full Image",
  "XYStage-Error-E(nm)": "400.0000",
  "XYStage-StepSizeX_um": "0.0100",
  "CSUX-Hub-Name": "CSUX-Hub",
  "Andor-Advanced | Snap Image Timing Mode": "Delay for Exposure",
  "SlicePosition": 52.482,
  "Andor-CoolerMode": "Fan off at shutdown",
  "Exposure-ms": 200,
  "COM6-DelayBetweenCharsMs": "0.0000",
  "ZeissScope-Description": "Zeiss microscope CAN bus adapter",
  "COM6-Parity": "None",
  "ZeissFocusAxis-Move Mode": "Direct move to target",
  "CSUX-DriveSpeed-AutoAdjust": "0.0000",
  "Wheel-A-Busy": "0",
  "Andor-Pre-Amp-Gain": "4.9x",
  "XYStage-Name": "XYStage",
  "Andor-Shutter Closing Time": "20",
  "CSUX-Hub-Port": "COM5",
  "Andor-EMSwitch": "On",
  "COM2-DataBits": "8",
  "COM2-StopBits": "1",
  "AxisPositions": null,
  "COM5-BaudRate": "115200",
  "Andor-1. Camera Information : | Type | Model | Serial No. |": "| iXon | DU897_BV | 8593 |",
  "ZeissReflectedLightShutter-Name": "ZeissReflectedLightShutter",
  "ZeissScope-Port": "COM6",
  "ZeissScope-Name": "ZeissScope",
  "XYStage-Port": "COM4",
  "COM5-Verbose": "1",
  "CSUX-Hub-Description": "Yokogawa CSUX hub",
  "AAAOTF-Power (% of max)": "30.3000",
  "COM8-DelayBetweenCharsMs": "0.0000",
  "AAAOTF-Port": "COM8",
  "Wheel-A-Label": "Filter-3",
  "COM8-AnswerTimeout": "500.0000",
  "Andor-Camera": "| iXon | DU897_BV | 8593 |",
  "Andor-Gain": "344",
  "UUID": "d4d85624-7415-45d8-b54e-e88cc89ed08f",
  "Core-Camera": "Andor",
  "Core-SLM": "",
  "Wheel-A-Name": "Wheel-A",
  "Andor-CountConvertWavelength": "0.0000",
  "Andor-Shutter TTL Value": "High to Open",
  "Wheel-A-Port": "COM2",
  "Core-ChannelGroup": "Laser",
  "PositionIndex": 0,
  "WaitInterval": null,
  "COM2-DelayBetweenCharsMs": "0.0000",
  "PixelSizeUm": 0,
  "ZeissReflectorTurret-Description": "Reflector Turret",
  "CSUX-DriveSpeed-Run": "On",
  "ZeissReflectedLightShutter-State": "0",
  "Andor-Shutter Opening Time": "20",
  "Summary": {
    "Slices": 16,
    "InitialPositionList": null,
    "Interval_ms": 0,
    "UUID": "74b0ec55-6bea-4c06-a481-420ad43e7025",
    "UserName": "ColdSpring",
    "Depth": 2,
    "PixelType": "GRAY16",
    "Time": "2023-06-02 15:13:34 +0800",
    "Date": "2023-06-02",
    "z-step_um": 0.7999999999999972,
    "MetadataVersion": 10,
    "PositionIndex": 0,
    "SlicesFirst": false,
    "ChContrastMin": [
      0,
      0
    ],
    "Width": 512,
    "PixelAspect": 1,
    "MicroManagerVersion": "1.4.16",
    "ROI": [
      0,
      0,
      512,
      512
    ],
    "ChNames": [
      "L-488",
      "L-561"
    ],
    "IJType": 1,
    "GridRow": 0,
    "Comment": "",
    "Height": 512,
    "GridColumn": 0,
    "Prefix": "20230602 OSM-3-G444E-GFP; Pdyf-1-osm-3-Scarlet_13",
    "PixelSize_um": 0,
    "Frames": 1,
    "BitDepth": 14,
    "KeepShutterOpenChannels": false,
    "Source": "Micro-Manager",
    "Channels": 2,
    "ComputerName": "T3610-MP",
    "CustomIntervals_ms": [],
    "KeepShutterOpenSlices": false,
    "ChColors": [
      -16724941,
      -3407617
    ],
    "TimeFirst": false,
    "ChContrastMax": [
      65536,
      65536
    ],
    "Positions": 1,
    "Directory": "Y:\\XC\\20230602 OSM-3-G444E-GFP; Pdyf-1-osm-3-Scarlet"
  },
  "Source": "Andor",
  "XYStage-OverShoot(um)": "0.0000",
  "XYStage-Wait_Cycles": "0",
  "COM4-StopBits": "1",
  "Andor-Binning": "1",
  "Andor-FrameTransfer Help": "Should only turn on FrameTransfer if using Burst or Live mode.",
  "COM4-DataBits": "8",
  "ZeissTransmittedLightShutter-Name": "ZeissTransmittedLightShutter",
  "XYStage-MotorOnOff": "On",
  "Andor-SpuriousNoiseFilter": "None",
  "Andor-Shutter": "Open",
  "Andor-OptAcquireMode": "",
  "COM2-AnswerTimeout": "500.0000",
  "COM5-DataBits": "8",
  "Binning": "1",
  "Andor-ReadoutTime": "35",
  "Andor-Description": "Andor camera adapter",
  "Wheel-A-Speed": "3",
  "COM4-DelayBetweenCharsMs": "0.0000",
  "COM5-Parity": "None",
  "Andor-Advanced | Snap Image Additional Delay (ms)": "0",
  "Andor-Exposure": "200.00",
  "COM5-Description": "Serial port driver (boost:asio)",
  "Andor-TransposeCorrection": "0",
  "COM4-Description": "Serial port driver (boost:asio)",
  "COM8-Verbose": "1",
  "CSUX-DriveSpeed-Description": "CSUX Drive Speed",
  "Andor-VerticalSpeed": "3.30",
  "XYStage-TransposeMirrorY": "0",
  "XPositionUm": -26368.3,
  "XYStage-TransposeMirrorX": "0",
  "ZeissFocusAxis-Velocity-Acceleration": "Fast",
  "COM2-Handshaking": "Off",
  "ZeissReflectorTurret-Label": "4-100 % Mirror",
  "COM6-DataBits": "8",
  "FileName": "img_000000000_L-488_008.tif",
  "Andor-CCDTemperature": "-69",
  "Core-Galvo": "Undefined",
  "Position": "Default",
  "COM8-BaudRate": "19200",
  "Andor-VerticalClockVoltage": "Normal",
  "COM8-Handshaking": "Off",
  "CameraChannelIndex": 0,
  "SliceIndex": 8,
  "ZPositionUm": 52.482,
  "Core-Focus": "ZeissFocusAxis",
  "Andor-ReadoutMode": "10.000 MHz",
  "Channel": "L-488",
  "AAAOTF-Description": "AA AOTF Shutter Controller driver adapter",
  "CSUX-Shutter-Name": "CSUX-Shutter",
  "COM5-Name": "COM5",
  "FrameIndex": 0,
  "XYStage-Version": "Version: USB-9.2e ",
  "COM6-BaudRate": "57600",
  "XYStage-Backlash-B": "0.0400",
  "COM6-Description": "Serial port driver (boost:asio)",
  "COM8-Name": "COM8",
  "COM2-Description": "Serial port driver (boost:asio)",
  "Andor-ActualInterval-ms": "235.60",
  "AAAOTF-State": "0",
  "Andor-PixelType": "16bit",
  "COM2-Name": "COM2",
  "Camera": "",
  "COM4-Parity": "None",
  "Core-ImageProcessor": "",
  "Wheel-A-ClosedPosition": "",
  "CSUX-Shutter-Description": "CSUX Shutter",
  "Andor-Output_Amplifier": "Electron Multiplying",
  "XYStage-StepSizeY_um": "0.0100",
  "AAAOTF-Channel": "2",
  "ZeissFocusAxis-Position": "47.1680",
  "Core-AutoShutter": "1",
  "ZeissTransmittedLightShutter-State": "0",
  "NextFrame": 0,
  "Core-XYStage": "XYStage",
  "COM8-Parity": "None",
  "COM6-StopBits": "1",
  "Time": "2023-06-02 15:13:40 +0800",
  "COM4-Name": "COM4",
  "Andor-Isolated Crop Mode": "Off",
  "ZeissScope-AnswerTimeOut": "250.0000",
  "COM4-BaudRate": "9600",
  "Andor-CCDTemperatureSetPoint": "-70",
  "Core-AutoFocus": "",
  "COM2-Verbose": "1",
  "CSUX-Shutter-State": "Open",
  "BitDepth": 14,
  "Slice": 8,
  "COM6-Verbose": "1",
  "XYStage-JoyStick Slow Speed": "5",
  "COM4-Verbose": "1",
  "AAAOTF-Maximum intensity (dB)": "1900",
  "ZeissScope-Microscope Version": "Application version: ",
  "ChannelIndex": 0,
  "Core-Shutter": "AAAOTF",
  "Wheel-A-State": "4",
  "ZeissReflectorTurret-Name": "ZeissReflectorTurret",
  "Core-TimeoutMs": "5000",
  "XYStage-JoyStick Fast Speed": "60",
  "XYStage-Maximum Speed (Do Not Change)": "7.5000",
  "ElapsedTime-ms": 7005,
  "AAAOTF-Name": "AAAOTF",
  "Wheel-A-Description": "Sutter Lambda filter wheel adapter",
  "Frame": 0,
  "Width": 512,
  "COM5-Handshaking": "Off",
  "PositionName": null,
  "ZeissReflectorTurret-State": "3",
  "Height": 512,
  "Andor-TransposeMirrorX": "0",
  "Andor-TransposeMirrorY": "0",
  "COM2-BaudRate": "9600",
  "Wheel-A-Delay_ms": "0.0000",
  "COM6-Handshaking": "Off",
  "COM8-DataBits": "8",
  "COM5-DelayBetweenCharsMs": "0.0000",
  "CSUX-DriveSpeed-Name": "CSUX-DriveSpeed",
  "XYStage-Description": "ASI XY stage driver adapter",
  "COM4-Handshaking": "Off",
  "Andor-FrameTransfer": "Off",
  "PixelType": "GRAY16",
  "Andor-TransposeXY": "0",
  "COM4-AnswerTimeout": "500.0000",
  "COM2-Parity": "None",
  "COM8-StopBits": "1",
  "Andor-CCDTemperature Help": "Wait for temperature to stabilize before acquisition.",
  "YPositionUm": -2328,
  "COM6-AnswerTimeout": "500.0000",
  "Andor-TimeOut": "10000",
  "Andor-Trigger": "Software",
  "COM8-Description": "Serial port driver (boost:asio)",
  "COM6-Name": "COM6",
  "XYStage-JoyStick Reverse": "Off",
  "Andor-OptAcquireMode Description": "",
  "XYStage-FinishError-PCROS(nm)": "24.0000"
},
"FrameKey-0-1-8": {
  "CSUX-DriveSpeed-State": "3375",
  "Core-Initialize": "1",
  "Andor-FanMode": "Full",
  "Andor-SpuriousNoiseFilterDescription": "Recommended Range",
  "Andor-BaselineClamp": "Enabled",
  "ZeissTransmittedLightShutter-Description": "Zeiss Transmitted Light Shutter",
  "ZeissReflectedLightShutter-Description": "Zeiss Reflected Light Shutter",
  "Andor-CountConvert": "Counts",
  "XYStage-Speed-S": "5.7459",
  "ROI": "0-0-512-512",
  "Andor-SpuriousNoiseFilterThreshold": "767668922317063230000000000000000000000000000000000000000000",
  "COM5-AnswerTimeout": "8000.0000",
  "COM5-StopBits": "1",
  "Andor-Region of Interest": "Full Image",
  "XYStage-Error-E(nm)": "400.0000",
  "XYStage-StepSizeX_um": "0.0100",
  "CSUX-Hub-Name": "CSUX-Hub",
  "Andor-Advanced | Snap Image Timing Mode": "Delay for Exposure",
  "SlicePosition": 52.482,
  "Andor-CoolerMode": "Fan off at shutdown",
  "Exposure-ms": 200,
  "COM6-DelayBetweenCharsMs": "0.0000",
  "ZeissScope-Description": "Zeiss microscope CAN bus adapter",
  "COM6-Parity": "None",
  "ZeissFocusAxis-Move Mode": "Direct move to target",
  "CSUX-DriveSpeed-AutoAdjust": "0.0000",
  "Wheel-A-Busy": "0",
  "Andor-Pre-Amp-Gain": "4.9x",
  "XYStage-Name": "XYStage",
  "Andor-Shutter Closing Time": "20",
  "CSUX-Hub-Port": "COM5",
  "Andor-EMSwitch": "On",
  "COM2-DataBits": "8",
  "COM2-StopBits": "1",
  "AxisPositions": null,
  "COM5-BaudRate": "115200",
  "Andor-1. Camera Information : | Type | Model | Serial No. |": "| iXon | DU897_BV | 8593 |",
  "ZeissReflectedLightShutter-Name": "ZeissReflectedLightShutter",
  "ZeissScope-Port": "COM6",
  "ZeissScope-Name": "ZeissScope",
  "XYStage-Port": "COM4",
  "COM5-Verbose": "1",
  "CSUX-Hub-Description": "Yokogawa CSUX hub",
  "AAAOTF-Power (% of max)": "30.8000",
  "COM8-DelayBetweenCharsMs": "0.0000",
  "AAAOTF-Port": "COM8",
  "Wheel-A-Label": "Filter-4",
  "COM8-AnswerTimeout": "500.0000",
  "Andor-Camera": "| iXon | DU897_BV | 8593 |",
  "Andor-Gain": "344",
  "UUID": "6ad5e361-96aa-4055-8fa6-e6297eefaded",
  "Core-Camera": "Andor",
  "Core-SLM": "",
  "Wheel-A-Name": "Wheel-A",
  "Andor-CountConvertWavelength": "0.0000",
  "Andor-Shutter TTL Value": "High to Open",
  "Wheel-A-Port": "COM2",
  "Core-ChannelGroup": "Laser",
  "PositionIndex": 0,
  "WaitInterval": null,
  "COM2-DelayBetweenCharsMs": "0.0000",
  "PixelSizeUm": 0,
  "ZeissReflectorTurret-Description": "Reflector Turret",
  "CSUX-DriveSpeed-Run": "On",
  "ZeissReflectedLightShutter-State": "0",
  "Andor-Shutter Opening Time": "20",
  "Summary": {
    "Slices": 16,
    "InitialPositionList": null,
    "Interval_ms": 0,
    "UUID": "74b0ec55-6bea-4c06-a481-420ad43e7025",
    "UserName": "ColdSpring",
    "Depth": 2,
    "PixelType": "GRAY16",
    "Time": "2023-06-02 15:13:34 +0800",
    "Date": "2023-06-02",
    "z-step_um": 0.7999999999999972,
    "MetadataVersion": 10,
    "PositionIndex": 0,
    "SlicesFirst": false,
    "ChContrastMin": [
      0,
      0
    ],
    "Width": 512,
    "PixelAspect": 1,
    "MicroManagerVersion": "1.4.16",
    "ROI": [
      0,
      0,
      512,
      512
    ],
    "ChNames": [
      "L-488",
      "L-561"
    ],
    "IJType": 1,
    "GridRow": 0,
    "Comment": "",
    "Height": 512,
    "GridColumn": 0,
    "Prefix": "20230602 OSM-3-G444E-GFP; Pdyf-1-osm-3-Scarlet_13",
    "PixelSize_um": 0,
    "Frames": 1,
    "BitDepth": 14,
    "KeepShutterOpenChannels": false,
    "Source": "Micro-Manager",
    "Channels": 2,
    "ComputerName": "T3610-MP",
    "CustomIntervals_ms": [],
    "KeepShutterOpenSlices": false,
    "ChColors": [
      -16724941,
      -3407617
    ],
    "TimeFirst": false,
    "ChContrastMax": [
      65536,
      65536
    ],
    "Positions": 1,
    "Directory": "Y:\\XC\\20230602 OSM-3-G444E-GFP; Pdyf-1-osm-3-Scarlet"
  },
  "Source": "Andor",
  "XYStage-OverShoot(um)": "0.0000",
  "XYStage-Wait_Cycles": "0",
  "COM4-StopBits": "1",
  "Andor-Binning": "1",
  "Andor-FrameTransfer Help": "Should only turn on FrameTransfer if using Burst or Live mode.",
  "COM4-DataBits": "8",
  "ZeissTransmittedLightShutter-Name": "ZeissTransmittedLightShutter",
  "XYStage-MotorOnOff": "On",
  "Andor-SpuriousNoiseFilter": "None",
  "Andor-Shutter": "Open",
  "Andor-OptAcquireMode": "",
  "COM2-AnswerTimeout": "500.0000",
  "COM5-DataBits": "8",
  "Binning": "1",
  "Andor-ReadoutTime": "35",
  "Andor-Description": "Andor camera adapter",
  "Wheel-A-Speed": "3",
  "COM4-DelayBetweenCharsMs": "0.0000",
  "COM5-Parity": "None",
  "Andor-Advanced | Snap Image Additional Delay (ms)": "0",
  "Andor-Exposure": "200.00",
  "COM5-Description": "Serial port driver (boost:asio)",
  "Andor-TransposeCorrection": "0",
  "COM4-Description": "Serial port driver (boost:asio)",
  "COM8-Verbose": "1",
  "CSUX-DriveSpeed-Description": "CSUX Drive Speed",
  "Andor-VerticalSpeed": "3.30",
  "XYStage-TransposeMirrorY": "0",
  "XPositionUm": -26368.3,
  "XYStage-TransposeMirrorX": "0",
  "ZeissFocusAxis-Velocity-Acceleration": "Fast",
  "COM2-Handshaking": "Off",
  "ZeissReflectorTurret-Label": "4-100 % Mirror",
  "COM6-DataBits": "8",
  "FileName": "img_000000000_L-561_008.tif",
  "Andor-CCDTemperature": "-69",
  "Core-Galvo": "Undefined",
  "Position": "Default",
  "COM8-BaudRate": "19200",
  "Andor-VerticalClockVoltage": "Normal",
  "COM8-Handshaking": "Off",
  "CameraChannelIndex": 0,
  "SliceIndex": 8,
  "ZPositionUm": 52.482,
  "Core-Focus": "ZeissFocusAxis",
  "Andor-ReadoutMode": "10.000 MHz",
  "Channel": "L-561",
  "AAAOTF-Description": "AA AOTF Shutter Controller driver adapter",
  "CSUX-Shutter-Name": "CSUX-Shutter",
  "COM5-Name": "COM5",
  "FrameIndex": 0,
  "XYStage-Version": "Version: USB-9.2e ",
  "COM6-BaudRate": "57600",
  "XYStage-Backlash-B": "0.0400",
  "COM6-Description": "Serial port driver (boost:asio)",
  "COM8-Name": "COM8",
  "COM2-Description": "Serial port driver (boost:asio)",
  "Andor-ActualInterval-ms": "235.60",
  "AAAOTF-State": "0",
  "Andor-PixelType": "16bit",
  "COM2-Name": "COM2",
  "Camera": "",
  "COM4-Parity": "None",
  "Core-ImageProcessor": "",
  "Wheel-A-ClosedPosition": "",
  "CSUX-Shutter-Description": "CSUX Shutter",
  "Andor-Output_Amplifier": "Electron Multiplying",
  "XYStage-StepSizeY_um": "0.0100",
  "AAAOTF-Channel": "3",
  "ZeissFocusAxis-Position": "47.1680",
  "Core-AutoShutter": "1",
  "ZeissTransmittedLightShutter-State": "0",
  "NextFrame": 0,
  "Core-XYStage": "XYStage",
  "COM8-Parity": "None",
  "COM6-StopBits": "1",
  "Time": "2023-06-02 15:13:41 +0800",
  "COM4-Name": "COM4",
  "Andor-Isolated Crop Mode": "Off",
  "ZeissScope-AnswerTimeOut": "250.0000",
  "COM4-BaudRate": "9600",
  "Andor-CCDTemperatureSetPoint": "-70",
  "Core-AutoFocus": "",
  "COM2-Verbose": "1",
  "CSUX-Shutter-State": "Open",
  "BitDepth": 14,
  "Slice": 8,
  "COM6-Verbose": "1",
  "XYStage-JoyStick Slow Speed": "5",
  "COM4-Verbose": "1",
  "AAAOTF-Maximum intensity (dB)": "1900",
  "ZeissScope-Microscope Version": "Application version: ",
  "ChannelIndex": 1,
  "Core-Shutter": "AAAOTF",
  "Wheel-A-State": "4",
  "ZeissReflectorTurret-Name": "ZeissReflectorTurret",
  "Core-TimeoutMs": "5000",
  "XYStage-JoyStick Fast Speed": "60",
  "XYStage-Maximum Speed (Do Not Change)": "7.5000",
  "ElapsedTime-ms": 7358,
  "AAAOTF-Name": "AAAOTF",
  "Wheel-A-Description": "Sutter Lambda filter wheel adapter",
  "Frame": 0,
  "Width": 512,
  "COM5-Handshaking": "Off",
  "PositionName": null,
  "ZeissReflectorTurret-State": "3",
  "Height": 512,
  "Andor-TransposeMirrorX": "0",
  "Andor-TransposeMirrorY": "0",
  "COM2-BaudRate": "9600",
  "Wheel-A-Delay_ms": "0.0000",
  "COM6-Handshaking": "Off",
  "COM8-DataBits": "8",
  "COM5-DelayBetweenCharsMs": "0.0000",
  "CSUX-DriveSpeed-Name": "CSUX-DriveSpeed",
  "XYStage-Description": "ASI XY stage driver adapter",
  "COM4-Handshaking": "Off",
  "Andor-FrameTransfer": "Off",
  "PixelType": "GRAY16",
  "Andor-TransposeXY": "0",
  "COM4-AnswerTimeout": "500.0000",
  "COM2-Parity": "None",
  "COM8-StopBits": "1",
  "Andor-CCDTemperature Help": "Wait for temperature to stabilize before acquisition.",
  "YPositionUm": -2328,
  "COM6-AnswerTimeout": "500.0000",
  "Andor-TimeOut": "10000",
  "Andor-Trigger": "Software",
  "COM8-Description": "Serial port driver (boost:asio)",
  "COM6-Name": "COM6",
  "XYStage-JoyStick Reverse": "Off",
  "Andor-OptAcquireMode Description": "",
  "XYStage-FinishError-PCROS(nm)": "24.0000"
},
"FrameKey-0-0-9": {
  "CSUX-DriveSpeed-State": "3375",
  "Core-Initialize": "1",
  "Andor-FanMode": "Full",
  "Andor-SpuriousNoiseFilterDescription": "Recommended Range",
  "Andor-BaselineClamp": "Enabled",
  "ZeissTransmittedLightShutter-Description": "Zeiss Transmitted Light Shutter",
  "ZeissReflectedLightShutter-Description": "Zeiss Reflected Light Shutter",
  "Andor-CountConvert": "Counts",
  "XYStage-Speed-S": "5.7459",
  "ROI": "0-0-512-512",
  "Andor-SpuriousNoiseFilterThreshold": "767668922317063230000000000000000000000000000000000000000000",
  "COM5-AnswerTimeout": "8000.0000",
  "COM5-StopBits": "1",
  "Andor-Region of Interest": "Full Image",
  "XYStage-Error-E(nm)": "400.0000",
  "XYStage-StepSizeX_um": "0.0100",
  "CSUX-Hub-Name": "CSUX-Hub",
  "Andor-Advanced | Snap Image Timing Mode": "Delay for Exposure",
  "SlicePosition": 53.282000000000004,
  "Andor-CoolerMode": "Fan off at shutdown",
  "Exposure-ms": 200,
  "COM6-DelayBetweenCharsMs": "0.0000",
  "ZeissScope-Description": "Zeiss microscope CAN bus adapter",
  "COM6-Parity": "None",
  "ZeissFocusAxis-Move Mode": "Direct move to target",
  "CSUX-DriveSpeed-AutoAdjust": "0.0000",
  "Wheel-A-Busy": "0",
  "Andor-Pre-Amp-Gain": "4.9x",
  "XYStage-Name": "XYStage",
  "Andor-Shutter Closing Time": "20",
  "CSUX-Hub-Port": "COM5",
  "Andor-EMSwitch": "On",
  "COM2-DataBits": "8",
  "COM2-StopBits": "1",
  "AxisPositions": null,
  "COM5-BaudRate": "115200",
  "Andor-1. Camera Information : | Type | Model | Serial No. |": "| iXon | DU897_BV | 8593 |",
  "ZeissReflectedLightShutter-Name": "ZeissReflectedLightShutter",
  "ZeissScope-Port": "COM6",
  "ZeissScope-Name": "ZeissScope",
  "XYStage-Port": "COM4",
  "COM5-Verbose": "1",
  "CSUX-Hub-Description": "Yokogawa CSUX hub",
  "AAAOTF-Power (% of max)": "30.3000",
  "COM8-DelayBetweenCharsMs": "0.0000",
  "AAAOTF-Port": "COM8",
  "Wheel-A-Label": "Filter-3",
  "COM8-AnswerTimeout": "500.0000",
  "Andor-Camera": "| iXon | DU897_BV | 8593 |",
  "Andor-Gain": "344",
  "UUID": "c399bfeb-17c4-4c83-aee9-6c241b5f48bd",
  "Core-Camera": "Andor",
  "Core-SLM": "",
  "Wheel-A-Name": "Wheel-A",
  "Andor-CountConvertWavelength": "0.0000",
  "Andor-Shutter TTL Value": "High to Open",
  "Wheel-A-Port": "COM2",
  "Core-ChannelGroup": "Laser",
  "PositionIndex": 0,
  "WaitInterval": null,
  "COM2-DelayBetweenCharsMs": "0.0000",
  "PixelSizeUm": 0,
  "ZeissReflectorTurret-Description": "Reflector Turret",
  "CSUX-DriveSpeed-Run": "On",
  "ZeissReflectedLightShutter-State": "0",
  "Andor-Shutter Opening Time": "20",
  "Summary": {
    "Slices": 16,
    "InitialPositionList": null,
    "Interval_ms": 0,
    "UUID": "74b0ec55-6bea-4c06-a481-420ad43e7025",
    "UserName": "ColdSpring",
    "Depth": 2,
    "PixelType": "GRAY16",
    "Time": "2023-06-02 15:13:34 +0800",
    "Date": "2023-06-02",
    "z-step_um": 0.7999999999999972,
    "MetadataVersion": 10,
    "PositionIndex": 0,
    "SlicesFirst": false,
    "ChContrastMin": [
      0,
      0
    ],
    "Width": 512,
    "PixelAspect": 1,
    "MicroManagerVersion": "1.4.16",
    "ROI": [
      0,
      0,
      512,
      512
    ],
    "ChNames": [
      "L-488",
      "L-561"
    ],
    "IJType": 1,
    "GridRow": 0,
    "Comment": "",
    "Height": 512,
    "GridColumn": 0,
    "Prefix": "20230602 OSM-3-G444E-GFP; Pdyf-1-osm-3-Scarlet_13",
    "PixelSize_um": 0,
    "Frames": 1,
    "BitDepth": 14,
    "KeepShutterOpenChannels": false,
    "Source": "Micro-Manager",
    "Channels": 2,
    "ComputerName": "T3610-MP",
    "CustomIntervals_ms": [],
    "KeepShutterOpenSlices": false,
    "ChColors": [
      -16724941,
      -3407617
    ],
    "TimeFirst": false,
    "ChContrastMax": [
      65536,
      65536
    ],
    "Positions": 1,
    "Directory": "Y:\\XC\\20230602 OSM-3-G444E-GFP; Pdyf-1-osm-3-Scarlet"
  },
  "Source": "Andor",
  "XYStage-OverShoot(um)": "0.0000",
  "XYStage-Wait_Cycles": "0",
  "COM4-StopBits": "1",
  "Andor-Binning": "1",
  "Andor-FrameTransfer Help": "Should only turn on FrameTransfer if using Burst or Live mode.",
  "COM4-DataBits": "8",
  "ZeissTransmittedLightShutter-Name": "ZeissTransmittedLightShutter",
  "XYStage-MotorOnOff": "On",
  "Andor-SpuriousNoiseFilter": "None",
  "Andor-Shutter": "Open",
  "Andor-OptAcquireMode": "",
  "COM2-AnswerTimeout": "500.0000",
  "COM5-DataBits": "8",
  "Binning": "1",
  "Andor-ReadoutTime": "35",
  "Andor-Description": "Andor camera adapter",
  "Wheel-A-Speed": "3",
  "COM4-DelayBetweenCharsMs": "0.0000",
  "COM5-Parity": "None",
  "Andor-Advanced | Snap Image Additional Delay (ms)": "0",
  "Andor-Exposure": "200.00",
  "COM5-Description": "Serial port driver (boost:asio)",
  "Andor-TransposeCorrection": "0",
  "COM4-Description": "Serial port driver (boost:asio)",
  "COM8-Verbose": "1",
  "CSUX-DriveSpeed-Description": "CSUX Drive Speed",
  "Andor-VerticalSpeed": "3.30",
  "XYStage-TransposeMirrorY": "0",
  "XPositionUm": -26368.3,
  "XYStage-TransposeMirrorX": "0",
  "ZeissFocusAxis-Velocity-Acceleration": "Fast",
  "COM2-Handshaking": "Off",
  "ZeissReflectorTurret-Label": "4-100 % Mirror",
  "COM6-DataBits": "8",
  "FileName": "img_000000000_L-488_009.tif",
  "Andor-CCDTemperature": "-69",
  "Core-Galvo": "Undefined",
  "Position": "Default",
  "COM8-BaudRate": "19200",
  "Andor-VerticalClockVoltage": "Normal",
  "COM8-Handshaking": "Off",
  "CameraChannelIndex": 0,
  "SliceIndex": 9,
  "ZPositionUm": 53.282000000000004,
  "Core-Focus": "ZeissFocusAxis",
  "Andor-ReadoutMode": "10.000 MHz",
  "Channel": "L-488",
  "AAAOTF-Description": "AA AOTF Shutter Controller driver adapter",
  "CSUX-Shutter-Name": "CSUX-Shutter",
  "COM5-Name": "COM5",
  "FrameIndex": 0,
  "XYStage-Version": "Version: USB-9.2e ",
  "COM6-BaudRate": "57600",
  "XYStage-Backlash-B": "0.0400",
  "COM6-Description": "Serial port driver (boost:asio)",
  "COM8-Name": "COM8",
  "COM2-Description": "Serial port driver (boost:asio)",
  "Andor-ActualInterval-ms": "235.60",
  "AAAOTF-State": "0",
  "Andor-PixelType": "16bit",
  "COM2-Name": "COM2",
  "Camera": "",
  "COM4-Parity": "None",
  "Core-ImageProcessor": "",
  "Wheel-A-ClosedPosition": "",
  "CSUX-Shutter-Description": "CSUX Shutter",
  "Andor-Output_Amplifier": "Electron Multiplying",
  "XYStage-StepSizeY_um": "0.0100",
  "AAAOTF-Channel": "2",
  "ZeissFocusAxis-Position": "47.1680",
  "Core-AutoShutter": "1",
  "ZeissTransmittedLightShutter-State": "0",
  "NextFrame": 0,
  "Core-XYStage": "XYStage",
  "COM8-Parity": "None",
  "COM6-StopBits": "1",
  "Time": "2023-06-02 15:13:41 +0800",
  "COM4-Name": "COM4",
  "Andor-Isolated Crop Mode": "Off",
  "ZeissScope-AnswerTimeOut": "250.0000",
  "COM4-BaudRate": "9600",
  "Andor-CCDTemperatureSetPoint": "-70",
  "Core-AutoFocus": "",
  "COM2-Verbose": "1",
  "CSUX-Shutter-State": "Open",
  "BitDepth": 14,
  "Slice": 9,
  "COM6-Verbose": "1",
  "XYStage-JoyStick Slow Speed": "5",
  "COM4-Verbose": "1",
  "AAAOTF-Maximum intensity (dB)": "1900",
  "ZeissScope-Microscope Version": "Application version: ",
  "ChannelIndex": 0,
  "Core-Shutter": "AAAOTF",
  "Wheel-A-State": "4",
  "ZeissReflectorTurret-Name": "ZeissReflectorTurret",
  "Core-TimeoutMs": "5000",
  "XYStage-JoyStick Fast Speed": "60",
  "XYStage-Maximum Speed (Do Not Change)": "7.5000",
  "ElapsedTime-ms": 7805,
  "AAAOTF-Name": "AAAOTF",
  "Wheel-A-Description": "Sutter Lambda filter wheel adapter",
  "Frame": 0,
  "Width": 512,
  "COM5-Handshaking": "Off",
  "PositionName": null,
  "ZeissReflectorTurret-State": "3",
  "Height": 512,
  "Andor-TransposeMirrorX": "0",
  "Andor-TransposeMirrorY": "0",
  "COM2-BaudRate": "9600",
  "Wheel-A-Delay_ms": "0.0000",
  "COM6-Handshaking": "Off",
  "COM8-DataBits": "8",
  "COM5-DelayBetweenCharsMs": "0.0000",
  "CSUX-DriveSpeed-Name": "CSUX-DriveSpeed",
  "XYStage-Description": "ASI XY stage driver adapter",
  "COM4-Handshaking": "Off",
  "Andor-FrameTransfer": "Off",
  "PixelType": "GRAY16",
  "Andor-TransposeXY": "0",
  "COM4-AnswerTimeout": "500.0000",
  "COM2-Parity": "None",
  "COM8-StopBits": "1",
  "Andor-CCDTemperature Help": "Wait for temperature to stabilize before acquisition.",
  "YPositionUm": -2328,
  "COM6-AnswerTimeout": "500.0000",
  "Andor-TimeOut": "10000",
  "Andor-Trigger": "Software",
  "COM8-Description": "Serial port driver (boost:asio)",
  "COM6-Name": "COM6",
  "XYStage-JoyStick Reverse": "Off",
  "Andor-OptAcquireMode Description": "",
  "XYStage-FinishError-PCROS(nm)": "24.0000"
},
"FrameKey-0-1-9": {
  "CSUX-DriveSpeed-State": "3375",
  "Core-Initialize": "1",
  "Andor-FanMode": "Full",
  "Andor-SpuriousNoiseFilterDescription": "Recommended Range",
  "Andor-BaselineClamp": "Enabled",
  "ZeissTransmittedLightShutter-Description": "Zeiss Transmitted Light Shutter",
  "ZeissReflectedLightShutter-Description": "Zeiss Reflected Light Shutter",
  "Andor-CountConvert": "Counts",
  "XYStage-Speed-S": "5.7459",
  "ROI": "0-0-512-512",
  "Andor-SpuriousNoiseFilterThreshold": "767668922317063230000000000000000000000000000000000000000000",
  "COM5-AnswerTimeout": "8000.0000",
  "COM5-StopBits": "1",
  "Andor-Region of Interest": "Full Image",
  "XYStage-Error-E(nm)": "400.0000",
  "XYStage-StepSizeX_um": "0.0100",
  "CSUX-Hub-Name": "CSUX-Hub",
  "Andor-Advanced | Snap Image Timing Mode": "Delay for Exposure",
  "SlicePosition": 53.282000000000004,
  "Andor-CoolerMode": "Fan off at shutdown",
  "Exposure-ms": 200,
  "COM6-DelayBetweenCharsMs": "0.0000",
  "ZeissScope-Description": "Zeiss microscope CAN bus adapter",
  "COM6-Parity": "None",
  "ZeissFocusAxis-Move Mode": "Direct move to target",
  "CSUX-DriveSpeed-AutoAdjust": "0.0000",
  "Wheel-A-Busy": "0",
  "Andor-Pre-Amp-Gain": "4.9x",
  "XYStage-Name": "XYStage",
  "Andor-Shutter Closing Time": "20",
  "CSUX-Hub-Port": "COM5",
  "Andor-EMSwitch": "On",
  "COM2-DataBits": "8",
  "COM2-StopBits": "1",
  "AxisPositions": null,
  "COM5-BaudRate": "115200",
  "Andor-1. Camera Information : | Type | Model | Serial No. |": "| iXon | DU897_BV | 8593 |",
  "ZeissReflectedLightShutter-Name": "ZeissReflectedLightShutter",
  "ZeissScope-Port": "COM6",
  "ZeissScope-Name": "ZeissScope",
  "XYStage-Port": "COM4",
  "COM5-Verbose": "1",
  "CSUX-Hub-Description": "Yokogawa CSUX hub",
  "AAAOTF-Power (% of max)": "30.8000",
  "COM8-DelayBetweenCharsMs": "0.0000",
  "AAAOTF-Port": "COM8",
  "Wheel-A-Label": "Filter-4",
  "COM8-AnswerTimeout": "500.0000",
  "Andor-Camera": "| iXon | DU897_BV | 8593 |",
  "Andor-Gain": "344",
  "UUID": "711a00e7-c333-499e-b873-928dc0a7ea35",
  "Core-Camera": "Andor",
  "Core-SLM": "",
  "Wheel-A-Name": "Wheel-A",
  "Andor-CountConvertWavelength": "0.0000",
  "Andor-Shutter TTL Value": "High to Open",
  "Wheel-A-Port": "COM2",
  "Core-ChannelGroup": "Laser",
  "PositionIndex": 0,
  "WaitInterval": null,
  "COM2-DelayBetweenCharsMs": "0.0000",
  "PixelSizeUm": 0,
  "ZeissReflectorTurret-Description": "Reflector Turret",
  "CSUX-DriveSpeed-Run": "On",
  "ZeissReflectedLightShutter-State": "0",
  "Andor-Shutter Opening Time": "20",
  "Summary": {
    "Slices": 16,
    "InitialPositionList": null,
    "Interval_ms": 0,
    "UUID": "74b0ec55-6bea-4c06-a481-420ad43e7025",
    "UserName": "ColdSpring",
    "Depth": 2,
    "PixelType": "GRAY16",
    "Time": "2023-06-02 15:13:34 +0800",
    "Date": "2023-06-02",
    "z-step_um": 0.7999999999999972,
    "MetadataVersion": 10,
    "PositionIndex": 0,
    "SlicesFirst": false,
    "ChContrastMin": [
      0,
      0
    ],
    "Width": 512,
    "PixelAspect": 1,
    "MicroManagerVersion": "1.4.16",
    "ROI": [
      0,
      0,
      512,
      512
    ],
    "ChNames": [
      "L-488",
      "L-561"
    ],
    "IJType": 1,
    "GridRow": 0,
    "Comment": "",
    "Height": 512,
    "GridColumn": 0,
    "Prefix": "20230602 OSM-3-G444E-GFP; Pdyf-1-osm-3-Scarlet_13",
    "PixelSize_um": 0,
    "Frames": 1,
    "BitDepth": 14,
    "KeepShutterOpenChannels": false,
    "Source": "Micro-Manager",
    "Channels": 2,
    "ComputerName": "T3610-MP",
    "CustomIntervals_ms": [],
    "KeepShutterOpenSlices": false,
    "ChColors": [
      -16724941,
      -3407617
    ],
    "TimeFirst": false,
    "ChContrastMax": [
      65536,
      65536
    ],
    "Positions": 1,
    "Directory": "Y:\\XC\\20230602 OSM-3-G444E-GFP; Pdyf-1-osm-3-Scarlet"
  },
  "Source": "Andor",
  "XYStage-OverShoot(um)": "0.0000",
  "XYStage-Wait_Cycles": "0",
  "COM4-StopBits": "1",
  "Andor-Binning": "1",
  "Andor-FrameTransfer Help": "Should only turn on FrameTransfer if using Burst or Live mode.",
  "COM4-DataBits": "8",
  "ZeissTransmittedLightShutter-Name": "ZeissTransmittedLightShutter",
  "XYStage-MotorOnOff": "On",
  "Andor-SpuriousNoiseFilter": "None",
  "Andor-Shutter": "Open",
  "Andor-OptAcquireMode": "",
  "COM2-AnswerTimeout": "500.0000",
  "COM5-DataBits": "8",
  "Binning": "1",
  "Andor-ReadoutTime": "35",
  "Andor-Description": "Andor camera adapter",
  "Wheel-A-Speed": "3",
  "COM4-DelayBetweenCharsMs": "0.0000",
  "COM5-Parity": "None",
  "Andor-Advanced | Snap Image Additional Delay (ms)": "0",
  "Andor-Exposure": "200.00",
  "COM5-Description": "Serial port driver (boost:asio)",
  "Andor-TransposeCorrection": "0",
  "COM4-Description": "Serial port driver (boost:asio)",
  "COM8-Verbose": "1",
  "CSUX-DriveSpeed-Description": "CSUX Drive Speed",
  "Andor-VerticalSpeed": "3.30",
  "XYStage-TransposeMirrorY": "0",
  "XPositionUm": -26368.3,
  "XYStage-TransposeMirrorX": "0",
  "ZeissFocusAxis-Velocity-Acceleration": "Fast",
  "COM2-Handshaking": "Off",
  "ZeissReflectorTurret-Label": "4-100 % Mirror",
  "COM6-DataBits": "8",
  "FileName": "img_000000000_L-561_009.tif",
  "Andor-CCDTemperature": "-69",
  "Core-Galvo": "Undefined",
  "Position": "Default",
  "COM8-BaudRate": "19200",
  "Andor-VerticalClockVoltage": "Normal",
  "COM8-Handshaking": "Off",
  "CameraChannelIndex": 0,
  "SliceIndex": 9,
  "ZPositionUm": 53.282000000000004,
  "Core-Focus": "ZeissFocusAxis",
  "Andor-ReadoutMode": "10.000 MHz",
  "Channel": "L-561",
  "AAAOTF-Description": "AA AOTF Shutter Controller driver adapter",
  "CSUX-Shutter-Name": "CSUX-Shutter",
  "COM5-Name": "COM5",
  "FrameIndex": 0,
  "XYStage-Version": "Version: USB-9.2e ",
  "COM6-BaudRate": "57600",
  "XYStage-Backlash-B": "0.0400",
  "COM6-Description": "Serial port driver (boost:asio)",
  "COM8-Name": "COM8",
  "COM2-Description": "Serial port driver (boost:asio)",
  "Andor-ActualInterval-ms": "235.60",
  "AAAOTF-State": "0",
  "Andor-PixelType": "16bit",
  "COM2-Name": "COM2",
  "Camera": "",
  "COM4-Parity": "None",
  "Core-ImageProcessor": "",
  "Wheel-A-ClosedPosition": "",
  "CSUX-Shutter-Description": "CSUX Shutter",
  "Andor-Output_Amplifier": "Electron Multiplying",
  "XYStage-StepSizeY_um": "0.0100",
  "AAAOTF-Channel": "3",
  "ZeissFocusAxis-Position": "47.1680",
  "Core-AutoShutter": "1",
  "ZeissTransmittedLightShutter-State": "0",
  "NextFrame": 0,
  "Core-XYStage": "XYStage",
  "COM8-Parity": "None",
  "COM6-StopBits": "1",
  "Time": "2023-06-02 15:13:41 +0800",
  "COM4-Name": "COM4",
  "Andor-Isolated Crop Mode": "Off",
  "ZeissScope-AnswerTimeOut": "250.0000",
  "COM4-BaudRate": "9600",
  "Andor-CCDTemperatureSetPoint": "-70",
  "Core-AutoFocus": "",
  "COM2-Verbose": "1",
  "CSUX-Shutter-State": "Open",
  "BitDepth": 14,
  "Slice": 9,
  "COM6-Verbose": "1",
  "XYStage-JoyStick Slow Speed": "5",
  "COM4-Verbose": "1",
  "AAAOTF-Maximum intensity (dB)": "1900",
  "ZeissScope-Microscope Version": "Application version: ",
  "ChannelIndex": 1,
  "Core-Shutter": "AAAOTF",
  "Wheel-A-State": "4",
  "ZeissReflectorTurret-Name": "ZeissReflectorTurret",
  "Core-TimeoutMs": "5000",
  "XYStage-JoyStick Fast Speed": "60",
  "XYStage-Maximum Speed (Do Not Change)": "7.5000",
  "ElapsedTime-ms": 8160,
  "AAAOTF-Name": "AAAOTF",
  "Wheel-A-Description": "Sutter Lambda filter wheel adapter",
  "Frame": 0,
  "Width": 512,
  "COM5-Handshaking": "Off",
  "PositionName": null,
  "ZeissReflectorTurret-State": "3",
  "Height": 512,
  "Andor-TransposeMirrorX": "0",
  "Andor-TransposeMirrorY": "0",
  "COM2-BaudRate": "9600",
  "Wheel-A-Delay_ms": "0.0000",
  "COM6-Handshaking": "Off",
  "COM8-DataBits": "8",
  "COM5-DelayBetweenCharsMs": "0.0000",
  "CSUX-DriveSpeed-Name": "CSUX-DriveSpeed",
  "XYStage-Description": "ASI XY stage driver adapter",
  "COM4-Handshaking": "Off",
  "Andor-FrameTransfer": "Off",
  "PixelType": "GRAY16",
  "Andor-TransposeXY": "0",
  "COM4-AnswerTimeout": "500.0000",
  "COM2-Parity": "None",
  "COM8-StopBits": "1",
  "Andor-CCDTemperature Help": "Wait for temperature to stabilize before acquisition.",
  "YPositionUm": -2328,
  "COM6-AnswerTimeout": "500.0000",
  "Andor-TimeOut": "10000",
  "Andor-Trigger": "Software",
  "COM8-Description": "Serial port driver (boost:asio)",
  "COM6-Name": "COM6",
  "XYStage-JoyStick Reverse": "Off",
  "Andor-OptAcquireMode Description": "",
  "XYStage-FinishError-PCROS(nm)": "24.0000"
},
"FrameKey-0-0-10": {
  "CSUX-DriveSpeed-State": "3375",
  "Core-Initialize": "1",
  "Andor-FanMode": "Full",
  "Andor-SpuriousNoiseFilterDescription": "Recommended Range",
  "Andor-BaselineClamp": "Enabled",
  "ZeissTransmittedLightShutter-Description": "Zeiss Transmitted Light Shutter",
  "ZeissReflectedLightShutter-Description": "Zeiss Reflected Light Shutter",
  "Andor-CountConvert": "Counts",
  "XYStage-Speed-S": "5.7459",
  "ROI": "0-0-512-512",
  "Andor-SpuriousNoiseFilterThreshold": "767668922317063230000000000000000000000000000000000000000000",
  "COM5-AnswerTimeout": "8000.0000",
  "COM5-StopBits": "1",
  "Andor-Region of Interest": "Full Image",
  "XYStage-Error-E(nm)": "400.0000",
  "XYStage-StepSizeX_um": "0.0100",
  "CSUX-Hub-Name": "CSUX-Hub",
  "Andor-Advanced | Snap Image Timing Mode": "Delay for Exposure",
  "SlicePosition": 54.082,
  "Andor-CoolerMode": "Fan off at shutdown",
  "Exposure-ms": 200,
  "COM6-DelayBetweenCharsMs": "0.0000",
  "ZeissScope-Description": "Zeiss microscope CAN bus adapter",
  "COM6-Parity": "None",
  "ZeissFocusAxis-Move Mode": "Direct move to target",
  "CSUX-DriveSpeed-AutoAdjust": "0.0000",
  "Wheel-A-Busy": "0",
  "Andor-Pre-Amp-Gain": "4.9x",
  "XYStage-Name": "XYStage",
  "Andor-Shutter Closing Time": "20",
  "CSUX-Hub-Port": "COM5",
  "Andor-EMSwitch": "On",
  "COM2-DataBits": "8",
  "COM2-StopBits": "1",
  "AxisPositions": null,
  "COM5-BaudRate": "115200",
  "Andor-1. Camera Information : | Type | Model | Serial No. |": "| iXon | DU897_BV | 8593 |",
  "ZeissReflectedLightShutter-Name": "ZeissReflectedLightShutter",
  "ZeissScope-Port": "COM6",
  "ZeissScope-Name": "ZeissScope",
  "XYStage-Port": "COM4",
  "COM5-Verbose": "1",
  "CSUX-Hub-Description": "Yokogawa CSUX hub",
  "AAAOTF-Power (% of max)": "30.3000",
  "COM8-DelayBetweenCharsMs": "0.0000",
  "AAAOTF-Port": "COM8",
  "Wheel-A-Label": "Filter-3",
  "COM8-AnswerTimeout": "500.0000",
  "Andor-Camera": "| iXon | DU897_BV | 8593 |",
  "Andor-Gain": "344",
  "UUID": "b1e207bb-2145-43d1-a9f9-d61fefd17361",
  "Core-Camera": "Andor",
  "Core-SLM": "",
  "Wheel-A-Name": "Wheel-A",
  "Andor-CountConvertWavelength": "0.0000",
  "Andor-Shutter TTL Value": "High to Open",
  "Wheel-A-Port": "COM2",
  "Core-ChannelGroup": "Laser",
  "PositionIndex": 0,
  "WaitInterval": null,
  "COM2-DelayBetweenCharsMs": "0.0000",
  "PixelSizeUm": 0,
  "ZeissReflectorTurret-Description": "Reflector Turret",
  "CSUX-DriveSpeed-Run": "On",
  "ZeissReflectedLightShutter-State": "0",
  "Andor-Shutter Opening Time": "20",
  "Summary": {
    "Slices": 16,
    "InitialPositionList": null,
    "Interval_ms": 0,
    "UUID": "74b0ec55-6bea-4c06-a481-420ad43e7025",
    "UserName": "ColdSpring",
    "Depth": 2,
    "PixelType": "GRAY16",
    "Time": "2023-06-02 15:13:34 +0800",
    "Date": "2023-06-02",
    "z-step_um": 0.7999999999999972,
    "MetadataVersion": 10,
    "PositionIndex": 0,
    "SlicesFirst": false,
    "ChContrastMin": [
      0,
      0
    ],
    "Width": 512,
    "PixelAspect": 1,
    "MicroManagerVersion": "1.4.16",
    "ROI": [
      0,
      0,
      512,
      512
    ],
    "ChNames": [
      "L-488",
      "L-561"
    ],
    "IJType": 1,
    "GridRow": 0,
    "Comment": "",
    "Height": 512,
    "GridColumn": 0,
    "Prefix": "20230602 OSM-3-G444E-GFP; Pdyf-1-osm-3-Scarlet_13",
    "PixelSize_um": 0,
    "Frames": 1,
    "BitDepth": 14,
    "KeepShutterOpenChannels": false,
    "Source": "Micro-Manager",
    "Channels": 2,
    "ComputerName": "T3610-MP",
    "CustomIntervals_ms": [],
    "KeepShutterOpenSlices": false,
    "ChColors": [
      -16724941,
      -3407617
    ],
    "TimeFirst": false,
    "ChContrastMax": [
      65536,
      65536
    ],
    "Positions": 1,
    "Directory": "Y:\\XC\\20230602 OSM-3-G444E-GFP; Pdyf-1-osm-3-Scarlet"
  },
  "Source": "Andor",
  "XYStage-OverShoot(um)": "0.0000",
  "XYStage-Wait_Cycles": "0",
  "COM4-StopBits": "1",
  "Andor-Binning": "1",
  "Andor-FrameTransfer Help": "Should only turn on FrameTransfer if using Burst or Live mode.",
  "COM4-DataBits": "8",
  "ZeissTransmittedLightShutter-Name": "ZeissTransmittedLightShutter",
  "XYStage-MotorOnOff": "On",
  "Andor-SpuriousNoiseFilter": "None",
  "Andor-Shutter": "Open",
  "Andor-OptAcquireMode": "",
  "COM2-AnswerTimeout": "500.0000",
  "COM5-DataBits": "8",
  "Binning": "1",
  "Andor-ReadoutTime": "35",
  "Andor-Description": "Andor camera adapter",
  "Wheel-A-Speed": "3",
  "COM4-DelayBetweenCharsMs": "0.0000",
  "COM5-Parity": "None",
  "Andor-Advanced | Snap Image Additional Delay (ms)": "0",
  "Andor-Exposure": "200.00",
  "COM5-Description": "Serial port driver (boost:asio)",
  "Andor-TransposeCorrection": "0",
  "COM4-Description": "Serial port driver (boost:asio)",
  "COM8-Verbose": "1",
  "CSUX-DriveSpeed-Description": "CSUX Drive Speed",
  "Andor-VerticalSpeed": "3.30",
  "XYStage-TransposeMirrorY": "0",
  "XPositionUm": -26368.3,
  "XYStage-TransposeMirrorX": "0",
  "ZeissFocusAxis-Velocity-Acceleration": "Fast",
  "COM2-Handshaking": "Off",
  "ZeissReflectorTurret-Label": "4-100 % Mirror",
  "COM6-DataBits": "8",
  "FileName": "img_000000000_L-488_010.tif",
  "Andor-CCDTemperature": "-69",
  "Core-Galvo": "Undefined",
  "Position": "Default",
  "COM8-BaudRate": "19200",
  "Andor-VerticalClockVoltage": "Normal",
  "COM8-Handshaking": "Off",
  "CameraChannelIndex": 0,
  "SliceIndex": 10,
  "ZPositionUm": 54.082,
  "Core-Focus": "ZeissFocusAxis",
  "Andor-ReadoutMode": "10.000 MHz",
  "Channel": "L-488",
  "AAAOTF-Description": "AA AOTF Shutter Controller driver adapter",
  "CSUX-Shutter-Name": "CSUX-Shutter",
  "COM5-Name": "COM5",
  "FrameIndex": 0,
  "XYStage-Version": "Version: USB-9.2e ",
  "COM6-BaudRate": "57600",
  "XYStage-Backlash-B": "0.0400",
  "COM6-Description": "Serial port driver (boost:asio)",
  "COM8-Name": "COM8",
  "COM2-Description": "Serial port driver (boost:asio)",
  "Andor-ActualInterval-ms": "235.60",
  "AAAOTF-State": "0",
  "Andor-PixelType": "16bit",
  "COM2-Name": "COM2",
  "Camera": "",
  "COM4-Parity": "None",
  "Core-ImageProcessor": "",
  "Wheel-A-ClosedPosition": "",
  "CSUX-Shutter-Description": "CSUX Shutter",
  "Andor-Output_Amplifier": "Electron Multiplying",
  "XYStage-StepSizeY_um": "0.0100",
  "AAAOTF-Channel": "2",
  "ZeissFocusAxis-Position": "47.1680",
  "Core-AutoShutter": "1",
  "ZeissTransmittedLightShutter-State": "0",
  "NextFrame": 0,
  "Core-XYStage": "XYStage",
  "COM8-Parity": "None",
  "COM6-StopBits": "1",
  "Time": "2023-06-02 15:13:42 +0800",
  "COM4-Name": "COM4",
  "Andor-Isolated Crop Mode": "Off",
  "ZeissScope-AnswerTimeOut": "250.0000",
  "COM4-BaudRate": "9600",
  "Andor-CCDTemperatureSetPoint": "-70",
  "Core-AutoFocus": "",
  "COM2-Verbose": "1",
  "CSUX-Shutter-State": "Open",
  "BitDepth": 14,
  "Slice": 10,
  "COM6-Verbose": "1",
  "XYStage-JoyStick Slow Speed": "5",
  "COM4-Verbose": "1",
  "AAAOTF-Maximum intensity (dB)": "1900",
  "ZeissScope-Microscope Version": "Application version: ",
  "ChannelIndex": 0,
  "Core-Shutter": "AAAOTF",
  "Wheel-A-State": "4",
  "ZeissReflectorTurret-Name": "ZeissReflectorTurret",
  "Core-TimeoutMs": "5000",
  "XYStage-JoyStick Fast Speed": "60",
  "XYStage-Maximum Speed (Do Not Change)": "7.5000",
  "ElapsedTime-ms": 8605,
  "AAAOTF-Name": "AAAOTF",
  "Wheel-A-Description": "Sutter Lambda filter wheel adapter",
  "Frame": 0,
  "Width": 512,
  "COM5-Handshaking": "Off",
  "PositionName": null,
  "ZeissReflectorTurret-State": "3",
  "Height": 512,
  "Andor-TransposeMirrorX": "0",
  "Andor-TransposeMirrorY": "0",
  "COM2-BaudRate": "9600",
  "Wheel-A-Delay_ms": "0.0000",
  "COM6-Handshaking": "Off",
  "COM8-DataBits": "8",
  "COM5-DelayBetweenCharsMs": "0.0000",
  "CSUX-DriveSpeed-Name": "CSUX-DriveSpeed",
  "XYStage-Description": "ASI XY stage driver adapter",
  "COM4-Handshaking": "Off",
  "Andor-FrameTransfer": "Off",
  "PixelType": "GRAY16",
  "Andor-TransposeXY": "0",
  "COM4-AnswerTimeout": "500.0000",
  "COM2-Parity": "None",
  "COM8-StopBits": "1",
  "Andor-CCDTemperature Help": "Wait for temperature to stabilize before acquisition.",
  "YPositionUm": -2328,
  "COM6-AnswerTimeout": "500.0000",
  "Andor-TimeOut": "10000",
  "Andor-Trigger": "Software",
  "COM8-Description": "Serial port driver (boost:asio)",
  "COM6-Name": "COM6",
  "XYStage-JoyStick Reverse": "Off",
  "Andor-OptAcquireMode Description": "",
  "XYStage-FinishError-PCROS(nm)": "24.0000"
},
"FrameKey-0-1-10": {
  "CSUX-DriveSpeed-State": "3375",
  "Core-Initialize": "1",
  "Andor-FanMode": "Full",
  "Andor-SpuriousNoiseFilterDescription": "Recommended Range",
  "Andor-BaselineClamp": "Enabled",
  "ZeissTransmittedLightShutter-Description": "Zeiss Transmitted Light Shutter",
  "ZeissReflectedLightShutter-Description": "Zeiss Reflected Light Shutter",
  "Andor-CountConvert": "Counts",
  "XYStage-Speed-S": "5.7459",
  "ROI": "0-0-512-512",
  "Andor-SpuriousNoiseFilterThreshold": "767668922317063230000000000000000000000000000000000000000000",
  "COM5-AnswerTimeout": "8000.0000",
  "COM5-StopBits": "1",
  "Andor-Region of Interest": "Full Image",
  "XYStage-Error-E(nm)": "400.0000",
  "XYStage-StepSizeX_um": "0.0100",
  "CSUX-Hub-Name": "CSUX-Hub",
  "Andor-Advanced | Snap Image Timing Mode": "Delay for Exposure",
  "SlicePosition": 54.082,
  "Andor-CoolerMode": "Fan off at shutdown",
  "Exposure-ms": 200,
  "COM6-DelayBetweenCharsMs": "0.0000",
  "ZeissScope-Description": "Zeiss microscope CAN bus adapter",
  "COM6-Parity": "None",
  "ZeissFocusAxis-Move Mode": "Direct move to target",
  "CSUX-DriveSpeed-AutoAdjust": "0.0000",
  "Wheel-A-Busy": "0",
  "Andor-Pre-Amp-Gain": "4.9x",
  "XYStage-Name": "XYStage",
  "Andor-Shutter Closing Time": "20",
  "CSUX-Hub-Port": "COM5",
  "Andor-EMSwitch": "On",
  "COM2-DataBits": "8",
  "COM2-StopBits": "1",
  "AxisPositions": null,
  "COM5-BaudRate": "115200",
  "Andor-1. Camera Information : | Type | Model | Serial No. |": "| iXon | DU897_BV | 8593 |",
  "ZeissReflectedLightShutter-Name": "ZeissReflectedLightShutter",
  "ZeissScope-Port": "COM6",
  "ZeissScope-Name": "ZeissScope",
  "XYStage-Port": "COM4",
  "COM5-Verbose": "1",
  "CSUX-Hub-Description": "Yokogawa CSUX hub",
  "AAAOTF-Power (% of max)": "30.8000",
  "COM8-DelayBetweenCharsMs": "0.0000",
  "AAAOTF-Port": "COM8",
  "Wheel-A-Label": "Filter-4",
  "COM8-AnswerTimeout": "500.0000",
  "Andor-Camera": "| iXon | DU897_BV | 8593 |",
  "Andor-Gain": "344",
  "UUID": "b1f4ce1c-f108-485c-983b-9d51c8aa3dd1",
  "Core-Camera": "Andor",
  "Core-SLM": "",
  "Wheel-A-Name": "Wheel-A",
  "Andor-CountConvertWavelength": "0.0000",
  "Andor-Shutter TTL Value": "High to Open",
  "Wheel-A-Port": "COM2",
  "Core-ChannelGroup": "Laser",
  "PositionIndex": 0,
  "WaitInterval": null,
  "COM2-DelayBetweenCharsMs": "0.0000",
  "PixelSizeUm": 0,
  "ZeissReflectorTurret-Description": "Reflector Turret",
  "CSUX-DriveSpeed-Run": "On",
  "ZeissReflectedLightShutter-State": "0",
  "Andor-Shutter Opening Time": "20",
  "Summary": {
    "Slices": 16,
    "InitialPositionList": null,
    "Interval_ms": 0,
    "UUID": "74b0ec55-6bea-4c06-a481-420ad43e7025",
    "UserName": "ColdSpring",
    "Depth": 2,
    "PixelType": "GRAY16",
    "Time": "2023-06-02 15:13:34 +0800",
    "Date": "2023-06-02",
    "z-step_um": 0.7999999999999972,
    "MetadataVersion": 10,
    "PositionIndex": 0,
    "SlicesFirst": false,
    "ChContrastMin": [
      0,
      0
    ],
    "Width": 512,
    "PixelAspect": 1,
    "MicroManagerVersion": "1.4.16",
    "ROI": [
      0,
      0,
      512,
      512
    ],
    "ChNames": [
      "L-488",
      "L-561"
    ],
    "IJType": 1,
    "GridRow": 0,
    "Comment": "",
    "Height": 512,
    "GridColumn": 0,
    "Prefix": "20230602 OSM-3-G444E-GFP; Pdyf-1-osm-3-Scarlet_13",
    "PixelSize_um": 0,
    "Frames": 1,
    "BitDepth": 14,
    "KeepShutterOpenChannels": false,
    "Source": "Micro-Manager",
    "Channels": 2,
    "ComputerName": "T3610-MP",
    "CustomIntervals_ms": [],
    "KeepShutterOpenSlices": false,
    "ChColors": [
      -16724941,
      -3407617
    ],
    "TimeFirst": false,
    "ChContrastMax": [
      65536,
      65536
    ],
    "Positions": 1,
    "Directory": "Y:\\XC\\20230602 OSM-3-G444E-GFP; Pdyf-1-osm-3-Scarlet"
  },
  "Source": "Andor",
  "XYStage-OverShoot(um)": "0.0000",
  "XYStage-Wait_Cycles": "0",
  "COM4-StopBits": "1",
  "Andor-Binning": "1",
  "Andor-FrameTransfer Help": "Should only turn on FrameTransfer if using Burst or Live mode.",
  "COM4-DataBits": "8",
  "ZeissTransmittedLightShutter-Name": "ZeissTransmittedLightShutter",
  "XYStage-MotorOnOff": "On",
  "Andor-SpuriousNoiseFilter": "None",
  "Andor-Shutter": "Open",
  "Andor-OptAcquireMode": "",
  "COM2-AnswerTimeout": "500.0000",
  "COM5-DataBits": "8",
  "Binning": "1",
  "Andor-ReadoutTime": "35",
  "Andor-Description": "Andor camera adapter",
  "Wheel-A-Speed": "3",
  "COM4-DelayBetweenCharsMs": "0.0000",
  "COM5-Parity": "None",
  "Andor-Advanced | Snap Image Additional Delay (ms)": "0",
  "Andor-Exposure": "200.00",
  "COM5-Description": "Serial port driver (boost:asio)",
  "Andor-TransposeCorrection": "0",
  "COM4-Description": "Serial port driver (boost:asio)",
  "COM8-Verbose": "1",
  "CSUX-DriveSpeed-Description": "CSUX Drive Speed",
  "Andor-VerticalSpeed": "3.30",
  "XYStage-TransposeMirrorY": "0",
  "XPositionUm": -26368.3,
  "XYStage-TransposeMirrorX": "0",
  "ZeissFocusAxis-Velocity-Acceleration": "Fast",
  "COM2-Handshaking": "Off",
  "ZeissReflectorTurret-Label": "4-100 % Mirror",
  "COM6-DataBits": "8",
  "FileName": "img_000000000_L-561_010.tif",
  "Andor-CCDTemperature": "-69",
  "Core-Galvo": "Undefined",
  "Position": "Default",
  "COM8-BaudRate": "19200",
  "Andor-VerticalClockVoltage": "Normal",
  "COM8-Handshaking": "Off",
  "CameraChannelIndex": 0,
  "SliceIndex": 10,
  "ZPositionUm": 54.082,
  "Core-Focus": "ZeissFocusAxis",
  "Andor-ReadoutMode": "10.000 MHz",
  "Channel": "L-561",
  "AAAOTF-Description": "AA AOTF Shutter Controller driver adapter",
  "CSUX-Shutter-Name": "CSUX-Shutter",
  "COM5-Name": "COM5",
  "FrameIndex": 0,
  "XYStage-Version": "Version: USB-9.2e ",
  "COM6-BaudRate": "57600",
  "XYStage-Backlash-B": "0.0400",
  "COM6-Description": "Serial port driver (boost:asio)",
  "COM8-Name": "COM8",
  "COM2-Description": "Serial port driver (boost:asio)",
  "Andor-ActualInterval-ms": "235.60",
  "AAAOTF-State": "0",
  "Andor-PixelType": "16bit",
  "COM2-Name": "COM2",
  "Camera": "",
  "COM4-Parity": "None",
  "Core-ImageProcessor": "",
  "Wheel-A-ClosedPosition": "",
  "CSUX-Shutter-Description": "CSUX Shutter",
  "Andor-Output_Amplifier": "Electron Multiplying",
  "XYStage-StepSizeY_um": "0.0100",
  "AAAOTF-Channel": "3",
  "ZeissFocusAxis-Position": "47.1680",
  "Core-AutoShutter": "1",
  "ZeissTransmittedLightShutter-State": "0",
  "NextFrame": 0,
  "Core-XYStage": "XYStage",
  "COM8-Parity": "None",
  "COM6-StopBits": "1",
  "Time": "2023-06-02 15:13:42 +0800",
  "COM4-Name": "COM4",
  "Andor-Isolated Crop Mode": "Off",
  "ZeissScope-AnswerTimeOut": "250.0000",
  "COM4-BaudRate": "9600",
  "Andor-CCDTemperatureSetPoint": "-70",
  "Core-AutoFocus": "",
  "COM2-Verbose": "1",
  "CSUX-Shutter-State": "Open",
  "BitDepth": 14,
  "Slice": 10,
  "COM6-Verbose": "1",
  "XYStage-JoyStick Slow Speed": "5",
  "COM4-Verbose": "1",
  "AAAOTF-Maximum intensity (dB)": "1900",
  "ZeissScope-Microscope Version": "Application version: ",
  "ChannelIndex": 1,
  "Core-Shutter": "AAAOTF",
  "Wheel-A-State": "4",
  "ZeissReflectorTurret-Name": "ZeissReflectorTurret",
  "Core-TimeoutMs": "5000",
  "XYStage-JoyStick Fast Speed": "60",
  "XYStage-Maximum Speed (Do Not Change)": "7.5000",
  "ElapsedTime-ms": 8960,
  "AAAOTF-Name": "AAAOTF",
  "Wheel-A-Description": "Sutter Lambda filter wheel adapter",
  "Frame": 0,
  "Width": 512,
  "COM5-Handshaking": "Off",
  "PositionName": null,
  "ZeissReflectorTurret-State": "3",
  "Height": 512,
  "Andor-TransposeMirrorX": "0",
  "Andor-TransposeMirrorY": "0",
  "COM2-BaudRate": "9600",
  "Wheel-A-Delay_ms": "0.0000",
  "COM6-Handshaking": "Off",
  "COM8-DataBits": "8",
  "COM5-DelayBetweenCharsMs": "0.0000",
  "CSUX-DriveSpeed-Name": "CSUX-DriveSpeed",
  "XYStage-Description": "ASI XY stage driver adapter",
  "COM4-Handshaking": "Off",
  "Andor-FrameTransfer": "Off",
  "PixelType": "GRAY16",
  "Andor-TransposeXY": "0",
  "COM4-AnswerTimeout": "500.0000",
  "COM2-Parity": "None",
  "COM8-StopBits": "1",
  "Andor-CCDTemperature Help": "Wait for temperature to stabilize before acquisition.",
  "YPositionUm": -2328,
  "COM6-AnswerTimeout": "500.0000",
  "Andor-TimeOut": "10000",
  "Andor-Trigger": "Software",
  "COM8-Description": "Serial port driver (boost:asio)",
  "COM6-Name": "COM6",
  "XYStage-JoyStick Reverse": "Off",
  "Andor-OptAcquireMode Description": "",
  "XYStage-FinishError-PCROS(nm)": "24.0000"
},
"FrameKey-0-0-11": {
  "CSUX-DriveSpeed-State": "3375",
  "Core-Initialize": "1",
  "Andor-FanMode": "Full",
  "Andor-SpuriousNoiseFilterDescription": "Recommended Range",
  "Andor-BaselineClamp": "Enabled",
  "ZeissTransmittedLightShutter-Description": "Zeiss Transmitted Light Shutter",
  "ZeissReflectedLightShutter-Description": "Zeiss Reflected Light Shutter",
  "Andor-CountConvert": "Counts",
  "XYStage-Speed-S": "5.7459",
  "ROI": "0-0-512-512",
  "Andor-SpuriousNoiseFilterThreshold": "767668922317063230000000000000000000000000000000000000000000",
  "COM5-AnswerTimeout": "8000.0000",
  "COM5-StopBits": "1",
  "Andor-Region of Interest": "Full Image",
  "XYStage-Error-E(nm)": "400.0000",
  "XYStage-StepSizeX_um": "0.0100",
  "CSUX-Hub-Name": "CSUX-Hub",
  "Andor-Advanced | Snap Image Timing Mode": "Delay for Exposure",
  "SlicePosition": 54.882000000000005,
  "Andor-CoolerMode": "Fan off at shutdown",
  "Exposure-ms": 200,
  "COM6-DelayBetweenCharsMs": "0.0000",
  "ZeissScope-Description": "Zeiss microscope CAN bus adapter",
  "COM6-Parity": "None",
  "ZeissFocusAxis-Move Mode": "Direct move to target",
  "CSUX-DriveSpeed-AutoAdjust": "0.0000",
  "Wheel-A-Busy": "0",
  "Andor-Pre-Amp-Gain": "4.9x",
  "XYStage-Name": "XYStage",
  "Andor-Shutter Closing Time": "20",
  "CSUX-Hub-Port": "COM5",
  "Andor-EMSwitch": "On",
  "COM2-DataBits": "8",
  "COM2-StopBits": "1",
  "AxisPositions": null,
  "COM5-BaudRate": "115200",
  "Andor-1. Camera Information : | Type | Model | Serial No. |": "| iXon | DU897_BV | 8593 |",
  "ZeissReflectedLightShutter-Name": "ZeissReflectedLightShutter",
  "ZeissScope-Port": "COM6",
  "ZeissScope-Name": "ZeissScope",
  "XYStage-Port": "COM4",
  "COM5-Verbose": "1",
  "CSUX-Hub-Description": "Yokogawa CSUX hub",
  "AAAOTF-Power (% of max)": "30.3000",
  "COM8-DelayBetweenCharsMs": "0.0000",
  "AAAOTF-Port": "COM8",
  "Wheel-A-Label": "Filter-3",
  "COM8-AnswerTimeout": "500.0000",
  "Andor-Camera": "| iXon | DU897_BV | 8593 |",
  "Andor-Gain": "344",
  "UUID": "c4bd1ac6-9ce9-4ba4-842c-66e88d49f010",
  "Core-Camera": "Andor",
  "Core-SLM": "",
  "Wheel-A-Name": "Wheel-A",
  "Andor-CountConvertWavelength": "0.0000",
  "Andor-Shutter TTL Value": "High to Open",
  "Wheel-A-Port": "COM2",
  "Core-ChannelGroup": "Laser",
  "PositionIndex": 0,
  "WaitInterval": null,
  "COM2-DelayBetweenCharsMs": "0.0000",
  "PixelSizeUm": 0,
  "ZeissReflectorTurret-Description": "Reflector Turret",
  "CSUX-DriveSpeed-Run": "On",
  "ZeissReflectedLightShutter-State": "0",
  "Andor-Shutter Opening Time": "20",
  "Summary": {
    "Slices": 16,
    "InitialPositionList": null,
    "Interval_ms": 0,
    "UUID": "74b0ec55-6bea-4c06-a481-420ad43e7025",
    "UserName": "ColdSpring",
    "Depth": 2,
    "PixelType": "GRAY16",
    "Time": "2023-06-02 15:13:34 +0800",
    "Date": "2023-06-02",
    "z-step_um": 0.7999999999999972,
    "MetadataVersion": 10,
    "PositionIndex": 0,
    "SlicesFirst": false,
    "ChContrastMin": [
      0,
      0
    ],
    "Width": 512,
    "PixelAspect": 1,
    "MicroManagerVersion": "1.4.16",
    "ROI": [
      0,
      0,
      512,
      512
    ],
    "ChNames": [
      "L-488",
      "L-561"
    ],
    "IJType": 1,
    "GridRow": 0,
    "Comment": "",
    "Height": 512,
    "GridColumn": 0,
    "Prefix": "20230602 OSM-3-G444E-GFP; Pdyf-1-osm-3-Scarlet_13",
    "PixelSize_um": 0,
    "Frames": 1,
    "BitDepth": 14,
    "KeepShutterOpenChannels": false,
    "Source": "Micro-Manager",
    "Channels": 2,
    "ComputerName": "T3610-MP",
    "CustomIntervals_ms": [],
    "KeepShutterOpenSlices": false,
    "ChColors": [
      -16724941,
      -3407617
    ],
    "TimeFirst": false,
    "ChContrastMax": [
      65536,
      65536
    ],
    "Positions": 1,
    "Directory": "Y:\\XC\\20230602 OSM-3-G444E-GFP; Pdyf-1-osm-3-Scarlet"
  },
  "Source": "Andor",
  "XYStage-OverShoot(um)": "0.0000",
  "XYStage-Wait_Cycles": "0",
  "COM4-StopBits": "1",
  "Andor-Binning": "1",
  "Andor-FrameTransfer Help": "Should only turn on FrameTransfer if using Burst or Live mode.",
  "COM4-DataBits": "8",
  "ZeissTransmittedLightShutter-Name": "ZeissTransmittedLightShutter",
  "XYStage-MotorOnOff": "On",
  "Andor-SpuriousNoiseFilter": "None",
  "Andor-Shutter": "Open",
  "Andor-OptAcquireMode": "",
  "COM2-AnswerTimeout": "500.0000",
  "COM5-DataBits": "8",
  "Binning": "1",
  "Andor-ReadoutTime": "35",
  "Andor-Description": "Andor camera adapter",
  "Wheel-A-Speed": "3",
  "COM4-DelayBetweenCharsMs": "0.0000",
  "COM5-Parity": "None",
  "Andor-Advanced | Snap Image Additional Delay (ms)": "0",
  "Andor-Exposure": "200.00",
  "COM5-Description": "Serial port driver (boost:asio)",
  "Andor-TransposeCorrection": "0",
  "COM4-Description": "Serial port driver (boost:asio)",
  "COM8-Verbose": "1",
  "CSUX-DriveSpeed-Description": "CSUX Drive Speed",
  "Andor-VerticalSpeed": "3.30",
  "XYStage-TransposeMirrorY": "0",
  "XPositionUm": -26368.3,
  "XYStage-TransposeMirrorX": "0",
  "ZeissFocusAxis-Velocity-Acceleration": "Fast",
  "COM2-Handshaking": "Off",
  "ZeissReflectorTurret-Label": "4-100 % Mirror",
  "COM6-DataBits": "8",
  "FileName": "img_000000000_L-488_011.tif",
  "Andor-CCDTemperature": "-69",
  "Core-Galvo": "Undefined",
  "Position": "Default",
  "COM8-BaudRate": "19200",
  "Andor-VerticalClockVoltage": "Normal",
  "COM8-Handshaking": "Off",
  "CameraChannelIndex": 0,
  "SliceIndex": 11,
  "ZPositionUm": 54.882000000000005,
  "Core-Focus": "ZeissFocusAxis",
  "Andor-ReadoutMode": "10.000 MHz",
  "Channel": "L-488",
  "AAAOTF-Description": "AA AOTF Shutter Controller driver adapter",
  "CSUX-Shutter-Name": "CSUX-Shutter",
  "COM5-Name": "COM5",
  "FrameIndex": 0,
  "XYStage-Version": "Version: USB-9.2e ",
  "COM6-BaudRate": "57600",
  "XYStage-Backlash-B": "0.0400",
  "COM6-Description": "Serial port driver (boost:asio)",
  "COM8-Name": "COM8",
  "COM2-Description": "Serial port driver (boost:asio)",
  "Andor-ActualInterval-ms": "235.60",
  "AAAOTF-State": "0",
  "Andor-PixelType": "16bit",
  "COM2-Name": "COM2",
  "Camera": "",
  "COM4-Parity": "None",
  "Core-ImageProcessor": "",
  "Wheel-A-ClosedPosition": "",
  "CSUX-Shutter-Description": "CSUX Shutter",
  "Andor-Output_Amplifier": "Electron Multiplying",
  "XYStage-StepSizeY_um": "0.0100",
  "AAAOTF-Channel": "2",
  "ZeissFocusAxis-Position": "47.1680",
  "Core-AutoShutter": "1",
  "ZeissTransmittedLightShutter-State": "0",
  "NextFrame": 0,
  "Core-XYStage": "XYStage",
  "COM8-Parity": "None",
  "COM6-StopBits": "1",
  "Time": "2023-06-02 15:13:43 +0800",
  "COM4-Name": "COM4",
  "Andor-Isolated Crop Mode": "Off",
  "ZeissScope-AnswerTimeOut": "250.0000",
  "COM4-BaudRate": "9600",
  "Andor-CCDTemperatureSetPoint": "-70",
  "Core-AutoFocus": "",
  "COM2-Verbose": "1",
  "CSUX-Shutter-State": "Open",
  "BitDepth": 14,
  "Slice": 11,
  "COM6-Verbose": "1",
  "XYStage-JoyStick Slow Speed": "5",
  "COM4-Verbose": "1",
  "AAAOTF-Maximum intensity (dB)": "1900",
  "ZeissScope-Microscope Version": "Application version: ",
  "ChannelIndex": 0,
  "Core-Shutter": "AAAOTF",
  "Wheel-A-State": "4",
  "ZeissReflectorTurret-Name": "ZeissReflectorTurret",
  "Core-TimeoutMs": "5000",
  "XYStage-JoyStick Fast Speed": "60",
  "XYStage-Maximum Speed (Do Not Change)": "7.5000",
  "ElapsedTime-ms": 9420,
  "AAAOTF-Name": "AAAOTF",
  "Wheel-A-Description": "Sutter Lambda filter wheel adapter",
  "Frame": 0,
  "Width": 512,
  "COM5-Handshaking": "Off",
  "PositionName": null,
  "ZeissReflectorTurret-State": "3",
  "Height": 512,
  "Andor-TransposeMirrorX": "0",
  "Andor-TransposeMirrorY": "0",
  "COM2-BaudRate": "9600",
  "Wheel-A-Delay_ms": "0.0000",
  "COM6-Handshaking": "Off",
  "COM8-DataBits": "8",
  "COM5-DelayBetweenCharsMs": "0.0000",
  "CSUX-DriveSpeed-Name": "CSUX-DriveSpeed",
  "XYStage-Description": "ASI XY stage driver adapter",
  "COM4-Handshaking": "Off",
  "Andor-FrameTransfer": "Off",
  "PixelType": "GRAY16",
  "Andor-TransposeXY": "0",
  "COM4-AnswerTimeout": "500.0000",
  "COM2-Parity": "None",
  "COM8-StopBits": "1",
  "Andor-CCDTemperature Help": "Wait for temperature to stabilize before acquisition.",
  "YPositionUm": -2328,
  "COM6-AnswerTimeout": "500.0000",
  "Andor-TimeOut": "10000",
  "Andor-Trigger": "Software",
  "COM8-Description": "Serial port driver (boost:asio)",
  "COM6-Name": "COM6",
  "XYStage-JoyStick Reverse": "Off",
  "Andor-OptAcquireMode Description": "",
  "XYStage-FinishError-PCROS(nm)": "24.0000"
},
"FrameKey-0-1-11": {
  "CSUX-DriveSpeed-State": "3375",
  "Core-Initialize": "1",
  "Andor-FanMode": "Full",
  "Andor-SpuriousNoiseFilterDescription": "Recommended Range",
  "Andor-BaselineClamp": "Enabled",
  "ZeissTransmittedLightShutter-Description": "Zeiss Transmitted Light Shutter",
  "ZeissReflectedLightShutter-Description": "Zeiss Reflected Light Shutter",
  "Andor-CountConvert": "Counts",
  "XYStage-Speed-S": "5.7459",
  "ROI": "0-0-512-512",
  "Andor-SpuriousNoiseFilterThreshold": "767668922317063230000000000000000000000000000000000000000000",
  "COM5-AnswerTimeout": "8000.0000",
  "COM5-StopBits": "1",
  "Andor-Region of Interest": "Full Image",
  "XYStage-Error-E(nm)": "400.0000",
  "XYStage-StepSizeX_um": "0.0100",
  "CSUX-Hub-Name": "CSUX-Hub",
  "Andor-Advanced | Snap Image Timing Mode": "Delay for Exposure",
  "SlicePosition": 54.882000000000005,
  "Andor-CoolerMode": "Fan off at shutdown",
  "Exposure-ms": 200,
  "COM6-DelayBetweenCharsMs": "0.0000",
  "ZeissScope-Description": "Zeiss microscope CAN bus adapter",
  "COM6-Parity": "None",
  "ZeissFocusAxis-Move Mode": "Direct move to target",
  "CSUX-DriveSpeed-AutoAdjust": "0.0000",
  "Wheel-A-Busy": "0",
  "Andor-Pre-Amp-Gain": "4.9x",
  "XYStage-Name": "XYStage",
  "Andor-Shutter Closing Time": "20",
  "CSUX-Hub-Port": "COM5",
  "Andor-EMSwitch": "On",
  "COM2-DataBits": "8",
  "COM2-StopBits": "1",
  "AxisPositions": null,
  "COM5-BaudRate": "115200",
  "Andor-1. Camera Information : | Type | Model | Serial No. |": "| iXon | DU897_BV | 8593 |",
  "ZeissReflectedLightShutter-Name": "ZeissReflectedLightShutter",
  "ZeissScope-Port": "COM6",
  "ZeissScope-Name": "ZeissScope",
  "XYStage-Port": "COM4",
  "COM5-Verbose": "1",
  "CSUX-Hub-Description": "Yokogawa CSUX hub",
  "AAAOTF-Power (% of max)": "30.8000",
  "COM8-DelayBetweenCharsMs": "0.0000",
  "AAAOTF-Port": "COM8",
  "Wheel-A-Label": "Filter-4",
  "COM8-AnswerTimeout": "500.0000",
  "Andor-Camera": "| iXon | DU897_BV | 8593 |",
  "Andor-Gain": "344",
  "UUID": "9ee2be29-5090-4c5e-8903-889dc3a54faf",
  "Core-Camera": "Andor",
  "Core-SLM": "",
  "Wheel-A-Name": "Wheel-A",
  "Andor-CountConvertWavelength": "0.0000",
  "Andor-Shutter TTL Value": "High to Open",
  "Wheel-A-Port": "COM2",
  "Core-ChannelGroup": "Laser",
  "PositionIndex": 0,
  "WaitInterval": null,
  "COM2-DelayBetweenCharsMs": "0.0000",
  "PixelSizeUm": 0,
  "ZeissReflectorTurret-Description": "Reflector Turret",
  "CSUX-DriveSpeed-Run": "On",
  "ZeissReflectedLightShutter-State": "0",
  "Andor-Shutter Opening Time": "20",
  "Summary": {
    "Slices": 16,
    "InitialPositionList": null,
    "Interval_ms": 0,
    "UUID": "74b0ec55-6bea-4c06-a481-420ad43e7025",
    "UserName": "ColdSpring",
    "Depth": 2,
    "PixelType": "GRAY16",
    "Time": "2023-06-02 15:13:34 +0800",
    "Date": "2023-06-02",
    "z-step_um": 0.7999999999999972,
    "MetadataVersion": 10,
    "PositionIndex": 0,
    "SlicesFirst": false,
    "ChContrastMin": [
      0,
      0
    ],
    "Width": 512,
    "PixelAspect": 1,
    "MicroManagerVersion": "1.4.16",
    "ROI": [
      0,
      0,
      512,
      512
    ],
    "ChNames": [
      "L-488",
      "L-561"
    ],
    "IJType": 1,
    "GridRow": 0,
    "Comment": "",
    "Height": 512,
    "GridColumn": 0,
    "Prefix": "20230602 OSM-3-G444E-GFP; Pdyf-1-osm-3-Scarlet_13",
    "PixelSize_um": 0,
    "Frames": 1,
    "BitDepth": 14,
    "KeepShutterOpenChannels": false,
    "Source": "Micro-Manager",
    "Channels": 2,
    "ComputerName": "T3610-MP",
    "CustomIntervals_ms": [],
    "KeepShutterOpenSlices": false,
    "ChColors": [
      -16724941,
      -3407617
    ],
    "TimeFirst": false,
    "ChContrastMax": [
      65536,
      65536
    ],
    "Positions": 1,
    "Directory": "Y:\\XC\\20230602 OSM-3-G444E-GFP; Pdyf-1-osm-3-Scarlet"
  },
  "Source": "Andor",
  "XYStage-OverShoot(um)": "0.0000",
  "XYStage-Wait_Cycles": "0",
  "COM4-StopBits": "1",
  "Andor-Binning": "1",
  "Andor-FrameTransfer Help": "Should only turn on FrameTransfer if using Burst or Live mode.",
  "COM4-DataBits": "8",
  "ZeissTransmittedLightShutter-Name": "ZeissTransmittedLightShutter",
  "XYStage-MotorOnOff": "On",
  "Andor-SpuriousNoiseFilter": "None",
  "Andor-Shutter": "Open",
  "Andor-OptAcquireMode": "",
  "COM2-AnswerTimeout": "500.0000",
  "COM5-DataBits": "8",
  "Binning": "1",
  "Andor-ReadoutTime": "35",
  "Andor-Description": "Andor camera adapter",
  "Wheel-A-Speed": "3",
  "COM4-DelayBetweenCharsMs": "0.0000",
  "COM5-Parity": "None",
  "Andor-Advanced | Snap Image Additional Delay (ms)": "0",
  "Andor-Exposure": "200.00",
  "COM5-Description": "Serial port driver (boost:asio)",
  "Andor-TransposeCorrection": "0",
  "COM4-Description": "Serial port driver (boost:asio)",
  "COM8-Verbose": "1",
  "CSUX-DriveSpeed-Description": "CSUX Drive Speed",
  "Andor-VerticalSpeed": "3.30",
  "XYStage-TransposeMirrorY": "0",
  "XPositionUm": -26368.3,
  "XYStage-TransposeMirrorX": "0",
  "ZeissFocusAxis-Velocity-Acceleration": "Fast",
  "COM2-Handshaking": "Off",
  "ZeissReflectorTurret-Label": "4-100 % Mirror",
  "COM6-DataBits": "8",
  "FileName": "img_000000000_L-561_011.tif",
  "Andor-CCDTemperature": "-69",
  "Core-Galvo": "Undefined",
  "Position": "Default",
  "COM8-BaudRate": "19200",
  "Andor-VerticalClockVoltage": "Normal",
  "COM8-Handshaking": "Off",
  "CameraChannelIndex": 0,
  "SliceIndex": 11,
  "ZPositionUm": 54.882000000000005,
  "Core-Focus": "ZeissFocusAxis",
  "Andor-ReadoutMode": "10.000 MHz",
  "Channel": "L-561",
  "AAAOTF-Description": "AA AOTF Shutter Controller driver adapter",
  "CSUX-Shutter-Name": "CSUX-Shutter",
  "COM5-Name": "COM5",
  "FrameIndex": 0,
  "XYStage-Version": "Version: USB-9.2e ",
  "COM6-BaudRate": "57600",
  "XYStage-Backlash-B": "0.0400",
  "COM6-Description": "Serial port driver (boost:asio)",
  "COM8-Name": "COM8",
  "COM2-Description": "Serial port driver (boost:asio)",
  "Andor-ActualInterval-ms": "235.60",
  "AAAOTF-State": "0",
  "Andor-PixelType": "16bit",
  "COM2-Name": "COM2",
  "Camera": "",
  "COM4-Parity": "None",
  "Core-ImageProcessor": "",
  "Wheel-A-ClosedPosition": "",
  "CSUX-Shutter-Description": "CSUX Shutter",
  "Andor-Output_Amplifier": "Electron Multiplying",
  "XYStage-StepSizeY_um": "0.0100",
  "AAAOTF-Channel": "3",
  "ZeissFocusAxis-Position": "47.1680",
  "Core-AutoShutter": "1",
  "ZeissTransmittedLightShutter-State": "0",
  "NextFrame": 0,
  "Core-XYStage": "XYStage",
  "COM8-Parity": "None",
  "COM6-StopBits": "1",
  "Time": "2023-06-02 15:13:43 +0800",
  "COM4-Name": "COM4",
  "Andor-Isolated Crop Mode": "Off",
  "ZeissScope-AnswerTimeOut": "250.0000",
  "COM4-BaudRate": "9600",
  "Andor-CCDTemperatureSetPoint": "-70",
  "Core-AutoFocus": "",
  "COM2-Verbose": "1",
  "CSUX-Shutter-State": "Open",
  "BitDepth": 14,
  "Slice": 11,
  "COM6-Verbose": "1",
  "XYStage-JoyStick Slow Speed": "5",
  "COM4-Verbose": "1",
  "AAAOTF-Maximum intensity (dB)": "1900",
  "ZeissScope-Microscope Version": "Application version: ",
  "ChannelIndex": 1,
  "Core-Shutter": "AAAOTF",
  "Wheel-A-State": "4",
  "ZeissReflectorTurret-Name": "ZeissReflectorTurret",
  "Core-TimeoutMs": "5000",
  "XYStage-JoyStick Fast Speed": "60",
  "XYStage-Maximum Speed (Do Not Change)": "7.5000",
  "ElapsedTime-ms": 9774,
  "AAAOTF-Name": "AAAOTF",
  "Wheel-A-Description": "Sutter Lambda filter wheel adapter",
  "Frame": 0,
  "Width": 512,
  "COM5-Handshaking": "Off",
  "PositionName": null,
  "ZeissReflectorTurret-State": "3",
  "Height": 512,
  "Andor-TransposeMirrorX": "0",
  "Andor-TransposeMirrorY": "0",
  "COM2-BaudRate": "9600",
  "Wheel-A-Delay_ms": "0.0000",
  "COM6-Handshaking": "Off",
  "COM8-DataBits": "8",
  "COM5-DelayBetweenCharsMs": "0.0000",
  "CSUX-DriveSpeed-Name": "CSUX-DriveSpeed",
  "XYStage-Description": "ASI XY stage driver adapter",
  "COM4-Handshaking": "Off",
  "Andor-FrameTransfer": "Off",
  "PixelType": "GRAY16",
  "Andor-TransposeXY": "0",
  "COM4-AnswerTimeout": "500.0000",
  "COM2-Parity": "None",
  "COM8-StopBits": "1",
  "Andor-CCDTemperature Help": "Wait for temperature to stabilize before acquisition.",
  "YPositionUm": -2328,
  "COM6-AnswerTimeout": "500.0000",
  "Andor-TimeOut": "10000",
  "Andor-Trigger": "Software",
  "COM8-Description": "Serial port driver (boost:asio)",
  "COM6-Name": "COM6",
  "XYStage-JoyStick Reverse": "Off",
  "Andor-OptAcquireMode Description": "",
  "XYStage-FinishError-PCROS(nm)": "24.0000"
},
"FrameKey-0-0-12": {
  "CSUX-DriveSpeed-State": "3375",
  "Core-Initialize": "1",
  "Andor-FanMode": "Full",
  "Andor-SpuriousNoiseFilterDescription": "Recommended Range",
  "Andor-BaselineClamp": "Enabled",
  "ZeissTransmittedLightShutter-Description": "Zeiss Transmitted Light Shutter",
  "ZeissReflectedLightShutter-Description": "Zeiss Reflected Light Shutter",
  "Andor-CountConvert": "Counts",
  "XYStage-Speed-S": "5.7459",
  "ROI": "0-0-512-512",
  "Andor-SpuriousNoiseFilterThreshold": "767668922317063230000000000000000000000000000000000000000000",
  "COM5-AnswerTimeout": "8000.0000",
  "COM5-StopBits": "1",
  "Andor-Region of Interest": "Full Image",
  "XYStage-Error-E(nm)": "400.0000",
  "XYStage-StepSizeX_um": "0.0100",
  "CSUX-Hub-Name": "CSUX-Hub",
  "Andor-Advanced | Snap Image Timing Mode": "Delay for Exposure",
  "SlicePosition": 55.682,
  "Andor-CoolerMode": "Fan off at shutdown",
  "Exposure-ms": 200,
  "COM6-DelayBetweenCharsMs": "0.0000",
  "ZeissScope-Description": "Zeiss microscope CAN bus adapter",
  "COM6-Parity": "None",
  "ZeissFocusAxis-Move Mode": "Direct move to target",
  "CSUX-DriveSpeed-AutoAdjust": "0.0000",
  "Wheel-A-Busy": "0",
  "Andor-Pre-Amp-Gain": "4.9x",
  "XYStage-Name": "XYStage",
  "Andor-Shutter Closing Time": "20",
  "CSUX-Hub-Port": "COM5",
  "Andor-EMSwitch": "On",
  "COM2-DataBits": "8",
  "COM2-StopBits": "1",
  "AxisPositions": null,
  "COM5-BaudRate": "115200",
  "Andor-1. Camera Information : | Type | Model | Serial No. |": "| iXon | DU897_BV | 8593 |",
  "ZeissReflectedLightShutter-Name": "ZeissReflectedLightShutter",
  "ZeissScope-Port": "COM6",
  "ZeissScope-Name": "ZeissScope",
  "XYStage-Port": "COM4",
  "COM5-Verbose": "1",
  "CSUX-Hub-Description": "Yokogawa CSUX hub",
  "AAAOTF-Power (% of max)": "30.3000",
  "COM8-DelayBetweenCharsMs": "0.0000",
  "AAAOTF-Port": "COM8",
  "Wheel-A-Label": "Filter-3",
  "COM8-AnswerTimeout": "500.0000",
  "Andor-Camera": "| iXon | DU897_BV | 8593 |",
  "Andor-Gain": "344",
  "UUID": "9f09c075-6d12-4e97-960a-177f197f865e",
  "Core-Camera": "Andor",
  "Core-SLM": "",
  "Wheel-A-Name": "Wheel-A",
  "Andor-CountConvertWavelength": "0.0000",
  "Andor-Shutter TTL Value": "High to Open",
  "Wheel-A-Port": "COM2",
  "Core-ChannelGroup": "Laser",
  "PositionIndex": 0,
  "WaitInterval": null,
  "COM2-DelayBetweenCharsMs": "0.0000",
  "PixelSizeUm": 0,
  "ZeissReflectorTurret-Description": "Reflector Turret",
  "CSUX-DriveSpeed-Run": "On",
  "ZeissReflectedLightShutter-State": "0",
  "Andor-Shutter Opening Time": "20",
  "Summary": {
    "Slices": 16,
    "InitialPositionList": null,
    "Interval_ms": 0,
    "UUID": "74b0ec55-6bea-4c06-a481-420ad43e7025",
    "UserName": "ColdSpring",
    "Depth": 2,
    "PixelType": "GRAY16",
    "Time": "2023-06-02 15:13:34 +0800",
    "Date": "2023-06-02",
    "z-step_um": 0.7999999999999972,
    "MetadataVersion": 10,
    "PositionIndex": 0,
    "SlicesFirst": false,
    "ChContrastMin": [
      0,
      0
    ],
    "Width": 512,
    "PixelAspect": 1,
    "MicroManagerVersion": "1.4.16",
    "ROI": [
      0,
      0,
      512,
      512
    ],
    "ChNames": [
      "L-488",
      "L-561"
    ],
    "IJType": 1,
    "GridRow": 0,
    "Comment": "",
    "Height": 512,
    "GridColumn": 0,
    "Prefix": "20230602 OSM-3-G444E-GFP; Pdyf-1-osm-3-Scarlet_13",
    "PixelSize_um": 0,
    "Frames": 1,
    "BitDepth": 14,
    "KeepShutterOpenChannels": false,
    "Source": "Micro-Manager",
    "Channels": 2,
    "ComputerName": "T3610-MP",
    "CustomIntervals_ms": [],
    "KeepShutterOpenSlices": false,
    "ChColors": [
      -16724941,
      -3407617
    ],
    "TimeFirst": false,
    "ChContrastMax": [
      65536,
      65536
    ],
    "Positions": 1,
    "Directory": "Y:\\XC\\20230602 OSM-3-G444E-GFP; Pdyf-1-osm-3-Scarlet"
  },
  "Source": "Andor",
  "XYStage-OverShoot(um)": "0.0000",
  "XYStage-Wait_Cycles": "0",
  "COM4-StopBits": "1",
  "Andor-Binning": "1",
  "Andor-FrameTransfer Help": "Should only turn on FrameTransfer if using Burst or Live mode.",
  "COM4-DataBits": "8",
  "ZeissTransmittedLightShutter-Name": "ZeissTransmittedLightShutter",
  "XYStage-MotorOnOff": "On",
  "Andor-SpuriousNoiseFilter": "None",
  "Andor-Shutter": "Open",
  "Andor-OptAcquireMode": "",
  "COM2-AnswerTimeout": "500.0000",
  "COM5-DataBits": "8",
  "Binning": "1",
  "Andor-ReadoutTime": "35",
  "Andor-Description": "Andor camera adapter",
  "Wheel-A-Speed": "3",
  "COM4-DelayBetweenCharsMs": "0.0000",
  "COM5-Parity": "None",
  "Andor-Advanced | Snap Image Additional Delay (ms)": "0",
  "Andor-Exposure": "200.00",
  "COM5-Description": "Serial port driver (boost:asio)",
  "Andor-TransposeCorrection": "0",
  "COM4-Description": "Serial port driver (boost:asio)",
  "COM8-Verbose": "1",
  "CSUX-DriveSpeed-Description": "CSUX Drive Speed",
  "Andor-VerticalSpeed": "3.30",
  "XYStage-TransposeMirrorY": "0",
  "XPositionUm": -26368.3,
  "XYStage-TransposeMirrorX": "0",
  "ZeissFocusAxis-Velocity-Acceleration": "Fast",
  "COM2-Handshaking": "Off",
  "ZeissReflectorTurret-Label": "4-100 % Mirror",
  "COM6-DataBits": "8",
  "FileName": "img_000000000_L-488_012.tif",
  "Andor-CCDTemperature": "-69",
  "Core-Galvo": "Undefined",
  "Position": "Default",
  "COM8-BaudRate": "19200",
  "Andor-VerticalClockVoltage": "Normal",
  "COM8-Handshaking": "Off",
  "CameraChannelIndex": 0,
  "SliceIndex": 12,
  "ZPositionUm": 55.682,
  "Core-Focus": "ZeissFocusAxis",
  "Andor-ReadoutMode": "10.000 MHz",
  "Channel": "L-488",
  "AAAOTF-Description": "AA AOTF Shutter Controller driver adapter",
  "CSUX-Shutter-Name": "CSUX-Shutter",
  "COM5-Name": "COM5",
  "FrameIndex": 0,
  "XYStage-Version": "Version: USB-9.2e ",
  "COM6-BaudRate": "57600",
  "XYStage-Backlash-B": "0.0400",
  "COM6-Description": "Serial port driver (boost:asio)",
  "COM8-Name": "COM8",
  "COM2-Description": "Serial port driver (boost:asio)",
  "Andor-ActualInterval-ms": "235.60",
  "AAAOTF-State": "0",
  "Andor-PixelType": "16bit",
  "COM2-Name": "COM2",
  "Camera": "",
  "COM4-Parity": "None",
  "Core-ImageProcessor": "",
  "Wheel-A-ClosedPosition": "",
  "CSUX-Shutter-Description": "CSUX Shutter",
  "Andor-Output_Amplifier": "Electron Multiplying",
  "XYStage-StepSizeY_um": "0.0100",
  "AAAOTF-Channel": "2",
  "ZeissFocusAxis-Position": "47.1680",
  "Core-AutoShutter": "1",
  "ZeissTransmittedLightShutter-State": "0",
  "NextFrame": 0,
  "Core-XYStage": "XYStage",
  "COM8-Parity": "None",
  "COM6-StopBits": "1",
  "Time": "2023-06-02 15:13:43 +0800",
  "COM4-Name": "COM4",
  "Andor-Isolated Crop Mode": "Off",
  "ZeissScope-AnswerTimeOut": "250.0000",
  "COM4-BaudRate": "9600",
  "Andor-CCDTemperatureSetPoint": "-70",
  "Core-AutoFocus": "",
  "COM2-Verbose": "1",
  "CSUX-Shutter-State": "Open",
  "BitDepth": 14,
  "Slice": 12,
  "COM6-Verbose": "1",
  "XYStage-JoyStick Slow Speed": "5",
  "COM4-Verbose": "1",
  "AAAOTF-Maximum intensity (dB)": "1900",
  "ZeissScope-Microscope Version": "Application version: ",
  "ChannelIndex": 0,
  "Core-Shutter": "AAAOTF",
  "Wheel-A-State": "4",
  "ZeissReflectorTurret-Name": "ZeissReflectorTurret",
  "Core-TimeoutMs": "5000",
  "XYStage-JoyStick Fast Speed": "60",
  "XYStage-Maximum Speed (Do Not Change)": "7.5000",
  "ElapsedTime-ms": 10234,
  "AAAOTF-Name": "AAAOTF",
  "Wheel-A-Description": "Sutter Lambda filter wheel adapter",
  "Frame": 0,
  "Width": 512,
  "COM5-Handshaking": "Off",
  "PositionName": null,
  "ZeissReflectorTurret-State": "3",
  "Height": 512,
  "Andor-TransposeMirrorX": "0",
  "Andor-TransposeMirrorY": "0",
  "COM2-BaudRate": "9600",
  "Wheel-A-Delay_ms": "0.0000",
  "COM6-Handshaking": "Off",
  "COM8-DataBits": "8",
  "COM5-DelayBetweenCharsMs": "0.0000",
  "CSUX-DriveSpeed-Name": "CSUX-DriveSpeed",
  "XYStage-Description": "ASI XY stage driver adapter",
  "COM4-Handshaking": "Off",
  "Andor-FrameTransfer": "Off",
  "PixelType": "GRAY16",
  "Andor-TransposeXY": "0",
  "COM4-AnswerTimeout": "500.0000",
  "COM2-Parity": "None",
  "COM8-StopBits": "1",
  "Andor-CCDTemperature Help": "Wait for temperature to stabilize before acquisition.",
  "YPositionUm": -2328,
  "COM6-AnswerTimeout": "500.0000",
  "Andor-TimeOut": "10000",
  "Andor-Trigger": "Software",
  "COM8-Description": "Serial port driver (boost:asio)",
  "COM6-Name": "COM6",
  "XYStage-JoyStick Reverse": "Off",
  "Andor-OptAcquireMode Description": "",
  "XYStage-FinishError-PCROS(nm)": "24.0000"
},
"FrameKey-0-1-12": {
  "CSUX-DriveSpeed-State": "3375",
  "Core-Initialize": "1",
  "Andor-FanMode": "Full",
  "Andor-SpuriousNoiseFilterDescription": "Recommended Range",
  "Andor-BaselineClamp": "Enabled",
  "ZeissTransmittedLightShutter-Description": "Zeiss Transmitted Light Shutter",
  "ZeissReflectedLightShutter-Description": "Zeiss Reflected Light Shutter",
  "Andor-CountConvert": "Counts",
  "XYStage-Speed-S": "5.7459",
  "ROI": "0-0-512-512",
  "Andor-SpuriousNoiseFilterThreshold": "767668922317063230000000000000000000000000000000000000000000",
  "COM5-AnswerTimeout": "8000.0000",
  "COM5-StopBits": "1",
  "Andor-Region of Interest": "Full Image",
  "XYStage-Error-E(nm)": "400.0000",
  "XYStage-StepSizeX_um": "0.0100",
  "CSUX-Hub-Name": "CSUX-Hub",
  "Andor-Advanced | Snap Image Timing Mode": "Delay for Exposure",
  "SlicePosition": 55.682,
  "Andor-CoolerMode": "Fan off at shutdown",
  "Exposure-ms": 200,
  "COM6-DelayBetweenCharsMs": "0.0000",
  "ZeissScope-Description": "Zeiss microscope CAN bus adapter",
  "COM6-Parity": "None",
  "ZeissFocusAxis-Move Mode": "Direct move to target",
  "CSUX-DriveSpeed-AutoAdjust": "0.0000",
  "Wheel-A-Busy": "0",
  "Andor-Pre-Amp-Gain": "4.9x",
  "XYStage-Name": "XYStage",
  "Andor-Shutter Closing Time": "20",
  "CSUX-Hub-Port": "COM5",
  "Andor-EMSwitch": "On",
  "COM2-DataBits": "8",
  "COM2-StopBits": "1",
  "AxisPositions": null,
  "COM5-BaudRate": "115200",
  "Andor-1. Camera Information : | Type | Model | Serial No. |": "| iXon | DU897_BV | 8593 |",
  "ZeissReflectedLightShutter-Name": "ZeissReflectedLightShutter",
  "ZeissScope-Port": "COM6",
  "ZeissScope-Name": "ZeissScope",
  "XYStage-Port": "COM4",
  "COM5-Verbose": "1",
  "CSUX-Hub-Description": "Yokogawa CSUX hub",
  "AAAOTF-Power (% of max)": "30.8000",
  "COM8-DelayBetweenCharsMs": "0.0000",
  "AAAOTF-Port": "COM8",
  "Wheel-A-Label": "Filter-4",
  "COM8-AnswerTimeout": "500.0000",
  "Andor-Camera": "| iXon | DU897_BV | 8593 |",
  "Andor-Gain": "344",
  "UUID": "8f6db004-afe4-402f-88b6-a5860040314e",
  "Core-Camera": "Andor",
  "Core-SLM": "",
  "Wheel-A-Name": "Wheel-A",
  "Andor-CountConvertWavelength": "0.0000",
  "Andor-Shutter TTL Value": "High to Open",
  "Wheel-A-Port": "COM2",
  "Core-ChannelGroup": "Laser",
  "PositionIndex": 0,
  "WaitInterval": null,
  "COM2-DelayBetweenCharsMs": "0.0000",
  "PixelSizeUm": 0,
  "ZeissReflectorTurret-Description": "Reflector Turret",
  "CSUX-DriveSpeed-Run": "On",
  "ZeissReflectedLightShutter-State": "0",
  "Andor-Shutter Opening Time": "20",
  "Summary": {
    "Slices": 16,
    "InitialPositionList": null,
    "Interval_ms": 0,
    "UUID": "74b0ec55-6bea-4c06-a481-420ad43e7025",
    "UserName": "ColdSpring",
    "Depth": 2,
    "PixelType": "GRAY16",
    "Time": "2023-06-02 15:13:34 +0800",
    "Date": "2023-06-02",
    "z-step_um": 0.7999999999999972,
    "MetadataVersion": 10,
    "PositionIndex": 0,
    "SlicesFirst": false,
    "ChContrastMin": [
      0,
      0
    ],
    "Width": 512,
    "PixelAspect": 1,
    "MicroManagerVersion": "1.4.16",
    "ROI": [
      0,
      0,
      512,
      512
    ],
    "ChNames": [
      "L-488",
      "L-561"
    ],
    "IJType": 1,
    "GridRow": 0,
    "Comment": "",
    "Height": 512,
    "GridColumn": 0,
    "Prefix": "20230602 OSM-3-G444E-GFP; Pdyf-1-osm-3-Scarlet_13",
    "PixelSize_um": 0,
    "Frames": 1,
    "BitDepth": 14,
    "KeepShutterOpenChannels": false,
    "Source": "Micro-Manager",
    "Channels": 2,
    "ComputerName": "T3610-MP",
    "CustomIntervals_ms": [],
    "KeepShutterOpenSlices": false,
    "ChColors": [
      -16724941,
      -3407617
    ],
    "TimeFirst": false,
    "ChContrastMax": [
      65536,
      65536
    ],
    "Positions": 1,
    "Directory": "Y:\\XC\\20230602 OSM-3-G444E-GFP; Pdyf-1-osm-3-Scarlet"
  },
  "Source": "Andor",
  "XYStage-OverShoot(um)": "0.0000",
  "XYStage-Wait_Cycles": "0",
  "COM4-StopBits": "1",
  "Andor-Binning": "1",
  "Andor-FrameTransfer Help": "Should only turn on FrameTransfer if using Burst or Live mode.",
  "COM4-DataBits": "8",
  "ZeissTransmittedLightShutter-Name": "ZeissTransmittedLightShutter",
  "XYStage-MotorOnOff": "On",
  "Andor-SpuriousNoiseFilter": "None",
  "Andor-Shutter": "Open",
  "Andor-OptAcquireMode": "",
  "COM2-AnswerTimeout": "500.0000",
  "COM5-DataBits": "8",
  "Binning": "1",
  "Andor-ReadoutTime": "35",
  "Andor-Description": "Andor camera adapter",
  "Wheel-A-Speed": "3",
  "COM4-DelayBetweenCharsMs": "0.0000",
  "COM5-Parity": "None",
  "Andor-Advanced | Snap Image Additional Delay (ms)": "0",
  "Andor-Exposure": "200.00",
  "COM5-Description": "Serial port driver (boost:asio)",
  "Andor-TransposeCorrection": "0",
  "COM4-Description": "Serial port driver (boost:asio)",
  "COM8-Verbose": "1",
  "CSUX-DriveSpeed-Description": "CSUX Drive Speed",
  "Andor-VerticalSpeed": "3.30",
  "XYStage-TransposeMirrorY": "0",
  "XPositionUm": -26368.3,
  "XYStage-TransposeMirrorX": "0",
  "ZeissFocusAxis-Velocity-Acceleration": "Fast",
  "COM2-Handshaking": "Off",
  "ZeissReflectorTurret-Label": "4-100 % Mirror",
  "COM6-DataBits": "8",
  "FileName": "img_000000000_L-561_012.tif",
  "Andor-CCDTemperature": "-69",
  "Core-Galvo": "Undefined",
  "Position": "Default",
  "COM8-BaudRate": "19200",
  "Andor-VerticalClockVoltage": "Normal",
  "COM8-Handshaking": "Off",
  "CameraChannelIndex": 0,
  "SliceIndex": 12,
  "ZPositionUm": 55.682,
  "Core-Focus": "ZeissFocusAxis",
  "Andor-ReadoutMode": "10.000 MHz",
  "Channel": "L-561",
  "AAAOTF-Description": "AA AOTF Shutter Controller driver adapter",
  "CSUX-Shutter-Name": "CSUX-Shutter",
  "COM5-Name": "COM5",
  "FrameIndex": 0,
  "XYStage-Version": "Version: USB-9.2e ",
  "COM6-BaudRate": "57600",
  "XYStage-Backlash-B": "0.0400",
  "COM6-Description": "Serial port driver (boost:asio)",
  "COM8-Name": "COM8",
  "COM2-Description": "Serial port driver (boost:asio)",
  "Andor-ActualInterval-ms": "235.60",
  "AAAOTF-State": "0",
  "Andor-PixelType": "16bit",
  "COM2-Name": "COM2",
  "Camera": "",
  "COM4-Parity": "None",
  "Core-ImageProcessor": "",
  "Wheel-A-ClosedPosition": "",
  "CSUX-Shutter-Description": "CSUX Shutter",
  "Andor-Output_Amplifier": "Electron Multiplying",
  "XYStage-StepSizeY_um": "0.0100",
  "AAAOTF-Channel": "3",
  "ZeissFocusAxis-Position": "47.1680",
  "Core-AutoShutter": "1",
  "ZeissTransmittedLightShutter-State": "0",
  "NextFrame": 0,
  "Core-XYStage": "XYStage",
  "COM8-Parity": "None",
  "COM6-StopBits": "1",
  "Time": "2023-06-02 15:13:44 +0800",
  "COM4-Name": "COM4",
  "Andor-Isolated Crop Mode": "Off",
  "ZeissScope-AnswerTimeOut": "250.0000",
  "COM4-BaudRate": "9600",
  "Andor-CCDTemperatureSetPoint": "-70",
  "Core-AutoFocus": "",
  "COM2-Verbose": "1",
  "CSUX-Shutter-State": "Open",
  "BitDepth": 14,
  "Slice": 12,
  "COM6-Verbose": "1",
  "XYStage-JoyStick Slow Speed": "5",
  "COM4-Verbose": "1",
  "AAAOTF-Maximum intensity (dB)": "1900",
  "ZeissScope-Microscope Version": "Application version: ",
  "ChannelIndex": 1,
  "Core-Shutter": "AAAOTF",
  "Wheel-A-State": "4",
  "ZeissReflectorTurret-Name": "ZeissReflectorTurret",
  "Core-TimeoutMs": "5000",
  "XYStage-JoyStick Fast Speed": "60",
  "XYStage-Maximum Speed (Do Not Change)": "7.5000",
  "ElapsedTime-ms": 10589,
  "AAAOTF-Name": "AAAOTF",
  "Wheel-A-Description": "Sutter Lambda filter wheel adapter",
  "Frame": 0,
  "Width": 512,
  "COM5-Handshaking": "Off",
  "PositionName": null,
  "ZeissReflectorTurret-State": "3",
  "Height": 512,
  "Andor-TransposeMirrorX": "0",
  "Andor-TransposeMirrorY": "0",
  "COM2-BaudRate": "9600",
  "Wheel-A-Delay_ms": "0.0000",
  "COM6-Handshaking": "Off",
  "COM8-DataBits": "8",
  "COM5-DelayBetweenCharsMs": "0.0000",
  "CSUX-DriveSpeed-Name": "CSUX-DriveSpeed",
  "XYStage-Description": "ASI XY stage driver adapter",
  "COM4-Handshaking": "Off",
  "Andor-FrameTransfer": "Off",
  "PixelType": "GRAY16",
  "Andor-TransposeXY": "0",
  "COM4-AnswerTimeout": "500.0000",
  "COM2-Parity": "None",
  "COM8-StopBits": "1",
  "Andor-CCDTemperature Help": "Wait for temperature to stabilize before acquisition.",
  "YPositionUm": -2328,
  "COM6-AnswerTimeout": "500.0000",
  "Andor-TimeOut": "10000",
  "Andor-Trigger": "Software",
  "COM8-Description": "Serial port driver (boost:asio)",
  "COM6-Name": "COM6",
  "XYStage-JoyStick Reverse": "Off",
  "Andor-OptAcquireMode Description": "",
  "XYStage-FinishError-PCROS(nm)": "24.0000"
},
"FrameKey-0-0-13": {
  "CSUX-DriveSpeed-State": "3375",
  "Core-Initialize": "1",
  "Andor-FanMode": "Full",
  "Andor-SpuriousNoiseFilterDescription": "Recommended Range",
  "Andor-BaselineClamp": "Enabled",
  "ZeissTransmittedLightShutter-Description": "Zeiss Transmitted Light Shutter",
  "ZeissReflectedLightShutter-Description": "Zeiss Reflected Light Shutter",
  "Andor-CountConvert": "Counts",
  "XYStage-Speed-S": "5.7459",
  "ROI": "0-0-512-512",
  "Andor-SpuriousNoiseFilterThreshold": "767668922317063230000000000000000000000000000000000000000000",
  "COM5-AnswerTimeout": "8000.0000",
  "COM5-StopBits": "1",
  "Andor-Region of Interest": "Full Image",
  "XYStage-Error-E(nm)": "400.0000",
  "XYStage-StepSizeX_um": "0.0100",
  "CSUX-Hub-Name": "CSUX-Hub",
  "Andor-Advanced | Snap Image Timing Mode": "Delay for Exposure",
  "SlicePosition": 56.482,
  "Andor-CoolerMode": "Fan off at shutdown",
  "Exposure-ms": 200,
  "COM6-DelayBetweenCharsMs": "0.0000",
  "ZeissScope-Description": "Zeiss microscope CAN bus adapter",
  "COM6-Parity": "None",
  "ZeissFocusAxis-Move Mode": "Direct move to target",
  "CSUX-DriveSpeed-AutoAdjust": "0.0000",
  "Wheel-A-Busy": "0",
  "Andor-Pre-Amp-Gain": "4.9x",
  "XYStage-Name": "XYStage",
  "Andor-Shutter Closing Time": "20",
  "CSUX-Hub-Port": "COM5",
  "Andor-EMSwitch": "On",
  "COM2-DataBits": "8",
  "COM2-StopBits": "1",
  "AxisPositions": null,
  "COM5-BaudRate": "115200",
  "Andor-1. Camera Information : | Type | Model | Serial No. |": "| iXon | DU897_BV | 8593 |",
  "ZeissReflectedLightShutter-Name": "ZeissReflectedLightShutter",
  "ZeissScope-Port": "COM6",
  "ZeissScope-Name": "ZeissScope",
  "XYStage-Port": "COM4",
  "COM5-Verbose": "1",
  "CSUX-Hub-Description": "Yokogawa CSUX hub",
  "AAAOTF-Power (% of max)": "30.3000",
  "COM8-DelayBetweenCharsMs": "0.0000",
  "AAAOTF-Port": "COM8",
  "Wheel-A-Label": "Filter-3",
  "COM8-AnswerTimeout": "500.0000",
  "Andor-Camera": "| iXon | DU897_BV | 8593 |",
  "Andor-Gain": "344",
  "UUID": "4c0f2f4a-6e51-4e1a-a75e-aa1cd4abdf51",
  "Core-Camera": "Andor",
  "Core-SLM": "",
  "Wheel-A-Name": "Wheel-A",
  "Andor-CountConvertWavelength": "0.0000",
  "Andor-Shutter TTL Value": "High to Open",
  "Wheel-A-Port": "COM2",
  "Core-ChannelGroup": "Laser",
  "PositionIndex": 0,
  "WaitInterval": null,
  "COM2-DelayBetweenCharsMs": "0.0000",
  "PixelSizeUm": 0,
  "ZeissReflectorTurret-Description": "Reflector Turret",
  "CSUX-DriveSpeed-Run": "On",
  "ZeissReflectedLightShutter-State": "0",
  "Andor-Shutter Opening Time": "20",
  "Summary": {
    "Slices": 16,
    "InitialPositionList": null,
    "Interval_ms": 0,
    "UUID": "74b0ec55-6bea-4c06-a481-420ad43e7025",
    "UserName": "ColdSpring",
    "Depth": 2,
    "PixelType": "GRAY16",
    "Time": "2023-06-02 15:13:34 +0800",
    "Date": "2023-06-02",
    "z-step_um": 0.7999999999999972,
    "MetadataVersion": 10,
    "PositionIndex": 0,
    "SlicesFirst": false,
    "ChContrastMin": [
      0,
      0
    ],
    "Width": 512,
    "PixelAspect": 1,
    "MicroManagerVersion": "1.4.16",
    "ROI": [
      0,
      0,
      512,
      512
    ],
    "ChNames": [
      "L-488",
      "L-561"
    ],
    "IJType": 1,
    "GridRow": 0,
    "Comment": "",
    "Height": 512,
    "GridColumn": 0,
    "Prefix": "20230602 OSM-3-G444E-GFP; Pdyf-1-osm-3-Scarlet_13",
    "PixelSize_um": 0,
    "Frames": 1,
    "BitDepth": 14,
    "KeepShutterOpenChannels": false,
    "Source": "Micro-Manager",
    "Channels": 2,
    "ComputerName": "T3610-MP",
    "CustomIntervals_ms": [],
    "KeepShutterOpenSlices": false,
    "ChColors": [
      -16724941,
      -3407617
    ],
    "TimeFirst": false,
    "ChContrastMax": [
      65536,
      65536
    ],
    "Positions": 1,
    "Directory": "Y:\\XC\\20230602 OSM-3-G444E-GFP; Pdyf-1-osm-3-Scarlet"
  },
  "Source": "Andor",
  "XYStage-OverShoot(um)": "0.0000",
  "XYStage-Wait_Cycles": "0",
  "COM4-StopBits": "1",
  "Andor-Binning": "1",
  "Andor-FrameTransfer Help": "Should only turn on FrameTransfer if using Burst or Live mode.",
  "COM4-DataBits": "8",
  "ZeissTransmittedLightShutter-Name": "ZeissTransmittedLightShutter",
  "XYStage-MotorOnOff": "On",
  "Andor-SpuriousNoiseFilter": "None",
  "Andor-Shutter": "Open",
  "Andor-OptAcquireMode": "",
  "COM2-AnswerTimeout": "500.0000",
  "COM5-DataBits": "8",
  "Binning": "1",
  "Andor-ReadoutTime": "35",
  "Andor-Description": "Andor camera adapter",
  "Wheel-A-Speed": "3",
  "COM4-DelayBetweenCharsMs": "0.0000",
  "COM5-Parity": "None",
  "Andor-Advanced | Snap Image Additional Delay (ms)": "0",
  "Andor-Exposure": "200.00",
  "COM5-Description": "Serial port driver (boost:asio)",
  "Andor-TransposeCorrection": "0",
  "COM4-Description": "Serial port driver (boost:asio)",
  "COM8-Verbose": "1",
  "CSUX-DriveSpeed-Description": "CSUX Drive Speed",
  "Andor-VerticalSpeed": "3.30",
  "XYStage-TransposeMirrorY": "0",
  "XPositionUm": -26368.3,
  "XYStage-TransposeMirrorX": "0",
  "ZeissFocusAxis-Velocity-Acceleration": "Fast",
  "COM2-Handshaking": "Off",
  "ZeissReflectorTurret-Label": "4-100 % Mirror",
  "COM6-DataBits": "8",
  "FileName": "img_000000000_L-488_013.tif",
  "Andor-CCDTemperature": "-69",
  "Core-Galvo": "Undefined",
  "Position": "Default",
  "COM8-BaudRate": "19200",
  "Andor-VerticalClockVoltage": "Normal",
  "COM8-Handshaking": "Off",
  "CameraChannelIndex": 0,
  "SliceIndex": 13,
  "ZPositionUm": 56.482,
  "Core-Focus": "ZeissFocusAxis",
  "Andor-ReadoutMode": "10.000 MHz",
  "Channel": "L-488",
  "AAAOTF-Description": "AA AOTF Shutter Controller driver adapter",
  "CSUX-Shutter-Name": "CSUX-Shutter",
  "COM5-Name": "COM5",
  "FrameIndex": 0,
  "XYStage-Version": "Version: USB-9.2e ",
  "COM6-BaudRate": "57600",
  "XYStage-Backlash-B": "0.0400",
  "COM6-Description": "Serial port driver (boost:asio)",
  "COM8-Name": "COM8",
  "COM2-Description": "Serial port driver (boost:asio)",
  "Andor-ActualInterval-ms": "235.60",
  "AAAOTF-State": "0",
  "Andor-PixelType": "16bit",
  "COM2-Name": "COM2",
  "Camera": "",
  "COM4-Parity": "None",
  "Core-ImageProcessor": "",
  "Wheel-A-ClosedPosition": "",
  "CSUX-Shutter-Description": "CSUX Shutter",
  "Andor-Output_Amplifier": "Electron Multiplying",
  "XYStage-StepSizeY_um": "0.0100",
  "AAAOTF-Channel": "2",
  "ZeissFocusAxis-Position": "47.1680",
  "Core-AutoShutter": "1",
  "ZeissTransmittedLightShutter-State": "0",
  "NextFrame": 0,
  "Core-XYStage": "XYStage",
  "COM8-Parity": "None",
  "COM6-StopBits": "1",
  "Time": "2023-06-02 15:13:44 +0800",
  "COM4-Name": "COM4",
  "Andor-Isolated Crop Mode": "Off",
  "ZeissScope-AnswerTimeOut": "250.0000",
  "COM4-BaudRate": "9600",
  "Andor-CCDTemperatureSetPoint": "-70",
  "Core-AutoFocus": "",
  "COM2-Verbose": "1",
  "CSUX-Shutter-State": "Open",
  "BitDepth": 14,
  "Slice": 13,
  "COM6-Verbose": "1",
  "XYStage-JoyStick Slow Speed": "5",
  "COM4-Verbose": "1",
  "AAAOTF-Maximum intensity (dB)": "1900",
  "ZeissScope-Microscope Version": "Application version: ",
  "ChannelIndex": 0,
  "Core-Shutter": "AAAOTF",
  "Wheel-A-State": "4",
  "ZeissReflectorTurret-Name": "ZeissReflectorTurret",
  "Core-TimeoutMs": "5000",
  "XYStage-JoyStick Fast Speed": "60",
  "XYStage-Maximum Speed (Do Not Change)": "7.5000",
  "ElapsedTime-ms": 11018,
  "AAAOTF-Name": "AAAOTF",
  "Wheel-A-Description": "Sutter Lambda filter wheel adapter",
  "Frame": 0,
  "Width": 512,
  "COM5-Handshaking": "Off",
  "PositionName": null,
  "ZeissReflectorTurret-State": "3",
  "Height": 512,
  "Andor-TransposeMirrorX": "0",
  "Andor-TransposeMirrorY": "0",
  "COM2-BaudRate": "9600",
  "Wheel-A-Delay_ms": "0.0000",
  "COM6-Handshaking": "Off",
  "COM8-DataBits": "8",
  "COM5-DelayBetweenCharsMs": "0.0000",
  "CSUX-DriveSpeed-Name": "CSUX-DriveSpeed",
  "XYStage-Description": "ASI XY stage driver adapter",
  "COM4-Handshaking": "Off",
  "Andor-FrameTransfer": "Off",
  "PixelType": "GRAY16",
  "Andor-TransposeXY": "0",
  "COM4-AnswerTimeout": "500.0000",
  "COM2-Parity": "None",
  "COM8-StopBits": "1",
  "Andor-CCDTemperature Help": "Wait for temperature to stabilize before acquisition.",
  "YPositionUm": -2328,
  "COM6-AnswerTimeout": "500.0000",
  "Andor-TimeOut": "10000",
  "Andor-Trigger": "Software",
  "COM8-Description": "Serial port driver (boost:asio)",
  "COM6-Name": "COM6",
  "XYStage-JoyStick Reverse": "Off",
  "Andor-OptAcquireMode Description": "",
  "XYStage-FinishError-PCROS(nm)": "24.0000"
},
"FrameKey-0-1-13": {
  "CSUX-DriveSpeed-State": "3375",
  "Core-Initialize": "1",
  "Andor-FanMode": "Full",
  "Andor-SpuriousNoiseFilterDescription": "Recommended Range",
  "Andor-BaselineClamp": "Enabled",
  "ZeissTransmittedLightShutter-Description": "Zeiss Transmitted Light Shutter",
  "ZeissReflectedLightShutter-Description": "Zeiss Reflected Light Shutter",
  "Andor-CountConvert": "Counts",
  "XYStage-Speed-S": "5.7459",
  "ROI": "0-0-512-512",
  "Andor-SpuriousNoiseFilterThreshold": "767668922317063230000000000000000000000000000000000000000000",
  "COM5-AnswerTimeout": "8000.0000",
  "COM5-StopBits": "1",
  "Andor-Region of Interest": "Full Image",
  "XYStage-Error-E(nm)": "400.0000",
  "XYStage-StepSizeX_um": "0.0100",
  "CSUX-Hub-Name": "CSUX-Hub",
  "Andor-Advanced | Snap Image Timing Mode": "Delay for Exposure",
  "SlicePosition": 56.482,
  "Andor-CoolerMode": "Fan off at shutdown",
  "Exposure-ms": 200,
  "COM6-DelayBetweenCharsMs": "0.0000",
  "ZeissScope-Description": "Zeiss microscope CAN bus adapter",
  "COM6-Parity": "None",
  "ZeissFocusAxis-Move Mode": "Direct move to target",
  "CSUX-DriveSpeed-AutoAdjust": "0.0000",
  "Wheel-A-Busy": "0",
  "Andor-Pre-Amp-Gain": "4.9x",
  "XYStage-Name": "XYStage",
  "Andor-Shutter Closing Time": "20",
  "CSUX-Hub-Port": "COM5",
  "Andor-EMSwitch": "On",
  "COM2-DataBits": "8",
  "COM2-StopBits": "1",
  "AxisPositions": null,
  "COM5-BaudRate": "115200",
  "Andor-1. Camera Information : | Type | Model | Serial No. |": "| iXon | DU897_BV | 8593 |",
  "ZeissReflectedLightShutter-Name": "ZeissReflectedLightShutter",
  "ZeissScope-Port": "COM6",
  "ZeissScope-Name": "ZeissScope",
  "XYStage-Port": "COM4",
  "COM5-Verbose": "1",
  "CSUX-Hub-Description": "Yokogawa CSUX hub",
  "AAAOTF-Power (% of max)": "30.8000",
  "COM8-DelayBetweenCharsMs": "0.0000",
  "AAAOTF-Port": "COM8",
  "Wheel-A-Label": "Filter-4",
  "COM8-AnswerTimeout": "500.0000",
  "Andor-Camera": "| iXon | DU897_BV | 8593 |",
  "Andor-Gain": "344",
  "UUID": "225c0678-7c56-42ce-99a4-368e15e25fb2",
  "Core-Camera": "Andor",
  "Core-SLM": "",
  "Wheel-A-Name": "Wheel-A",
  "Andor-CountConvertWavelength": "0.0000",
  "Andor-Shutter TTL Value": "High to Open",
  "Wheel-A-Port": "COM2",
  "Core-ChannelGroup": "Laser",
  "PositionIndex": 0,
  "WaitInterval": null,
  "COM2-DelayBetweenCharsMs": "0.0000",
  "PixelSizeUm": 0,
  "ZeissReflectorTurret-Description": "Reflector Turret",
  "CSUX-DriveSpeed-Run": "On",
  "ZeissReflectedLightShutter-State": "0",
  "Andor-Shutter Opening Time": "20",
  "Summary": {
    "Slices": 16,
    "InitialPositionList": null,
    "Interval_ms": 0,
    "UUID": "74b0ec55-6bea-4c06-a481-420ad43e7025",
    "UserName": "ColdSpring",
    "Depth": 2,
    "PixelType": "GRAY16",
    "Time": "2023-06-02 15:13:34 +0800",
    "Date": "2023-06-02",
    "z-step_um": 0.7999999999999972,
    "MetadataVersion": 10,
    "PositionIndex": 0,
    "SlicesFirst": false,
    "ChContrastMin": [
      0,
      0
    ],
    "Width": 512,
    "PixelAspect": 1,
    "MicroManagerVersion": "1.4.16",
    "ROI": [
      0,
      0,
      512,
      512
    ],
    "ChNames": [
      "L-488",
      "L-561"
    ],
    "IJType": 1,
    "GridRow": 0,
    "Comment": "",
    "Height": 512,
    "GridColumn": 0,
    "Prefix": "20230602 OSM-3-G444E-GFP; Pdyf-1-osm-3-Scarlet_13",
    "PixelSize_um": 0,
    "Frames": 1,
    "BitDepth": 14,
    "KeepShutterOpenChannels": false,
    "Source": "Micro-Manager",
    "Channels": 2,
    "ComputerName": "T3610-MP",
    "CustomIntervals_ms": [],
    "KeepShutterOpenSlices": false,
    "ChColors": [
      -16724941,
      -3407617
    ],
    "TimeFirst": false,
    "ChContrastMax": [
      65536,
      65536
    ],
    "Positions": 1,
    "Directory": "Y:\\XC\\20230602 OSM-3-G444E-GFP; Pdyf-1-osm-3-Scarlet"
  },
  "Source": "Andor",
  "XYStage-OverShoot(um)": "0.0000",
  "XYStage-Wait_Cycles": "0",
  "COM4-StopBits": "1",
  "Andor-Binning": "1",
  "Andor-FrameTransfer Help": "Should only turn on FrameTransfer if using Burst or Live mode.",
  "COM4-DataBits": "8",
  "ZeissTransmittedLightShutter-Name": "ZeissTransmittedLightShutter",
  "XYStage-MotorOnOff": "On",
  "Andor-SpuriousNoiseFilter": "None",
  "Andor-Shutter": "Open",
  "Andor-OptAcquireMode": "",
  "COM2-AnswerTimeout": "500.0000",
  "COM5-DataBits": "8",
  "Binning": "1",
  "Andor-ReadoutTime": "35",
  "Andor-Description": "Andor camera adapter",
  "Wheel-A-Speed": "3",
  "COM4-DelayBetweenCharsMs": "0.0000",
  "COM5-Parity": "None",
  "Andor-Advanced | Snap Image Additional Delay (ms)": "0",
  "Andor-Exposure": "200.00",
  "COM5-Description": "Serial port driver (boost:asio)",
  "Andor-TransposeCorrection": "0",
  "COM4-Description": "Serial port driver (boost:asio)",
  "COM8-Verbose": "1",
  "CSUX-DriveSpeed-Description": "CSUX Drive Speed",
  "Andor-VerticalSpeed": "3.30",
  "XYStage-TransposeMirrorY": "0",
  "XPositionUm": -26368.3,
  "XYStage-TransposeMirrorX": "0",
  "ZeissFocusAxis-Velocity-Acceleration": "Fast",
  "COM2-Handshaking": "Off",
  "ZeissReflectorTurret-Label": "4-100 % Mirror",
  "COM6-DataBits": "8",
  "FileName": "img_000000000_L-561_013.tif",
  "Andor-CCDTemperature": "-69",
  "Core-Galvo": "Undefined",
  "Position": "Default",
  "COM8-BaudRate": "19200",
  "Andor-VerticalClockVoltage": "Normal",
  "COM8-Handshaking": "Off",
  "CameraChannelIndex": 0,
  "SliceIndex": 13,
  "ZPositionUm": 56.482,
  "Core-Focus": "ZeissFocusAxis",
  "Andor-ReadoutMode": "10.000 MHz",
  "Channel": "L-561",
  "AAAOTF-Description": "AA AOTF Shutter Controller driver adapter",
  "CSUX-Shutter-Name": "CSUX-Shutter",
  "COM5-Name": "COM5",
  "FrameIndex": 0,
  "XYStage-Version": "Version: USB-9.2e ",
  "COM6-BaudRate": "57600",
  "XYStage-Backlash-B": "0.0400",
  "COM6-Description": "Serial port driver (boost:asio)",
  "COM8-Name": "COM8",
  "COM2-Description": "Serial port driver (boost:asio)",
  "Andor-ActualInterval-ms": "235.60",
  "AAAOTF-State": "0",
  "Andor-PixelType": "16bit",
  "COM2-Name": "COM2",
  "Camera": "",
  "COM4-Parity": "None",
  "Core-ImageProcessor": "",
  "Wheel-A-ClosedPosition": "",
  "CSUX-Shutter-Description": "CSUX Shutter",
  "Andor-Output_Amplifier": "Electron Multiplying",
  "XYStage-StepSizeY_um": "0.0100",
  "AAAOTF-Channel": "3",
  "ZeissFocusAxis-Position": "47.1680",
  "Core-AutoShutter": "1",
  "ZeissTransmittedLightShutter-State": "0",
  "NextFrame": 0,
  "Core-XYStage": "XYStage",
  "COM8-Parity": "None",
  "COM6-StopBits": "1",
  "Time": "2023-06-02 15:13:45 +0800",
  "COM4-Name": "COM4",
  "Andor-Isolated Crop Mode": "Off",
  "ZeissScope-AnswerTimeOut": "250.0000",
  "COM4-BaudRate": "9600",
  "Andor-CCDTemperatureSetPoint": "-70",
  "Core-AutoFocus": "",
  "COM2-Verbose": "1",
  "CSUX-Shutter-State": "Open",
  "BitDepth": 14,
  "Slice": 13,
  "COM6-Verbose": "1",
  "XYStage-JoyStick Slow Speed": "5",
  "COM4-Verbose": "1",
  "AAAOTF-Maximum intensity (dB)": "1900",
  "ZeissScope-Microscope Version": "Application version: ",
  "ChannelIndex": 1,
  "Core-Shutter": "AAAOTF",
  "Wheel-A-State": "4",
  "ZeissReflectorTurret-Name": "ZeissReflectorTurret",
  "Core-TimeoutMs": "5000",
  "XYStage-JoyStick Fast Speed": "60",
  "XYStage-Maximum Speed (Do Not Change)": "7.5000",
  "ElapsedTime-ms": 11372,
  "AAAOTF-Name": "AAAOTF",
  "Wheel-A-Description": "Sutter Lambda filter wheel adapter",
  "Frame": 0,
  "Width": 512,
  "COM5-Handshaking": "Off",
  "PositionName": null,
  "ZeissReflectorTurret-State": "3",
  "Height": 512,
  "Andor-TransposeMirrorX": "0",
  "Andor-TransposeMirrorY": "0",
  "COM2-BaudRate": "9600",
  "Wheel-A-Delay_ms": "0.0000",
  "COM6-Handshaking": "Off",
  "COM8-DataBits": "8",
  "COM5-DelayBetweenCharsMs": "0.0000",
  "CSUX-DriveSpeed-Name": "CSUX-DriveSpeed",
  "XYStage-Description": "ASI XY stage driver adapter",
  "COM4-Handshaking": "Off",
  "Andor-FrameTransfer": "Off",
  "PixelType": "GRAY16",
  "Andor-TransposeXY": "0",
  "COM4-AnswerTimeout": "500.0000",
  "COM2-Parity": "None",
  "COM8-StopBits": "1",
  "Andor-CCDTemperature Help": "Wait for temperature to stabilize before acquisition.",
  "YPositionUm": -2328,
  "COM6-AnswerTimeout": "500.0000",
  "Andor-TimeOut": "10000",
  "Andor-Trigger": "Software",
  "COM8-Description": "Serial port driver (boost:asio)",
  "COM6-Name": "COM6",
  "XYStage-JoyStick Reverse": "Off",
  "Andor-OptAcquireMode Description": "",
  "XYStage-FinishError-PCROS(nm)": "24.0000"
},
"FrameKey-0-0-14": {
  "CSUX-DriveSpeed-State": "3375",
  "Core-Initialize": "1",
  "Andor-FanMode": "Full",
  "Andor-SpuriousNoiseFilterDescription": "Recommended Range",
  "Andor-BaselineClamp": "Enabled",
  "ZeissTransmittedLightShutter-Description": "Zeiss Transmitted Light Shutter",
  "ZeissReflectedLightShutter-Description": "Zeiss Reflected Light Shutter",
  "Andor-CountConvert": "Counts",
  "XYStage-Speed-S": "5.7459",
  "ROI": "0-0-512-512",
  "Andor-SpuriousNoiseFilterThreshold": "767668922317063230000000000000000000000000000000000000000000",
  "COM5-AnswerTimeout": "8000.0000",
  "COM5-StopBits": "1",
  "Andor-Region of Interest": "Full Image",
  "XYStage-Error-E(nm)": "400.0000",
  "XYStage-StepSizeX_um": "0.0100",
  "CSUX-Hub-Name": "CSUX-Hub",
  "Andor-Advanced | Snap Image Timing Mode": "Delay for Exposure",
  "SlicePosition": 57.282000000000004,
  "Andor-CoolerMode": "Fan off at shutdown",
  "Exposure-ms": 200,
  "COM6-DelayBetweenCharsMs": "0.0000",
  "ZeissScope-Description": "Zeiss microscope CAN bus adapter",
  "COM6-Parity": "None",
  "ZeissFocusAxis-Move Mode": "Direct move to target",
  "CSUX-DriveSpeed-AutoAdjust": "0.0000",
  "Wheel-A-Busy": "0",
  "Andor-Pre-Amp-Gain": "4.9x",
  "XYStage-Name": "XYStage",
  "Andor-Shutter Closing Time": "20",
  "CSUX-Hub-Port": "COM5",
  "Andor-EMSwitch": "On",
  "COM2-DataBits": "8",
  "COM2-StopBits": "1",
  "AxisPositions": null,
  "COM5-BaudRate": "115200",
  "Andor-1. Camera Information : | Type | Model | Serial No. |": "| iXon | DU897_BV | 8593 |",
  "ZeissReflectedLightShutter-Name": "ZeissReflectedLightShutter",
  "ZeissScope-Port": "COM6",
  "ZeissScope-Name": "ZeissScope",
  "XYStage-Port": "COM4",
  "COM5-Verbose": "1",
  "CSUX-Hub-Description": "Yokogawa CSUX hub",
  "AAAOTF-Power (% of max)": "30.3000",
  "COM8-DelayBetweenCharsMs": "0.0000",
  "AAAOTF-Port": "COM8",
  "Wheel-A-Label": "Filter-3",
  "COM8-AnswerTimeout": "500.0000",
  "Andor-Camera": "| iXon | DU897_BV | 8593 |",
  "Andor-Gain": "344",
  "UUID": "3269ccb8-01a5-407a-88c5-1ce4973e6610",
  "Core-Camera": "Andor",
  "Core-SLM": "",
  "Wheel-A-Name": "Wheel-A",
  "Andor-CountConvertWavelength": "0.0000",
  "Andor-Shutter TTL Value": "High to Open",
  "Wheel-A-Port": "COM2",
  "Core-ChannelGroup": "Laser",
  "PositionIndex": 0,
  "WaitInterval": null,
  "COM2-DelayBetweenCharsMs": "0.0000",
  "PixelSizeUm": 0,
  "ZeissReflectorTurret-Description": "Reflector Turret",
  "CSUX-DriveSpeed-Run": "On",
  "ZeissReflectedLightShutter-State": "0",
  "Andor-Shutter Opening Time": "20",
  "Summary": {
    "Slices": 16,
    "InitialPositionList": null,
    "Interval_ms": 0,
    "UUID": "74b0ec55-6bea-4c06-a481-420ad43e7025",
    "UserName": "ColdSpring",
    "Depth": 2,
    "PixelType": "GRAY16",
    "Time": "2023-06-02 15:13:34 +0800",
    "Date": "2023-06-02",
    "z-step_um": 0.7999999999999972,
    "MetadataVersion": 10,
    "PositionIndex": 0,
    "SlicesFirst": false,
    "ChContrastMin": [
      0,
      0
    ],
    "Width": 512,
    "PixelAspect": 1,
    "MicroManagerVersion": "1.4.16",
    "ROI": [
      0,
      0,
      512,
      512
    ],
    "ChNames": [
      "L-488",
      "L-561"
    ],
    "IJType": 1,
    "GridRow": 0,
    "Comment": "",
    "Height": 512,
    "GridColumn": 0,
    "Prefix": "20230602 OSM-3-G444E-GFP; Pdyf-1-osm-3-Scarlet_13",
    "PixelSize_um": 0,
    "Frames": 1,
    "BitDepth": 14,
    "KeepShutterOpenChannels": false,
    "Source": "Micro-Manager",
    "Channels": 2,
    "ComputerName": "T3610-MP",
    "CustomIntervals_ms": [],
    "KeepShutterOpenSlices": false,
    "ChColors": [
      -16724941,
      -3407617
    ],
    "TimeFirst": false,
    "ChContrastMax": [
      65536,
      65536
    ],
    "Positions": 1,
    "Directory": "Y:\\XC\\20230602 OSM-3-G444E-GFP; Pdyf-1-osm-3-Scarlet"
  },
  "Source": "Andor",
  "XYStage-OverShoot(um)": "0.0000",
  "XYStage-Wait_Cycles": "0",
  "COM4-StopBits": "1",
  "Andor-Binning": "1",
  "Andor-FrameTransfer Help": "Should only turn on FrameTransfer if using Burst or Live mode.",
  "COM4-DataBits": "8",
  "ZeissTransmittedLightShutter-Name": "ZeissTransmittedLightShutter",
  "XYStage-MotorOnOff": "On",
  "Andor-SpuriousNoiseFilter": "None",
  "Andor-Shutter": "Open",
  "Andor-OptAcquireMode": "",
  "COM2-AnswerTimeout": "500.0000",
  "COM5-DataBits": "8",
  "Binning": "1",
  "Andor-ReadoutTime": "35",
  "Andor-Description": "Andor camera adapter",
  "Wheel-A-Speed": "3",
  "COM4-DelayBetweenCharsMs": "0.0000",
  "COM5-Parity": "None",
  "Andor-Advanced | Snap Image Additional Delay (ms)": "0",
  "Andor-Exposure": "200.00",
  "COM5-Description": "Serial port driver (boost:asio)",
  "Andor-TransposeCorrection": "0",
  "COM4-Description": "Serial port driver (boost:asio)",
  "COM8-Verbose": "1",
  "CSUX-DriveSpeed-Description": "CSUX Drive Speed",
  "Andor-VerticalSpeed": "3.30",
  "XYStage-TransposeMirrorY": "0",
  "XPositionUm": -26368.3,
  "XYStage-TransposeMirrorX": "0",
  "ZeissFocusAxis-Velocity-Acceleration": "Fast",
  "COM2-Handshaking": "Off",
  "ZeissReflectorTurret-Label": "4-100 % Mirror",
  "COM6-DataBits": "8",
  "FileName": "img_000000000_L-488_014.tif",
  "Andor-CCDTemperature": "-69",
  "Core-Galvo": "Undefined",
  "Position": "Default",
  "COM8-BaudRate": "19200",
  "Andor-VerticalClockVoltage": "Normal",
  "COM8-Handshaking": "Off",
  "CameraChannelIndex": 0,
  "SliceIndex": 14,
  "ZPositionUm": 57.282000000000004,
  "Core-Focus": "ZeissFocusAxis",
  "Andor-ReadoutMode": "10.000 MHz",
  "Channel": "L-488",
  "AAAOTF-Description": "AA AOTF Shutter Controller driver adapter",
  "CSUX-Shutter-Name": "CSUX-Shutter",
  "COM5-Name": "COM5",
  "FrameIndex": 0,
  "XYStage-Version": "Version: USB-9.2e ",
  "COM6-BaudRate": "57600",
  "XYStage-Backlash-B": "0.0400",
  "COM6-Description": "Serial port driver (boost:asio)",
  "COM8-Name": "COM8",
  "COM2-Description": "Serial port driver (boost:asio)",
  "Andor-ActualInterval-ms": "235.60",
  "AAAOTF-State": "0",
  "Andor-PixelType": "16bit",
  "COM2-Name": "COM2",
  "Camera": "",
  "COM4-Parity": "None",
  "Core-ImageProcessor": "",
  "Wheel-A-ClosedPosition": "",
  "CSUX-Shutter-Description": "CSUX Shutter",
  "Andor-Output_Amplifier": "Electron Multiplying",
  "XYStage-StepSizeY_um": "0.0100",
  "AAAOTF-Channel": "2",
  "ZeissFocusAxis-Position": "47.1680",
  "Core-AutoShutter": "1",
  "ZeissTransmittedLightShutter-State": "0",
  "NextFrame": 0,
  "Core-XYStage": "XYStage",
  "COM8-Parity": "None",
  "COM6-StopBits": "1",
  "Time": "2023-06-02 15:13:45 +0800",
  "COM4-Name": "COM4",
  "Andor-Isolated Crop Mode": "Off",
  "ZeissScope-AnswerTimeOut": "250.0000",
  "COM4-BaudRate": "9600",
  "Andor-CCDTemperatureSetPoint": "-70",
  "Core-AutoFocus": "",
  "COM2-Verbose": "1",
  "CSUX-Shutter-State": "Open",
  "BitDepth": 14,
  "Slice": 14,
  "COM6-Verbose": "1",
  "XYStage-JoyStick Slow Speed": "5",
  "COM4-Verbose": "1",
  "AAAOTF-Maximum intensity (dB)": "1900",
  "ZeissScope-Microscope Version": "Application version: ",
  "ChannelIndex": 0,
  "Core-Shutter": "AAAOTF",
  "Wheel-A-State": "4",
  "ZeissReflectorTurret-Name": "ZeissReflectorTurret",
  "Core-TimeoutMs": "5000",
  "XYStage-JoyStick Fast Speed": "60",
  "XYStage-Maximum Speed (Do Not Change)": "7.5000",
  "ElapsedTime-ms": 11831,
  "AAAOTF-Name": "AAAOTF",
  "Wheel-A-Description": "Sutter Lambda filter wheel adapter",
  "Frame": 0,
  "Width": 512,
  "COM5-Handshaking": "Off",
  "PositionName": null,
  "ZeissReflectorTurret-State": "3",
  "Height": 512,
  "Andor-TransposeMirrorX": "0",
  "Andor-TransposeMirrorY": "0",
  "COM2-BaudRate": "9600",
  "Wheel-A-Delay_ms": "0.0000",
  "COM6-Handshaking": "Off",
  "COM8-DataBits": "8",
  "COM5-DelayBetweenCharsMs": "0.0000",
  "CSUX-DriveSpeed-Name": "CSUX-DriveSpeed",
  "XYStage-Description": "ASI XY stage driver adapter",
  "COM4-Handshaking": "Off",
  "Andor-FrameTransfer": "Off",
  "PixelType": "GRAY16",
  "Andor-TransposeXY": "0",
  "COM4-AnswerTimeout": "500.0000",
  "COM2-Parity": "None",
  "COM8-StopBits": "1",
  "Andor-CCDTemperature Help": "Wait for temperature to stabilize before acquisition.",
  "YPositionUm": -2328,
  "COM6-AnswerTimeout": "500.0000",
  "Andor-TimeOut": "10000",
  "Andor-Trigger": "Software",
  "COM8-Description": "Serial port driver (boost:asio)",
  "COM6-Name": "COM6",
  "XYStage-JoyStick Reverse": "Off",
  "Andor-OptAcquireMode Description": "",
  "XYStage-FinishError-PCROS(nm)": "24.0000"
},
"FrameKey-0-1-14": {
  "CSUX-DriveSpeed-State": "3375",
  "Core-Initialize": "1",
  "Andor-FanMode": "Full",
  "Andor-SpuriousNoiseFilterDescription": "Recommended Range",
  "Andor-BaselineClamp": "Enabled",
  "ZeissTransmittedLightShutter-Description": "Zeiss Transmitted Light Shutter",
  "ZeissReflectedLightShutter-Description": "Zeiss Reflected Light Shutter",
  "Andor-CountConvert": "Counts",
  "XYStage-Speed-S": "5.7459",
  "ROI": "0-0-512-512",
  "Andor-SpuriousNoiseFilterThreshold": "767668922317063230000000000000000000000000000000000000000000",
  "COM5-AnswerTimeout": "8000.0000",
  "COM5-StopBits": "1",
  "Andor-Region of Interest": "Full Image",
  "XYStage-Error-E(nm)": "400.0000",
  "XYStage-StepSizeX_um": "0.0100",
  "CSUX-Hub-Name": "CSUX-Hub",
  "Andor-Advanced | Snap Image Timing Mode": "Delay for Exposure",
  "SlicePosition": 57.282000000000004,
  "Andor-CoolerMode": "Fan off at shutdown",
  "Exposure-ms": 200,
  "COM6-DelayBetweenCharsMs": "0.0000",
  "ZeissScope-Description": "Zeiss microscope CAN bus adapter",
  "COM6-Parity": "None",
  "ZeissFocusAxis-Move Mode": "Direct move to target",
  "CSUX-DriveSpeed-AutoAdjust": "0.0000",
  "Wheel-A-Busy": "0",
  "Andor-Pre-Amp-Gain": "4.9x",
  "XYStage-Name": "XYStage",
  "Andor-Shutter Closing Time": "20",
  "CSUX-Hub-Port": "COM5",
  "Andor-EMSwitch": "On",
  "COM2-DataBits": "8",
  "COM2-StopBits": "1",
  "AxisPositions": null,
  "COM5-BaudRate": "115200",
  "Andor-1. Camera Information : | Type | Model | Serial No. |": "| iXon | DU897_BV | 8593 |",
  "ZeissReflectedLightShutter-Name": "ZeissReflectedLightShutter",
  "ZeissScope-Port": "COM6",
  "ZeissScope-Name": "ZeissScope",
  "XYStage-Port": "COM4",
  "COM5-Verbose": "1",
  "CSUX-Hub-Description": "Yokogawa CSUX hub",
  "AAAOTF-Power (% of max)": "30.8000",
  "COM8-DelayBetweenCharsMs": "0.0000",
  "AAAOTF-Port": "COM8",
  "Wheel-A-Label": "Filter-4",
  "COM8-AnswerTimeout": "500.0000",
  "Andor-Camera": "| iXon | DU897_BV | 8593 |",
  "Andor-Gain": "344",
  "UUID": "a8156496-cf44-42a4-bd13-9da48ab6776a",
  "Core-Camera": "Andor",
  "Core-SLM": "",
  "Wheel-A-Name": "Wheel-A",
  "Andor-CountConvertWavelength": "0.0000",
  "Andor-Shutter TTL Value": "High to Open",
  "Wheel-A-Port": "COM2",
  "Core-ChannelGroup": "Laser",
  "PositionIndex": 0,
  "WaitInterval": null,
  "COM2-DelayBetweenCharsMs": "0.0000",
  "PixelSizeUm": 0,
  "ZeissReflectorTurret-Description": "Reflector Turret",
  "CSUX-DriveSpeed-Run": "On",
  "ZeissReflectedLightShutter-State": "0",
  "Andor-Shutter Opening Time": "20",
  "Summary": {
    "Slices": 16,
    "InitialPositionList": null,
    "Interval_ms": 0,
    "UUID": "74b0ec55-6bea-4c06-a481-420ad43e7025",
    "UserName": "ColdSpring",
    "Depth": 2,
    "PixelType": "GRAY16",
    "Time": "2023-06-02 15:13:34 +0800",
    "Date": "2023-06-02",
    "z-step_um": 0.7999999999999972,
    "MetadataVersion": 10,
    "PositionIndex": 0,
    "SlicesFirst": false,
    "ChContrastMin": [
      0,
      0
    ],
    "Width": 512,
    "PixelAspect": 1,
    "MicroManagerVersion": "1.4.16",
    "ROI": [
      0,
      0,
      512,
      512
    ],
    "ChNames": [
      "L-488",
      "L-561"
    ],
    "IJType": 1,
    "GridRow": 0,
    "Comment": "",
    "Height": 512,
    "GridColumn": 0,
    "Prefix": "20230602 OSM-3-G444E-GFP; Pdyf-1-osm-3-Scarlet_13",
    "PixelSize_um": 0,
    "Frames": 1,
    "BitDepth": 14,
    "KeepShutterOpenChannels": false,
    "Source": "Micro-Manager",
    "Channels": 2,
    "ComputerName": "T3610-MP",
    "CustomIntervals_ms": [],
    "KeepShutterOpenSlices": false,
    "ChColors": [
      -16724941,
      -3407617
    ],
    "TimeFirst": false,
    "ChContrastMax": [
      65536,
      65536
    ],
    "Positions": 1,
    "Directory": "Y:\\XC\\20230602 OSM-3-G444E-GFP; Pdyf-1-osm-3-Scarlet"
  },
  "Source": "Andor",
  "XYStage-OverShoot(um)": "0.0000",
  "XYStage-Wait_Cycles": "0",
  "COM4-StopBits": "1",
  "Andor-Binning": "1",
  "Andor-FrameTransfer Help": "Should only turn on FrameTransfer if using Burst or Live mode.",
  "COM4-DataBits": "8",
  "ZeissTransmittedLightShutter-Name": "ZeissTransmittedLightShutter",
  "XYStage-MotorOnOff": "On",
  "Andor-SpuriousNoiseFilter": "None",
  "Andor-Shutter": "Open",
  "Andor-OptAcquireMode": "",
  "COM2-AnswerTimeout": "500.0000",
  "COM5-DataBits": "8",
  "Binning": "1",
  "Andor-ReadoutTime": "35",
  "Andor-Description": "Andor camera adapter",
  "Wheel-A-Speed": "3",
  "COM4-DelayBetweenCharsMs": "0.0000",
  "COM5-Parity": "None",
  "Andor-Advanced | Snap Image Additional Delay (ms)": "0",
  "Andor-Exposure": "200.00",
  "COM5-Description": "Serial port driver (boost:asio)",
  "Andor-TransposeCorrection": "0",
  "COM4-Description": "Serial port driver (boost:asio)",
  "COM8-Verbose": "1",
  "CSUX-DriveSpeed-Description": "CSUX Drive Speed",
  "Andor-VerticalSpeed": "3.30",
  "XYStage-TransposeMirrorY": "0",
  "XPositionUm": -26368.3,
  "XYStage-TransposeMirrorX": "0",
  "ZeissFocusAxis-Velocity-Acceleration": "Fast",
  "COM2-Handshaking": "Off",
  "ZeissReflectorTurret-Label": "4-100 % Mirror",
  "COM6-DataBits": "8",
  "FileName": "img_000000000_L-561_014.tif",
  "Andor-CCDTemperature": "-69",
  "Core-Galvo": "Undefined",
  "Position": "Default",
  "COM8-BaudRate": "19200",
  "Andor-VerticalClockVoltage": "Normal",
  "COM8-Handshaking": "Off",
  "CameraChannelIndex": 0,
  "SliceIndex": 14,
  "ZPositionUm": 57.282000000000004,
  "Core-Focus": "ZeissFocusAxis",
  "Andor-ReadoutMode": "10.000 MHz",
  "Channel": "L-561",
  "AAAOTF-Description": "AA AOTF Shutter Controller driver adapter",
  "CSUX-Shutter-Name": "CSUX-Shutter",
  "COM5-Name": "COM5",
  "FrameIndex": 0,
  "XYStage-Version": "Version: USB-9.2e ",
  "COM6-BaudRate": "57600",
  "XYStage-Backlash-B": "0.0400",
  "COM6-Description": "Serial port driver (boost:asio)",
  "COM8-Name": "COM8",
  "COM2-Description": "Serial port driver (boost:asio)",
  "Andor-ActualInterval-ms": "235.60",
  "AAAOTF-State": "0",
  "Andor-PixelType": "16bit",
  "COM2-Name": "COM2",
  "Camera": "",
  "COM4-Parity": "None",
  "Core-ImageProcessor": "",
  "Wheel-A-ClosedPosition": "",
  "CSUX-Shutter-Description": "CSUX Shutter",
  "Andor-Output_Amplifier": "Electron Multiplying",
  "XYStage-StepSizeY_um": "0.0100",
  "AAAOTF-Channel": "3",
  "ZeissFocusAxis-Position": "47.1680",
  "Core-AutoShutter": "1",
  "ZeissTransmittedLightShutter-State": "0",
  "NextFrame": 0,
  "Core-XYStage": "XYStage",
  "COM8-Parity": "None",
  "COM6-StopBits": "1",
  "Time": "2023-06-02 15:13:45 +0800",
  "COM4-Name": "COM4",
  "Andor-Isolated Crop Mode": "Off",
  "ZeissScope-AnswerTimeOut": "250.0000",
  "COM4-BaudRate": "9600",
  "Andor-CCDTemperatureSetPoint": "-70",
  "Core-AutoFocus": "",
  "COM2-Verbose": "1",
  "CSUX-Shutter-State": "Open",
  "BitDepth": 14,
  "Slice": 14,
  "COM6-Verbose": "1",
  "XYStage-JoyStick Slow Speed": "5",
  "COM4-Verbose": "1",
  "AAAOTF-Maximum intensity (dB)": "1900",
  "ZeissScope-Microscope Version": "Application version: ",
  "ChannelIndex": 1,
  "Core-Shutter": "AAAOTF",
  "Wheel-A-State": "4",
  "ZeissReflectorTurret-Name": "ZeissReflectorTurret",
  "Core-TimeoutMs": "5000",
  "XYStage-JoyStick Fast Speed": "60",
  "XYStage-Maximum Speed (Do Not Change)": "7.5000",
  "ElapsedTime-ms": 12172,
  "AAAOTF-Name": "AAAOTF",
  "Wheel-A-Description": "Sutter Lambda filter wheel adapter",
  "Frame": 0,
  "Width": 512,
  "COM5-Handshaking": "Off",
  "PositionName": null,
  "ZeissReflectorTurret-State": "3",
  "Height": 512,
  "Andor-TransposeMirrorX": "0",
  "Andor-TransposeMirrorY": "0",
  "COM2-BaudRate": "9600",
  "Wheel-A-Delay_ms": "0.0000",
  "COM6-Handshaking": "Off",
  "COM8-DataBits": "8",
  "COM5-DelayBetweenCharsMs": "0.0000",
  "CSUX-DriveSpeed-Name": "CSUX-DriveSpeed",
  "XYStage-Description": "ASI XY stage driver adapter",
  "COM4-Handshaking": "Off",
  "Andor-FrameTransfer": "Off",
  "PixelType": "GRAY16",
  "Andor-TransposeXY": "0",
  "COM4-AnswerTimeout": "500.0000",
  "COM2-Parity": "None",
  "COM8-StopBits": "1",
  "Andor-CCDTemperature Help": "Wait for temperature to stabilize before acquisition.",
  "YPositionUm": -2328,
  "COM6-AnswerTimeout": "500.0000",
  "Andor-TimeOut": "10000",
  "Andor-Trigger": "Software",
  "COM8-Description": "Serial port driver (boost:asio)",
  "COM6-Name": "COM6",
  "XYStage-JoyStick Reverse": "Off",
  "Andor-OptAcquireMode Description": "",
  "XYStage-FinishError-PCROS(nm)": "24.0000"
},
"FrameKey-0-0-15": {
  "CSUX-DriveSpeed-State": "3375",
  "Core-Initialize": "1",
  "Andor-FanMode": "Full",
  "Andor-SpuriousNoiseFilterDescription": "Recommended Range",
  "Andor-BaselineClamp": "Enabled",
  "ZeissTransmittedLightShutter-Description": "Zeiss Transmitted Light Shutter",
  "ZeissReflectedLightShutter-Description": "Zeiss Reflected Light Shutter",
  "Andor-CountConvert": "Counts",
  "XYStage-Speed-S": "5.7459",
  "ROI": "0-0-512-512",
  "Andor-SpuriousNoiseFilterThreshold": "767668922317063230000000000000000000000000000000000000000000",
  "COM5-AnswerTimeout": "8000.0000",
  "COM5-StopBits": "1",
  "Andor-Region of Interest": "Full Image",
  "XYStage-Error-E(nm)": "400.0000",
  "XYStage-StepSizeX_um": "0.0100",
  "CSUX-Hub-Name": "CSUX-Hub",
  "Andor-Advanced | Snap Image Timing Mode": "Delay for Exposure",
  "SlicePosition": 58.082,
  "Andor-CoolerMode": "Fan off at shutdown",
  "Exposure-ms": 200,
  "COM6-DelayBetweenCharsMs": "0.0000",
  "ZeissScope-Description": "Zeiss microscope CAN bus adapter",
  "COM6-Parity": "None",
  "ZeissFocusAxis-Move Mode": "Direct move to target",
  "CSUX-DriveSpeed-AutoAdjust": "0.0000",
  "Wheel-A-Busy": "0",
  "Andor-Pre-Amp-Gain": "4.9x",
  "XYStage-Name": "XYStage",
  "Andor-Shutter Closing Time": "20",
  "CSUX-Hub-Port": "COM5",
  "Andor-EMSwitch": "On",
  "COM2-DataBits": "8",
  "COM2-StopBits": "1",
  "AxisPositions": null,
  "COM5-BaudRate": "115200",
  "Andor-1. Camera Information : | Type | Model | Serial No. |": "| iXon | DU897_BV | 8593 |",
  "ZeissReflectedLightShutter-Name": "ZeissReflectedLightShutter",
  "ZeissScope-Port": "COM6",
  "ZeissScope-Name": "ZeissScope",
  "XYStage-Port": "COM4",
  "COM5-Verbose": "1",
  "CSUX-Hub-Description": "Yokogawa CSUX hub",
  "AAAOTF-Power (% of max)": "30.3000",
  "COM8-DelayBetweenCharsMs": "0.0000",
  "AAAOTF-Port": "COM8",
  "Wheel-A-Label": "Filter-3",
  "COM8-AnswerTimeout": "500.0000",
  "Andor-Camera": "| iXon | DU897_BV | 8593 |",
  "Andor-Gain": "344",
  "UUID": "7dcbe579-5d8f-4935-a53b-534e1e019336",
  "Core-Camera": "Andor",
  "Core-SLM": "",
  "Wheel-A-Name": "Wheel-A",
  "Andor-CountConvertWavelength": "0.0000",
  "Andor-Shutter TTL Value": "High to Open",
  "Wheel-A-Port": "COM2",
  "Core-ChannelGroup": "Laser",
  "PositionIndex": 0,
  "WaitInterval": null,
  "COM2-DelayBetweenCharsMs": "0.0000",
  "PixelSizeUm": 0,
  "ZeissReflectorTurret-Description": "Reflector Turret",
  "CSUX-DriveSpeed-Run": "On",
  "ZeissReflectedLightShutter-State": "0",
  "Andor-Shutter Opening Time": "20",
  "Summary": {
    "Slices": 16,
    "InitialPositionList": null,
    "Interval_ms": 0,
    "UUID": "74b0ec55-6bea-4c06-a481-420ad43e7025",
    "UserName": "ColdSpring",
    "Depth": 2,
    "PixelType": "GRAY16",
    "Time": "2023-06-02 15:13:34 +0800",
    "Date": "2023-06-02",
    "z-step_um": 0.7999999999999972,
    "MetadataVersion": 10,
    "PositionIndex": 0,
    "SlicesFirst": false,
    "ChContrastMin": [
      0,
      0
    ],
    "Width": 512,
    "PixelAspect": 1,
    "MicroManagerVersion": "1.4.16",
    "ROI": [
      0,
      0,
      512,
      512
    ],
    "ChNames": [
      "L-488",
      "L-561"
    ],
    "IJType": 1,
    "GridRow": 0,
    "Comment": "",
    "Height": 512,
    "GridColumn": 0,
    "Prefix": "20230602 OSM-3-G444E-GFP; Pdyf-1-osm-3-Scarlet_13",
    "PixelSize_um": 0,
    "Frames": 1,
    "BitDepth": 14,
    "KeepShutterOpenChannels": false,
    "Source": "Micro-Manager",
    "Channels": 2,
    "ComputerName": "T3610-MP",
    "CustomIntervals_ms": [],
    "KeepShutterOpenSlices": false,
    "ChColors": [
      -16724941,
      -3407617
    ],
    "TimeFirst": false,
    "ChContrastMax": [
      65536,
      65536
    ],
    "Positions": 1,
    "Directory": "Y:\\XC\\20230602 OSM-3-G444E-GFP; Pdyf-1-osm-3-Scarlet"
  },
  "Source": "Andor",
  "XYStage-OverShoot(um)": "0.0000",
  "XYStage-Wait_Cycles": "0",
  "COM4-StopBits": "1",
  "Andor-Binning": "1",
  "Andor-FrameTransfer Help": "Should only turn on FrameTransfer if using Burst or Live mode.",
  "COM4-DataBits": "8",
  "ZeissTransmittedLightShutter-Name": "ZeissTransmittedLightShutter",
  "XYStage-MotorOnOff": "On",
  "Andor-SpuriousNoiseFilter": "None",
  "Andor-Shutter": "Open",
  "Andor-OptAcquireMode": "",
  "COM2-AnswerTimeout": "500.0000",
  "COM5-DataBits": "8",
  "Binning": "1",
  "Andor-ReadoutTime": "35",
  "Andor-Description": "Andor camera adapter",
  "Wheel-A-Speed": "3",
  "COM4-DelayBetweenCharsMs": "0.0000",
  "COM5-Parity": "None",
  "Andor-Advanced | Snap Image Additional Delay (ms)": "0",
  "Andor-Exposure": "200.00",
  "COM5-Description": "Serial port driver (boost:asio)",
  "Andor-TransposeCorrection": "0",
  "COM4-Description": "Serial port driver (boost:asio)",
  "COM8-Verbose": "1",
  "CSUX-DriveSpeed-Description": "CSUX Drive Speed",
  "Andor-VerticalSpeed": "3.30",
  "XYStage-TransposeMirrorY": "0",
  "XPositionUm": -26368.3,
  "XYStage-TransposeMirrorX": "0",
  "ZeissFocusAxis-Velocity-Acceleration": "Fast",
  "COM2-Handshaking": "Off",
  "ZeissReflectorTurret-Label": "4-100 % Mirror",
  "COM6-DataBits": "8",
  "FileName": "img_000000000_L-488_015.tif",
  "Andor-CCDTemperature": "-69",
  "Core-Galvo": "Undefined",
  "Position": "Default",
  "COM8-BaudRate": "19200",
  "Andor-VerticalClockVoltage": "Normal",
  "COM8-Handshaking": "Off",
  "CameraChannelIndex": 0,
  "SliceIndex": 15,
  "ZPositionUm": 58.082,
  "Core-Focus": "ZeissFocusAxis",
  "Andor-ReadoutMode": "10.000 MHz",
  "Channel": "L-488",
  "AAAOTF-Description": "AA AOTF Shutter Controller driver adapter",
  "CSUX-Shutter-Name": "CSUX-Shutter",
  "COM5-Name": "COM5",
  "FrameIndex": 0,
  "XYStage-Version": "Version: USB-9.2e ",
  "COM6-BaudRate": "57600",
  "XYStage-Backlash-B": "0.0400",
  "COM6-Description": "Serial port driver (boost:asio)",
  "COM8-Name": "COM8",
  "COM2-Description": "Serial port driver (boost:asio)",
  "Andor-ActualInterval-ms": "235.60",
  "AAAOTF-State": "0",
  "Andor-PixelType": "16bit",
  "COM2-Name": "COM2",
  "Camera": "",
  "COM4-Parity": "None",
  "Core-ImageProcessor": "",
  "Wheel-A-ClosedPosition": "",
  "CSUX-Shutter-Description": "CSUX Shutter",
  "Andor-Output_Amplifier": "Electron Multiplying",
  "XYStage-StepSizeY_um": "0.0100",
  "AAAOTF-Channel": "2",
  "ZeissFocusAxis-Position": "47.1680",
  "Core-AutoShutter": "1",
  "ZeissTransmittedLightShutter-State": "0",
  "NextFrame": 0,
  "Core-XYStage": "XYStage",
  "COM8-Parity": "None",
  "COM6-StopBits": "1",
  "Time": "2023-06-02 15:13:46 +0800",
  "COM4-Name": "COM4",
  "Andor-Isolated Crop Mode": "Off",
  "ZeissScope-AnswerTimeOut": "250.0000",
  "COM4-BaudRate": "9600",
  "Andor-CCDTemperatureSetPoint": "-70",
  "Core-AutoFocus": "",
  "COM2-Verbose": "1",
  "CSUX-Shutter-State": "Open",
  "BitDepth": 14,
  "Slice": 15,
  "COM6-Verbose": "1",
  "XYStage-JoyStick Slow Speed": "5",
  "COM4-Verbose": "1",
  "AAAOTF-Maximum intensity (dB)": "1900",
  "ZeissScope-Microscope Version": "Application version: ",
  "ChannelIndex": 0,
  "Core-Shutter": "AAAOTF",
  "Wheel-A-State": "4",
  "ZeissReflectorTurret-Name": "ZeissReflectorTurret",
  "Core-TimeoutMs": "5000",
  "XYStage-JoyStick Fast Speed": "60",
  "XYStage-Maximum Speed (Do Not Change)": "7.5000",
  "ElapsedTime-ms": 12603,
  "AAAOTF-Name": "AAAOTF",
  "Wheel-A-Description": "Sutter Lambda filter wheel adapter",
  "Frame": 0,
  "Width": 512,
  "COM5-Handshaking": "Off",
  "PositionName": null,
  "ZeissReflectorTurret-State": "3",
  "Height": 512,
  "Andor-TransposeMirrorX": "0",
  "Andor-TransposeMirrorY": "0",
  "COM2-BaudRate": "9600",
  "Wheel-A-Delay_ms": "0.0000",
  "COM6-Handshaking": "Off",
  "COM8-DataBits": "8",
  "COM5-DelayBetweenCharsMs": "0.0000",
  "CSUX-DriveSpeed-Name": "CSUX-DriveSpeed",
  "XYStage-Description": "ASI XY stage driver adapter",
  "COM4-Handshaking": "Off",
  "Andor-FrameTransfer": "Off",
  "PixelType": "GRAY16",
  "Andor-TransposeXY": "0",
  "COM4-AnswerTimeout": "500.0000",
  "COM2-Parity": "None",
  "COM8-StopBits": "1",
  "Andor-CCDTemperature Help": "Wait for temperature to stabilize before acquisition.",
  "YPositionUm": -2328,
  "COM6-AnswerTimeout": "500.0000",
  "Andor-TimeOut": "10000",
  "Andor-Trigger": "Software",
  "COM8-Description": "Serial port driver (boost:asio)",
  "COM6-Name": "COM6",
  "XYStage-JoyStick Reverse": "Off",
  "Andor-OptAcquireMode Description": "",
  "XYStage-FinishError-PCROS(nm)": "24.0000"
},
"FrameKey-0-1-15": {
  "CSUX-DriveSpeed-State": "3375",
  "Core-Initialize": "1",
  "Andor-FanMode": "Full",
  "Andor-SpuriousNoiseFilterDescription": "Recommended Range",
  "Andor-BaselineClamp": "Enabled",
  "ZeissTransmittedLightShutter-Description": "Zeiss Transmitted Light Shutter",
  "ZeissReflectedLightShutter-Description": "Zeiss Reflected Light Shutter",
  "Andor-CountConvert": "Counts",
  "XYStage-Speed-S": "5.7459",
  "ROI": "0-0-512-512",
  "Andor-SpuriousNoiseFilterThreshold": "767668922317063230000000000000000000000000000000000000000000",
  "COM5-AnswerTimeout": "8000.0000",
  "COM5-StopBits": "1",
  "Andor-Region of Interest": "Full Image",
  "XYStage-Error-E(nm)": "400.0000",
  "XYStage-StepSizeX_um": "0.0100",
  "CSUX-Hub-Name": "CSUX-Hub",
  "Andor-Advanced | Snap Image Timing Mode": "Delay for Exposure",
  "SlicePosition": 58.082,
  "Andor-CoolerMode": "Fan off at shutdown",
  "Exposure-ms": 200,
  "COM6-DelayBetweenCharsMs": "0.0000",
  "ZeissScope-Description": "Zeiss microscope CAN bus adapter",
  "COM6-Parity": "None",
  "ZeissFocusAxis-Move Mode": "Direct move to target",
  "CSUX-DriveSpeed-AutoAdjust": "0.0000",
  "Wheel-A-Busy": "0",
  "Andor-Pre-Amp-Gain": "4.9x",
  "XYStage-Name": "XYStage",
  "Andor-Shutter Closing Time": "20",
  "CSUX-Hub-Port": "COM5",
  "Andor-EMSwitch": "On",
  "COM2-DataBits": "8",
  "COM2-StopBits": "1",
  "AxisPositions": null,
  "COM5-BaudRate": "115200",
  "Andor-1. Camera Information : | Type | Model | Serial No. |": "| iXon | DU897_BV | 8593 |",
  "ZeissReflectedLightShutter-Name": "ZeissReflectedLightShutter",
  "ZeissScope-Port": "COM6",
  "ZeissScope-Name": "ZeissScope",
  "XYStage-Port": "COM4",
  "COM5-Verbose": "1",
  "CSUX-Hub-Description": "Yokogawa CSUX hub",
  "AAAOTF-Power (% of max)": "30.8000",
  "COM8-DelayBetweenCharsMs": "0.0000",
  "AAAOTF-Port": "COM8",
  "Wheel-A-Label": "Filter-4",
  "COM8-AnswerTimeout": "500.0000",
  "Andor-Camera": "| iXon | DU897_BV | 8593 |",
  "Andor-Gain": "344",
  "UUID": "76a768e1-c8d2-46cf-8f70-7fc4d3042c0b",
  "Core-Camera": "Andor",
  "Core-SLM": "",
  "Wheel-A-Name": "Wheel-A",
  "Andor-CountConvertWavelength": "0.0000",
  "Andor-Shutter TTL Value": "High to Open",
  "Wheel-A-Port": "COM2",
  "Core-ChannelGroup": "Laser",
  "PositionIndex": 0,
  "WaitInterval": null,
  "COM2-DelayBetweenCharsMs": "0.0000",
  "PixelSizeUm": 0,
  "ZeissReflectorTurret-Description": "Reflector Turret",
  "CSUX-DriveSpeed-Run": "On",
  "ZeissReflectedLightShutter-State": "0",
  "Andor-Shutter Opening Time": "20",
  "Summary": {
    "Slices": 16,
    "InitialPositionList": null,
    "Interval_ms": 0,
    "UUID": "74b0ec55-6bea-4c06-a481-420ad43e7025",
    "UserName": "ColdSpring",
    "Depth": 2,
    "PixelType": "GRAY16",
    "Time": "2023-06-02 15:13:34 +0800",
    "Date": "2023-06-02",
    "z-step_um": 0.7999999999999972,
    "MetadataVersion": 10,
    "PositionIndex": 0,
    "SlicesFirst": false,
    "ChContrastMin": [
      0,
      0
    ],
    "Width": 512,
    "PixelAspect": 1,
    "MicroManagerVersion": "1.4.16",
    "ROI": [
      0,
      0,
      512,
      512
    ],
    "ChNames": [
      "L-488",
      "L-561"
    ],
    "IJType": 1,
    "GridRow": 0,
    "Comment": "",
    "Height": 512,
    "GridColumn": 0,
    "Prefix": "20230602 OSM-3-G444E-GFP; Pdyf-1-osm-3-Scarlet_13",
    "PixelSize_um": 0,
    "Frames": 1,
    "BitDepth": 14,
    "KeepShutterOpenChannels": false,
    "Source": "Micro-Manager",
    "Channels": 2,
    "ComputerName": "T3610-MP",
    "CustomIntervals_ms": [],
    "KeepShutterOpenSlices": false,
    "ChColors": [
      -16724941,
      -3407617
    ],
    "TimeFirst": false,
    "ChContrastMax": [
      65536,
      65536
    ],
    "Positions": 1,
    "Directory": "Y:\\XC\\20230602 OSM-3-G444E-GFP; Pdyf-1-osm-3-Scarlet"
  },
  "Source": "Andor",
  "XYStage-OverShoot(um)": "0.0000",
  "XYStage-Wait_Cycles": "0",
  "COM4-StopBits": "1",
  "Andor-Binning": "1",
  "Andor-FrameTransfer Help": "Should only turn on FrameTransfer if using Burst or Live mode.",
  "COM4-DataBits": "8",
  "ZeissTransmittedLightShutter-Name": "ZeissTransmittedLightShutter",
  "XYStage-MotorOnOff": "On",
  "Andor-SpuriousNoiseFilter": "None",
  "Andor-Shutter": "Open",
  "Andor-OptAcquireMode": "",
  "COM2-AnswerTimeout": "500.0000",
  "COM5-DataBits": "8",
  "Binning": "1",
  "Andor-ReadoutTime": "35",
  "Andor-Description": "Andor camera adapter",
  "Wheel-A-Speed": "3",
  "COM4-DelayBetweenCharsMs": "0.0000",
  "COM5-Parity": "None",
  "Andor-Advanced | Snap Image Additional Delay (ms)": "0",
  "Andor-Exposure": "200.00",
  "COM5-Description": "Serial port driver (boost:asio)",
  "Andor-TransposeCorrection": "0",
  "COM4-Description": "Serial port driver (boost:asio)",
  "COM8-Verbose": "1",
  "CSUX-DriveSpeed-Description": "CSUX Drive Speed",
  "Andor-VerticalSpeed": "3.30",
  "XYStage-TransposeMirrorY": "0",
  "XPositionUm": -26368.3,
  "XYStage-TransposeMirrorX": "0",
  "ZeissFocusAxis-Velocity-Acceleration": "Fast",
  "COM2-Handshaking": "Off",
  "ZeissReflectorTurret-Label": "4-100 % Mirror",
  "COM6-DataBits": "8",
  "FileName": "img_000000000_L-561_015.tif",
  "Andor-CCDTemperature": "-69",
  "Core-Galvo": "Undefined",
  "Position": "Default",
  "COM8-BaudRate": "19200",
  "Andor-VerticalClockVoltage": "Normal",
  "COM8-Handshaking": "Off",
  "CameraChannelIndex": 0,
  "SliceIndex": 15,
  "ZPositionUm": 58.082,
  "Core-Focus": "ZeissFocusAxis",
  "Andor-ReadoutMode": "10.000 MHz",
  "Channel": "L-561",
  "AAAOTF-Description": "AA AOTF Shutter Controller driver adapter",
  "CSUX-Shutter-Name": "CSUX-Shutter",
  "COM5-Name": "COM5",
  "FrameIndex": 0,
  "XYStage-Version": "Version: USB-9.2e ",
  "COM6-BaudRate": "57600",
  "XYStage-Backlash-B": "0.0400",
  "COM6-Description": "Serial port driver (boost:asio)",
  "COM8-Name": "COM8",
  "COM2-Description": "Serial port driver (boost:asio)",
  "Andor-ActualInterval-ms": "235.60",
  "AAAOTF-State": "0",
  "Andor-PixelType": "16bit",
  "COM2-Name": "COM2",
  "Camera": "",
  "COM4-Parity": "None",
  "Core-ImageProcessor": "",
  "Wheel-A-ClosedPosition": "",
  "CSUX-Shutter-Description": "CSUX Shutter",
  "Andor-Output_Amplifier": "Electron Multiplying",
  "XYStage-StepSizeY_um": "0.0100",
  "AAAOTF-Channel": "3",
  "ZeissFocusAxis-Position": "47.1680",
  "Core-AutoShutter": "1",
  "ZeissTransmittedLightShutter-State": "0",
  "NextFrame": null,
  "Core-XYStage": "XYStage",
  "COM8-Parity": "None",
  "COM6-StopBits": "1",
  "Time": "2023-06-02 15:13:46 +0800",
  "COM4-Name": "COM4",
  "Andor-Isolated Crop Mode": "Off",
  "ZeissScope-AnswerTimeOut": "250.0000",
  "COM4-BaudRate": "9600",
  "Andor-CCDTemperatureSetPoint": "-70",
  "Core-AutoFocus": "",
  "COM2-Verbose": "1",
  "CSUX-Shutter-State": "Open",
  "BitDepth": 14,
  "Slice": 15,
  "COM6-Verbose": "1",
  "XYStage-JoyStick Slow Speed": "5",
  "COM4-Verbose": "1",
  "AAAOTF-Maximum intensity (dB)": "1900",
  "ZeissScope-Microscope Version": "Application version: ",
  "ChannelIndex": 1,
  "Core-Shutter": "AAAOTF",
  "Wheel-A-State": "4",
  "ZeissReflectorTurret-Name": "ZeissReflectorTurret",
  "Core-TimeoutMs": "5000",
  "XYStage-JoyStick Fast Speed": "60",
  "XYStage-Maximum Speed (Do Not Change)": "7.5000",
  "ElapsedTime-ms": 12956,
  "AAAOTF-Name": "AAAOTF",
  "Wheel-A-Description": "Sutter Lambda filter wheel adapter",
  "Frame": 0,
  "Width": 512,
  "COM5-Handshaking": "Off",
  "PositionName": null,
  "ZeissReflectorTurret-State": "3",
  "Height": 512,
  "Andor-TransposeMirrorX": "0",
  "Andor-TransposeMirrorY": "0",
  "COM2-BaudRate": "9600",
  "Wheel-A-Delay_ms": "0.0000",
  "COM6-Handshaking": "Off",
  "COM8-DataBits": "8",
  "COM5-DelayBetweenCharsMs": "0.0000",
  "CSUX-DriveSpeed-Name": "CSUX-DriveSpeed",
  "XYStage-Description": "ASI XY stage driver adapter",
  "COM4-Handshaking": "Off",
  "Andor-FrameTransfer": "Off",
  "PixelType": "GRAY16",
  "Andor-TransposeXY": "0",
  "COM4-AnswerTimeout": "500.0000",
  "COM2-Parity": "None",
  "COM8-StopBits": "1",
  "Andor-CCDTemperature Help": "Wait for temperature to stabilize before acquisition.",
  "YPositionUm": -2328,
  "COM6-AnswerTimeout": "500.0000",
  "Andor-TimeOut": "10000",
  "Andor-Trigger": "Software",
  "COM8-Description": "Serial port driver (boost:asio)",
  "COM6-Name": "COM6",
  "XYStage-JoyStick Reverse": "Off",
  "Andor-OptAcquireMode Description": "",
  "XYStage-FinishError-PCROS(nm)": "24.0000"
}
}
