# Supplementary material for: Neurons dispose of hyperactive kinesin into glial cells for clearance
Source: EMBO J. 2024 May 28;43(13):5. doi: 10.1038/s44318-024-00118-0 (PMC11217292; doi:10.1038/s44318-024-00118-0)
Supplement: Supplementary file 11 — Source data Fig. 2 [file 44318_2024_118_MOESM11_ESM.zip]

Archive with 352 entries (341 files):
- Figure2/Figure 2A Micr. image/
- Figure2/Figure 2A Micr. image/20201128 osm-3 G444E-gfp; HIS-54-BFP_3/
- Figure2/Figure 2A Micr. image/20201128 osm-3 G444E-gfp; HIS-54-BFP_3/display_and_comments.txt
- Figure2/Figure 2A Micr. image/20201128 osm-3 G444E-gfp; HIS-54-BFP_3/Pos0/
- Figure2/Figure 2A Micr. image/20201128 osm-3 G444E-gfp; HIS-54-BFP_3/Pos0/img_000000000_Confocal-405_000.tif
- Figure2/Figure 2A Micr. image/20201128 osm-3 G444E-gfp; HIS-54-BFP_3/Pos0/img_000000000_Confocal-405_001.tif
- Figure2/Figure 2A Micr. image/20201128 osm-3 G444E-gfp; HIS-54-BFP_3/Pos0/img_000000000_Confocal-405_002.tif
- Figure2/Figure 2A Micr. image/20201128 osm-3 G444E-gfp; HIS-54-BFP_3/Pos0/img_000000000_Confocal-405_003.tif
- Figure2/Figure 2A Micr. image/20201128 osm-3 G444E-gfp; HIS-54-BFP_3/Pos0/img_000000000_Confocal-405_004.tif
- Figure2/Figure 2A Micr. image/20201128 osm-3 G444E-gfp; HIS-54-BFP_3/Pos0/img_000000000_Confocal-405_005.tif
- Figure2/Figure 2A Micr. image/20201128 osm-3 G444E-gfp; HIS-54-BFP_3/Pos0/img_000000000_Confocal-405_006.tif
- Figure2/Figure 2A Micr. image/20201128 osm-3 G444E-gfp; HIS-54-BFP_3/Pos0/img_000000000_Confocal-405_007.tif
- Figure2/Figure 2A Micr. image/20201128 osm-3 G444E-gfp; HIS-54-BFP_3/Pos0/img_000000000_Confocal-405_008.tif
- Figure2/Figure 2A Micr. image/20201128 osm-3 G444E-gfp; HIS-54-BFP_3/Pos0/img_000000000_Confocal-405_009.tif
- Figure2/Figure 2A Micr. image/20201128 osm-3 G444E-gfp; HIS-54-BFP_3/Pos0/img_000000000_Confocal-405_010.tif
- Figure2/Figure 2A Micr. image/20201128 osm-3 G444E-gfp; HIS-54-BFP_3/Pos0/img_000000000_Confocal-405_011.tif
- Figure2/Figure 2A Micr. image/20201128 osm-3 G444E-gfp; HIS-54-BFP_3/Pos0/img_000000000_Confocal-405_012.tif
- Figure2/Figure 2A Micr. image/20201128 osm-3 G444E-gfp; HIS-54-BFP_3/Pos0/img_000000000_Confocal-405_013.tif
- Figure2/Figure 2A Micr. image/20201128 osm-3 G444E-gfp; HIS-54-BFP_3/Pos0/img_000000000_Confocal-405_014.tif
- Figure2/Figure 2A Micr. image/20201128 osm-3 G444E-gfp; HIS-54-BFP_3/Pos0/img_000000000_Confocal-405_015.tif
- Figure2/Figure 2A Micr. image/20201128 osm-3 G444E-gfp; HIS-54-BFP_3/Pos0/img_000000000_Confocal-405_016.tif
- Figure2/Figure 2A Micr. image/20201128 osm-3 G444E-gfp; HIS-54-BFP_3/Pos0/img_000000000_Confocal-405_017.tif
- Figure2/Figure 2A Micr. image/20201128 osm-3 G444E-gfp; HIS-54-BFP_3/Pos0/img_000000000_Confocal-405_018.tif
- Figure2/Figure 2A Micr. image/20201128 osm-3 G444E-gfp; HIS-54-BFP_3/Pos0/img_000000000_Confocal-405_019.tif
- Figure2/Figure 2A Micr. image/20201128 osm-3 G444E-gfp; HIS-54-BFP_3/Pos0/img_000000000_Confocal-405_020.tif
- Figure2/Figure 2A Micr. image/20201128 osm-3 G444E-gfp; HIS-54-BFP_3/Pos0/img_000000000_Confocal-405_021.tif
- Figure2/Figure 2A Micr. image/20201128 osm-3 G444E-gfp; HIS-54-BFP_3/Pos0/img_000000000_Confocal-405_022.tif
- Figure2/Figure 2A Micr. image/20201128 osm-3 G444E-gfp; HIS-54-BFP_3/Pos0/img_000000000_Confocal-405_023.tif
- Figure2/Figure 2A Micr. image/20201128 osm-3 G444E-gfp; HIS-54-BFP_3/Pos0/img_000000000_Confocal-405_024.tif
- Figure2/Figure 2A Micr. image/20201128 osm-3 G444E-gfp; HIS-54-BFP_3/Pos0/img_000000000_Confocal-405_025.tif
- Figure2/Figure 2A Micr. image/20201128 osm-3 G444E-gfp; HIS-54-BFP_3/Pos0/img_000000000_Confocal-405_026.tif
- Figure2/Figure 2A Micr. image/20201128 osm-3 G444E-gfp; HIS-54-BFP_3/Pos0/img_000000000_Confocal-405_027.tif
- Figure2/Figure 2A Micr. image/20201128 osm-3 G444E-gfp; HIS-54-BFP_3/Pos0/img_000000000_Confocal-405_028.tif
- Figure2/Figure 2A Micr. image/20201128 osm-3 G444E-gfp; HIS-54-BFP_3/Pos0/img_000000000_Confocal-405_029.tif
- Figure2/Figure 2A Micr. image/20201128 osm-3 G444E-gfp; HIS-54-BFP_3/Pos0/img_000000000_Confocal-405_030.tif
- Figure2/Figure 2A Micr. image/20201128 osm-3 G444E-gfp; HIS-54-BFP_3/Pos0/img_000000000_Confocal-405_031.tif
- Figure2/Figure 2A Micr. image/20201128 osm-3 G444E-gfp; HIS-54-BFP_3/Pos0/img_000000000_Confocal-405_032.tif
- Figure2/Figure 2A Micr. image/20201128 osm-3 G444E-gfp; HIS-54-BFP_3/Pos0/img_000000000_Confocal-405_033.tif
- Figure2/Figure 2A Micr. image/20201128 osm-3 G444E-gfp; HIS-54-BFP_3/Pos0/img_000000000_Confocal-405_034.tif
- Figure2/Figure 2A Micr. image/20201128 osm-3 G444E-gfp; HIS-54-BFP_3/Pos0/img_000000000_Confocal-405_035.tif
- Figure2/Figure 2A Micr. image/20201128 osm-3 G444E-gfp; HIS-54-BFP_3/Pos0/img_000000000_Confocal-405_036.tif
- Figure2/Figure 2A Micr. image/20201128 osm-3 G444E-gfp; HIS-54-BFP_3/Pos0/img_000000000_Confocal-405_037.tif
- Figure2/Figure 2A Micr. image/20201128 osm-3 G444E-gfp; HIS-54-BFP_3/Pos0/img_000000000_Confocal-405_038.tif
- Figure2/Figure 2A Micr. image/20201128 osm-3 G444E-gfp; HIS-54-BFP_3/Pos0/img_000000000_Confocal-405_039.tif
- Figure2/Figure 2A Micr. image/20201128 osm-3 G444E-gfp; HIS-54-BFP_3/Pos0/img_000000000_Confocal-405_040.tif
- Figure2/Figure 2A Micr. image/20201128 osm-3 G444E-gfp; HIS-54-BFP_3/Pos0/img_000000000_Confocal-405_041.tif
- Figure2/Figure 2A Micr. image/20201128 osm-3 G444E-gfp; HIS-54-BFP_3/Pos0/img_000000000_Confocal-405_042.tif
- Figure2/Figure 2A Micr. image/20201128 osm-3 G444E-gfp; HIS-54-BFP_3/Pos0/img_000000000_Confocal-405_043.tif
- Figure2/Figure 2A Micr. image/20201128 osm-3 G444E-gfp; HIS-54-BFP_3/Pos0/img_000000000_Confocal-405_044.tif
- Figure2/Figure 2A Micr. image/20201128 osm-3 G444E-gfp; HIS-54-BFP_3/Pos0/img_000000000_Confocal-405_045.tif
- Figure2/Figure 2A Micr. image/20201128 osm-3 G444E-gfp; HIS-54-BFP_3/Pos0/img_000000000_Confocal-405_046.tif
- Figure2/Figure 2A Micr. image/20201128 osm-3 G444E-gfp; HIS-54-BFP_3/Pos0/img_000000000_Confocal-405_047.tif
- Figure2/Figure 2A Micr. image/20201128 osm-3 G444E-gfp; HIS-54-BFP_3/Pos0/img_000000000_Confocal-405_048.tif
- Figure2/Figure 2A Micr. image/20201128 osm-3 G444E-gfp; HIS-54-BFP_3/Pos0/img_000000000_Confocal-405_049.tif
- Figure2/Figure 2A Micr. image/20201128 osm-3 G444E-gfp; HIS-54-BFP_3/Pos0/img_000000000_Confocal-405_050.tif
- Figure2/Figure 2A Micr. image/20201128 osm-3 G444E-gfp; HIS-54-BFP_3/Pos0/img_000000000_Confocal-488-Acq_000.tif
- Figure2/Figure 2A Micr. image/20201128 osm-3 G444E-gfp; HIS-54-BFP_3/Pos0/img_000000000_Confocal-488-Acq_001.tif
- Figure2/Figure 2A Micr. image/20201128 osm-3 G444E-gfp; HIS-54-BFP_3/Pos0/img_000000000_Confocal-488-Acq_002.tif
- Figure2/Figure 2A Micr. image/20201128 osm-3 G444E-gfp; HIS-54-BFP_3/Pos0/img_000000000_Confocal-488-Acq_003.tif
- Figure2/Figure 2A Micr. image/20201128 osm-3 G444E-gfp; HIS-54-BFP_3/Pos0/img_000000000_Confocal-488-Acq_004.tif
- Figure2/Figure 2A Micr. image/20201128 osm-3 G444E-gfp; HIS-54-BFP_3/Pos0/img_000000000_Confocal-488-Acq_005.tif
- Figure2/Figure 2A Micr. image/20201128 osm-3 G444E-gfp; HIS-54-BFP_3/Pos0/img_000000000_Confocal-488-Acq_006.tif
- Figure2/Figure 2A Micr. image/20201128 osm-3 G444E-gfp; HIS-54-BFP_3/Pos0/img_000000000_Confocal-488-Acq_007.tif
- Figure2/Figure 2A Micr. image/20201128 osm-3 G444E-gfp; HIS-54-BFP_3/Pos0/img_000000000_Confocal-488-Acq_008.tif
- Figure2/Figure 2A Micr. image/20201128 osm-3 G444E-gfp; HIS-54-BFP_3/Pos0/img_000000000_Confocal-488-Acq_009.tif
- Figure2/Figure 2A Micr. image/20201128 osm-3 G444E-gfp; HIS-54-BFP_3/Pos0/img_000000000_Confocal-488-Acq_010.tif
- Figure2/Figure 2A Micr. image/20201128 osm-3 G444E-gfp; HIS-54-BFP_3/Pos0/img_000000000_Confocal-488-Acq_011.tif
- Figure2/Figure 2A Micr. image/20201128 osm-3 G444E-gfp; HIS-54-BFP_3/Pos0/img_000000000_Confocal-488-Acq_012.tif
- Figure2/Figure 2A Micr. image/20201128 osm-3 G444E-gfp; HIS-54-BFP_3/Pos0/img_000000000_Confocal-488-Acq_013.tif
- Figure2/Figure 2A Micr. image/20201128 osm-3 G444E-gfp; HIS-54-BFP_3/Pos0/img_000000000_Confocal-488-Acq_014.tif
- Figure2/Figure 2A Micr. image/20201128 osm-3 G444E-gfp; HIS-54-BFP_3/Pos0/img_000000000_Confocal-488-Acq_015.tif
- Figure2/Figure 2A Micr. image/20201128 osm-3 G444E-gfp; HIS-54-BFP_3/Pos0/img_000000000_Confocal-488-Acq_016.tif
- Figure2/Figure 2A Micr. image/20201128 osm-3 G444E-gfp; HIS-54-BFP_3/Pos0/img_000000000_Confocal-488-Acq_017.tif
- Figure2/Figure 2A Micr. image/20201128 osm-3 G444E-gfp; HIS-54-BFP_3/Pos0/img_000000000_Confocal-488-Acq_018.tif
- Figure2/Figure 2A Micr. image/20201128 osm-3 G444E-gfp; HIS-54-BFP_3/Pos0/img_000000000_Confocal-488-Acq_019.tif
- Figure2/Figure 2A Micr. image/20201128 osm-3 G444E-gfp; HIS-54-BFP_3/Pos0/img_000000000_Confocal-488-Acq_020.tif
- Figure2/Figure 2A Micr. image/20201128 osm-3 G444E-gfp; HIS-54-BFP_3/Pos0/img_000000000_Confocal-488-Acq_021.tif
- Figure2/Figure 2A Micr. image/20201128 osm-3 G444E-gfp; HIS-54-BFP_3/Pos0/img_000000000_Confocal-488-Acq_022.tif
- Figure2/Figure 2A Micr. image/20201128 osm-3 G444E-gfp; HIS-54-BFP_3/Pos0/img_000000000_Confocal-488-Acq_023.tif
- Figure2/Figure 2A Micr. image/20201128 osm-3 G444E-gfp; HIS-54-BFP_3/Pos0/img_000000000_Confocal-488-Acq_024.tif
- Figure2/Figure 2A Micr. image/20201128 osm-3 G444E-gfp; HIS-54-BFP_3/Pos0/img_000000000_Confocal-488-Acq_025.tif
- Figure2/Figure 2A Micr. image/20201128 osm-3 G444E-gfp; HIS-54-BFP_3/Pos0/img_000000000_Confocal-488-Acq_026.tif
- Figure2/Figure 2A Micr. image/20201128 osm-3 G444E-gfp; HIS-54-BFP_3/Pos0/img_000000000_Confocal-488-Acq_027.tif
- Figure2/Figure 2A Micr. image/20201128 osm-3 G444E-gfp; HIS-54-BFP_3/Pos0/img_000000000_Confocal-488-Acq_028.tif
- Figure2/Figure 2A Micr. image/20201128 osm-3 G444E-gfp; HIS-54-BFP_3/Pos0/img_000000000_Confocal-488-Acq_029.tif
- Figure2/Figure 2A Micr. image/20201128 osm-3 G444E-gfp; HIS-54-BFP_3/Pos0/img_000000000_Confocal-488-Acq_030.tif
- Figure2/Figure 2A Micr. image/20201128 osm-3 G444E-gfp; HIS-54-BFP_3/Pos0/img_000000000_Confocal-488-Acq_031.tif
- Figure2/Figure 2A Micr. image/20201128 osm-3 G444E-gfp; HIS-54-BFP_3/Pos0/img_000000000_Confocal-488-Acq_032.tif
- Figure2/Figure 2A Micr. image/20201128 osm-3 G444E-gfp; HIS-54-BFP_3/Pos0/img_000000000_Confocal-488-Acq_033.tif
- Figure2/Figure 2A Micr. image/20201128 osm-3 G444E-gfp; HIS-54-BFP_3/Pos0/img_000000000_Confocal-488-Acq_034.tif
- Figure2/Figure 2A Micr. image/20201128 osm-3 G444E-gfp; HIS-54-BFP_3/Pos0/img_000000000_Confocal-488-Acq_035.tif
- Figure2/Figure 2A Micr. image/20201128 osm-3 G444E-gfp; HIS-54-BFP_3/Pos0/img_000000000_Confocal-488-Acq_036.tif
- Figure2/Figure 2A Micr. image/20201128 osm-3 G444E-gfp; HIS-54-BFP_3/Pos0/img_000000000_Confocal-488-Acq_037.tif
- Figure2/Figure 2A Micr. image/20201128 osm-3 G444E-gfp; HIS-54-BFP_3/Pos0/img_000000000_Confocal-488-Acq_038.tif
- Figure2/Figure 2A Micr. image/20201128 osm-3 G444E-gfp; HIS-54-BFP_3/Pos0/img_000000000_Confocal-488-Acq_039.tif
- Figure2/Figure 2A Micr. image/20201128 osm-3 G444E-gfp; HIS-54-BFP_3/Pos0/img_000000000_Confocal-488-Acq_040.tif
- Figure2/Figure 2A Micr. image/20201128 osm-3 G444E-gfp; HIS-54-BFP_3/Pos0/img_000000000_Confocal-488-Acq_041.tif
- Figure2/Figure 2A Micr. image/20201128 osm-3 G444E-gfp; HIS-54-BFP_3/Pos0/img_000000000_Confocal-488-Acq_042.tif
- Figure2/Figure 2A Micr. image/20201128 osm-3 G444E-gfp; HIS-54-BFP_3/Pos0/img_000000000_Confocal-488-Acq_043.tif
- Figure2/Figure 2A Micr. image/20201128 osm-3 G444E-gfp; HIS-54-BFP_3/Pos0/img_000000000_Confocal-488-Acq_044.tif
- Figure2/Figure 2A Micr. image/20201128 osm-3 G444E-gfp; HIS-54-BFP_3/Pos0/img_000000000_Confocal-488-Acq_045.tif
- Figure2/Figure 2A Micr. image/20201128 osm-3 G444E-gfp; HIS-54-BFP_3/Pos0/img_000000000_Confocal-488-Acq_046.tif
- Figure2/Figure 2A Micr. image/20201128 osm-3 G444E-gfp; HIS-54-BFP_3/Pos0/img_000000000_Confocal-488-Acq_047.tif
- Figure2/Figure 2A Micr. image/20201128 osm-3 G444E-gfp; HIS-54-BFP_3/Pos0/img_000000000_Confocal-488-Acq_048.tif
- Figure2/Figure 2A Micr. image/20201128 osm-3 G444E-gfp; HIS-54-BFP_3/Pos0/img_000000000_Confocal-488-Acq_049.tif
- Figure2/Figure 2A Micr. image/20201128 osm-3 G444E-gfp; HIS-54-BFP_3/Pos0/img_000000000_Confocal-488-Acq_050.tif
- Figure2/Figure 2A Micr. image/20201128 osm-3 G444E-gfp; HIS-54-BFP_3/Pos0/img_000000000_Confocal-561_000.tif
- Figure2/Figure 2A Micr. image/20201128 osm-3 G444E-gfp; HIS-54-BFP_3/Pos0/img_000000000_Confocal-561_001.tif
- Figure2/Figure 2A Micr. image/20201128 osm-3 G444E-gfp; HIS-54-BFP_3/Pos0/img_000000000_Confocal-561_002.tif
- Figure2/Figure 2A Micr. image/20201128 osm-3 G444E-gfp; HIS-54-BFP_3/Pos0/img_000000000_Confocal-561_003.tif
- Figure2/Figure 2A Micr. image/20201128 osm-3 G444E-gfp; HIS-54-BFP_3/Pos0/img_000000000_Confocal-561_004.tif
- Figure2/Figure 2A Micr. image/20201128 osm-3 G444E-gfp; HIS-54-BFP_3/Pos0/img_000000000_Confocal-561_005.tif
- Figure2/Figure 2A Micr. image/20201128 osm-3 G444E-gfp; HIS-54-BFP_3/Pos0/img_000000000_Confocal-561_006.tif
- Figure2/Figure 2A Micr. image/20201128 osm-3 G444E-gfp; HIS-54-BFP_3/Pos0/img_000000000_Confocal-561_007.tif
- Figure2/Figure 2A Micr. image/20201128 osm-3 G444E-gfp; HIS-54-BFP_3/Pos0/img_000000000_Confocal-561_008.tif
- Figure2/Figure 2A Micr. image/20201128 osm-3 G444E-gfp; HIS-54-BFP_3/Pos0/img_000000000_Confocal-561_009.tif
- Figure2/Figure 2A Micr. image/20201128 osm-3 G444E-gfp; HIS-54-BFP_3/Pos0/img_000000000_Confocal-561_010.tif
- Figure2/Figure 2A Micr. image/20201128 osm-3 G444E-gfp; HIS-54-BFP_3/Pos0/img_000000000_Confocal-561_011.tif
- Figure2/Figure 2A Micr. image/20201128 osm-3 G444E-gfp; HIS-54-BFP_3/Pos0/img_000000000_Confocal-561_012.tif
- Figure2/Figure 2A Micr. image/20201128 osm-3 G444E-gfp; HIS-54-BFP_3/Pos0/img_000000000_Confocal-561_013.tif
- Figure2/Figure 2A Micr. image/20201128 osm-3 G444E-gfp; HIS-54-BFP_3/Pos0/img_000000000_Confocal-561_014.tif
- Figure2/Figure 2A Micr. image/20201128 osm-3 G444E-gfp; HIS-54-BFP_3/Pos0/img_000000000_Confocal-561_015.tif
- Figure2/Figure 2A Micr. image/20201128 osm-3 G444E-gfp; HIS-54-BFP_3/Pos0/img_000000000_Confocal-561_016.tif
- Figure2/Figure 2A Micr. image/20201128 osm-3 G444E-gfp; HIS-54-BFP_3/Pos0/img_000000000_Confocal-561_017.tif
- Figure2/Figure 2A Micr. image/20201128 osm-3 G444E-gfp; HIS-54-BFP_3/Pos0/img_000000000_Confocal-561_018.tif
- Figure2/Figure 2A Micr. image/20201128 osm-3 G444E-gfp; HIS-54-BFP_3/Pos0/img_000000000_Confocal-561_019.tif
- Figure2/Figure 2A Micr. image/20201128 osm-3 G444E-gfp; HIS-54-BFP_3/Pos0/img_000000000_Confocal-561_020.tif
- Figure2/Figure 2A Micr. image/20201128 osm-3 G444E-gfp; HIS-54-BFP_3/Pos0/img_000000000_Confocal-561_021.tif
- Figure2/Figure 2A Micr. image/20201128 osm-3 G444E-gfp; HIS-54-BFP_3/Pos0/img_000000000_Confocal-561_022.tif
- Figure2/Figure 2A Micr. image/20201128 osm-3 G444E-gfp; HIS-54-BFP_3/Pos0/img_000000000_Confocal-561_023.tif
- Figure2/Figure 2A Micr. image/20201128 osm-3 G444E-gfp; HIS-54-BFP_3/Pos0/img_000000000_Confocal-561_024.tif
- Figure2/Figure 2A Micr. image/20201128 osm-3 G444E-gfp; HIS-54-BFP_3/Pos0/img_000000000_Confocal-561_025.tif
- Figure2/Figure 2A Micr. image/20201128 osm-3 G444E-gfp; HIS-54-BFP_3/Pos0/img_000000000_Confocal-561_026.tif
- Figure2/Figure 2A Micr. image/20201128 osm-3 G444E-gfp; HIS-54-BFP_3/Pos0/img_000000000_Confocal-561_027.tif
- Figure2/Figure 2A Micr. image/20201128 osm-3 G444E-gfp; HIS-54-BFP_3/Pos0/img_000000000_Confocal-561_028.tif
- Figure2/Figure 2A Micr. image/20201128 osm-3 G444E-gfp; HIS-54-BFP_3/Pos0/img_000000000_Confocal-561_029.tif
- Figure2/Figure 2A Micr. image/20201128 osm-3 G444E-gfp; HIS-54-BFP_3/Pos0/img_000000000_Confocal-561_030.tif
- Figure2/Figure 2A Micr. image/20201128 osm-3 G444E-gfp; HIS-54-BFP_3/Pos0/img_000000000_Confocal-561_031.tif
- Figure2/Figure 2A Micr. image/20201128 osm-3 G444E-gfp; HIS-54-BFP_3/Pos0/img_000000000_Confocal-561_032.tif
- Figure2/Figure 2A Micr. image/20201128 osm-3 G444E-gfp; HIS-54-BFP_3/Pos0/img_000000000_Confocal-561_033.tif
- Figure2/Figure 2A Micr. image/20201128 osm-3 G444E-gfp; HIS-54-BFP_3/Pos0/img_000000000_Confocal-561_034.tif
- Figure2/Figure 2A Micr. image/20201128 osm-3 G444E-gfp; HIS-54-BFP_3/Pos0/img_000000000_Confocal-561_035.tif
- Figure2/Figure 2A Micr. image/20201128 osm-3 G444E-gfp; HIS-54-BFP_3/Pos0/img_000000000_Confocal-561_036.tif
- Figure2/Figure 2A Micr. image/20201128 osm-3 G444E-gfp; HIS-54-BFP_3/Pos0/img_000000000_Confocal-561_037.tif
- Figure2/Figure 2A Micr. image/20201128 osm-3 G444E-gfp; HIS-54-BFP_3/Pos0/img_000000000_Confocal-561_038.tif
- Figure2/Figure 2A Micr. image/20201128 osm-3 G444E-gfp; HIS-54-BFP_3/Pos0/img_000000000_Confocal-561_039.tif
- Figure2/Figure 2A Micr. image/20201128 osm-3 G444E-gfp; HIS-54-BFP_3/Pos0/img_000000000_Confocal-561_040.tif
- Figure2/Figure 2A Micr. image/20201128 osm-3 G444E-gfp; HIS-54-BFP_3/Pos0/img_000000000_Confocal-561_041.tif
- Figure2/Figure 2A Micr. image/20201128 osm-3 G444E-gfp; HIS-54-BFP_3/Pos0/img_000000000_Confocal-561_042.tif
- Figure2/Figure 2A Micr. image/20201128 osm-3 G444E-gfp; HIS-54-BFP_3/Pos0/img_000000000_Confocal-561_043.tif
- Figure2/Figure 2A Micr. image/20201128 osm-3 G444E-gfp; HIS-54-BFP_3/Pos0/img_000000000_Confocal-561_044.tif
- Figure2/Figure 2A Micr. image/20201128 osm-3 G444E-gfp; HIS-54-BFP_3/Pos0/img_000000000_Confocal-561_045.tif
- Figure2/Figure 2A Micr. image/20201128 osm-3 G444E-gfp; HIS-54-BFP_3/Pos0/img_000000000_Confocal-561_046.tif
- Figure2/Figure 2A Micr. image/20201128 osm-3 G444E-gfp; HIS-54-BFP_3/Pos0/img_000000000_Confocal-561_047.tif
- Figure2/Figure 2A Micr. image/20201128 osm-3 G444E-gfp; HIS-54-BFP_3/Pos0/img_000000000_Confocal-561_048.tif
- Figure2/Figure 2A Micr. image/20201128 osm-3 G444E-gfp; HIS-54-BFP_3/Pos0/img_000000000_Confocal-561_049.tif
- Figure2/Figure 2A Micr. image/20201128 osm-3 G444E-gfp; HIS-54-BFP_3/Pos0/img_000000000_Confocal-561_050.tif
- Figure2/Figure 2A Micr. image/20201128 osm-3 G444E-gfp; HIS-54-BFP_3/Pos0/metadata.txt
- Figure2/Figure 2A Micr. image/20211124 OSM-3-GFP KI_8/
- Figure2/Figure 2A Micr. image/20211124 OSM-3-GFP KI_8/display_and_comments.txt
- Figure2/Figure 2A Micr. image/20211124 OSM-3-GFP KI_8/Pos0/
- Figure2/Figure 2A Micr. image/20211124 OSM-3-GFP KI_8/Pos0/img_000000000_Confocal-488-Acq_000.tif
- Figure2/Figure 2A Micr. image/20211124 OSM-3-GFP KI_8/Pos0/img_000000000_Confocal-488-Acq_001.tif
- Figure2/Figure 2A Micr. image/20211124 OSM-3-GFP KI_8/Pos0/img_000000000_Confocal-488-Acq_002.tif
- Figure2/Figure 2A Micr. image/20211124 OSM-3-GFP KI_8/Pos0/img_000000000_Confocal-488-Acq_003.tif
- Figure2/Figure 2A Micr. image/20211124 OSM-3-GFP KI_8/Pos0/img_000000000_Confocal-488-Acq_004.tif
- Figure2/Figure 2A Micr. image/20211124 OSM-3-GFP KI_8/Pos0/img_000000000_Confocal-488-Acq_005.tif
- Figure2/Figure 2A Micr. image/20211124 OSM-3-GFP KI_8/Pos0/img_000000000_Confocal-488-Acq_006.tif
- Figure2/Figure 2A Micr. image/20211124 OSM-3-GFP KI_8/Pos0/img_000000000_Confocal-488-Acq_007.tif
- Figure2/Figure 2A Micr. image/20211124 OSM-3-GFP KI_8/Pos0/img_000000000_Confocal-488-Acq_008.tif
- Figure2/Figure 2A Micr. image/20211124 OSM-3-GFP KI_8/Pos0/img_000000000_Confocal-488-Acq_009.tif
- Figure2/Figure 2A Micr. image/20211124 OSM-3-GFP KI_8/Pos0/img_000000000_Confocal-488-Acq_010.tif
- Figure2/Figure 2A Micr. image/20211124 OSM-3-GFP KI_8/Pos0/img_000000000_Confocal-488-Acq_011.tif
- Figure2/Figure 2A Micr. image/20211124 OSM-3-GFP KI_8/Pos0/img_000000000_Confocal-488-Acq_012.tif
- Figure2/Figure 2A Micr. image/20211124 OSM-3-GFP KI_8/Pos0/img_000000000_Confocal-488-Acq_013.tif
- Figure2/Figure 2A Micr. image/20211124 OSM-3-GFP KI_8/Pos0/img_000000000_Confocal-488-Acq_014.tif
- Figure2/Figure 2A Micr. image/20211124 OSM-3-GFP KI_8/Pos0/img_000000000_Confocal-488-Acq_015.tif
- Figure2/Figure 2A Micr. image/20211124 OSM-3-GFP KI_8/Pos0/img_000000000_Confocal-488-Acq_016.tif
- Figure2/Figure 2A Micr. image/20211124 OSM-3-GFP KI_8/Pos0/img_000000000_Confocal-488-Acq_017.tif
- Figure2/Figure 2A Micr. image/20211124 OSM-3-GFP KI_8/Pos0/img_000000000_Confocal-488-Acq_018.tif
- Figure2/Figure 2A Micr. image/20211124 OSM-3-GFP KI_8/Pos0/img_000000000_Confocal-488-Acq_019.tif
- Figure2/Figure 2A Micr. image/20211124 OSM-3-GFP KI_8/Pos0/img_000000000_Confocal-488-Acq_020.tif
- Figure2/Figure 2A Micr. image/20211124 OSM-3-GFP KI_8/Pos0/img_000000000_Confocal-488-Acq_021.tif
- Figure2/Figure 2A Micr. image/20211124 OSM-3-GFP KI_8/Pos0/img_000000000_Confocal-488-Acq_022.tif
- Figure2/Figure 2A Micr. image/20211124 OSM-3-GFP KI_8/Pos0/img_000000000_Confocal-488-Acq_023.tif
- Figure2/Figure 2A Micr. image/20211124 OSM-3-GFP KI_8/Pos0/img_000000000_Confocal-488-Acq_024.tif
- Figure2/Figure 2A Micr. image/20211124 OSM-3-GFP KI_8/Pos0/img_000000000_Confocal-488-Acq_025.tif
- Figure2/Figure 2A Micr. image/20211124 OSM-3-GFP KI_8/Pos0/img_000000000_Confocal-488-Acq_026.tif
- Figure2/Figure 2A Micr. image/20211124 OSM-3-GFP KI_8/Pos0/img_000000000_Confocal-488-Acq_027.tif
- Figure2/Figure 2A Micr. image/20211124 OSM-3-GFP KI_8/Pos0/img_000000000_Confocal-488-Acq_028.tif
- Figure2/Figure 2A Micr. image/20211124 OSM-3-GFP KI_8/Pos0/img_000000000_Confocal-488-Acq_029.tif
- Figure2/Figure 2A Micr. image/20211124 OSM-3-GFP KI_8/Pos0/img_000000000_Confocal-488-Acq_030.tif
- Figure2/Figure 2A Micr. image/20211124 OSM-3-GFP KI_8/Pos0/img_000000000_Confocal-488-Acq_031.tif
- Figure2/Figure 2A Micr. image/20211124 OSM-3-GFP KI_8/Pos0/img_000000000_Confocal-488-Acq_032.tif
- Figure2/Figure 2A Micr. image/20211124 OSM-3-GFP KI_8/Pos0/img_000000000_Confocal-488-Acq_033.tif
- Figure2/Figure 2A Micr. image/20211124 OSM-3-GFP KI_8/Pos0/img_000000000_Confocal-488-Acq_034.tif
- Figure2/Figure 2A Micr. image/20211124 OSM-3-GFP KI_8/Pos0/img_000000000_Confocal-488-Acq_035.tif
- Figure2/Figure 2A Micr. image/20211124 OSM-3-GFP KI_8/Pos0/img_000000000_Confocal-488-Acq_036.tif
- Figure2/Figure 2A Micr. image/20211124 OSM-3-GFP KI_8/Pos0/img_000000000_Confocal-488-Acq_037.tif
- Figure2/Figure 2A Micr. image/20211124 OSM-3-GFP KI_8/Pos0/img_000000000_Confocal-488-Acq_038.tif
- Figure2/Figure 2A Micr. image/20211124 OSM-3-GFP KI_8/Pos0/img_000000000_Confocal-488-Acq_039.tif
- Figure2/Figure 2A Micr. image/20211124 OSM-3-GFP KI_8/Pos0/img_000000000_Confocal-488-Acq_040.tif
- Figure2/Figure 2A Micr. image/20211124 OSM-3-GFP KI_8/Pos0/img_000000000_Confocal-488-Acq_041.tif
- Figure2/Figure 2A Micr. image/20211124 OSM-3-GFP KI_8/Pos0/img_000000000_Confocal-488-Acq_042.tif
- Figure2/Figure 2A Micr. image/20211124 OSM-3-GFP KI_8/Pos0/img_000000000_Confocal-488-Acq_043.tif
- Figure2/Figure 2A Micr. image/20211124 OSM-3-GFP KI_8/Pos0/img_000000000_Confocal-488-Acq_044.tif
- Figure2/Figure 2A Micr. image/20211124 OSM-3-GFP KI_8/Pos0/metadata.txt
- Figure2/Figure 2A Micr. image/AVG_20201128 osm-3 G444E-gfp_3-3 390X227.tif
- Figure2/Figure 2A Micr. image/AVG_20211124 OSM-3-GFP KI_8-2 389x227.tif
- Figure2/Figure 2B  G444E puncta during different stage.xlsx
- Figure2/Figure 2C Micr. image/
- Figure2/Figure 2C Micr. image/20221227 osm-3-g444e-gfp; Pdyf-1-myri-Scarlet; HIS-54-bfp_3/
- Figure2/Figure 2C Micr. image/20221227 osm-3-g444e-gfp; Pdyf-1-myri-Scarlet; HIS-54-bfp_3/display_and_comments.txt
- Figure2/Figure 2C Micr. image/20221227 osm-3-g444e-gfp; Pdyf-1-myri-Scarlet; HIS-54-bfp_3/DisplaySettings.json
- Figure2/Figure 2C Micr. image/20221227 osm-3-g444e-gfp; Pdyf-1-myri-Scarlet; HIS-54-bfp_3/img_000000000_EX405-EM-GFP_000.tif
- Figure2/Figure 2C Micr. image/20221227 osm-3-g444e-gfp; Pdyf-1-myri-Scarlet; HIS-54-bfp_3/img_000000000_EX405-EM-GFP_001.tif
- Figure2/Figure 2C Micr. image/20221227 osm-3-g444e-gfp; Pdyf-1-myri-Scarlet; HIS-54-bfp_3/img_000000000_EX405-EM-GFP_002.tif
- Figure2/Figure 2C Micr. image/20221227 osm-3-g444e-gfp; Pdyf-1-myri-Scarlet; HIS-54-bfp_3/img_000000000_EX405-EM-GFP_003.tif
- Figure2/Figure 2C Micr. image/20221227 osm-3-g444e-gfp; Pdyf-1-myri-Scarlet; HIS-54-bfp_3/img_000000000_EX405-EM-GFP_004.tif
- Figure2/Figure 2C Micr. image/20221227 osm-3-g444e-gfp; Pdyf-1-myri-Scarlet; HIS-54-bfp_3/img_000000000_EX405-EM-GFP_005.tif
- Figure2/Figure 2C Micr. image/20221227 osm-3-g444e-gfp; Pdyf-1-myri-Scarlet; HIS-54-bfp_3/img_000000000_EX405-EM-GFP_006.tif
- Figure2/Figure 2C Micr. image/20221227 osm-3-g444e-gfp; Pdyf-1-myri-Scarlet; HIS-54-bfp_3/img_000000000_EX405-EM-GFP_007.tif
- Figure2/Figure 2C Micr. image/20221227 osm-3-g444e-gfp; Pdyf-1-myri-Scarlet; HIS-54-bfp_3/img_000000000_EX405-EM-GFP_008.tif
- Figure2/Figure 2C Micr. image/20221227 osm-3-g444e-gfp; Pdyf-1-myri-Scarlet; HIS-54-bfp_3/img_000000000_EX405-EM-GFP_009.tif
- Figure2/Figure 2C Micr. image/20221227 osm-3-g444e-gfp; Pdyf-1-myri-Scarlet; HIS-54-bfp_3/img_000000000_EX405-EM-GFP_010.tif
- Figure2/Figure 2C Micr. image/20221227 osm-3-g444e-gfp; Pdyf-1-myri-Scarlet; HIS-54-bfp_3/img_000000000_EX405-EM-GFP_011.tif
- Figure2/Figure 2C Micr. image/20221227 osm-3-g444e-gfp; Pdyf-1-myri-Scarlet; HIS-54-bfp_3/img_000000000_EX405-EM-GFP_012.tif
- Figure2/Figure 2C Micr. image/20221227 osm-3-g444e-gfp; Pdyf-1-myri-Scarlet; HIS-54-bfp_3/img_000000000_EX405-EM-GFP_013.tif
- Figure2/Figure 2C Micr. image/20221227 osm-3-g444e-gfp; Pdyf-1-myri-Scarlet; HIS-54-bfp_3/img_000000000_EX405-EM-GFP_014.tif
- Figure2/Figure 2C Micr. image/20221227 osm-3-g444e-gfp; Pdyf-1-myri-Scarlet; HIS-54-bfp_3/img_000000000_EX405-EM-GFP_015.tif
- Figure2/Figure 2C Micr. image/20221227 osm-3-g444e-gfp; Pdyf-1-myri-Scarlet; HIS-54-bfp_3/img_000000000_EX405-EM-GFP_016.tif
- Figure2/Figure 2C Micr. image/20221227 osm-3-g444e-gfp; Pdyf-1-myri-Scarlet; HIS-54-bfp_3/img_000000000_EX405-EM-GFP_017.tif
- Figure2/Figure 2C Micr. image/20221227 osm-3-g444e-gfp; Pdyf-1-myri-Scarlet; HIS-54-bfp_3/img_000000000_L-488_000.tif
- Figure2/Figure 2C Micr. image/20221227 osm-3-g444e-gfp; Pdyf-1-myri-Scarlet; HIS-54-bfp_3/img_000000000_L-488_001.tif
- Figure2/Figure 2C Micr. image/20221227 osm-3-g444e-gfp; Pdyf-1-myri-Scarlet; HIS-54-bfp_3/img_000000000_L-488_002.tif
- Figure2/Figure 2C Micr. image/20221227 osm-3-g444e-gfp; Pdyf-1-myri-Scarlet; HIS-54-bfp_3/img_000000000_L-488_003.tif
- Figure2/Figure 2C Micr. image/20221227 osm-3-g444e-gfp; Pdyf-1-myri-Scarlet; HIS-54-bfp_3/img_000000000_L-488_004.tif
- Figure2/Figure 2C Micr. image/20221227 osm-3-g444e-gfp; Pdyf-1-myri-Scarlet; HIS-54-bfp_3/img_000000000_L-488_005.tif
- Figure2/Figure 2C Micr. image/20221227 osm-3-g444e-gfp; Pdyf-1-myri-Scarlet; HIS-54-bfp_3/img_000000000_L-488_006.tif
- Figure2/Figure 2C Micr. image/20221227 osm-3-g444e-gfp; Pdyf-1-myri-Scarlet; HIS-54-bfp_3/img_000000000_L-488_007.tif
- Figure2/Figure 2C Micr. image/20221227 osm-3-g444e-gfp; Pdyf-1-myri-Scarlet; HIS-54-bfp_3/img_000000000_L-488_008.tif
- Figure2/Figure 2C Micr. image/20221227 osm-3-g444e-gfp; Pdyf-1-myri-Scarlet; HIS-54-bfp_3/img_000000000_L-488_009.tif
- Figure2/Figure 2C Micr. image/20221227 osm-3-g444e-gfp; Pdyf-1-myri-Scarlet; HIS-54-bfp_3/img_000000000_L-488_010.tif
- Figure2/Figure 2C Micr. image/20221227 osm-3-g444e-gfp; Pdyf-1-myri-Scarlet; HIS-54-bfp_3/img_000000000_L-488_011.tif
- Figure2/Figure 2C Micr. image/20221227 osm-3-g444e-gfp; Pdyf-1-myri-Scarlet; HIS-54-bfp_3/img_000000000_L-488_012.tif
- Figure2/Figure 2C Micr. image/20221227 osm-3-g444e-gfp; Pdyf-1-myri-Scarlet; HIS-54-bfp_3/img_000000000_L-488_013.tif
- Figure2/Figure 2C Micr. image/20221227 osm-3-g444e-gfp; Pdyf-1-myri-Scarlet; HIS-54-bfp_3/img_000000000_L-488_014.tif
- Figure2/Figure 2C Micr. image/20221227 osm-3-g444e-gfp; Pdyf-1-myri-Scarlet; HIS-54-bfp_3/img_000000000_L-488_015.tif
- Figure2/Figure 2C Micr. image/20221227 osm-3-g444e-gfp; Pdyf-1-myri-Scarlet; HIS-54-bfp_3/img_000000000_L-488_016.tif
- Figure2/Figure 2C Micr. image/20221227 osm-3-g444e-gfp; Pdyf-1-myri-Scarlet; HIS-54-bfp_3/img_000000000_L-488_017.tif
- Figure2/Figure 2C Micr. image/20221227 osm-3-g444e-gfp; Pdyf-1-myri-Scarlet; HIS-54-bfp_3/img_000000000_L-561_000.tif
- Figure2/Figure 2C Micr. image/20221227 osm-3-g444e-gfp; Pdyf-1-myri-Scarlet; HIS-54-bfp_3/img_000000000_L-561_001.tif
- Figure2/Figure 2C Micr. image/20221227 osm-3-g444e-gfp; Pdyf-1-myri-Scarlet; HIS-54-bfp_3/img_000000000_L-561_002.tif
- Figure2/Figure 2C Micr. image/20221227 osm-3-g444e-gfp; Pdyf-1-myri-Scarlet; HIS-54-bfp_3/img_000000000_L-561_003.tif
- Figure2/Figure 2C Micr. image/20221227 osm-3-g444e-gfp; Pdyf-1-myri-Scarlet; HIS-54-bfp_3/img_000000000_L-561_004.tif
- Figure2/Figure 2C Micr. image/20221227 osm-3-g444e-gfp; Pdyf-1-myri-Scarlet; HIS-54-bfp_3/img_000000000_L-561_005.tif
- Figure2/Figure 2C Micr. image/20221227 osm-3-g444e-gfp; Pdyf-1-myri-Scarlet; HIS-54-bfp_3/img_000000000_L-561_006.tif
- Figure2/Figure 2C Micr. image/20221227 osm-3-g444e-gfp; Pdyf-1-myri-Scarlet; HIS-54-bfp_3/img_000000000_L-561_007.tif
- Figure2/Figure 2C Micr. image/20221227 osm-3-g444e-gfp; Pdyf-1-myri-Scarlet; HIS-54-bfp_3/img_000000000_L-561_008.tif
- Figure2/Figure 2C Micr. image/20221227 osm-3-g444e-gfp; Pdyf-1-myri-Scarlet; HIS-54-bfp_3/img_000000000_L-561_009.tif
- Figure2/Figure 2C Micr. image/20221227 osm-3-g444e-gfp; Pdyf-1-myri-Scarlet; HIS-54-bfp_3/img_000000000_L-561_010.tif
- Figure2/Figure 2C Micr. image/20221227 osm-3-g444e-gfp; Pdyf-1-myri-Scarlet; HIS-54-bfp_3/img_000000000_L-561_011.tif
- Figure2/Figure 2C Micr. image/20221227 osm-3-g444e-gfp; Pdyf-1-myri-Scarlet; HIS-54-bfp_3/img_000000000_L-561_012.tif
- Figure2/Figure 2C Micr. image/20221227 osm-3-g444e-gfp; Pdyf-1-myri-Scarlet; HIS-54-bfp_3/img_000000000_L-561_013.tif
- Figure2/Figure 2C Micr. image/20221227 osm-3-g444e-gfp; Pdyf-1-myri-Scarlet; HIS-54-bfp_3/img_000000000_L-561_014.tif
- Figure2/Figure 2C Micr. image/20221227 osm-3-g444e-gfp; Pdyf-1-myri-Scarlet; HIS-54-bfp_3/img_000000000_L-561_015.tif
- Figure2/Figure 2C Micr. image/20221227 osm-3-g444e-gfp; Pdyf-1-myri-Scarlet; HIS-54-bfp_3/img_000000000_L-561_016.tif
- Figure2/Figure 2C Micr. image/20221227 osm-3-g444e-gfp; Pdyf-1-myri-Scarlet; HIS-54-bfp_3/img_000000000_L-561_017.tif
- Figure2/Figure 2C Micr. image/20221227 osm-3-g444e-gfp; Pdyf-1-myri-Scarlet; HIS-54-bfp_3/metadata.txt
- Figure2/Figure 2C Micr. image/AVG_20221227 osm-3-g444e-gfp; Pdyf-1-myri-Scarlet; HIS-54-bfp_3.tif
- Figure2/Figure 2D statistic of puncta distribution.xlsx
- Figure2/Figure 2E Micr. image/
- Figure2/Figure 2E Micr. image/20221118 osm-3-g444e-gfp; Pdyf-1-myri-Scarlet; HIS-54-bfp_19/
- Figure2/Figure 2E Micr. image/20221118 osm-3-g444e-gfp; Pdyf-1-myri-Scarlet; HIS-54-bfp_19/display_and_comments.txt
- Figure2/Figure 2E Micr. image/20221118 osm-3-g444e-gfp; Pdyf-1-myri-Scarlet; HIS-54-bfp_19/Pos0/
- Figure2/Figure 2E Micr. image/20221118 osm-3-g444e-gfp; Pdyf-1-myri-Scarlet; HIS-54-bfp_19/Pos0/img_000000000_Confocal-405_000.tif
- Figure2/Figure 2E Micr. image/20221118 osm-3-g444e-gfp; Pdyf-1-myri-Scarlet; HIS-54-bfp_19/Pos0/img_000000000_Confocal-405_001.tif
- Figure2/Figure 2E Micr. image/20221118 osm-3-g444e-gfp; Pdyf-1-myri-Scarlet; HIS-54-bfp_19/Pos0/img_000000000_Confocal-405_002.tif
- Figure2/Figure 2E Micr. image/20221118 osm-3-g444e-gfp; Pdyf-1-myri-Scarlet; HIS-54-bfp_19/Pos0/img_000000000_Confocal-405_003.tif
- Figure2/Figure 2E Micr. image/20221118 osm-3-g444e-gfp; Pdyf-1-myri-Scarlet; HIS-54-bfp_19/Pos0/img_000000000_Confocal-405_004.tif
- Figure2/Figure 2E Micr. image/20221118 osm-3-g444e-gfp; Pdyf-1-myri-Scarlet; HIS-54-bfp_19/Pos0/img_000000000_Confocal-405_005.tif
- Figure2/Figure 2E Micr. image/20221118 osm-3-g444e-gfp; Pdyf-1-myri-Scarlet; HIS-54-bfp_19/Pos0/img_000000000_Confocal-405_006.tif
- Figure2/Figure 2E Micr. image/20221118 osm-3-g444e-gfp; Pdyf-1-myri-Scarlet; HIS-54-bfp_19/Pos0/img_000000000_Confocal-405_007.tif
- Figure2/Figure 2E Micr. image/20221118 osm-3-g444e-gfp; Pdyf-1-myri-Scarlet; HIS-54-bfp_19/Pos0/img_000000000_Confocal-405_008.tif
- Figure2/Figure 2E Micr. image/20221118 osm-3-g444e-gfp; Pdyf-1-myri-Scarlet; HIS-54-bfp_19/Pos0/img_000000000_Confocal-405_009.tif
- Figure2/Figure 2E Micr. image/20221118 osm-3-g444e-gfp; Pdyf-1-myri-Scarlet; HIS-54-bfp_19/Pos0/img_000000000_Confocal-405_010.tif
- Figure2/Figure 2E Micr. image/20221118 osm-3-g444e-gfp; Pdyf-1-myri-Scarlet; HIS-54-bfp_19/Pos0/img_000000000_Confocal-405_011.tif
- Figure2/Figure 2E Micr. image/20221118 osm-3-g444e-gfp; Pdyf-1-myri-Scarlet; HIS-54-bfp_19/Pos0/img_000000000_Confocal-405_012.tif
- Figure2/Figure 2E Micr. image/20221118 osm-3-g444e-gfp; Pdyf-1-myri-Scarlet; HIS-54-bfp_19/Pos0/img_000000000_Confocal-405_013.tif
- Figure2/Figure 2E Micr. image/20221118 osm-3-g444e-gfp; Pdyf-1-myri-Scarlet; HIS-54-bfp_19/Pos0/img_000000000_Confocal-405_014.tif
- Figure2/Figure 2E Micr. image/20221118 osm-3-g444e-gfp; Pdyf-1-myri-Scarlet; HIS-54-bfp_19/Pos0/img_000000000_Confocal-405_015.tif
- Figure2/Figure 2E Micr. image/20221118 osm-3-g444e-gfp; Pdyf-1-myri-Scarlet; HIS-54-bfp_19/Pos0/img_000000000_Confocal-405_016.tif
- Figure2/Figure 2E Micr. image/20221118 osm-3-g444e-gfp; Pdyf-1-myri-Scarlet; HIS-54-bfp_19/Pos0/img_000000000_Confocal-405_017.tif
- Figure2/Figure 2E Micr. image/20221118 osm-3-g444e-gfp; Pdyf-1-myri-Scarlet; HIS-54-bfp_19/Pos0/img_000000000_Confocal-405_018.tif
- Figure2/Figure 2E Micr. image/20221118 osm-3-g444e-gfp; Pdyf-1-myri-Scarlet; HIS-54-bfp_19/Pos0/img_000000000_Confocal-405_019.tif
- Figure2/Figure 2E Micr. image/20221118 osm-3-g444e-gfp; Pdyf-1-myri-Scarlet; HIS-54-bfp_19/Pos0/img_000000000_Confocal-405_020.tif
- Figure2/Figure 2E Micr. image/20221118 osm-3-g444e-gfp; Pdyf-1-myri-Scarlet; HIS-54-bfp_19/Pos0/img_000000000_Confocal-405_021.tif
- Figure2/Figure 2E Micr. image/20221118 osm-3-g444e-gfp; Pdyf-1-myri-Scarlet; HIS-54-bfp_19/Pos0/img_000000000_Confocal-405_022.tif
- Figure2/Figure 2E Micr. image/20221118 osm-3-g444e-gfp; Pdyf-1-myri-Scarlet; HIS-54-bfp_19/Pos0/img_000000000_Confocal-405_023.tif
- Figure2/Figure 2E Micr. image/20221118 osm-3-g444e-gfp; Pdyf-1-myri-Scarlet; HIS-54-bfp_19/Pos0/img_000000000_Confocal-488-Live_000.tif
[truncated: 52 more entries]
