# Supplementary material for: Neurons dispose of hyperactive kinesin into glial cells for clearance
Source: EMBO J. 2024 May 28;43(13):5. doi: 10.1038/s44318-024-00118-0 (PMC11217292; doi:10.1038/s44318-024-00118-0)
Supplement: Supplementary file 11 — Source data Fig. 2 [file 44318_2024_118_MOESM11_ESM.zip › Figure2/Figure 2A Micr. image/20201128 osm-3 G444E-gfp; HIS-54-BFP_3/display_and_comments.txt]

{
  "Channels": [
    {
      "Name": "Confocal-488-Acq",
      "DisplayMode": 1,
      "HistogramMax": -1,
      "Max": 3184,
      "Gamma": 1,
      "Min": 82,
      "Color": -16724992
    },
    {
      "Name": "Confocal-405",
      "DisplayMode": 1,
      "HistogramMax": -1,
      "Max": 5438,
      "Gamma": 1,
      "Min": 83,
      "Color": -16763905
    },
    {
      "Name": "Confocal-561",
      "DisplayMode": 1,
      "HistogramMax": -1,
      "Max": 8337,
      "Gamma": 1,
      "Min": 85,
      "Color": -52429
    }
  ],
  "Comments": {"Summary": ""}
}
