# Supplementary material for: Neurons dispose of hyperactive kinesin into glial cells for clearance
Source: EMBO J. 2024 May 28;43(13):5. doi: 10.1038/s44318-024-00118-0 (PMC11217292; doi:10.1038/s44318-024-00118-0)
Supplement: Supplementary file 12 — Source data Fig. 3 [file 44318_2024_118_MOESM12_ESM.zip]

Archive with 10 entries (7 files):
- Figure3/Figure 3A time series video/
- Figure3/Figure 3A time series video/2.tif
- Figure3/Figure 3B.xlsx
- Figure3/Figure 3C time series video/
- Figure3/Figure 3C time series video/13.tif
- Figure3/Figure 3D.xlsx
- Figure3/Figure 3E.xlsx
- Figure3/Figure 3F time series video/
- Figure3/Figure 3F time series video/12.tif
- Figure3/Figure 3G.xlsx
