# Supplementary material for: Neurons dispose of hyperactive kinesin into glial cells for clearance
Source: EMBO J. 2024 May 28;43(13):5. doi: 10.1038/s44318-024-00118-0 (PMC11217292; doi:10.1038/s44318-024-00118-0)
Supplement: Supplementary file 12 — Source data Fig. 3 [file 44318_2024_118_MOESM12_ESM.zip › Figure3/Figure 3B.xlsx]

## Sheet: Sheet1
time after bleach	n
	1	2	3	4	5	6	7	8	9	10	11
0	0.069986	0.151268	0.092858	0.105703	0.122259	0.034645	0.110089	0.048198	0.173891	0.108059	0.188494
0.0952	0.125444	0.253416	0.161975	0.164631	0.181135	0.053755	0.179252	0.098647	0.264754	0.163674	0.28444
0.1904	0.177877	0.359654	0.249277	0.198892	0.215457	0.0703	0.22669	0.146294	0.314035	0.209879	0.34953
0.2856	0.227378	0.464423	0.332848	0.246013	0.252631	0.084585	0.274879	0.185193	0.338684	0.252973	0.437529
0.3808	0.261369	0.559823	0.397904	0.27918	0.284398	0.101211	0.310222	0.225922	0.390262	0.306791	0.48294
0.476	0.279568	0.609822	0.440633	0.316976	0.304724	0.118015	0.367197	0.265966	0.404338	0.333059	0.494459
0.5712	0.302238	0.62839	0.460764	0.335246	0.325773	0.133514	0.405702	0.288704	0.424901	0.372027	0.519207
0.6664	0.335981	0.661852	0.491823	0.342956	0.354264	0.150773	0.433303	0.320188	0.457634	0.402727	0.53376
0.7616	0.362504	0.618468	0.523412	0.371101	0.388895	0.16111	0.446789	0.35053	0.467763	0.42595	0.555792
0.8568	0.366958	0.623472	0.545752	0.366265	0.406718	0.170804	0.50012	0.362886	0.478473	0.466591	0.574606
0.952	0.398629	0.581843	0.557674	0.377017	0.392186	0.178173	0.481538	0.368463	0.454238	0.491135	0.586836
1.0472	0.418172	0.598365	0.531274	0.389468	0.405465	0.188342	0.506915	0.389204	0.490225	0.522757	0.589675
1.1424	0.41641	0.56709	0.550891	0.397615	0.405823	0.194443	0.542533	0.383827	0.467283	0.550806	0.594325
1.2376	0.458553	0.596834	0.554733	0.405205	0.40317	0.206702	0.577603	0.392376	0.464148	0.565099	0.590604
1.3328	0.459511	0.555842	0.531421	0.405905	0.418032	0.213167	0.53537	0.401391	0.472883	0.576882	0.598078
1.428	0.469427	0.569406	0.519304	0.400425	0.421093	0.209143	0.552333	0.429463	0.466067	0.579507	0.592154
1.5232	0.460702	0.532942	0.497264	0.387597	0.438511	0.214887	0.533331	0.425931	0.497344	0.596053	0.585932
1.6184	0.463773	0.588235	0.505687	0.390082	0.406346	0.223242	0.560899	0.429158	0.51209	0.608524	0.626354
1.7136	0.444251	0.597433	0.503145	0.390503	0.426151	0.221618	0.555486	0.419895	0.50062	0.61283	0.618435
1.8088	0.436269	0.65653	0.512155	0.390125	0.414097	0.225345	0.589164	0.450685	0.504231	0.623958	0.588015
1.904	0.453644	0.622935	0.493291	0.378271	0.415875	0.219551	0.55978	0.438232	0.51028	0.623027	0.583491
1.9992	0.441135	0.668934	0.497618	0.396027	0.41378	0.231622	0.558756	0.445263	0.514364	0.629645	0.589926
2.0944	0.442095	0.638167	0.518121	0.379831	0.412843	0.237051	0.555335	0.458954	0.505604	0.635153	0.579115
2.1896	0.465703	0.670365	0.469249	0.381766	0.384746	0.233646	0.580245	0.443527	0.503144	0.641301	0.574524
2.2848	0.465053	0.661296	0.469294	0.375535	0.39072	0.233973	0.542415	0.432659	0.50942	0.631289	0.580205
2.38	0.474904	0.635523	0.475958	0.374659	0.392008	0.232752	0.603646	0.4339	0.502755	0.638843	0.655099
2.4752	0.455785	0.713692	0.453668	0.365925	0.373065	0.238056	0.580599	0.416832	0.515259	0.635503	0.669061
2.5704	0.473756	0.730338	0.45377	0.374178	0.384899	0.231447	0.586012	0.440716	0.494367	0.618992	0.636361
2.6656	0.474151	0.642462	0.407403	0.368605	0.368265	0.237176	0.544165	0.425608	0.479476	0.632773	0.638128
2.7608	0.457739	0.663859	0.396881	0.386661	0.372353	0.237351	0.56522	0.422322	0.483275	0.626609	0.62983
2.856	0.486221	0.609484	0.408468	0.363107	0.372061	0.240592	0.555344	0.410699	0.49713	0.633408	0.630284
2.9512	0.485707	0.624004	0.401319	0.367061	0.402108	0.241784	0.555839	0.416358	0.492507	0.628299	0.643873
3.0464	0.479938	0.598108	0.416516	0.360731	0.397669	0.239826	0.583208	0.404971	0.47544	0.621905	0.653133
3.1416	0.473929	0.583331	0.390665	0.372441	0.377587	0.243967	0.54601	0.400751	0.494532	0.616878	0.633744
3.2368	0.457002	0.581301	0.394059	0.37876	0.376831	0.241832	0.576971	0.395407	0.465091	0.525445	0.62861
3.332	0.497	0.595868	0.384815	0.372953	0.369274	0.242576	0.545911	0.40105	0.490876	0.439784	0.627979
3.4272	0.468856	0.65722	0.362046	0.359056	0.382958	0.234756	0.538055	0.407386	0.503874	0.502219	0.614738
3.5224	0.434734	0.698815	0.366588	0.371903	0.396774	0.24241	0.567316	0.405202	0.470163	0.619447	0.593712
3.6176	0.463554	0.657729	0.364092	0.375333	0.390832	0.239174	0.527579	0.395693	0.507454	0.661168	0.591254
3.7128	0.480741	0.654509	0.363358	0.364033	0.38824	0.238573	0.562484	0.376772	0.459651	0.657702	0.586794
3.808	0.45104	0.653211	0.386302	0.35976	0.381879	0.243454	0.553669	0.39039	0.483278	0.615122	0.574235
3.9032	0.475491	0.629046	0.379549	0.36354	0.384879	0.250695	0.564961	0.368081	0.500384	0.636108	0.582115
3.9984	0.465817	0.662518	0.387878	0.361516	0.38436	0.248325	0.543826	0.364989	0.452087	0.639254	0.563569
4.0936	0.472985	0.619177	0.363876	0.345439	0.402368	0.240781	0.500092	0.368673	0.44887	0.626099	0.564578
4.1888	0.474608	0.651907	0.369881	0.346914	0.403369	0.236659	0.540353	0.360883	0.478299	0.612735	0.552081
4.284	0.488283	0.614217	0.364577	0.350001	0.375294	0.23847	0.568656	0.359026	0.473126	0.604535	0.549963
4.3792	0.488826	0.598664	0.336101	0.353378	0.368809	0.235404	0.547181	0.364909	0.472765	0.601023	0.531038
4.4744	0.460796	0.626049	0.331704	0.354577	0.367571	0.245071	0.541018	0.3553	0.450622	0.592612	0.524981
4.5696	0.473538	0.549849	0.374946	0.332447	0.36109	0.24163	0.557576	0.362514	0.479989	0.584258	0.60215
