# Supplementary material for: Neurons dispose of hyperactive kinesin into glial cells for clearance
Source: EMBO J. 2024 May 28;43(13):5. doi: 10.1038/s44318-024-00118-0 (PMC11217292; doi:10.1038/s44318-024-00118-0)
Supplement: Supplementary file 12 — Source data Fig. 3 [file 44318_2024_118_MOESM12_ESM.zip › Figure3/Figure 3D.xlsx]

## Sheet: Sheet1
time after bleach	1	2	3	4	5	6	7	8	9	10
2	0.03583	0.008899	0.004211	0.016558	0.010079	0.01706	0.012171	0.011786	0.029602	0.007802
3	0.07467	0.016945	0.017402	0.044361	0.025797	0.036358	0.066754	0.030728	0.078735	0.016713
4	0.114766	0.025142	0.028187	0.066998	0.035343	0.053365	0.122519	0.046879	0.165123	0.026244
5	0.125834	0.031269	0.035436	0.087197	0.049102	0.068107	0.15899	0.058231	0.188939	0.039212
6	0.129967	0.02952	0.041674	0.081396	0.061812	0.082686	0.189876	0.069965	0.252499	0.046589
7	0.151999	0.038694	0.045392	0.096652	0.077676	0.089397	0.206689	0.074533	0.259749	0.059854
8	0.15223	0.036849	0.045133	0.104136	0.084041	0.0915	0.21199	0.079213	0.301664	0.071513
9	0.151711	0.039664	0.04469	0.091305	0.091163	0.098346	0.223075	0.091514	0.301908	0.075836
10	0.153913	0.042149	0.045623	0.095283	0.098019	0.089254	0.230198	0.099593	0.363683	0.079033
11	0.155303	0.041306	0.049261	0.103554	0.107603	0.100183	0.243118	0.096496	0.331994	0.089003
12	0.15846	0.046736	0.0495	0.09643	0.098047	0.101207	0.244087	0.112939	0.305124	0.091939
13	0.161166	0.045305	0.047317	0.102695	0.107619	0.098563	0.234389	0.112681	0.386035	0.096424
14	0.160125	0.045169	0.048081	0.111366	0.116898	0.102176	0.248118	0.115481	0.385458	0.097545
15	0.167692	0.050055	0.047631	0.093056	0.118481	0.099482	0.240911	0.124054	0.402528	0.102536
16	0.167092	0.04577	0.047001	0.100321	0.123473	0.106517	0.250596	0.139398	0.397473	0.104133
17	0.182493	0.049388	0.047638	0.089075	0.130393	0.106341	0.250457	0.138104	0.33976	0.101932
18	0.177176	0.05117	0.046901	0.096626	0.123558	0.119428	0.239554	0.138449	0.400588	0.103803
19	0.174654	0.053117	0.048991	0.102325	0.134518	0.110745	0.249407	0.150535	0.385153	0.103651
20	0.164676	0.04895	0.049151	0.10357	0.128259	0.108326	0.234011	0.149754	0.368615	0.106646
21	0.176514	0.051135	0.04718	0.104332	0.130635	0.109013	0.253744	0.154297	0.381501	0.103489
22	0.172959	0.05441	0.04512	0.097663	0.131309	0.112462	0.258229	0.165655	0.420281	0.102128
23	0.164962	0.050859	0.047362	0.093967	0.145152	0.111247	0.253351	0.155892	0.415145	0.106747
24	0.157482	0.055082	0.046324	0.09457	0.148391	0.1199	0.241612	0.162583	0.445097	0.104344
25	0.163275	0.053185	0.045197	0.097388	0.155434	0.120378	0.243927	0.175603	0.439633	0.101622
26	0.178354	0.053503	0.046637	0.089799	0.164459	0.119379	0.244129	0.169774	0.413519	0.107288
27	0.179373	0.056474	0.045324	0.102338	0.17291	0.118531	0.243862	0.179982	0.457569	0.100927
28	0.164899	0.05288	0.041568	0.097421	0.178979	0.121697	0.241039	0.181786	0.443951	0.10233
29	0.153282	0.054838	0.044122	0.090568	0.190054	0.120741	0.258575	0.179799	0.427246	0.103027
30	0.147243	0.057343	0.04562	0.093825	0.187545	0.122355	0.243684	0.18502	0.404207	0.10773
31	0.147856	0.056443	0.043723	0.09123	0.191246	0.127893	0.257519	0.175831	0.417109	0.098856
32	0.161027	0.059015	0.043847	0.101455	0.199161	0.129751	0.23849	0.176611	0.434985	0.104158
33	0.156927	0.05679	0.043807	0.097319	0.206057	0.112284	0.243598	0.191934	0.466502	0.105092
34	0.146457	0.057831	0.045195	0.094885	0.203034	0.121008	0.234974	0.189304	0.452408	0.106811
35	0.160576	0.052073	0.043141	0.100233	0.198968	0.112174	0.249441	0.184222	0.452645	0.113048
36	0.174629	0.058514	0.046746	0.088004	0.20524	0.111066	0.245486	0.198095	0.464774	0.113431
37	0.177384	0.053211	0.045364	0.086532	0.20688	0.118193	0.261729	0.196326	0.428852	0.109191
38	0.163982	0.053823	0.044441	0.082942	0.219347	0.131468	0.241954	0.188033	0.457268	0.106058
39	0.168213	0.053952	0.041857	0.081422	0.202863	0.13033	0.243101	0.189073	0.442381	0.105572
40	0.172254	0.056613	0.044526	0.095277	0.21399	0.134866	0.234609	0.19131	0.499565	0.100305
41	0.166575	0.052167	0.043047	0.091986	0.2125	0.126523	0.22552	0.192909	0.511788	0.093645
42	0.161291	0.055161	0.041025	0.082714	0.207228	0.127406	0.235979	0.195489	0.442763	0.098161
43	0.156541	0.056773	0.045312	0.083628	0.215956	0.124616	0.219105	0.195439	0.51794	0.100733
44	0.153925	0.05636	0.04637	0.077717	0.215007	0.123747	0.232101	0.198965	0.5474	0.099849
45	0.144311	0.055562	0.044085	0.07986	0.215729	0.127367	0.22642	0.201742	0.495792	0.099489
46	0.145612	0.058193	0.043011	0.082761	0.212279	0.130707	0.227375	0.197993	0.506897	0.096908
47	0.152687	0.055129	0.0425	0.081118	0.217978	0.128805	0.216919	0.210972	0.578605	0.093283
48	0.147233	0.051932	0.043618	0.07861	0.222397	0.12553	0.23889	0.211205	0.522356	0.100766
49	0.14779	0.054768	0.042151	0.080555	0.223879	0.122646	0.229839	0.220753	0.516192	0.104616
50	0.145781	0.058899	0.040689	0.07566	0.232887	0.119404	0.23007	0.21257	0.547307	0.099864
51	0.145432	0.058157	0.040663	0.078004	0.232171	0.116286	0.235684	0.220577	0.570298	0.09583
52	0.136285	0.056139	0.042234	0.073936	0.236423	0.116439	0.225049	0.219773	0.53064	0.096791
53	0.136045	0.056628	0.041381	0.077694	0.229486	0.1184	0.214817	0.229637	0.501208	0.094001
54	0.133369	0.053827	0.037787	0.07953	0.233375	0.113019	0.218244	0.224848	0.550373	0.100077
55	0.136627	0.05367	0.038452	0.075037	0.2252	0.121043	0.225546	0.222129	0.500943	0.092942
56	0.144305	0.054088	0.038218	0.074489	0.231693	0.125048	0.237174	0.235088	0.521035	0.096305
57	0.131717	0.0527	0.038979	0.07729	0.236006	0.120754	0.228338	0.2348	0.466799	0.092119
58	0.14185	0.053546	0.039193	0.080929	0.219895	0.12958	0.244377	0.236923	0.509044	0.096903
59	0.128417	0.058823	0.036666	0.079968	0.227281	0.115973	0.232785	0.256175	0.487537	0.095637
60	0.13496	0.056085	0.037845	0.080158	0.231477	0.120818	0.229476	0.248807	0.511479	0.095246
