# Supplementary material for: Neurons dispose of hyperactive kinesin into glial cells for clearance
Source: EMBO J. 2024 May 28;43(13):5. doi: 10.1038/s44318-024-00118-0 (PMC11217292; doi:10.1038/s44318-024-00118-0)
Supplement: Supplementary file 12 — Source data Fig. 3 [file 44318_2024_118_MOESM12_ESM.zip › Figure3/Figure 3E.xlsx]

## Sheet: Sheet1
time after bleach	1	2	3	4	5	6	7	8	9	10
1	1	1	1	1	1	1	1	1	1	1
2	0.743307	0.616808	0.508021	0.844743	0.885827	0.713664	0.576037	0.715642	0.869843	0.814022
3	0.588614	0.582815	0.404651	0.71663	0.863726	0.611877	0.548692	0.668507	0.852449	0.774456
4	0.456318	0.497407	0.299094	0.519147	0.848061	0.523218	0.425967	0.560625	0.764673	0.712859
5	0.452901	0.481384	0.232236	0.43128	0.804023	0.422919	0.401723	0.56802	0.690475	0.61177
6	0.415528	0.402733	0.18036	0.375252	0.781364	0.35421	0.356669	0.46606	0.624544	0.594826
7	0.429096	0.415668	0.137407	0.33003	0.756282	0.341481	0.340351	0.50793	0.547939	0.506376
8	0.3259	0.33115	0.131908	0.285645	0.7288	0.277867	0.3316	0.488484	0.556903	0.458253
9	0.324021	0.296767	0.135231	0.260776	0.68846	0.237544	0.292273	0.458442	0.584279	0.428585
10	0.454556	0.247108	0.145711	0.285473	0.719835	0.218765	0.300254	0.449842	0.623378	0.349218
11	0.348905	0.232997	0.128866	0.262133	0.68121	0.206675	0.302283	0.446167	0.584034	0.316482
12	0.332433	0.233728	0.098676	0.233557	0.669729	0.209892	0.296132	0.459613	0.600808	0.281225
13	0.361533	0.265887	0.134067	0.202596	0.666747	0.183345	0.256235	0.450669	0.582963	0.258838
14	0.343599	0.232172	0.119929	0.189493	0.662111	0.188098	0.277007	0.382849	0.573364	0.229997
15	0.327672	0.213178	0.128368	0.21071	0.62861	0.16871	0.250976	0.430943	0.596408	0.216104
16	0.273336	0.18834	0.097841	0.177583	0.617845	0.170184	0.282709	0.385143	0.612075	0.188825
17	0.29681	0.188872	0.078717	0.208558	0.622743	0.149984	0.264578	0.385591	0.565858	0.162498
18	0.32005	0.179399	0.104331	0.274509	0.629857	0.154166	0.254084	0.366747	0.639385	0.186515
19	0.31989	0.167925	0.090867	0.228883	0.620808	0.141634	0.274421	0.365473	0.576135	0.176444
20	0.269375	0.177867	0.087317	0.230733	0.591775	0.140203	0.269268	0.345619	0.528752	0.166769
21	0.274371	0.163097	0.079543	0.23331	0.598264	0.156298	0.243526	0.337738	0.505389	0.15297
22	0.259469	0.158802	0.101518	0.259049	0.568047	0.139963	0.227168	0.322975	0.516128	0.141902
23	0.298145	0.169275	0.086526	0.231076	0.545473	0.145269	0.253569	0.361234	0.472516	0.136347
24	0.272738	0.160112	0.084866	0.254211	0.521576	0.115216	0.255326	0.317483	0.455566	0.135518
25	0.264732	0.173968	0.093324	0.270569	0.521001	0.100653	0.247991	0.293195	0.444469	0.104781
26	0.264102	0.163479	0.104774	0.241362	0.508061	0.096534	0.268958	0.318895	0.500279	0.104535
27	0.243371	0.144231	0.080644	0.244761	0.497106	0.094522	0.251558	0.28942	0.500571	0.091764
28	0.30076	0.132074	0.092665	0.218556	0.468354	0.081827	0.224972	0.278978	0.492252	0.08711
29	0.287406	0.128278	0.074676	0.271878	0.483268	0.090148	0.246898	0.275161	0.583879	0.102148
30	0.323562	0.115995	0.074354	0.225347	0.453326	0.081942	0.219117	0.311745	0.53646	0.094867
31	0.364736	0.115034	0.063476	0.212409	0.440602	0.077563	0.231753	0.247899	0.534149	0.087211
32	0.38962	0.122736	0.096863	0.16923	0.434134	0.085529	0.248934	0.286907	0.586203	0.077688
33	0.369401	0.122498	0.075361	0.189322	0.417842	0.087473	0.240359	0.250468	0.486963	0.085494
34	0.335967	0.107736	0.080609	0.171279	0.411437	0.087008	0.250964	0.252732	0.564122	0.064425
35	0.267806	0.104521	0.077669	0.182044	0.365291	0.100903	0.224469	0.265881	0.587485	0.067428
36	0.238375	0.122434	0.081025	0.196874	0.37772	0.08781	0.220114	0.248402	0.659905	0.064196
37	0.262052	0.130637	0.094529	0.197251	0.362708	0.079671	0.239154	0.295954	0.65291	0.054574
38	0.291921	0.121283	0.079768	0.205926	0.365406	0.105517	0.224786	0.281991	0.675838	0.064777
39	0.248911	0.128556	0.078511	0.225888	0.356564	0.08489	0.223821	0.278268	0.654264	0.057739
40	0.264379	0.12087	0.074	0.19538	0.342102	0.070851	0.233021	0.292782	0.614285	0.059862
41	0.301678	0.127206	0.079019	0.191666	0.354478	0.066328	0.209504	0.308547	0.606365	0.054503
42	0.266034	0.124181	0.059235	0.169209	0.349403	0.091838	0.224171	0.275285	0.621457	0.04921
43	0.290288	0.121362	0.070444	0.203199	0.362298	0.08671	0.234685	0.305509	0.560665	0.038954
44	0.298134	0.109182	0.058151	0.171512	0.346419	0.091728	0.241692	0.323285	0.492466	0.034025
45	0.291665	0.121084	0.067519	0.143737	0.316326	0.076646	0.229069	0.322041	0.51642	0.027933
46	0.339286	0.107983	0.05484	0.152385	0.326534	0.070303	0.236104	0.311018	0.505091	0.047862
47	0.271372	0.123824	0.061131	0.156292	0.302345	0.062971	0.24296	0.321834	0.481545	0.042556
48	0.255786	0.116042	0.057059	0.156997	0.30614	0.059971	0.230563	0.302315	0.514902	0.04148
49	0.294601	0.12542	0.057466	0.137666	0.295709	0.066169	0.239926	0.286635	0.571085	0.041042
50	0.265618	0.114375	0.076122	0.145348	0.294374	0.053205	0.241345	0.268601	0.590982	0.040462
51	0.251783	0.094047	0.057818	0.147369	0.27131	0.051626	0.223299	0.331183	0.557336	0.039531
52	0.261892	0.082454	0.049545	0.162144	0.264934	0.055697	0.234016	0.282546	0.524767	0.034208
53	0.258049	0.084638	0.044301	0.158334	0.264065	0.056946	0.253222	0.295149	0.545329	0.034784
54	0.274051	0.088274	0.056736	0.177206	0.261069	0.050358	0.219645	0.246121	0.504055	0.031804
55	0.259789	0.096802	0.063846	0.162528	0.280909	0.055736	0.224017	0.264357	0.514001	0.029298
56	0.253971	0.092499	0.067956	0.13659	0.267928	0.053594	0.19625	0.281242	0.50615	0.037507
57	0.243798	0.107697	0.05637	0.115202	0.242101	0.053748	0.197	0.279353	0.515254	0.032377
58	0.292957	0.09847	0.068274	0.10138	0.261205	0.045638	0.244309	0.267301	0.591152	0.033735
59	0.276613	0.097128	0.052772	0.112804	0.256064	0.061824	0.235673	0.227359	0.572713	0.034886
60	0.289263	0.104608	0.043463	0.10593	0.24624	0.055313	0.227533	0.212949	0.521721	0.035346
