# Supplementary material for: Neurons dispose of hyperactive kinesin into glial cells for clearance
Source: EMBO J. 2024 May 28;43(13):5. doi: 10.1038/s44318-024-00118-0 (PMC11217292; doi:10.1038/s44318-024-00118-0)
Supplement: Supplementary file 12 — Source data Fig. 3 [file 44318_2024_118_MOESM12_ESM.zip › Figure3/Figure 3G.xlsx]

## Sheet: Sheet1
time after bleach	1	2	3	4	5	6	7	8	9	10	11	12	13
0	0.012237	0.001808	0.001825	0.011185	0.001286	0.004532	0.00308	0.000326	0.000585	0.000502	0.001033	0.000657	0.000696
10	0.016658	0.011531	0.007413	0.062622	0.004703	0.035507	0.028647	0.001571	0.002838	0.002594	0.007855	0.011135	0.002834
20	0.02036	0.018101	0.008981	0.084436	0.00934	0.05622	0.036626	0.002547	0.004602	0.004183	0.009227	0.017342	0.003615
30	0.026009	0.025541	0.010186	0.079107	0.013677	0.065295	0.043945	0.003168	0.007098	0.006953	0.020599	0.026949	0.004574
40	0.027404	0.023213	0.011268	0.065557	0.01997	0.089306	0.067965	0.003743	0.008688	0.008355	0.025219	0.030384	0.005024
50	0.032299	0.024058	0.012722	0.088406	0.022306	0.103771	0.060217	0.006773	0.008897	0.008435	0.019229	0.036703	0.006126
60	0.032746	0.021763	0.012085	0.094892	0.025692	0.092676	0.070451	0.006852	0.011449	0.011213	0.027025	0.034865	0.006509
70	0.034842	0.020017	0.012044	0.087802	0.024442	0.100605	0.087543	0.006956	0.012419	0.011832	0.027937	0.035326	0.008079
80	0.031404	0.023056	0.012657	0.089021	0.025589	0.09213	0.074633	0.008421	0.016571	0.01622	0.029479	0.03648	0.008855
90	0.036316	0.023972	0.011989	0.081095	0.032361	0.109378	0.097846	0.009892	0.015033	0.014668	0.035099	0.033169	0.009168
100	0.034693	0.023213	0.009966	0.089589	0.033759	0.095564	0.082507	0.009663	0.015905	0.015777	0.040849	0.032576	0.009259
110	0.038606	0.023067	0.012348	0.088432	0.035974	0.089123	0.093519	0.009503	0.018372	0.018143	0.047244	0.032821	0.008952
120	0.034728	0.02542	0.012266	0.107821	0.033732	0.099395	0.079257	0.009924	0.020174	0.019999	0.037504	0.033167	0.009245
130	0.032755	0.030233	0.009638	0.09891	0.037962	0.082364	0.098963	0.010707	0.022533	0.022451	0.038097	0.029945	0.009913
140	0.038167	0.02422	0.011967	0.113938	0.037243	0.082577	0.101453	0.010848	0.021385	0.021452	0.037327	0.03048	0.010794
150	0.042649	0.024536	0.009863	0.10908	0.035148	0.088425	0.08521	0.010681	0.024388	0.024454	0.03371	0.027575	0.011559
160	0.034325	0.023031	0.009958	0.110376	0.035497	0.094398	0.080367	0.010197	0.022063	0.021985	0.03754	0.02558	0.011384
170	0.040781	0.029847	0.010381	0.102943	0.034505	0.096439	0.074432	0.010787	0.023473	0.023623	0.0403	0.027503	0.011722
180	0.042325	0.033522	0.010838	0.111757	0.031919	0.1059	0.070461	0.009027	0.023747	0.02381	0.037933	0.0252	0.011131
190	0.044799	0.02777	0.009186	0.11746	0.03321	0.081811	0.073697	0.009128	0.022819	0.022537	0.031813	0.023091	0.011288
200	0.041597	0.030897	0.009283	0.12964	0.032428	0.08075	0.069864	0.009333	0.02014	0.020134	0.030204	0.020791	0.012699
210	0.053676	0.030362	0.009956	0.121217	0.035523	0.072814	0.060885	0.009195	0.021403	0.021321	0.037041	0.020747	0.012093
220	0.057676	0.028844	0.011286	0.103178	0.033442	0.075739	0.051222	0.009034	0.023361	0.023662	0.03237	0.019965	0.010537
230	0.060079	0.022387	0.011299	0.129331	0.03216	0.065156	0.057035	0.008692	0.022396	0.022305	0.03657	0.021987	0.011027
240	0.053553	0.017631	0.01174	0.101559	0.027162	0.064569	0.056391	0.008854	0.019371	0.019504	0.02911	0.022769	0.011868
250	0.051641	0.027523	0.010642	0.108189	0.026349	0.074051	0.066779	0.009566	0.022141	0.021952	0.02885	0.01637	0.009953
260	0.070343	0.018922	0.011057	0.108016	0.03216	0.071946	0.061507	0.008563	0.021055	0.021085	0.023867	0.017667	0.010385
270	0.066281	0.020039	0.00887	0.102903	0.025621	0.079784	0.056995	0.008378	0.018516	0.018533	0.025757	0.015956	0.010812
280	0.07036	0.01538	0.009522	0.100836	0.026318	0.071878	0.047027	0.008618	0.018248	0.01828	0.024557	0.014679	0.009377
