# Supplementary material for: Neurons dispose of hyperactive kinesin into glial cells for clearance
Source: EMBO J. 2024 May 28;43(13):5. doi: 10.1038/s44318-024-00118-0 (PMC11217292; doi:10.1038/s44318-024-00118-0)
Supplement: Supplementary file 13 — Source data Fig. 4 [file 44318_2024_118_MOESM13_ESM.zip]

Archive with 229 entries (219 files):
- Figure4/Figure 4B Micr. image/
- Figure4/Figure 4B Micr. image/20210908 Phlh-17-mCherry; osm-3-g444e-gfp100x_5/
- Figure4/Figure 4B Micr. image/20210908 Phlh-17-mCherry; osm-3-g444e-gfp100x_5/display_and_comments.txt
- Figure4/Figure 4B Micr. image/20210908 Phlh-17-mCherry; osm-3-g444e-gfp100x_5/Pos0/
- Figure4/Figure 4B Micr. image/20210908 Phlh-17-mCherry; osm-3-g444e-gfp100x_5/Pos0/img_000000000_Confocal-488-Acq_000.tif
- Figure4/Figure 4B Micr. image/20210908 Phlh-17-mCherry; osm-3-g444e-gfp100x_5/Pos0/img_000000000_Confocal-488-Acq_001.tif
- Figure4/Figure 4B Micr. image/20210908 Phlh-17-mCherry; osm-3-g444e-gfp100x_5/Pos0/img_000000000_Confocal-488-Acq_002.tif
- Figure4/Figure 4B Micr. image/20210908 Phlh-17-mCherry; osm-3-g444e-gfp100x_5/Pos0/img_000000000_Confocal-488-Acq_003.tif
- Figure4/Figure 4B Micr. image/20210908 Phlh-17-mCherry; osm-3-g444e-gfp100x_5/Pos0/img_000000000_Confocal-488-Acq_004.tif
- Figure4/Figure 4B Micr. image/20210908 Phlh-17-mCherry; osm-3-g444e-gfp100x_5/Pos0/img_000000000_Confocal-488-Acq_005.tif
- Figure4/Figure 4B Micr. image/20210908 Phlh-17-mCherry; osm-3-g444e-gfp100x_5/Pos0/img_000000000_Confocal-488-Acq_006.tif
- Figure4/Figure 4B Micr. image/20210908 Phlh-17-mCherry; osm-3-g444e-gfp100x_5/Pos0/img_000000000_Confocal-488-Acq_007.tif
- Figure4/Figure 4B Micr. image/20210908 Phlh-17-mCherry; osm-3-g444e-gfp100x_5/Pos0/img_000000000_Confocal-488-Acq_008.tif
- Figure4/Figure 4B Micr. image/20210908 Phlh-17-mCherry; osm-3-g444e-gfp100x_5/Pos0/img_000000000_Confocal-488-Acq_009.tif
- Figure4/Figure 4B Micr. image/20210908 Phlh-17-mCherry; osm-3-g444e-gfp100x_5/Pos0/img_000000000_Confocal-488-Acq_010.tif
- Figure4/Figure 4B Micr. image/20210908 Phlh-17-mCherry; osm-3-g444e-gfp100x_5/Pos0/img_000000000_Confocal-488-Acq_011.tif
- Figure4/Figure 4B Micr. image/20210908 Phlh-17-mCherry; osm-3-g444e-gfp100x_5/Pos0/img_000000000_Confocal-488-Acq_012.tif
- Figure4/Figure 4B Micr. image/20210908 Phlh-17-mCherry; osm-3-g444e-gfp100x_5/Pos0/img_000000000_Confocal-488-Acq_013.tif
- Figure4/Figure 4B Micr. image/20210908 Phlh-17-mCherry; osm-3-g444e-gfp100x_5/Pos0/img_000000000_Confocal-488-Acq_014.tif
- Figure4/Figure 4B Micr. image/20210908 Phlh-17-mCherry; osm-3-g444e-gfp100x_5/Pos0/img_000000000_Confocal-488-Acq_015.tif
- Figure4/Figure 4B Micr. image/20210908 Phlh-17-mCherry; osm-3-g444e-gfp100x_5/Pos0/img_000000000_Confocal-488-Acq_016.tif
- Figure4/Figure 4B Micr. image/20210908 Phlh-17-mCherry; osm-3-g444e-gfp100x_5/Pos0/img_000000000_Confocal-488-Acq_017.tif
- Figure4/Figure 4B Micr. image/20210908 Phlh-17-mCherry; osm-3-g444e-gfp100x_5/Pos0/img_000000000_Confocal-488-Acq_018.tif
- Figure4/Figure 4B Micr. image/20210908 Phlh-17-mCherry; osm-3-g444e-gfp100x_5/Pos0/img_000000000_Confocal-488-Acq_019.tif
- Figure4/Figure 4B Micr. image/20210908 Phlh-17-mCherry; osm-3-g444e-gfp100x_5/Pos0/img_000000000_Confocal-488-Acq_020.tif
- Figure4/Figure 4B Micr. image/20210908 Phlh-17-mCherry; osm-3-g444e-gfp100x_5/Pos0/img_000000000_Confocal-488-Acq_021.tif
- Figure4/Figure 4B Micr. image/20210908 Phlh-17-mCherry; osm-3-g444e-gfp100x_5/Pos0/img_000000000_Confocal-488-Acq_022.tif
- Figure4/Figure 4B Micr. image/20210908 Phlh-17-mCherry; osm-3-g444e-gfp100x_5/Pos0/img_000000000_Confocal-488-Acq_023.tif
- Figure4/Figure 4B Micr. image/20210908 Phlh-17-mCherry; osm-3-g444e-gfp100x_5/Pos0/img_000000000_Confocal-488-Acq_024.tif
- Figure4/Figure 4B Micr. image/20210908 Phlh-17-mCherry; osm-3-g444e-gfp100x_5/Pos0/img_000000000_Confocal-488-Acq_025.tif
- Figure4/Figure 4B Micr. image/20210908 Phlh-17-mCherry; osm-3-g444e-gfp100x_5/Pos0/img_000000000_Confocal-488-Acq_026.tif
- Figure4/Figure 4B Micr. image/20210908 Phlh-17-mCherry; osm-3-g444e-gfp100x_5/Pos0/img_000000000_Confocal-488-Acq_027.tif
- Figure4/Figure 4B Micr. image/20210908 Phlh-17-mCherry; osm-3-g444e-gfp100x_5/Pos0/img_000000000_Confocal-488-Acq_028.tif
- Figure4/Figure 4B Micr. image/20210908 Phlh-17-mCherry; osm-3-g444e-gfp100x_5/Pos0/img_000000000_Confocal-488-Acq_029.tif
- Figure4/Figure 4B Micr. image/20210908 Phlh-17-mCherry; osm-3-g444e-gfp100x_5/Pos0/img_000000000_Confocal-488-Acq_030.tif
- Figure4/Figure 4B Micr. image/20210908 Phlh-17-mCherry; osm-3-g444e-gfp100x_5/Pos0/img_000000000_Confocal-488-Acq_031.tif
- Figure4/Figure 4B Micr. image/20210908 Phlh-17-mCherry; osm-3-g444e-gfp100x_5/Pos0/img_000000000_Confocal-561_000.tif
- Figure4/Figure 4B Micr. image/20210908 Phlh-17-mCherry; osm-3-g444e-gfp100x_5/Pos0/img_000000000_Confocal-561_001.tif
- Figure4/Figure 4B Micr. image/20210908 Phlh-17-mCherry; osm-3-g444e-gfp100x_5/Pos0/img_000000000_Confocal-561_002.tif
- Figure4/Figure 4B Micr. image/20210908 Phlh-17-mCherry; osm-3-g444e-gfp100x_5/Pos0/img_000000000_Confocal-561_003.tif
- Figure4/Figure 4B Micr. image/20210908 Phlh-17-mCherry; osm-3-g444e-gfp100x_5/Pos0/img_000000000_Confocal-561_004.tif
- Figure4/Figure 4B Micr. image/20210908 Phlh-17-mCherry; osm-3-g444e-gfp100x_5/Pos0/img_000000000_Confocal-561_005.tif
- Figure4/Figure 4B Micr. image/20210908 Phlh-17-mCherry; osm-3-g444e-gfp100x_5/Pos0/img_000000000_Confocal-561_006.tif
- Figure4/Figure 4B Micr. image/20210908 Phlh-17-mCherry; osm-3-g444e-gfp100x_5/Pos0/img_000000000_Confocal-561_007.tif
- Figure4/Figure 4B Micr. image/20210908 Phlh-17-mCherry; osm-3-g444e-gfp100x_5/Pos0/img_000000000_Confocal-561_008.tif
- Figure4/Figure 4B Micr. image/20210908 Phlh-17-mCherry; osm-3-g444e-gfp100x_5/Pos0/img_000000000_Confocal-561_009.tif
- Figure4/Figure 4B Micr. image/20210908 Phlh-17-mCherry; osm-3-g444e-gfp100x_5/Pos0/img_000000000_Confocal-561_010.tif
- Figure4/Figure 4B Micr. image/20210908 Phlh-17-mCherry; osm-3-g444e-gfp100x_5/Pos0/img_000000000_Confocal-561_011.tif
- Figure4/Figure 4B Micr. image/20210908 Phlh-17-mCherry; osm-3-g444e-gfp100x_5/Pos0/img_000000000_Confocal-561_012.tif
- Figure4/Figure 4B Micr. image/20210908 Phlh-17-mCherry; osm-3-g444e-gfp100x_5/Pos0/img_000000000_Confocal-561_013.tif
- Figure4/Figure 4B Micr. image/20210908 Phlh-17-mCherry; osm-3-g444e-gfp100x_5/Pos0/img_000000000_Confocal-561_014.tif
- Figure4/Figure 4B Micr. image/20210908 Phlh-17-mCherry; osm-3-g444e-gfp100x_5/Pos0/img_000000000_Confocal-561_015.tif
- Figure4/Figure 4B Micr. image/20210908 Phlh-17-mCherry; osm-3-g444e-gfp100x_5/Pos0/img_000000000_Confocal-561_016.tif
- Figure4/Figure 4B Micr. image/20210908 Phlh-17-mCherry; osm-3-g444e-gfp100x_5/Pos0/img_000000000_Confocal-561_017.tif
- Figure4/Figure 4B Micr. image/20210908 Phlh-17-mCherry; osm-3-g444e-gfp100x_5/Pos0/img_000000000_Confocal-561_018.tif
- Figure4/Figure 4B Micr. image/20210908 Phlh-17-mCherry; osm-3-g444e-gfp100x_5/Pos0/img_000000000_Confocal-561_019.tif
- Figure4/Figure 4B Micr. image/20210908 Phlh-17-mCherry; osm-3-g444e-gfp100x_5/Pos0/img_000000000_Confocal-561_020.tif
- Figure4/Figure 4B Micr. image/20210908 Phlh-17-mCherry; osm-3-g444e-gfp100x_5/Pos0/img_000000000_Confocal-561_021.tif
- Figure4/Figure 4B Micr. image/20210908 Phlh-17-mCherry; osm-3-g444e-gfp100x_5/Pos0/img_000000000_Confocal-561_022.tif
- Figure4/Figure 4B Micr. image/20210908 Phlh-17-mCherry; osm-3-g444e-gfp100x_5/Pos0/img_000000000_Confocal-561_023.tif
- Figure4/Figure 4B Micr. image/20210908 Phlh-17-mCherry; osm-3-g444e-gfp100x_5/Pos0/img_000000000_Confocal-561_024.tif
- Figure4/Figure 4B Micr. image/20210908 Phlh-17-mCherry; osm-3-g444e-gfp100x_5/Pos0/img_000000000_Confocal-561_025.tif
- Figure4/Figure 4B Micr. image/20210908 Phlh-17-mCherry; osm-3-g444e-gfp100x_5/Pos0/img_000000000_Confocal-561_026.tif
- Figure4/Figure 4B Micr. image/20210908 Phlh-17-mCherry; osm-3-g444e-gfp100x_5/Pos0/img_000000000_Confocal-561_027.tif
- Figure4/Figure 4B Micr. image/20210908 Phlh-17-mCherry; osm-3-g444e-gfp100x_5/Pos0/img_000000000_Confocal-561_028.tif
- Figure4/Figure 4B Micr. image/20210908 Phlh-17-mCherry; osm-3-g444e-gfp100x_5/Pos0/img_000000000_Confocal-561_029.tif
- Figure4/Figure 4B Micr. image/20210908 Phlh-17-mCherry; osm-3-g444e-gfp100x_5/Pos0/img_000000000_Confocal-561_030.tif
- Figure4/Figure 4B Micr. image/20210908 Phlh-17-mCherry; osm-3-g444e-gfp100x_5/Pos0/img_000000000_Confocal-561_031.tif
- Figure4/Figure 4B Micr. image/20210908 Phlh-17-mCherry; osm-3-g444e-gfp100x_5/Pos0/metadata.txt
- Figure4/Figure 4B Micr. image/20210908 Phlh-17-mCherry; osm-3-g444e-gfp100x_5-2.tif
- Figure4/Figure 4C Micr. image/
- Figure4/Figure 4C Micr. image/20210510 osm-3 G444E-gfp/
- Figure4/Figure 4C Micr. image/20210510 osm-3 G444E-gfp/display_and_comments.txt
- Figure4/Figure 4C Micr. image/20210510 osm-3 G444E-gfp/Pos0/
- Figure4/Figure 4C Micr. image/20210510 osm-3 G444E-gfp/Pos0/img_000000000_Confocal-488-Acq_000.tif
- Figure4/Figure 4C Micr. image/20210510 osm-3 G444E-gfp/Pos0/img_000000000_Confocal-488-Acq_001.tif
- Figure4/Figure 4C Micr. image/20210510 osm-3 G444E-gfp/Pos0/img_000000000_Confocal-488-Acq_002.tif
- Figure4/Figure 4C Micr. image/20210510 osm-3 G444E-gfp/Pos0/img_000000000_Confocal-488-Acq_003.tif
- Figure4/Figure 4C Micr. image/20210510 osm-3 G444E-gfp/Pos0/img_000000000_Confocal-488-Acq_004.tif
- Figure4/Figure 4C Micr. image/20210510 osm-3 G444E-gfp/Pos0/img_000000000_Confocal-488-Acq_005.tif
- Figure4/Figure 4C Micr. image/20210510 osm-3 G444E-gfp/Pos0/img_000000000_Confocal-488-Acq_006.tif
- Figure4/Figure 4C Micr. image/20210510 osm-3 G444E-gfp/Pos0/img_000000000_Confocal-488-Acq_007.tif
- Figure4/Figure 4C Micr. image/20210510 osm-3 G444E-gfp/Pos0/img_000000000_Confocal-488-Acq_008.tif
- Figure4/Figure 4C Micr. image/20210510 osm-3 G444E-gfp/Pos0/img_000000000_Confocal-488-Acq_009.tif
- Figure4/Figure 4C Micr. image/20210510 osm-3 G444E-gfp/Pos0/img_000000000_Confocal-488-Acq_010.tif
- Figure4/Figure 4C Micr. image/20210510 osm-3 G444E-gfp/Pos0/img_000000000_Confocal-488-Acq_011.tif
- Figure4/Figure 4C Micr. image/20210510 osm-3 G444E-gfp/Pos0/img_000000000_Confocal-488-Acq_012.tif
- Figure4/Figure 4C Micr. image/20210510 osm-3 G444E-gfp/Pos0/img_000000000_Confocal-488-Acq_013.tif
- Figure4/Figure 4C Micr. image/20210510 osm-3 G444E-gfp/Pos0/img_000000000_Confocal-488-Acq_014.tif
- Figure4/Figure 4C Micr. image/20210510 osm-3 G444E-gfp/Pos0/img_000000000_Confocal-488-Acq_015.tif
- Figure4/Figure 4C Micr. image/20210510 osm-3 G444E-gfp/Pos0/img_000000000_Confocal-488-Acq_016.tif
- Figure4/Figure 4C Micr. image/20210510 osm-3 G444E-gfp/Pos0/img_000000000_Confocal-488-Acq_017.tif
- Figure4/Figure 4C Micr. image/20210510 osm-3 G444E-gfp/Pos0/img_000000000_Confocal-488-Acq_018.tif
- Figure4/Figure 4C Micr. image/20210510 osm-3 G444E-gfp/Pos0/img_000000000_Confocal-488-Acq_019.tif
- Figure4/Figure 4C Micr. image/20210510 osm-3 G444E-gfp/Pos0/img_000000000_Confocal-488-Acq_020.tif
- Figure4/Figure 4C Micr. image/20210510 osm-3 G444E-gfp/Pos0/img_000000000_Confocal-488-Acq_021.tif
- Figure4/Figure 4C Micr. image/20210510 osm-3 G444E-gfp/Pos0/img_000000000_Confocal-488-Acq_022.tif
- Figure4/Figure 4C Micr. image/20210510 osm-3 G444E-gfp/Pos0/img_000000000_Confocal-488-Acq_023.tif
- Figure4/Figure 4C Micr. image/20210510 osm-3 G444E-gfp/Pos0/img_000000000_Confocal-488-Acq_024.tif
- Figure4/Figure 4C Micr. image/20210510 osm-3 G444E-gfp/Pos0/img_000000000_Confocal-488-Acq_025.tif
- Figure4/Figure 4C Micr. image/20210510 osm-3 G444E-gfp/Pos0/img_000000000_Confocal-488-Acq_026.tif
- Figure4/Figure 4C Micr. image/20210510 osm-3 G444E-gfp/Pos0/img_000000000_Confocal-488-Acq_027.tif
- Figure4/Figure 4C Micr. image/20210510 osm-3 G444E-gfp/Pos0/img_000000000_Confocal-488-Acq_028.tif
- Figure4/Figure 4C Micr. image/20210510 osm-3 G444E-gfp/Pos0/img_000000000_Confocal-488-Acq_029.tif
- Figure4/Figure 4C Micr. image/20210510 osm-3 G444E-gfp/Pos0/img_000000000_Confocal-488-Acq_030.tif
- Figure4/Figure 4C Micr. image/20210510 osm-3 G444E-gfp/Pos0/img_000000000_Confocal-488-Acq_031.tif
- Figure4/Figure 4C Micr. image/20210510 osm-3 G444E-gfp/Pos0/img_000000000_Confocal-488-Acq_032.tif
- Figure4/Figure 4C Micr. image/20210510 osm-3 G444E-gfp/Pos0/img_000000000_Confocal-488-Acq_033.tif
- Figure4/Figure 4C Micr. image/20210510 osm-3 G444E-gfp/Pos0/img_000000000_Confocal-488-Acq_034.tif
- Figure4/Figure 4C Micr. image/20210510 osm-3 G444E-gfp/Pos0/img_000000000_Confocal-488-Acq_035.tif
- Figure4/Figure 4C Micr. image/20210510 osm-3 G444E-gfp/Pos0/img_000000000_Confocal-488-Acq_036.tif
- Figure4/Figure 4C Micr. image/20210510 osm-3 G444E-gfp/Pos0/img_000000000_Confocal-488-Acq_037.tif
- Figure4/Figure 4C Micr. image/20210510 osm-3 G444E-gfp/Pos0/img_000000000_Confocal-488-Acq_038.tif
- Figure4/Figure 4C Micr. image/20210510 osm-3 G444E-gfp/Pos0/img_000000000_Confocal-488-Acq_039.tif
- Figure4/Figure 4C Micr. image/20210510 osm-3 G444E-gfp/Pos0/img_000000000_Confocal-488-Acq_040.tif
- Figure4/Figure 4C Micr. image/20210510 osm-3 G444E-gfp/Pos0/img_000000000_Confocal-488-Acq_041.tif
- Figure4/Figure 4C Micr. image/20210510 osm-3 G444E-gfp/Pos0/img_000000000_Confocal-488-Acq_042.tif
- Figure4/Figure 4C Micr. image/20210510 osm-3 G444E-gfp/Pos0/img_000000000_Confocal-488-Acq_043.tif
- Figure4/Figure 4C Micr. image/20210510 osm-3 G444E-gfp/Pos0/metadata.txt
- Figure4/Figure 4C Micr. image/20220412 osm-3-G444E-gfp; ced-1_12/
- Figure4/Figure 4C Micr. image/20220412 osm-3-G444E-gfp; ced-1_12/display_and_comments.txt
- Figure4/Figure 4C Micr. image/20220412 osm-3-G444E-gfp; ced-1_12/Pos0/
- Figure4/Figure 4C Micr. image/20220412 osm-3-G444E-gfp; ced-1_12/Pos0/img_000000000_Confocal-488-Acq_000.tif
- Figure4/Figure 4C Micr. image/20220412 osm-3-G444E-gfp; ced-1_12/Pos0/img_000000000_Confocal-488-Acq_001.tif
- Figure4/Figure 4C Micr. image/20220412 osm-3-G444E-gfp; ced-1_12/Pos0/img_000000000_Confocal-488-Acq_002.tif
- Figure4/Figure 4C Micr. image/20220412 osm-3-G444E-gfp; ced-1_12/Pos0/img_000000000_Confocal-488-Acq_003.tif
- Figure4/Figure 4C Micr. image/20220412 osm-3-G444E-gfp; ced-1_12/Pos0/img_000000000_Confocal-488-Acq_004.tif
- Figure4/Figure 4C Micr. image/20220412 osm-3-G444E-gfp; ced-1_12/Pos0/img_000000000_Confocal-488-Acq_005.tif
- Figure4/Figure 4C Micr. image/20220412 osm-3-G444E-gfp; ced-1_12/Pos0/img_000000000_Confocal-488-Acq_006.tif
- Figure4/Figure 4C Micr. image/20220412 osm-3-G444E-gfp; ced-1_12/Pos0/img_000000000_Confocal-488-Acq_007.tif
- Figure4/Figure 4C Micr. image/20220412 osm-3-G444E-gfp; ced-1_12/Pos0/img_000000000_Confocal-488-Acq_008.tif
- Figure4/Figure 4C Micr. image/20220412 osm-3-G444E-gfp; ced-1_12/Pos0/img_000000000_Confocal-488-Acq_009.tif
- Figure4/Figure 4C Micr. image/20220412 osm-3-G444E-gfp; ced-1_12/Pos0/img_000000000_Confocal-488-Acq_010.tif
- Figure4/Figure 4C Micr. image/20220412 osm-3-G444E-gfp; ced-1_12/Pos0/img_000000000_Confocal-488-Acq_011.tif
- Figure4/Figure 4C Micr. image/20220412 osm-3-G444E-gfp; ced-1_12/Pos0/img_000000000_Confocal-488-Acq_012.tif
- Figure4/Figure 4C Micr. image/20220412 osm-3-G444E-gfp; ced-1_12/Pos0/img_000000000_Confocal-488-Acq_013.tif
- Figure4/Figure 4C Micr. image/20220412 osm-3-G444E-gfp; ced-1_12/Pos0/img_000000000_Confocal-488-Acq_014.tif
- Figure4/Figure 4C Micr. image/20220412 osm-3-G444E-gfp; ced-1_12/Pos0/img_000000000_Confocal-488-Acq_015.tif
- Figure4/Figure 4C Micr. image/20220412 osm-3-G444E-gfp; ced-1_12/Pos0/img_000000000_Confocal-488-Acq_016.tif
- Figure4/Figure 4C Micr. image/20220412 osm-3-G444E-gfp; ced-1_12/Pos0/img_000000000_Confocal-488-Acq_017.tif
- Figure4/Figure 4C Micr. image/20220412 osm-3-G444E-gfp; ced-1_12/Pos0/img_000000000_Confocal-488-Acq_018.tif
- Figure4/Figure 4C Micr. image/20220412 osm-3-G444E-gfp; ced-1_12/Pos0/img_000000000_Confocal-488-Acq_019.tif
- Figure4/Figure 4C Micr. image/20220412 osm-3-G444E-gfp; ced-1_12/Pos0/img_000000000_Confocal-488-Acq_020.tif
- Figure4/Figure 4C Micr. image/20220412 osm-3-G444E-gfp; ced-1_12/Pos0/img_000000000_Confocal-488-Acq_021.tif
- Figure4/Figure 4C Micr. image/20220412 osm-3-G444E-gfp; ced-1_12/Pos0/img_000000000_Confocal-488-Acq_022.tif
- Figure4/Figure 4C Micr. image/20220412 osm-3-G444E-gfp; ced-1_12/Pos0/img_000000000_Confocal-488-Acq_023.tif
- Figure4/Figure 4C Micr. image/20220412 osm-3-G444E-gfp; ced-1_12/Pos0/img_000000000_Confocal-488-Acq_024.tif
- Figure4/Figure 4C Micr. image/20220412 osm-3-G444E-gfp; ced-1_12/Pos0/img_000000000_Confocal-488-Acq_025.tif
- Figure4/Figure 4C Micr. image/20220412 osm-3-G444E-gfp; ced-1_12/Pos0/img_000000000_Confocal-488-Acq_026.tif
- Figure4/Figure 4C Micr. image/20220412 osm-3-G444E-gfp; ced-1_12/Pos0/metadata.txt
- Figure4/Figure 4C Micr. image/20221202 Pced-1-ced-1-mCherry; osm-3-G444E-gfp; ced-1(e1735)_6/
- Figure4/Figure 4C Micr. image/20221202 Pced-1-ced-1-mCherry; osm-3-G444E-gfp; ced-1(e1735)_6/display_and_comments.txt
- Figure4/Figure 4C Micr. image/20221202 Pced-1-ced-1-mCherry; osm-3-G444E-gfp; ced-1(e1735)_6/img_000000000_L-488_000.tif
- Figure4/Figure 4C Micr. image/20221202 Pced-1-ced-1-mCherry; osm-3-G444E-gfp; ced-1(e1735)_6/img_000000000_L-488_001.tif
- Figure4/Figure 4C Micr. image/20221202 Pced-1-ced-1-mCherry; osm-3-G444E-gfp; ced-1(e1735)_6/img_000000000_L-488_002.tif
- Figure4/Figure 4C Micr. image/20221202 Pced-1-ced-1-mCherry; osm-3-G444E-gfp; ced-1(e1735)_6/img_000000000_L-488_003.tif
- Figure4/Figure 4C Micr. image/20221202 Pced-1-ced-1-mCherry; osm-3-G444E-gfp; ced-1(e1735)_6/img_000000000_L-488_004.tif
- Figure4/Figure 4C Micr. image/20221202 Pced-1-ced-1-mCherry; osm-3-G444E-gfp; ced-1(e1735)_6/img_000000000_L-488_005.tif
- Figure4/Figure 4C Micr. image/20221202 Pced-1-ced-1-mCherry; osm-3-G444E-gfp; ced-1(e1735)_6/img_000000000_L-488_006.tif
- Figure4/Figure 4C Micr. image/20221202 Pced-1-ced-1-mCherry; osm-3-G444E-gfp; ced-1(e1735)_6/img_000000000_L-488_007.tif
- Figure4/Figure 4C Micr. image/20221202 Pced-1-ced-1-mCherry; osm-3-G444E-gfp; ced-1(e1735)_6/img_000000000_L-488_008.tif
- Figure4/Figure 4C Micr. image/20221202 Pced-1-ced-1-mCherry; osm-3-G444E-gfp; ced-1(e1735)_6/img_000000000_L-488_009.tif
- Figure4/Figure 4C Micr. image/20221202 Pced-1-ced-1-mCherry; osm-3-G444E-gfp; ced-1(e1735)_6/img_000000000_L-488_010.tif
- Figure4/Figure 4C Micr. image/20221202 Pced-1-ced-1-mCherry; osm-3-G444E-gfp; ced-1(e1735)_6/img_000000000_L-488_011.tif
- Figure4/Figure 4C Micr. image/20221202 Pced-1-ced-1-mCherry; osm-3-G444E-gfp; ced-1(e1735)_6/img_000000000_L-488_012.tif
- Figure4/Figure 4C Micr. image/20221202 Pced-1-ced-1-mCherry; osm-3-G444E-gfp; ced-1(e1735)_6/img_000000000_L-488_013.tif
- Figure4/Figure 4C Micr. image/20221202 Pced-1-ced-1-mCherry; osm-3-G444E-gfp; ced-1(e1735)_6/img_000000000_L-488_014.tif
- Figure4/Figure 4C Micr. image/20221202 Pced-1-ced-1-mCherry; osm-3-G444E-gfp; ced-1(e1735)_6/img_000000000_L-488_015.tif
- Figure4/Figure 4C Micr. image/20221202 Pced-1-ced-1-mCherry; osm-3-G444E-gfp; ced-1(e1735)_6/img_000000000_L-488_016.tif
- Figure4/Figure 4C Micr. image/20221202 Pced-1-ced-1-mCherry; osm-3-G444E-gfp; ced-1(e1735)_6/img_000000000_L-488_017.tif
- Figure4/Figure 4C Micr. image/20221202 Pced-1-ced-1-mCherry; osm-3-G444E-gfp; ced-1(e1735)_6/img_000000000_L-488_018.tif
- Figure4/Figure 4C Micr. image/20221202 Pced-1-ced-1-mCherry; osm-3-G444E-gfp; ced-1(e1735)_6/img_000000000_L-488_019.tif
- Figure4/Figure 4C Micr. image/20221202 Pced-1-ced-1-mCherry; osm-3-G444E-gfp; ced-1(e1735)_6/img_000000000_L-488_020.tif
- Figure4/Figure 4C Micr. image/20221202 Pced-1-ced-1-mCherry; osm-3-G444E-gfp; ced-1(e1735)_6/img_000000000_L-488_021.tif
- Figure4/Figure 4C Micr. image/20221202 Pced-1-ced-1-mCherry; osm-3-G444E-gfp; ced-1(e1735)_6/img_000000000_L-488_022.tif
- Figure4/Figure 4C Micr. image/20221202 Pced-1-ced-1-mCherry; osm-3-G444E-gfp; ced-1(e1735)_6/img_000000000_L-488_023.tif
- Figure4/Figure 4C Micr. image/20221202 Pced-1-ced-1-mCherry; osm-3-G444E-gfp; ced-1(e1735)_6/img_000000000_L-488_024.tif
- Figure4/Figure 4C Micr. image/20221202 Pced-1-ced-1-mCherry; osm-3-G444E-gfp; ced-1(e1735)_6/img_000000000_L-488_025.tif
- Figure4/Figure 4C Micr. image/20221202 Pced-1-ced-1-mCherry; osm-3-G444E-gfp; ced-1(e1735)_6/img_000000000_L-488_026.tif
- Figure4/Figure 4C Micr. image/20221202 Pced-1-ced-1-mCherry; osm-3-G444E-gfp; ced-1(e1735)_6/img_000000000_L-488_027.tif
- Figure4/Figure 4C Micr. image/20221202 Pced-1-ced-1-mCherry; osm-3-G444E-gfp; ced-1(e1735)_6/img_000000000_L-488_028.tif
- Figure4/Figure 4C Micr. image/20221202 Pced-1-ced-1-mCherry; osm-3-G444E-gfp; ced-1(e1735)_6/img_000000000_L-488_029.tif
- Figure4/Figure 4C Micr. image/20221202 Pced-1-ced-1-mCherry; osm-3-G444E-gfp; ced-1(e1735)_6/img_000000000_L-488_030.tif
- Figure4/Figure 4C Micr. image/20221202 Pced-1-ced-1-mCherry; osm-3-G444E-gfp; ced-1(e1735)_6/img_000000000_L-488_031.tif
- Figure4/Figure 4C Micr. image/20221202 Pced-1-ced-1-mCherry; osm-3-G444E-gfp; ced-1(e1735)_6/img_000000000_L-488_032.tif
- Figure4/Figure 4C Micr. image/20221202 Pced-1-ced-1-mCherry; osm-3-G444E-gfp; ced-1(e1735)_6/metadata.txt
- Figure4/Figure 4C Micr. image/20230216 Phlh-17-ced-1; ced-1(e1735); G444E-gfp young adult_3/
- Figure4/Figure 4C Micr. image/20230216 Phlh-17-ced-1; ced-1(e1735); G444E-gfp young adult_3/display_and_comments.txt
- Figure4/Figure 4C Micr. image/20230216 Phlh-17-ced-1; ced-1(e1735); G444E-gfp young adult_3/img_000000000_L-488_000.tif
- Figure4/Figure 4C Micr. image/20230216 Phlh-17-ced-1; ced-1(e1735); G444E-gfp young adult_3/img_000000000_L-488_001.tif
- Figure4/Figure 4C Micr. image/20230216 Phlh-17-ced-1; ced-1(e1735); G444E-gfp young adult_3/img_000000000_L-488_002.tif
- Figure4/Figure 4C Micr. image/20230216 Phlh-17-ced-1; ced-1(e1735); G444E-gfp young adult_3/img_000000000_L-488_003.tif
- Figure4/Figure 4C Micr. image/20230216 Phlh-17-ced-1; ced-1(e1735); G444E-gfp young adult_3/img_000000000_L-488_004.tif
- Figure4/Figure 4C Micr. image/20230216 Phlh-17-ced-1; ced-1(e1735); G444E-gfp young adult_3/img_000000000_L-488_005.tif
- Figure4/Figure 4C Micr. image/20230216 Phlh-17-ced-1; ced-1(e1735); G444E-gfp young adult_3/img_000000000_L-488_006.tif
- Figure4/Figure 4C Micr. image/20230216 Phlh-17-ced-1; ced-1(e1735); G444E-gfp young adult_3/img_000000000_L-488_007.tif
- Figure4/Figure 4C Micr. image/20230216 Phlh-17-ced-1; ced-1(e1735); G444E-gfp young adult_3/img_000000000_L-488_008.tif
- Figure4/Figure 4C Micr. image/20230216 Phlh-17-ced-1; ced-1(e1735); G444E-gfp young adult_3/img_000000000_L-488_009.tif
- Figure4/Figure 4C Micr. image/20230216 Phlh-17-ced-1; ced-1(e1735); G444E-gfp young adult_3/img_000000000_L-488_010.tif
- Figure4/Figure 4C Micr. image/20230216 Phlh-17-ced-1; ced-1(e1735); G444E-gfp young adult_3/img_000000000_L-488_011.tif
- Figure4/Figure 4C Micr. image/20230216 Phlh-17-ced-1; ced-1(e1735); G444E-gfp young adult_3/img_000000000_L-488_012.tif
- Figure4/Figure 4C Micr. image/20230216 Phlh-17-ced-1; ced-1(e1735); G444E-gfp young adult_3/img_000000000_L-488_013.tif
- Figure4/Figure 4C Micr. image/20230216 Phlh-17-ced-1; ced-1(e1735); G444E-gfp young adult_3/img_000000000_L-488_014.tif
- Figure4/Figure 4C Micr. image/20230216 Phlh-17-ced-1; ced-1(e1735); G444E-gfp young adult_3/img_000000000_L-488_015.tif
- Figure4/Figure 4C Micr. image/20230216 Phlh-17-ced-1; ced-1(e1735); G444E-gfp young adult_3/img_000000000_L-488_016.tif
- Figure4/Figure 4C Micr. image/20230216 Phlh-17-ced-1; ced-1(e1735); G444E-gfp young adult_3/img_000000000_L-488_017.tif
- Figure4/Figure 4C Micr. image/20230216 Phlh-17-ced-1; ced-1(e1735); G444E-gfp young adult_3/img_000000000_L-488_018.tif
- Figure4/Figure 4C Micr. image/20230216 Phlh-17-ced-1; ced-1(e1735); G444E-gfp young adult_3/img_000000000_L-488_019.tif
- Figure4/Figure 4C Micr. image/20230216 Phlh-17-ced-1; ced-1(e1735); G444E-gfp young adult_3/img_000000000_L-488_020.tif
- Figure4/Figure 4C Micr. image/20230216 Phlh-17-ced-1; ced-1(e1735); G444E-gfp young adult_3/img_000000000_L-488_021.tif
- Figure4/Figure 4C Micr. image/20230216 Phlh-17-ced-1; ced-1(e1735); G444E-gfp young adult_3/img_000000000_L-488_022.tif
- Figure4/Figure 4C Micr. image/20230216 Phlh-17-ced-1; ced-1(e1735); G444E-gfp young adult_3/img_000000000_L-488_023.tif
- Figure4/Figure 4C Micr. image/20230216 Phlh-17-ced-1; ced-1(e1735); G444E-gfp young adult_3/img_000000000_L-488_024.tif
- Figure4/Figure 4C Micr. image/20230216 Phlh-17-ced-1; ced-1(e1735); G444E-gfp young adult_3/img_000000000_L-488_025.tif
- Figure4/Figure 4C Micr. image/20230216 Phlh-17-ced-1; ced-1(e1735); G444E-gfp young adult_3/img_000000000_L-488_026.tif
- Figure4/Figure 4C Micr. image/20230216 Phlh-17-ced-1; ced-1(e1735); G444E-gfp young adult_3/img_000000000_L-488_027.tif
- Figure4/Figure 4C Micr. image/20230216 Phlh-17-ced-1; ced-1(e1735); G444E-gfp young adult_3/img_000000000_L-488_028.tif
- Figure4/Figure 4C Micr. image/20230216 Phlh-17-ced-1; ced-1(e1735); G444E-gfp young adult_3/img_000000000_L-488_029.tif
- Figure4/Figure 4C Micr. image/20230216 Phlh-17-ced-1; ced-1(e1735); G444E-gfp young adult_3/img_000000000_L-488_030.tif
- Figure4/Figure 4C Micr. image/20230216 Phlh-17-ced-1; ced-1(e1735); G444E-gfp young adult_3/img_000000000_L-488_031.tif
- Figure4/Figure 4C Micr. image/20230216 Phlh-17-ced-1; ced-1(e1735); G444E-gfp young adult_3/img_000000000_L-488_032.tif
- Figure4/Figure 4C Micr. image/20230216 Phlh-17-ced-1; ced-1(e1735); G444E-gfp young adult_3/img_000000000_L-488_033.tif
- Figure4/Figure 4C Micr. image/20230216 Phlh-17-ced-1; ced-1(e1735); G444E-gfp young adult_3/img_000000000_L-488_034.tif
- Figure4/Figure 4C Micr. image/20230216 Phlh-17-ced-1; ced-1(e1735); G444E-gfp young adult_3/img_000000000_L-488_035.tif
- Figure4/Figure 4C Micr. image/20230216 Phlh-17-ced-1; ced-1(e1735); G444E-gfp young adult_3/img_000000000_L-488_036.tif
- Figure4/Figure 4C Micr. image/20230216 Phlh-17-ced-1; ced-1(e1735); G444E-gfp young adult_3/img_000000000_L-488_037.tif
- Figure4/Figure 4C Micr. image/20230216 Phlh-17-ced-1; ced-1(e1735); G444E-gfp young adult_3/img_000000000_L-488_038.tif
- Figure4/Figure 4C Micr. image/20230216 Phlh-17-ced-1; ced-1(e1735); G444E-gfp young adult_3/metadata.txt
- Figure4/Figure 4D G444E puncta number size intensity in control and ced-1 mutants.xlsx
