# Supplementary material for: Neurons dispose of hyperactive kinesin into glial cells for clearance
Source: EMBO J. 2024 May 28;43(13):5. doi: 10.1038/s44318-024-00118-0 (PMC11217292; doi:10.1038/s44318-024-00118-0)
Supplement: Supplementary file 13 — Source data Fig. 4 [file 44318_2024_118_MOESM13_ESM.zip › Figure4/Figure 4B Micr. image/20210908 Phlh-17-mCherry; osm-3-g444e-gfp100x_5/display_and_comments.txt]

{
  "Channels": [
    {
      "Name": "Confocal-561",
      "DisplayMode": 1,
      "HistogramMax": -1,
      "Max": 16114,
      "Gamma": 1,
      "Min": 88,
      "Color": -65281
    },
    {
      "Name": "Confocal-488-Acq",
      "DisplayMode": 1,
      "HistogramMax": -1,
      "Max": 1279,
      "Gamma": 1,
      "Min": 83,
      "Color": -13369549
    }
  ],
  "Comments": {"Summary": ""}
}
