# Supplementary material for: Neurons dispose of hyperactive kinesin into glial cells for clearance
Source: EMBO J. 2024 May 28;43(13):5. doi: 10.1038/s44318-024-00118-0 (PMC11217292; doi:10.1038/s44318-024-00118-0)
Supplement: Supplementary file 13 — Source data Fig. 4 [file 44318_2024_118_MOESM13_ESM.zip › Figure4/Figure 4C Micr. image/20210510 osm-3 G444E-gfp/Pos0/metadata.txt]

{
"Summary": {
  "Slices": 65,
  "InitialPositionList": null,
  "Interval_ms": 0,
  "UUID": "1b7a3f1a-530d-4b5c-a5a6-a30bb41f7382",
  "UserName": "dell",
  "Depth": 2,
  "PixelType": "GRAY16",
  "Time": "2021-05-10 13:25:33 +0800",
  "Date": "2021-05-10",
  "z-step_um": 0.5,
  "MetadataVersion": 10,
  "PositionIndex": 0,
  "SlicesFirst": true,
  "ChContrastMin": [0],
  "Width": 512,
  "PixelAspect": 1,
  "MicroManagerVersion": "1.4.19",
  "ROI": [
    0,
    0,
    512,
    512
  ],
  "ChNames": ["Confocal-488-Acq"],
  "IJType": 1,
  "GridRow": 0,
  "Comment": "",
  "Height": 512,
  "GridColumn": 0,
  "Prefix": "20210510 osm-3 G444E-gfp F1-8_1",
  "PixelSize_um": 0,
  "Frames": 1,
  "BitDepth": 14,
  "KeepShutterOpenChannels": true,
  "Source": "Micro-Manager",
  "Channels": 1,
  "ComputerName": "T3600-IX83",
  "CustomIntervals_ms": [],
  "KeepShutterOpenSlices": true,
  "ChColors": [-13369549],
  "TimeFirst": false,
  "ChContrastMax": [65536],
  "Positions": 1,
  "Directory": "Y:\\XC\\20210510 osm-3 G444E-gfp"
},
"FrameKey-0-0-0": {
  "CSUX-DriveSpeed-State": "3780",
  "Core-Initialize": "1",
  "TransmittedIllumination 1-Description": "DIA High Intensity White LED 1",
  "Andor-FanMode": "Full",
  "Andor-SpuriousNoiseFilterDescription": "Spurious Noise Filter is Off",
  "Dichroic 1-Description": "Mirror unit deck 1",
  "XYStage-BuildName": "TIGER_COMM",
  "Andor-BaselineClamp": "Enabled",
  "AOTF-Description": "AA AOTF Shutter Controller driver adapter",
  "AOTF-State": "0",
  "Andor-CountConvert": "Counts",
  "XYStage-Speed-S": "5.7459",
  "ROI": "0-0-512-512",
  "Andor-SpuriousNoiseFilterThreshold": "0.0000",
  "COM5-AnswerTimeout": "500.0000",
  "COM5-StopBits": "1",
  "Andor-Region of Interest": "Full Image",
  "XYStage-Error-E(nm)": "400.0000",
  "XYStage-StepSizeX_um": "0.0100",
  "CSUX-Hub-Name": "CSUX-Hub",
  "Andor-Advanced | Snap Image Timing Mode": "Delay for Exposure",
  "SlicePosition": 5928.6,
  "Andor-CoolerMode": "Fan off at shutdown",
  "Exposure-ms": 200,
  "Olympus IX83-Name": "Olympus IX83",
  "XYStage-Acceleration-AC(ms)": "100",
  "CSUX-DriveSpeed-AutoAdjust": "0.0000",
  "Wheel-A-Busy": "0",
  "Andor-Pre-Amp-Gain": "5x",
  "XYStage-Name": "XYStage",
  "Andor-Shutter Closing Time": "20",
  "CSUX-Hub-Port": "COM4",
  "EpiShutter 2-Description": "Epi shutter, deck 2",
  "Andor-EMSwitch": "On",
  "AxisPositions": null,
  "COM5-BaudRate": "9600",
  "Andor-1. Camera Information : | Type | Model | Serial No. |": "| iXon | DU897_BV | 8562 |",
  "XYStage-Port": "COM8",
  "COM5-Verbose": "1",
  "Wheel-A-1-Label": "Filter-0",
  "XYStage-SerialCommand": "",
  "CSUX-Hub-Description": "Yokogawa CSUX hub",
  "COM8-DelayBetweenCharsMs": "0.0000",
  "Condenser turret-Label": "5-IX2-DIC100",
  "AutofocusDrive-Name": "AutofocusDrive",
  "Wheel-A-Label": "Filter-3",
  "COM3-AnswerTimeout": "500.0000",
  "Andor-KeepCleanTime": "3.5676",
  "Dichroic 2-State": "2",
  "COM8-AnswerTimeout": "500.0000",
  "Andor-Camera": "| iXon | DU897_BV | 8562 |",
  "COM3-Handshaking": "Off",
  "Andor-Gain": "330",
  "Wheel-A-1-Name": "Wheel-A",
  "UUID": "30a724b4-9207-498a-aaaa-f7102535ebbc",
  "Wheel-A-1-Port": "COM5",
  "TransmittedIllumination 1-Name": "TransmittedIllumination 1",
  "Core-Camera": "Andor",
  "Core-SLM": "",
  "EpiShutter 1-Name": "EpiShutter 1",
  "Wheel-A-Name": "Wheel-A",
  "Andor-CountConvertWavelength": "0.0000",
  "FocusDrive-MaxSpeed": "3000",
  "Andor-Shutter TTL Value": "High to Open",
  "Wheel-A-Port": "COM5",
  "Core-ChannelGroup": "Illumination",
  "PositionIndex": 0,
  "WaitInterval": 0,
  "Light Path-Label": "1-LeftPort",
  "AOTF-Power (% of max)": "19.5000",
  "PixelSizeUm": 0,
  "CSUX-DriveSpeed-Run": "On",
  "EpiShutter 1-Description": "Epi shutter, deck 1",
  "XYStage-CompileDate": "Jan 14 2014:14:28:31",
  "Andor-Shutter Opening Time": "20",
  "Summary": {
    "Slices": 65,
    "InitialPositionList": null,
    "Interval_ms": 0,
    "UUID": "1b7a3f1a-530d-4b5c-a5a6-a30bb41f7382",
    "UserName": "dell",
    "Depth": 2,
    "PixelType": "GRAY16",
    "Time": "2021-05-10 13:25:33 +0800",
    "Date": "2021-05-10",
    "z-step_um": 0.5,
    "MetadataVersion": 10,
    "PositionIndex": 0,
    "SlicesFirst": true,
    "ChContrastMin": [0],
    "Width": 512,
    "PixelAspect": 1,
    "MicroManagerVersion": "1.4.19",
    "ROI": [
      0,
      0,
      512,
      512
    ],
    "ChNames": ["Confocal-488-Acq"],
    "IJType": 1,
    "GridRow": 0,
    "Comment": "",
    "Height": 512,
    "GridColumn": 0,
    "Prefix": "20210510 osm-3 G444E-gfp F1-8_1",
    "PixelSize_um": 0,
    "Frames": 1,
    "BitDepth": 14,
    "KeepShutterOpenChannels": true,
    "Source": "Micro-Manager",
    "Channels": 1,
    "ComputerName": "T3600-IX83",
    "CustomIntervals_ms": [],
    "KeepShutterOpenSlices": true,
    "ChColors": [-13369549],
    "TimeFirst": false,
    "ChContrastMax": [65536],
    "Positions": 1,
    "Directory": "Y:\\XC\\20210510 osm-3 G444E-gfp"
  },
  "Source": "Andor",
  "XYStage-OverShoot(um)": "0.0000",
  "XYStage-Wait_Cycles": "0",
  "COM4-StopBits": "1",
  "FocusDrive-AccelerationTime": "60",
  "Andor-Binning": "1",
  "Andor-FrameTransfer Help": "Should only turn on FrameTransfer if using Burst or Live mode.",
  "COM4-DataBits": "8",
  "COM3-DataBits": "8",
  "XYStage-MotorOnOff": "On",
  "Andor-SpuriousNoiseFilter": "None",
  "Condenser turret-Name": "Condenser turret",
  "Andor-Shutter": "Open",
  "Andor-OptAcquireMode": "",
  "Dichroic 1-Label": "5-MDICT",
  "COM5-DataBits": "8",
  "Binning": "1",
  "Andor-ReadoutTime": "32.0324",
  "Dichroic 2-Name": "Dichroic 2",
  "Andor-Description": "Andor camera adapter",
  "Wheel-A-Speed": "3",
  "COM4-DelayBetweenCharsMs": "0.0000",
  "COM5-Parity": "None",
  "Andor-Advanced | Snap Image Additional Delay (ms)": "0",
  "Light Path-Description": "Switches light between camera and eyepiece.",
  "Andor-Exposure": "200.00",
  "COM5-Description": "Serial port driver (boost:asio)",
  "Polarizer-Name": "Polarizer",
  "Andor-TransposeCorrection": "0",
  "DiaShutter-State": "0",
  "COM4-Description": "Serial port driver (boost:asio)",
  "COM3-Description": "Serial port driver (boost:asio)",
  "COM8-Verbose": "1",
  "COM3-Parity": "None",
  "CSUX-DriveSpeed-Description": "CSUX Drive Speed",
  "Andor-VerticalSpeed": "3.30",
  "XYStage-TransposeMirrorY": "0",
  "Polarizer-Description": "Polarizer in/out device",
  "XPositionUm": -12373.9,
  "XYStage-TransposeMirrorX": "0",
  "AOTF-Channel": "2",
  "Wheel-A-1-ClosedPosition": "",
  "FileName": "img_000000000_Confocal-488-Acq_000.tif",
  "Andor-CCDTemperature": "-68",
  "Core-Galvo": "",
  "Position": "Default",
  "COM8-BaudRate": "115200",
  "Andor-VerticalClockVoltage": "Normal",
  "Condenser turret-State": "4",
  "COM8-Handshaking": "Off",
  "Wheel-A-1-Speed": "3",
  "EpiShutter 2-State": "0",
  "CameraChannelIndex": 0,
  "SliceIndex": 0,
  "ZPositionUm": 5928.6,
  "Polarizer-Label": "1-Out",
  "DiaShutter-Description": "Dia shutter",
  "Core-Focus": "FocusDrive",
  "Andor-ReadoutMode": "10.000 MHz",
  "Channel": "Confocal-488-Acq",
  "TransmittedIllumination 1-Brightness": "130",
  "AutofocusDrive-Description": "Olympus IX83 ZDC offset drive",
  "XYStage-SerialResponse": "",
  "CSUX-Shutter-Name": "CSUX-Shutter",
  "COM5-Name": "COM5",
  "FrameIndex": 0,
  "Dichroic 1-State": "4",
  "XYStage-Version": "v1.91",
  "Polarizer-State": "0",
  "AOTF-Name": "AAAOTF",
  "XYStage-Backlash-B": "0.0400",
  "COM8-Name": "COM8",
  "Andor-ActualInterval-ms": "235.60",
  "Andor-PixelType": "16bit",
  "Camera": "",
  "Wheel-A-1-Delay_ms": "0.0000",
  "FocusDrive-InitialSpeed": "700",
  "COM4-Parity": "None",
  "Core-ImageProcessor": "",
  "Wheel-A-ClosedPosition": "",
  "CSUX-Shutter-Description": "CSUX Shutter",
  "Andor-Output_Amplifier": "Electron Multiplying",
  "XYStage-StepSizeY_um": "0.0100",
  "Dichroic 2-Description": "Mirror unit deck 2",
  "Core-AutoShutter": "1",
  "AOTF-Port": "COM3",
  "NextFrame": 0,
  "Core-XYStage": "XYStage",
  "Wheel-A-1-State": "0",
  "COM8-Parity": "None",
  "Wheel-A-1-Description": "Sutter Lambda filter wheel adapter",
  "Time": "2021-05-10 13:25:33 +0800",
  "COM4-Name": "COM4",
  "EpiShutter 1-State": "0",
  "Andor-Isolated Crop Mode": "Off",
  "COM4-BaudRate": "115200",
  "Andor-CCDTemperatureSetPoint": "-70",
  "Core-AutoFocus": "Autofocus",
  "Autofocus-Name": "Autofocus",
  "CSUX-Shutter-State": "Open",
  "Olympus IX83-FrontPanel": "1",
  "BitDepth": 14,
  "Slice": 0,
  "XYStage-JoyStick Slow Speed": "5",
  "COM4-Verbose": "1",
  "FocusDrive-Description": "Olympus IX83 Z drive",
  "Olympus IX83-TouchPanel": "1",
  "ChannelIndex": 0,
  "EpiShutter 2-Name": "EpiShutter 2",
  "Core-Shutter": "AOTF",
  "Wheel-A-State": "3",
  "Core-TimeoutMs": "5000",
  "XYStage-JoyStick Fast Speed": "60",
  "XYStage-Maximum Speed (Do Not Change)": "7.5000",
  "ElapsedTime-ms": 857,
  "Wheel-A-Description": "Sutter Lambda filter wheel adapter",
  "Frame": 0,
  "Width": 512,
  "Dichroic 2-Label": "3-NONE",
  "Condenser turret-Description": "Rotating condenser turret",
  "COM5-Handshaking": "Off",
  "COM3-StopBits": "1",
  "PositionName": null,
  "Height": 512,
  "Andor-TransposeMirrorX": "0",
  "Light Path-Name": "Light Path",
  "COM3-Verbose": "1",
  "Andor-TransposeMirrorY": "0",
  "Wheel-A-Delay_ms": "0.0000",
  "COM8-DataBits": "8",
  "Autofocus-UpperLimit": "10500",
  "COM3-Name": "COM3",
  "Autofocus-Description": "Olympus IX83 ZDC",
  "Wheel-A-1-Busy": "0",
  "Autofocus-LowerLimit": "0",
  "COM5-DelayBetweenCharsMs": "0.0000",
  "CSUX-DriveSpeed-Name": "CSUX-DriveSpeed",
  "XYStage-Description": "ASI XY stage driver adapter",
  "COM4-Handshaking": "Off",
  "Andor-FrameTransfer": "Off",
  "COM3-DelayBetweenCharsMs": "0.0000",
  "PixelType": "GRAY16",
  "Andor-TransposeXY": "0",
  "AOTF-Maximum intensity (dB)": "1900",
  "COM4-AnswerTimeout": "500.0000",
  "COM8-StopBits": "1",
  "Andor-CCDTemperature Help": "Wait for temperature to stabilize before acquisition.",
  "YPositionUm": 5535.400000000001,
  "Light Path-State": "0",
  "Andor-TimeOut": "10000",
  "Andor-Trigger": "Software",
  "Dichroic 1-Name": "Dichroic 1",
  "FocusDrive-Name": "FocusDrive",
  "COM8-Description": "Serial port driver (boost:asio)",
  "XYStage-JoyStick Reverse": "Off",
  "COM3-BaudRate": "57600",
  "DiaShutter-Name": "DiaShutter",
  "XYStage-OnlySendSerialCommandOnChange": "Yes",
  "Olympus IX83-Description": "Olympus IX83,BX83 Microscopes",
  "Andor-OptAcquireMode Description": "",
  "XYStage-FinishError-PCROS(nm)": "24.0000"
},
"FrameKey-0-0-1": {
  "CSUX-DriveSpeed-State": "3780",
  "Core-Initialize": "1",
  "TransmittedIllumination 1-Description": "DIA High Intensity White LED 1",
  "Andor-FanMode": "Full",
  "Andor-SpuriousNoiseFilterDescription": "Spurious Noise Filter is Off",
  "Dichroic 1-Description": "Mirror unit deck 1",
  "XYStage-BuildName": "TIGER_COMM",
  "Andor-BaselineClamp": "Enabled",
  "AOTF-Description": "AA AOTF Shutter Controller driver adapter",
  "AOTF-State": "1",
  "Andor-CountConvert": "Counts",
  "XYStage-Speed-S": "5.7459",
  "ROI": "0-0-512-512",
  "Andor-SpuriousNoiseFilterThreshold": "0.0000",
  "COM5-AnswerTimeout": "500.0000",
  "COM5-StopBits": "1",
  "Andor-Region of Interest": "Full Image",
  "XYStage-Error-E(nm)": "400.0000",
  "XYStage-StepSizeX_um": "0.0100",
  "CSUX-Hub-Name": "CSUX-Hub",
  "Andor-Advanced | Snap Image Timing Mode": "Delay for Exposure",
  "SlicePosition": 5929.1,
  "Andor-CoolerMode": "Fan off at shutdown",
  "Exposure-ms": 200,
  "Olympus IX83-Name": "Olympus IX83",
  "XYStage-Acceleration-AC(ms)": "100",
  "CSUX-DriveSpeed-AutoAdjust": "0.0000",
  "Wheel-A-Busy": "0",
  "Andor-Pre-Amp-Gain": "5x",
  "XYStage-Name": "XYStage",
  "Andor-Shutter Closing Time": "20",
  "CSUX-Hub-Port": "COM4",
  "EpiShutter 2-Description": "Epi shutter, deck 2",
  "Andor-EMSwitch": "On",
  "AxisPositions": null,
  "COM5-BaudRate": "9600",
  "Andor-1. Camera Information : | Type | Model | Serial No. |": "| iXon | DU897_BV | 8562 |",
  "XYStage-Port": "COM8",
  "COM5-Verbose": "1",
  "Wheel-A-1-Label": "Filter-0",
  "XYStage-SerialCommand": "",
  "CSUX-Hub-Description": "Yokogawa CSUX hub",
  "COM8-DelayBetweenCharsMs": "0.0000",
  "Condenser turret-Label": "5-IX2-DIC100",
  "AutofocusDrive-Name": "AutofocusDrive",
  "Wheel-A-Label": "Filter-3",
  "COM3-AnswerTimeout": "500.0000",
  "Andor-KeepCleanTime": "3.5676",
  "Dichroic 2-State": "2",
  "COM8-AnswerTimeout": "500.0000",
  "Andor-Camera": "| iXon | DU897_BV | 8562 |",
  "COM3-Handshaking": "Off",
  "Andor-Gain": "330",
  "Wheel-A-1-Name": "Wheel-A",
  "UUID": "674d5211-255a-4fd3-b94c-f8e53be3a3f5",
  "Wheel-A-1-Port": "COM5",
  "TransmittedIllumination 1-Name": "TransmittedIllumination 1",
  "Core-Camera": "Andor",
  "Core-SLM": "",
  "EpiShutter 1-Name": "EpiShutter 1",
  "Wheel-A-Name": "Wheel-A",
  "Andor-CountConvertWavelength": "0.0000",
  "FocusDrive-MaxSpeed": "3000",
  "Andor-Shutter TTL Value": "High to Open",
  "Wheel-A-Port": "COM5",
  "Core-ChannelGroup": "Illumination",
  "PositionIndex": 0,
  "WaitInterval": null,
  "Light Path-Label": "1-LeftPort",
  "AOTF-Power (% of max)": "19.5000",
  "PixelSizeUm": 0,
  "CSUX-DriveSpeed-Run": "On",
  "EpiShutter 1-Description": "Epi shutter, deck 1",
  "XYStage-CompileDate": "Jan 14 2014:14:28:31",
  "Andor-Shutter Opening Time": "20",
  "Summary": {
    "Slices": 65,
    "InitialPositionList": null,
    "Interval_ms": 0,
    "UUID": "1b7a3f1a-530d-4b5c-a5a6-a30bb41f7382",
    "UserName": "dell",
    "Depth": 2,
    "PixelType": "GRAY16",
    "Time": "2021-05-10 13:25:33 +0800",
    "Date": "2021-05-10",
    "z-step_um": 0.5,
    "MetadataVersion": 10,
    "PositionIndex": 0,
    "SlicesFirst": true,
    "ChContrastMin": [0],
    "Width": 512,
    "PixelAspect": 1,
    "MicroManagerVersion": "1.4.19",
    "ROI": [
      0,
      0,
      512,
      512
    ],
    "ChNames": ["Confocal-488-Acq"],
    "IJType": 1,
    "GridRow": 0,
    "Comment": "",
    "Height": 512,
    "GridColumn": 0,
    "Prefix": "20210510 osm-3 G444E-gfp F1-8_1",
    "PixelSize_um": 0,
    "Frames": 1,
    "BitDepth": 14,
    "KeepShutterOpenChannels": true,
    "Source": "Micro-Manager",
    "Channels": 1,
    "ComputerName": "T3600-IX83",
    "CustomIntervals_ms": [],
    "KeepShutterOpenSlices": true,
    "ChColors": [-13369549],
    "TimeFirst": false,
    "ChContrastMax": [65536],
    "Positions": 1,
    "Directory": "Y:\\XC\\20210510 osm-3 G444E-gfp"
  },
  "Source": "Andor",
  "XYStage-OverShoot(um)": "0.0000",
  "XYStage-Wait_Cycles": "0",
  "COM4-StopBits": "1",
  "FocusDrive-AccelerationTime": "60",
  "Andor-Binning": "1",
  "Andor-FrameTransfer Help": "Should only turn on FrameTransfer if using Burst or Live mode.",
  "COM4-DataBits": "8",
  "COM3-DataBits": "8",
  "XYStage-MotorOnOff": "On",
  "Andor-SpuriousNoiseFilter": "None",
  "Condenser turret-Name": "Condenser turret",
  "Andor-Shutter": "Open",
  "Andor-OptAcquireMode": "",
  "Dichroic 1-Label": "5-MDICT",
  "COM5-DataBits": "8",
  "Binning": "1",
  "Andor-ReadoutTime": "32.0324",
  "Dichroic 2-Name": "Dichroic 2",
  "Andor-Description": "Andor camera adapter",
  "Wheel-A-Speed": "3",
  "COM4-DelayBetweenCharsMs": "0.0000",
  "COM5-Parity": "None",
  "Andor-Advanced | Snap Image Additional Delay (ms)": "0",
  "Light Path-Description": "Switches light between camera and eyepiece.",
  "Andor-Exposure": "200.00",
  "COM5-Description": "Serial port driver (boost:asio)",
  "Polarizer-Name": "Polarizer",
  "Andor-TransposeCorrection": "0",
  "DiaShutter-State": "0",
  "COM4-Description": "Serial port driver (boost:asio)",
  "COM3-Description": "Serial port driver (boost:asio)",
  "COM8-Verbose": "1",
  "COM3-Parity": "None",
  "CSUX-DriveSpeed-Description": "CSUX Drive Speed",
  "Andor-VerticalSpeed": "3.30",
  "XYStage-TransposeMirrorY": "0",
  "Polarizer-Description": "Polarizer in/out device",
  "XPositionUm": -12373.9,
  "XYStage-TransposeMirrorX": "0",
  "AOTF-Channel": "2",
  "Wheel-A-1-ClosedPosition": "",
  "FileName": "img_000000000_Confocal-488-Acq_001.tif",
  "Andor-CCDTemperature": "-68",
  "Core-Galvo": "",
  "Position": "Default",
  "COM8-BaudRate": "115200",
  "Andor-VerticalClockVoltage": "Normal",
  "Condenser turret-State": "4",
  "COM8-Handshaking": "Off",
  "Wheel-A-1-Speed": "3",
  "EpiShutter 2-State": "0",
  "CameraChannelIndex": 0,
  "SliceIndex": 1,
  "ZPositionUm": 5929.1,
  "Polarizer-Label": "1-Out",
  "DiaShutter-Description": "Dia shutter",
  "Core-Focus": "FocusDrive",
  "Andor-ReadoutMode": "10.000 MHz",
  "Channel": "Confocal-488-Acq",
  "TransmittedIllumination 1-Brightness": "130",
  "AutofocusDrive-Description": "Olympus IX83 ZDC offset drive",
  "XYStage-SerialResponse": "",
  "CSUX-Shutter-Name": "CSUX-Shutter",
  "COM5-Name": "COM5",
  "FrameIndex": 0,
  "Dichroic 1-State": "4",
  "XYStage-Version": "v1.91",
  "Polarizer-State": "0",
  "AOTF-Name": "AAAOTF",
  "XYStage-Backlash-B": "0.0400",
  "COM8-Name": "COM8",
  "Andor-ActualInterval-ms": "235.60",
  "Andor-PixelType": "16bit",
  "Camera": "",
  "Wheel-A-1-Delay_ms": "0.0000",
  "FocusDrive-InitialSpeed": "700",
  "COM4-Parity": "None",
  "Core-ImageProcessor": "",
  "Wheel-A-ClosedPosition": "",
  "CSUX-Shutter-Description": "CSUX Shutter",
  "Andor-Output_Amplifier": "Electron Multiplying",
  "XYStage-StepSizeY_um": "0.0100",
  "Dichroic 2-Description": "Mirror unit deck 2",
  "Core-AutoShutter": "1",
  "AOTF-Port": "COM3",
  "NextFrame": 0,
  "Core-XYStage": "XYStage",
  "Wheel-A-1-State": "0",
  "COM8-Parity": "None",
  "Wheel-A-1-Description": "Sutter Lambda filter wheel adapter",
  "Time": "2021-05-10 13:25:33 +0800",
  "COM4-Name": "COM4",
  "EpiShutter 1-State": "0",
  "Andor-Isolated Crop Mode": "Off",
  "COM4-BaudRate": "115200",
  "Andor-CCDTemperatureSetPoint": "-70",
  "Core-AutoFocus": "Autofocus",
  "Autofocus-Name": "Autofocus",
  "CSUX-Shutter-State": "Open",
  "Olympus IX83-FrontPanel": "1",
  "BitDepth": 14,
  "Slice": 1,
  "XYStage-JoyStick Slow Speed": "5",
  "COM4-Verbose": "1",
  "FocusDrive-Description": "Olympus IX83 Z drive",
  "Olympus IX83-TouchPanel": "1",
  "ChannelIndex": 0,
  "EpiShutter 2-Name": "EpiShutter 2",
  "Core-Shutter": "AOTF",
  "Wheel-A-State": "3",
  "Core-TimeoutMs": "5000",
  "XYStage-JoyStick Fast Speed": "60",
  "XYStage-Maximum Speed (Do Not Change)": "7.5000",
  "ElapsedTime-ms": 1298,
  "Wheel-A-Description": "Sutter Lambda filter wheel adapter",
  "Frame": 0,
  "Width": 512,
  "Dichroic 2-Label": "3-NONE",
  "Condenser turret-Description": "Rotating condenser turret",
  "COM5-Handshaking": "Off",
  "COM3-StopBits": "1",
  "PositionName": null,
  "Height": 512,
  "Andor-TransposeMirrorX": "0",
  "Light Path-Name": "Light Path",
  "COM3-Verbose": "1",
  "Andor-TransposeMirrorY": "0",
  "Wheel-A-Delay_ms": "0.0000",
  "COM8-DataBits": "8",
  "Autofocus-UpperLimit": "10500",
  "COM3-Name": "COM3",
  "Autofocus-Description": "Olympus IX83 ZDC",
  "Wheel-A-1-Busy": "0",
  "Autofocus-LowerLimit": "0",
  "COM5-DelayBetweenCharsMs": "0.0000",
  "CSUX-DriveSpeed-Name": "CSUX-DriveSpeed",
  "XYStage-Description": "ASI XY stage driver adapter",
  "COM4-Handshaking": "Off",
  "Andor-FrameTransfer": "Off",
  "COM3-DelayBetweenCharsMs": "0.0000",
  "PixelType": "GRAY16",
  "Andor-TransposeXY": "0",
  "AOTF-Maximum intensity (dB)": "1900",
  "COM4-AnswerTimeout": "500.0000",
  "COM8-StopBits": "1",
  "Andor-CCDTemperature Help": "Wait for temperature to stabilize before acquisition.",
  "YPositionUm": 5535.400000000001,
  "Light Path-State": "0",
  "Andor-TimeOut": "10000",
  "Andor-Trigger": "Software",
  "Dichroic 1-Name": "Dichroic 1",
  "FocusDrive-Name": "FocusDrive",
  "COM8-Description": "Serial port driver (boost:asio)",
  "XYStage-JoyStick Reverse": "Off",
  "COM3-BaudRate": "57600",
  "DiaShutter-Name": "DiaShutter",
  "XYStage-OnlySendSerialCommandOnChange": "Yes",
  "Olympus IX83-Description": "Olympus IX83,BX83 Microscopes",
  "Andor-OptAcquireMode Description": "",
  "XYStage-FinishError-PCROS(nm)": "24.0000"
},
"FrameKey-0-0-2": {
  "CSUX-DriveSpeed-State": "3780",
  "Core-Initialize": "1",
  "TransmittedIllumination 1-Description": "DIA High Intensity White LED 1",
  "Andor-FanMode": "Full",
  "Andor-SpuriousNoiseFilterDescription": "Spurious Noise Filter is Off",
  "Dichroic 1-Description": "Mirror unit deck 1",
  "XYStage-BuildName": "TIGER_COMM",
  "Andor-BaselineClamp": "Enabled",
  "AOTF-Description": "AA AOTF Shutter Controller driver adapter",
  "AOTF-State": "1",
  "Andor-CountConvert": "Counts",
  "XYStage-Speed-S": "5.7459",
  "ROI": "0-0-512-512",
  "Andor-SpuriousNoiseFilterThreshold": "0.0000",
  "COM5-AnswerTimeout": "500.0000",
  "COM5-StopBits": "1",
  "Andor-Region of Interest": "Full Image",
  "XYStage-Error-E(nm)": "400.0000",
  "XYStage-StepSizeX_um": "0.0100",
  "CSUX-Hub-Name": "CSUX-Hub",
  "Andor-Advanced | Snap Image Timing Mode": "Delay for Exposure",
  "SlicePosition": 5929.6,
  "Andor-CoolerMode": "Fan off at shutdown",
  "Exposure-ms": 200,
  "Olympus IX83-Name": "Olympus IX83",
  "XYStage-Acceleration-AC(ms)": "100",
  "CSUX-DriveSpeed-AutoAdjust": "0.0000",
  "Wheel-A-Busy": "0",
  "Andor-Pre-Amp-Gain": "5x",
  "XYStage-Name": "XYStage",
  "Andor-Shutter Closing Time": "20",
  "CSUX-Hub-Port": "COM4",
  "EpiShutter 2-Description": "Epi shutter, deck 2",
  "Andor-EMSwitch": "On",
  "AxisPositions": null,
  "COM5-BaudRate": "9600",
  "Andor-1. Camera Information : | Type | Model | Serial No. |": "| iXon | DU897_BV | 8562 |",
  "XYStage-Port": "COM8",
  "COM5-Verbose": "1",
  "Wheel-A-1-Label": "Filter-0",
  "XYStage-SerialCommand": "",
  "CSUX-Hub-Description": "Yokogawa CSUX hub",
  "COM8-DelayBetweenCharsMs": "0.0000",
  "Condenser turret-Label": "5-IX2-DIC100",
  "AutofocusDrive-Name": "AutofocusDrive",
  "Wheel-A-Label": "Filter-3",
  "COM3-AnswerTimeout": "500.0000",
  "Andor-KeepCleanTime": "3.5676",
  "Dichroic 2-State": "2",
  "COM8-AnswerTimeout": "500.0000",
  "Andor-Camera": "| iXon | DU897_BV | 8562 |",
  "COM3-Handshaking": "Off",
  "Andor-Gain": "330",
  "Wheel-A-1-Name": "Wheel-A",
  "UUID": "0c3d9d55-5592-45ff-a966-d5c4f7406e4f",
  "Wheel-A-1-Port": "COM5",
  "TransmittedIllumination 1-Name": "TransmittedIllumination 1",
  "Core-Camera": "Andor",
  "Core-SLM": "",
  "EpiShutter 1-Name": "EpiShutter 1",
  "Wheel-A-Name": "Wheel-A",
  "Andor-CountConvertWavelength": "0.0000",
  "FocusDrive-MaxSpeed": "3000",
  "Andor-Shutter TTL Value": "High to Open",
  "Wheel-A-Port": "COM5",
  "Core-ChannelGroup": "Illumination",
  "PositionIndex": 0,
  "WaitInterval": null,
  "Light Path-Label": "1-LeftPort",
  "AOTF-Power (% of max)": "19.5000",
  "PixelSizeUm": 0,
  "CSUX-DriveSpeed-Run": "On",
  "EpiShutter 1-Description": "Epi shutter, deck 1",
  "XYStage-CompileDate": "Jan 14 2014:14:28:31",
  "Andor-Shutter Opening Time": "20",
  "Summary": {
    "Slices": 65,
    "InitialPositionList": null,
    "Interval_ms": 0,
    "UUID": "1b7a3f1a-530d-4b5c-a5a6-a30bb41f7382",
    "UserName": "dell",
    "Depth": 2,
    "PixelType": "GRAY16",
    "Time": "2021-05-10 13:25:33 +0800",
    "Date": "2021-05-10",
    "z-step_um": 0.5,
    "MetadataVersion": 10,
    "PositionIndex": 0,
    "SlicesFirst": true,
    "ChContrastMin": [0],
    "Width": 512,
    "PixelAspect": 1,
    "MicroManagerVersion": "1.4.19",
    "ROI": [
      0,
      0,
      512,
      512
    ],
    "ChNames": ["Confocal-488-Acq"],
    "IJType": 1,
    "GridRow": 0,
    "Comment": "",
    "Height": 512,
    "GridColumn": 0,
    "Prefix": "20210510 osm-3 G444E-gfp F1-8_1",
    "PixelSize_um": 0,
    "Frames": 1,
    "BitDepth": 14,
    "KeepShutterOpenChannels": true,
    "Source": "Micro-Manager",
    "Channels": 1,
    "ComputerName": "T3600-IX83",
    "CustomIntervals_ms": [],
    "KeepShutterOpenSlices": true,
    "ChColors": [-13369549],
    "TimeFirst": false,
    "ChContrastMax": [65536],
    "Positions": 1,
    "Directory": "Y:\\XC\\20210510 osm-3 G444E-gfp"
  },
  "Source": "Andor",
  "XYStage-OverShoot(um)": "0.0000",
  "XYStage-Wait_Cycles": "0",
  "COM4-StopBits": "1",
  "FocusDrive-AccelerationTime": "60",
  "Andor-Binning": "1",
  "Andor-FrameTransfer Help": "Should only turn on FrameTransfer if using Burst or Live mode.",
  "COM4-DataBits": "8",
  "COM3-DataBits": "8",
  "XYStage-MotorOnOff": "On",
  "Andor-SpuriousNoiseFilter": "None",
  "Condenser turret-Name": "Condenser turret",
  "Andor-Shutter": "Open",
  "Andor-OptAcquireMode": "",
  "Dichroic 1-Label": "5-MDICT",
  "COM5-DataBits": "8",
  "Binning": "1",
  "Andor-ReadoutTime": "32.0324",
  "Dichroic 2-Name": "Dichroic 2",
  "Andor-Description": "Andor camera adapter",
  "Wheel-A-Speed": "3",
  "COM4-DelayBetweenCharsMs": "0.0000",
  "COM5-Parity": "None",
  "Andor-Advanced | Snap Image Additional Delay (ms)": "0",
  "Light Path-Description": "Switches light between camera and eyepiece.",
  "Andor-Exposure": "200.00",
  "COM5-Description": "Serial port driver (boost:asio)",
  "Polarizer-Name": "Polarizer",
  "Andor-TransposeCorrection": "0",
  "DiaShutter-State": "0",
  "COM4-Description": "Serial port driver (boost:asio)",
  "COM3-Description": "Serial port driver (boost:asio)",
  "COM8-Verbose": "1",
  "COM3-Parity": "None",
  "CSUX-DriveSpeed-Description": "CSUX Drive Speed",
  "Andor-VerticalSpeed": "3.30",
  "XYStage-TransposeMirrorY": "0",
  "Polarizer-Description": "Polarizer in/out device",
  "XPositionUm": -12373.9,
  "XYStage-TransposeMirrorX": "0",
  "AOTF-Channel": "2",
  "Wheel-A-1-ClosedPosition": "",
  "FileName": "img_000000000_Confocal-488-Acq_002.tif",
  "Andor-CCDTemperature": "-68",
  "Core-Galvo": "",
  "Position": "Default",
  "COM8-BaudRate": "115200",
  "Andor-VerticalClockVoltage": "Normal",
  "Condenser turret-State": "4",
  "COM8-Handshaking": "Off",
  "Wheel-A-1-Speed": "3",
  "EpiShutter 2-State": "0",
  "CameraChannelIndex": 0,
  "SliceIndex": 2,
  "ZPositionUm": 5929.6,
  "Polarizer-Label": "1-Out",
  "DiaShutter-Description": "Dia shutter",
  "Core-Focus": "FocusDrive",
  "Andor-ReadoutMode": "10.000 MHz",
  "Channel": "Confocal-488-Acq",
  "TransmittedIllumination 1-Brightness": "130",
  "AutofocusDrive-Description": "Olympus IX83 ZDC offset drive",
  "XYStage-SerialResponse": "",
  "CSUX-Shutter-Name": "CSUX-Shutter",
  "COM5-Name": "COM5",
  "FrameIndex": 0,
  "Dichroic 1-State": "4",
  "XYStage-Version": "v1.91",
  "Polarizer-State": "0",
  "AOTF-Name": "AAAOTF",
  "XYStage-Backlash-B": "0.0400",
  "COM8-Name": "COM8",
  "Andor-ActualInterval-ms": "235.60",
  "Andor-PixelType": "16bit",
  "Camera": "",
  "Wheel-A-1-Delay_ms": "0.0000",
  "FocusDrive-InitialSpeed": "700",
  "COM4-Parity": "None",
  "Core-ImageProcessor": "",
  "Wheel-A-ClosedPosition": "",
  "CSUX-Shutter-Description": "CSUX Shutter",
  "Andor-Output_Amplifier": "Electron Multiplying",
  "XYStage-StepSizeY_um": "0.0100",
  "Dichroic 2-Description": "Mirror unit deck 2",
  "Core-AutoShutter": "1",
  "AOTF-Port": "COM3",
  "NextFrame": 0,
  "Core-XYStage": "XYStage",
  "Wheel-A-1-State": "0",
  "COM8-Parity": "None",
  "Wheel-A-1-Description": "Sutter Lambda filter wheel adapter",
  "Time": "2021-05-10 13:25:34 +0800",
  "COM4-Name": "COM4",
  "EpiShutter 1-State": "0",
  "Andor-Isolated Crop Mode": "Off",
  "COM4-BaudRate": "115200",
  "Andor-CCDTemperatureSetPoint": "-70",
  "Core-AutoFocus": "Autofocus",
  "Autofocus-Name": "Autofocus",
  "CSUX-Shutter-State": "Open",
  "Olympus IX83-FrontPanel": "1",
  "BitDepth": 14,
  "Slice": 2,
  "XYStage-JoyStick Slow Speed": "5",
  "COM4-Verbose": "1",
  "FocusDrive-Description": "Olympus IX83 Z drive",
  "Olympus IX83-TouchPanel": "1",
  "ChannelIndex": 0,
  "EpiShutter 2-Name": "EpiShutter 2",
  "Core-Shutter": "AOTF",
  "Wheel-A-State": "3",
  "Core-TimeoutMs": "5000",
  "XYStage-JoyStick Fast Speed": "60",
  "XYStage-Maximum Speed (Do Not Change)": "7.5000",
  "ElapsedTime-ms": 1709,
  "Wheel-A-Description": "Sutter Lambda filter wheel adapter",
  "Frame": 0,
  "Width": 512,
  "Dichroic 2-Label": "3-NONE",
  "Condenser turret-Description": "Rotating condenser turret",
  "COM5-Handshaking": "Off",
  "COM3-StopBits": "1",
  "PositionName": null,
  "Height": 512,
  "Andor-TransposeMirrorX": "0",
  "Light Path-Name": "Light Path",
  "COM3-Verbose": "1",
  "Andor-TransposeMirrorY": "0",
  "Wheel-A-Delay_ms": "0.0000",
  "COM8-DataBits": "8",
  "Autofocus-UpperLimit": "10500",
  "COM3-Name": "COM3",
  "Autofocus-Description": "Olympus IX83 ZDC",
  "Wheel-A-1-Busy": "0",
  "Autofocus-LowerLimit": "0",
  "COM5-DelayBetweenCharsMs": "0.0000",
  "CSUX-DriveSpeed-Name": "CSUX-DriveSpeed",
  "XYStage-Description": "ASI XY stage driver adapter",
  "COM4-Handshaking": "Off",
  "Andor-FrameTransfer": "Off",
  "COM3-DelayBetweenCharsMs": "0.0000",
  "PixelType": "GRAY16",
  "Andor-TransposeXY": "0",
  "AOTF-Maximum intensity (dB)": "1900",
  "COM4-AnswerTimeout": "500.0000",
  "COM8-StopBits": "1",
  "Andor-CCDTemperature Help": "Wait for temperature to stabilize before acquisition.",
  "YPositionUm": 5535.400000000001,
  "Light Path-State": "0",
  "Andor-TimeOut": "10000",
  "Andor-Trigger": "Software",
  "Dichroic 1-Name": "Dichroic 1",
  "FocusDrive-Name": "FocusDrive",
  "COM8-Description": "Serial port driver (boost:asio)",
  "XYStage-JoyStick Reverse": "Off",
  "COM3-BaudRate": "57600",
  "DiaShutter-Name": "DiaShutter",
  "XYStage-OnlySendSerialCommandOnChange": "Yes",
  "Olympus IX83-Description": "Olympus IX83,BX83 Microscopes",
  "Andor-OptAcquireMode Description": "",
  "XYStage-FinishError-PCROS(nm)": "24.0000"
},
"FrameKey-0-0-3": {
  "CSUX-DriveSpeed-State": "3780",
  "Core-Initialize": "1",
  "TransmittedIllumination 1-Description": "DIA High Intensity White LED 1",
  "Andor-FanMode": "Full",
  "Andor-SpuriousNoiseFilterDescription": "Spurious Noise Filter is Off",
  "Dichroic 1-Description": "Mirror unit deck 1",
  "XYStage-BuildName": "TIGER_COMM",
  "Andor-BaselineClamp": "Enabled",
  "AOTF-Description": "AA AOTF Shutter Controller driver adapter",
  "AOTF-State": "1",
  "Andor-CountConvert": "Counts",
  "XYStage-Speed-S": "5.7459",
  "ROI": "0-0-512-512",
  "Andor-SpuriousNoiseFilterThreshold": "0.0000",
  "COM5-AnswerTimeout": "500.0000",
  "COM5-StopBits": "1",
  "Andor-Region of Interest": "Full Image",
  "XYStage-Error-E(nm)": "400.0000",
  "XYStage-StepSizeX_um": "0.0100",
  "CSUX-Hub-Name": "CSUX-Hub",
  "Andor-Advanced | Snap Image Timing Mode": "Delay for Exposure",
  "SlicePosition": 5930.1,
  "Andor-CoolerMode": "Fan off at shutdown",
  "Exposure-ms": 200,
  "Olympus IX83-Name": "Olympus IX83",
  "XYStage-Acceleration-AC(ms)": "100",
  "CSUX-DriveSpeed-AutoAdjust": "0.0000",
  "Wheel-A-Busy": "0",
  "Andor-Pre-Amp-Gain": "5x",
  "XYStage-Name": "XYStage",
  "Andor-Shutter Closing Time": "20",
  "CSUX-Hub-Port": "COM4",
  "EpiShutter 2-Description": "Epi shutter, deck 2",
  "Andor-EMSwitch": "On",
  "AxisPositions": null,
  "COM5-BaudRate": "9600",
  "Andor-1. Camera Information : | Type | Model | Serial No. |": "| iXon | DU897_BV | 8562 |",
  "XYStage-Port": "COM8",
  "COM5-Verbose": "1",
  "Wheel-A-1-Label": "Filter-0",
  "XYStage-SerialCommand": "",
  "CSUX-Hub-Description": "Yokogawa CSUX hub",
  "COM8-DelayBetweenCharsMs": "0.0000",
  "Condenser turret-Label": "5-IX2-DIC100",
  "AutofocusDrive-Name": "AutofocusDrive",
  "Wheel-A-Label": "Filter-3",
  "COM3-AnswerTimeout": "500.0000",
  "Andor-KeepCleanTime": "3.5676",
  "Dichroic 2-State": "2",
  "COM8-AnswerTimeout": "500.0000",
  "Andor-Camera": "| iXon | DU897_BV | 8562 |",
  "COM3-Handshaking": "Off",
  "Andor-Gain": "330",
  "Wheel-A-1-Name": "Wheel-A",
  "UUID": "b294851d-1761-452c-9432-889c743a5dc5",
  "Wheel-A-1-Port": "COM5",
  "TransmittedIllumination 1-Name": "TransmittedIllumination 1",
  "Core-Camera": "Andor",
  "Core-SLM": "",
  "EpiShutter 1-Name": "EpiShutter 1",
  "Wheel-A-Name": "Wheel-A",
  "Andor-CountConvertWavelength": "0.0000",
  "FocusDrive-MaxSpeed": "3000",
  "Andor-Shutter TTL Value": "High to Open",
  "Wheel-A-Port": "COM5",
  "Core-ChannelGroup": "Illumination",
  "PositionIndex": 0,
  "WaitInterval": null,
  "Light Path-Label": "1-LeftPort",
  "AOTF-Power (% of max)": "19.5000",
  "PixelSizeUm": 0,
  "CSUX-DriveSpeed-Run": "On",
  "EpiShutter 1-Description": "Epi shutter, deck 1",
  "XYStage-CompileDate": "Jan 14 2014:14:28:31",
  "Andor-Shutter Opening Time": "20",
  "Summary": {
    "Slices": 65,
    "InitialPositionList": null,
    "Interval_ms": 0,
    "UUID": "1b7a3f1a-530d-4b5c-a5a6-a30bb41f7382",
    "UserName": "dell",
    "Depth": 2,
    "PixelType": "GRAY16",
    "Time": "2021-05-10 13:25:33 +0800",
    "Date": "2021-05-10",
    "z-step_um": 0.5,
    "MetadataVersion": 10,
    "PositionIndex": 0,
    "SlicesFirst": true,
    "ChContrastMin": [0],
    "Width": 512,
    "PixelAspect": 1,
    "MicroManagerVersion": "1.4.19",
    "ROI": [
      0,
      0,
      512,
      512
    ],
    "ChNames": ["Confocal-488-Acq"],
    "IJType": 1,
    "GridRow": 0,
    "Comment": "",
    "Height": 512,
    "GridColumn": 0,
    "Prefix": "20210510 osm-3 G444E-gfp F1-8_1",
    "PixelSize_um": 0,
    "Frames": 1,
    "BitDepth": 14,
    "KeepShutterOpenChannels": true,
    "Source": "Micro-Manager",
    "Channels": 1,
    "ComputerName": "T3600-IX83",
    "CustomIntervals_ms": [],
    "KeepShutterOpenSlices": true,
    "ChColors": [-13369549],
    "TimeFirst": false,
    "ChContrastMax": [65536],
    "Positions": 1,
    "Directory": "Y:\\XC\\20210510 osm-3 G444E-gfp"
  },
  "Source": "Andor",
  "XYStage-OverShoot(um)": "0.0000",
  "XYStage-Wait_Cycles": "0",
  "COM4-StopBits": "1",
  "FocusDrive-AccelerationTime": "60",
  "Andor-Binning": "1",
  "Andor-FrameTransfer Help": "Should only turn on FrameTransfer if using Burst or Live mode.",
  "COM4-DataBits": "8",
  "COM3-DataBits": "8",
  "XYStage-MotorOnOff": "On",
  "Andor-SpuriousNoiseFilter": "None",
  "Condenser turret-Name": "Condenser turret",
  "Andor-Shutter": "Open",
  "Andor-OptAcquireMode": "",
  "Dichroic 1-Label": "5-MDICT",
  "COM5-DataBits": "8",
  "Binning": "1",
  "Andor-ReadoutTime": "32.0324",
  "Dichroic 2-Name": "Dichroic 2",
  "Andor-Description": "Andor camera adapter",
  "Wheel-A-Speed": "3",
  "COM4-DelayBetweenCharsMs": "0.0000",
  "COM5-Parity": "None",
  "Andor-Advanced | Snap Image Additional Delay (ms)": "0",
  "Light Path-Description": "Switches light between camera and eyepiece.",
  "Andor-Exposure": "200.00",
  "COM5-Description": "Serial port driver (boost:asio)",
  "Polarizer-Name": "Polarizer",
  "Andor-TransposeCorrection": "0",
  "DiaShutter-State": "0",
  "COM4-Description": "Serial port driver (boost:asio)",
  "COM3-Description": "Serial port driver (boost:asio)",
  "COM8-Verbose": "1",
  "COM3-Parity": "None",
  "CSUX-DriveSpeed-Description": "CSUX Drive Speed",
  "Andor-VerticalSpeed": "3.30",
  "XYStage-TransposeMirrorY": "0",
  "Polarizer-Description": "Polarizer in/out device",
  "XPositionUm": -12373.9,
  "XYStage-TransposeMirrorX": "0",
  "AOTF-Channel": "2",
  "Wheel-A-1-ClosedPosition": "",
  "FileName": "img_000000000_Confocal-488-Acq_003.tif",
  "Andor-CCDTemperature": "-68",
  "Core-Galvo": "",
  "Position": "Default",
  "COM8-BaudRate": "115200",
  "Andor-VerticalClockVoltage": "Normal",
  "Condenser turret-State": "4",
  "COM8-Handshaking": "Off",
  "Wheel-A-1-Speed": "3",
  "EpiShutter 2-State": "0",
  "CameraChannelIndex": 0,
  "SliceIndex": 3,
  "ZPositionUm": 5930.1,
  "Polarizer-Label": "1-Out",
  "DiaShutter-Description": "Dia shutter",
  "Core-Focus": "FocusDrive",
  "Andor-ReadoutMode": "10.000 MHz",
  "Channel": "Confocal-488-Acq",
  "TransmittedIllumination 1-Brightness": "130",
  "AutofocusDrive-Description": "Olympus IX83 ZDC offset drive",
  "XYStage-SerialResponse": "",
  "CSUX-Shutter-Name": "CSUX-Shutter",
  "COM5-Name": "COM5",
  "FrameIndex": 0,
  "Dichroic 1-State": "4",
  "XYStage-Version": "v1.91",
  "Polarizer-State": "0",
  "AOTF-Name": "AAAOTF",
  "XYStage-Backlash-B": "0.0400",
  "COM8-Name": "COM8",
  "Andor-ActualInterval-ms": "235.60",
  "Andor-PixelType": "16bit",
  "Camera": "",
  "Wheel-A-1-Delay_ms": "0.0000",
  "FocusDrive-InitialSpeed": "700",
  "COM4-Parity": "None",
  "Core-ImageProcessor": "",
  "Wheel-A-ClosedPosition": "",
  "CSUX-Shutter-Description": "CSUX Shutter",
  "Andor-Output_Amplifier": "Electron Multiplying",
  "XYStage-StepSizeY_um": "0.0100",
  "Dichroic 2-Description": "Mirror unit deck 2",
  "Core-AutoShutter": "1",
  "AOTF-Port": "COM3",
  "NextFrame": 0,
  "Core-XYStage": "XYStage",
  "Wheel-A-1-State": "0",
  "COM8-Parity": "None",
  "Wheel-A-1-Description": "Sutter Lambda filter wheel adapter",
  "Time": "2021-05-10 13:25:34 +0800",
  "COM4-Name": "COM4",
  "EpiShutter 1-State": "0",
  "Andor-Isolated Crop Mode": "Off",
  "COM4-BaudRate": "115200",
  "Andor-CCDTemperatureSetPoint": "-70",
  "Core-AutoFocus": "Autofocus",
  "Autofocus-Name": "Autofocus",
  "CSUX-Shutter-State": "Open",
  "Olympus IX83-FrontPanel": "1",
  "BitDepth": 14,
  "Slice": 3,
  "XYStage-JoyStick Slow Speed": "5",
  "COM4-Verbose": "1",
  "FocusDrive-Description": "Olympus IX83 Z drive",
  "Olympus IX83-TouchPanel": "1",
  "ChannelIndex": 0,
  "EpiShutter 2-Name": "EpiShutter 2",
  "Core-Shutter": "AOTF",
  "Wheel-A-State": "3",
  "Core-TimeoutMs": "5000",
  "XYStage-JoyStick Fast Speed": "60",
  "XYStage-Maximum Speed (Do Not Change)": "7.5000",
  "ElapsedTime-ms": 2112,
  "Wheel-A-Description": "Sutter Lambda filter wheel adapter",
  "Frame": 0,
  "Width": 512,
  "Dichroic 2-Label": "3-NONE",
  "Condenser turret-Description": "Rotating condenser turret",
  "COM5-Handshaking": "Off",
  "COM3-StopBits": "1",
  "PositionName": null,
  "Height": 512,
  "Andor-TransposeMirrorX": "0",
  "Light Path-Name": "Light Path",
  "COM3-Verbose": "1",
  "Andor-TransposeMirrorY": "0",
  "Wheel-A-Delay_ms": "0.0000",
  "COM8-DataBits": "8",
  "Autofocus-UpperLimit": "10500",
  "COM3-Name": "COM3",
  "Autofocus-Description": "Olympus IX83 ZDC",
  "Wheel-A-1-Busy": "0",
  "Autofocus-LowerLimit": "0",
  "COM5-DelayBetweenCharsMs": "0.0000",
  "CSUX-DriveSpeed-Name": "CSUX-DriveSpeed",
  "XYStage-Description": "ASI XY stage driver adapter",
  "COM4-Handshaking": "Off",
  "Andor-FrameTransfer": "Off",
  "COM3-DelayBetweenCharsMs": "0.0000",
  "PixelType": "GRAY16",
  "Andor-TransposeXY": "0",
  "AOTF-Maximum intensity (dB)": "1900",
  "COM4-AnswerTimeout": "500.0000",
  "COM8-StopBits": "1",
  "Andor-CCDTemperature Help": "Wait for temperature to stabilize before acquisition.",
  "YPositionUm": 5535.400000000001,
  "Light Path-State": "0",
  "Andor-TimeOut": "10000",
  "Andor-Trigger": "Software",
  "Dichroic 1-Name": "Dichroic 1",
  "FocusDrive-Name": "FocusDrive",
  "COM8-Description": "Serial port driver (boost:asio)",
  "XYStage-JoyStick Reverse": "Off",
  "COM3-BaudRate": "57600",
  "DiaShutter-Name": "DiaShutter",
  "XYStage-OnlySendSerialCommandOnChange": "Yes",
  "Olympus IX83-Description": "Olympus IX83,BX83 Microscopes",
  "Andor-OptAcquireMode Description": "",
  "XYStage-FinishError-PCROS(nm)": "24.0000"
},
"FrameKey-0-0-4": {
  "CSUX-DriveSpeed-State": "3780",
  "Core-Initialize": "1",
  "TransmittedIllumination 1-Description": "DIA High Intensity White LED 1",
  "Andor-FanMode": "Full",
  "Andor-SpuriousNoiseFilterDescription": "Spurious Noise Filter is Off",
  "Dichroic 1-Description": "Mirror unit deck 1",
  "XYStage-BuildName": "TIGER_COMM",
  "Andor-BaselineClamp": "Enabled",
  "AOTF-Description": "AA AOTF Shutter Controller driver adapter",
  "AOTF-State": "1",
  "Andor-CountConvert": "Counts",
  "XYStage-Speed-S": "5.7459",
  "ROI": "0-0-512-512",
  "Andor-SpuriousNoiseFilterThreshold": "0.0000",
  "COM5-AnswerTimeout": "500.0000",
  "COM5-StopBits": "1",
  "Andor-Region of Interest": "Full Image",
  "XYStage-Error-E(nm)": "400.0000",
  "XYStage-StepSizeX_um": "0.0100",
  "CSUX-Hub-Name": "CSUX-Hub",
  "Andor-Advanced | Snap Image Timing Mode": "Delay for Exposure",
  "SlicePosition": 5930.6,
  "Andor-CoolerMode": "Fan off at shutdown",
  "Exposure-ms": 200,
  "Olympus IX83-Name": "Olympus IX83",
  "XYStage-Acceleration-AC(ms)": "100",
  "CSUX-DriveSpeed-AutoAdjust": "0.0000",
  "Wheel-A-Busy": "0",
  "Andor-Pre-Amp-Gain": "5x",
  "XYStage-Name": "XYStage",
  "Andor-Shutter Closing Time": "20",
  "CSUX-Hub-Port": "COM4",
  "EpiShutter 2-Description": "Epi shutter, deck 2",
  "Andor-EMSwitch": "On",
  "AxisPositions": null,
  "COM5-BaudRate": "9600",
  "Andor-1. Camera Information : | Type | Model | Serial No. |": "| iXon | DU897_BV | 8562 |",
  "XYStage-Port": "COM8",
  "COM5-Verbose": "1",
  "Wheel-A-1-Label": "Filter-0",
  "XYStage-SerialCommand": "",
  "CSUX-Hub-Description": "Yokogawa CSUX hub",
  "COM8-DelayBetweenCharsMs": "0.0000",
  "Condenser turret-Label": "5-IX2-DIC100",
  "AutofocusDrive-Name": "AutofocusDrive",
  "Wheel-A-Label": "Filter-3",
  "COM3-AnswerTimeout": "500.0000",
  "Andor-KeepCleanTime": "3.5676",
  "Dichroic 2-State": "2",
  "COM8-AnswerTimeout": "500.0000",
  "Andor-Camera": "| iXon | DU897_BV | 8562 |",
  "COM3-Handshaking": "Off",
  "Andor-Gain": "330",
  "Wheel-A-1-Name": "Wheel-A",
  "UUID": "4a20fd33-4d3a-461a-835f-9646657a5bc0",
  "Wheel-A-1-Port": "COM5",
  "TransmittedIllumination 1-Name": "TransmittedIllumination 1",
  "Core-Camera": "Andor",
  "Core-SLM": "",
  "EpiShutter 1-Name": "EpiShutter 1",
  "Wheel-A-Name": "Wheel-A",
  "Andor-CountConvertWavelength": "0.0000",
  "FocusDrive-MaxSpeed": "3000",
  "Andor-Shutter TTL Value": "High to Open",
  "Wheel-A-Port": "COM5",
  "Core-ChannelGroup": "Illumination",
  "PositionIndex": 0,
  "WaitInterval": null,
  "Light Path-Label": "1-LeftPort",
  "AOTF-Power (% of max)": "19.5000",
  "PixelSizeUm": 0,
  "CSUX-DriveSpeed-Run": "On",
  "EpiShutter 1-Description": "Epi shutter, deck 1",
  "XYStage-CompileDate": "Jan 14 2014:14:28:31",
  "Andor-Shutter Opening Time": "20",
  "Summary": {
    "Slices": 65,
    "InitialPositionList": null,
    "Interval_ms": 0,
    "UUID": "1b7a3f1a-530d-4b5c-a5a6-a30bb41f7382",
    "UserName": "dell",
    "Depth": 2,
    "PixelType": "GRAY16",
    "Time": "2021-05-10 13:25:33 +0800",
    "Date": "2021-05-10",
    "z-step_um": 0.5,
    "MetadataVersion": 10,
    "PositionIndex": 0,
    "SlicesFirst": true,
    "ChContrastMin": [0],
    "Width": 512,
    "PixelAspect": 1,
    "MicroManagerVersion": "1.4.19",
    "ROI": [
      0,
      0,
      512,
      512
    ],
    "ChNames": ["Confocal-488-Acq"],
    "IJType": 1,
    "GridRow": 0,
    "Comment": "",
    "Height": 512,
    "GridColumn": 0,
    "Prefix": "20210510 osm-3 G444E-gfp F1-8_1",
    "PixelSize_um": 0,
    "Frames": 1,
    "BitDepth": 14,
    "KeepShutterOpenChannels": true,
    "Source": "Micro-Manager",
    "Channels": 1,
    "ComputerName": "T3600-IX83",
    "CustomIntervals_ms": [],
    "KeepShutterOpenSlices": true,
    "ChColors": [-13369549],
    "TimeFirst": false,
    "ChContrastMax": [65536],
    "Positions": 1,
    "Directory": "Y:\\XC\\20210510 osm-3 G444E-gfp"
  },
  "Source": "Andor",
  "XYStage-OverShoot(um)": "0.0000",
  "XYStage-Wait_Cycles": "0",
  "COM4-StopBits": "1",
  "FocusDrive-AccelerationTime": "60",
  "Andor-Binning": "1",
  "Andor-FrameTransfer Help": "Should only turn on FrameTransfer if using Burst or Live mode.",
  "COM4-DataBits": "8",
  "COM3-DataBits": "8",
  "XYStage-MotorOnOff": "On",
  "Andor-SpuriousNoiseFilter": "None",
  "Condenser turret-Name": "Condenser turret",
  "Andor-Shutter": "Open",
  "Andor-OptAcquireMode": "",
  "Dichroic 1-Label": "5-MDICT",
  "COM5-DataBits": "8",
  "Binning": "1",
  "Andor-ReadoutTime": "32.0324",
  "Dichroic 2-Name": "Dichroic 2",
  "Andor-Description": "Andor camera adapter",
  "Wheel-A-Speed": "3",
  "COM4-DelayBetweenCharsMs": "0.0000",
  "COM5-Parity": "None",
  "Andor-Advanced | Snap Image Additional Delay (ms)": "0",
  "Light Path-Description": "Switches light between camera and eyepiece.",
  "Andor-Exposure": "200.00",
  "COM5-Description": "Serial port driver (boost:asio)",
  "Polarizer-Name": "Polarizer",
  "Andor-TransposeCorrection": "0",
  "DiaShutter-State": "0",
  "COM4-Description": "Serial port driver (boost:asio)",
  "COM3-Description": "Serial port driver (boost:asio)",
  "COM8-Verbose": "1",
  "COM3-Parity": "None",
  "CSUX-DriveSpeed-Description": "CSUX Drive Speed",
  "Andor-VerticalSpeed": "3.30",
  "XYStage-TransposeMirrorY": "0",
  "Polarizer-Description": "Polarizer in/out device",
  "XPositionUm": -12373.9,
  "XYStage-TransposeMirrorX": "0",
  "AOTF-Channel": "2",
  "Wheel-A-1-ClosedPosition": "",
  "FileName": "img_000000000_Confocal-488-Acq_004.tif",
  "Andor-CCDTemperature": "-68",
  "Core-Galvo": "",
  "Position": "Default",
  "COM8-BaudRate": "115200",
  "Andor-VerticalClockVoltage": "Normal",
  "Condenser turret-State": "4",
  "COM8-Handshaking": "Off",
  "Wheel-A-1-Speed": "3",
  "EpiShutter 2-State": "0",
  "CameraChannelIndex": 0,
  "SliceIndex": 4,
  "ZPositionUm": 5930.6,
  "Polarizer-Label": "1-Out",
  "DiaShutter-Description": "Dia shutter",
  "Core-Focus": "FocusDrive",
  "Andor-ReadoutMode": "10.000 MHz",
  "Channel": "Confocal-488-Acq",
  "TransmittedIllumination 1-Brightness": "130",
  "AutofocusDrive-Description": "Olympus IX83 ZDC offset drive",
  "XYStage-SerialResponse": "",
  "CSUX-Shutter-Name": "CSUX-Shutter",
  "COM5-Name": "COM5",
  "FrameIndex": 0,
  "Dichroic 1-State": "4",
  "XYStage-Version": "v1.91",
  "Polarizer-State": "0",
  "AOTF-Name": "AAAOTF",
  "XYStage-Backlash-B": "0.0400",
  "COM8-Name": "COM8",
  "Andor-ActualInterval-ms": "235.60",
  "Andor-PixelType": "16bit",
  "Camera": "",
  "Wheel-A-1-Delay_ms": "0.0000",
  "FocusDrive-InitialSpeed": "700",
  "COM4-Parity": "None",
  "Core-ImageProcessor": "",
  "Wheel-A-ClosedPosition": "",
  "CSUX-Shutter-Description": "CSUX Shutter",
  "Andor-Output_Amplifier": "Electron Multiplying",
  "XYStage-StepSizeY_um": "0.0100",
  "Dichroic 2-Description": "Mirror unit deck 2",
  "Core-AutoShutter": "1",
  "AOTF-Port": "COM3",
  "NextFrame": 0,
  "Core-XYStage": "XYStage",
  "Wheel-A-1-State": "0",
  "COM8-Parity": "None",
  "Wheel-A-1-Description": "Sutter Lambda filter wheel adapter",
  "Time": "2021-05-10 13:25:35 +0800",
  "COM4-Name": "COM4",
  "EpiShutter 1-State": "0",
  "Andor-Isolated Crop Mode": "Off",
  "COM4-BaudRate": "115200",
  "Andor-CCDTemperatureSetPoint": "-70",
  "Core-AutoFocus": "Autofocus",
  "Autofocus-Name": "Autofocus",
  "CSUX-Shutter-State": "Open",
  "Olympus IX83-FrontPanel": "1",
  "BitDepth": 14,
  "Slice": 4,
  "XYStage-JoyStick Slow Speed": "5",
  "COM4-Verbose": "1",
  "FocusDrive-Description": "Olympus IX83 Z drive",
  "Olympus IX83-TouchPanel": "1",
  "ChannelIndex": 0,
  "EpiShutter 2-Name": "EpiShutter 2",
  "Core-Shutter": "AOTF",
  "Wheel-A-State": "3",
  "Core-TimeoutMs": "5000",
  "XYStage-JoyStick Fast Speed": "60",
  "XYStage-Maximum Speed (Do Not Change)": "7.5000",
  "ElapsedTime-ms": 2515,
  "Wheel-A-Description": "Sutter Lambda filter wheel adapter",
  "Frame": 0,
  "Width": 512,
  "Dichroic 2-Label": "3-NONE",
  "Condenser turret-Description": "Rotating condenser turret",
  "COM5-Handshaking": "Off",
  "COM3-StopBits": "1",
  "PositionName": null,
  "Height": 512,
  "Andor-TransposeMirrorX": "0",
  "Light Path-Name": "Light Path",
  "COM3-Verbose": "1",
  "Andor-TransposeMirrorY": "0",
  "Wheel-A-Delay_ms": "0.0000",
  "COM8-DataBits": "8",
  "Autofocus-UpperLimit": "10500",
  "COM3-Name": "COM3",
  "Autofocus-Description": "Olympus IX83 ZDC",
  "Wheel-A-1-Busy": "0",
  "Autofocus-LowerLimit": "0",
  "COM5-DelayBetweenCharsMs": "0.0000",
  "CSUX-DriveSpeed-Name": "CSUX-DriveSpeed",
  "XYStage-Description": "ASI XY stage driver adapter",
  "COM4-Handshaking": "Off",
  "Andor-FrameTransfer": "Off",
  "COM3-DelayBetweenCharsMs": "0.0000",
  "PixelType": "GRAY16",
  "Andor-TransposeXY": "0",
  "AOTF-Maximum intensity (dB)": "1900",
  "COM4-AnswerTimeout": "500.0000",
  "COM8-StopBits": "1",
  "Andor-CCDTemperature Help": "Wait for temperature to stabilize before acquisition.",
  "YPositionUm": 5535.400000000001,
  "Light Path-State": "0",
  "Andor-TimeOut": "10000",
  "Andor-Trigger": "Software",
  "Dichroic 1-Name": "Dichroic 1",
  "FocusDrive-Name": "FocusDrive",
  "COM8-Description": "Serial port driver (boost:asio)",
  "XYStage-JoyStick Reverse": "Off",
  "COM3-BaudRate": "57600",
  "DiaShutter-Name": "DiaShutter",
  "XYStage-OnlySendSerialCommandOnChange": "Yes",
  "Olympus IX83-Description": "Olympus IX83,BX83 Microscopes",
  "Andor-OptAcquireMode Description": "",
  "XYStage-FinishError-PCROS(nm)": "24.0000"
},
"FrameKey-0-0-5": {
  "CSUX-DriveSpeed-State": "3780",
  "Core-Initialize": "1",
  "TransmittedIllumination 1-Description": "DIA High Intensity White LED 1",
  "Andor-FanMode": "Full",
  "Andor-SpuriousNoiseFilterDescription": "Spurious Noise Filter is Off",
  "Dichroic 1-Description": "Mirror unit deck 1",
  "XYStage-BuildName": "TIGER_COMM",
  "Andor-BaselineClamp": "Enabled",
  "AOTF-Description": "AA AOTF Shutter Controller driver adapter",
  "AOTF-State": "1",
  "Andor-CountConvert": "Counts",
  "XYStage-Speed-S": "5.7459",
  "ROI": "0-0-512-512",
  "Andor-SpuriousNoiseFilterThreshold": "0.0000",
  "COM5-AnswerTimeout": "500.0000",
  "COM5-StopBits": "1",
  "Andor-Region of Interest": "Full Image",
  "XYStage-Error-E(nm)": "400.0000",
  "XYStage-StepSizeX_um": "0.0100",
  "CSUX-Hub-Name": "CSUX-Hub",
  "Andor-Advanced | Snap Image Timing Mode": "Delay for Exposure",
  "SlicePosition": 5931.1,
  "Andor-CoolerMode": "Fan off at shutdown",
  "Exposure-ms": 200,
  "Olympus IX83-Name": "Olympus IX83",
  "XYStage-Acceleration-AC(ms)": "100",
  "CSUX-DriveSpeed-AutoAdjust": "0.0000",
  "Wheel-A-Busy": "0",
  "Andor-Pre-Amp-Gain": "5x",
  "XYStage-Name": "XYStage",
  "Andor-Shutter Closing Time": "20",
  "CSUX-Hub-Port": "COM4",
  "EpiShutter 2-Description": "Epi shutter, deck 2",
  "Andor-EMSwitch": "On",
  "AxisPositions": null,
  "COM5-BaudRate": "9600",
  "Andor-1. Camera Information : | Type | Model | Serial No. |": "| iXon | DU897_BV | 8562 |",
  "XYStage-Port": "COM8",
  "COM5-Verbose": "1",
  "Wheel-A-1-Label": "Filter-0",
  "XYStage-SerialCommand": "",
  "CSUX-Hub-Description": "Yokogawa CSUX hub",
  "COM8-DelayBetweenCharsMs": "0.0000",
  "Condenser turret-Label": "5-IX2-DIC100",
  "AutofocusDrive-Name": "AutofocusDrive",
  "Wheel-A-Label": "Filter-3",
  "COM3-AnswerTimeout": "500.0000",
  "Andor-KeepCleanTime": "3.5676",
  "Dichroic 2-State": "2",
  "COM8-AnswerTimeout": "500.0000",
  "Andor-Camera": "| iXon | DU897_BV | 8562 |",
  "COM3-Handshaking": "Off",
  "Andor-Gain": "330",
  "Wheel-A-1-Name": "Wheel-A",
  "UUID": "1802d07e-4ad9-4eff-8fc4-cba2e75c5ad8",
  "Wheel-A-1-Port": "COM5",
  "TransmittedIllumination 1-Name": "TransmittedIllumination 1",
  "Core-Camera": "Andor",
  "Core-SLM": "",
  "EpiShutter 1-Name": "EpiShutter 1",
  "Wheel-A-Name": "Wheel-A",
  "Andor-CountConvertWavelength": "0.0000",
  "FocusDrive-MaxSpeed": "3000",
  "Andor-Shutter TTL Value": "High to Open",
  "Wheel-A-Port": "COM5",
  "Core-ChannelGroup": "Illumination",
  "PositionIndex": 0,
  "WaitInterval": null,
  "Light Path-Label": "1-LeftPort",
  "AOTF-Power (% of max)": "19.5000",
  "PixelSizeUm": 0,
  "CSUX-DriveSpeed-Run": "On",
  "EpiShutter 1-Description": "Epi shutter, deck 1",
  "XYStage-CompileDate": "Jan 14 2014:14:28:31",
  "Andor-Shutter Opening Time": "20",
  "Summary": {
    "Slices": 65,
    "InitialPositionList": null,
    "Interval_ms": 0,
    "UUID": "1b7a3f1a-530d-4b5c-a5a6-a30bb41f7382",
    "UserName": "dell",
    "Depth": 2,
    "PixelType": "GRAY16",
    "Time": "2021-05-10 13:25:33 +0800",
    "Date": "2021-05-10",
    "z-step_um": 0.5,
    "MetadataVersion": 10,
    "PositionIndex": 0,
    "SlicesFirst": true,
    "ChContrastMin": [0],
    "Width": 512,
    "PixelAspect": 1,
    "MicroManagerVersion": "1.4.19",
    "ROI": [
      0,
      0,
      512,
      512
    ],
    "ChNames": ["Confocal-488-Acq"],
    "IJType": 1,
    "GridRow": 0,
    "Comment": "",
    "Height": 512,
    "GridColumn": 0,
    "Prefix": "20210510 osm-3 G444E-gfp F1-8_1",
    "PixelSize_um": 0,
    "Frames": 1,
    "BitDepth": 14,
    "KeepShutterOpenChannels": true,
    "Source": "Micro-Manager",
    "Channels": 1,
    "ComputerName": "T3600-IX83",
    "CustomIntervals_ms": [],
    "KeepShutterOpenSlices": true,
    "ChColors": [-13369549],
    "TimeFirst": false,
    "ChContrastMax": [65536],
    "Positions": 1,
    "Directory": "Y:\\XC\\20210510 osm-3 G444E-gfp"
  },
  "Source": "Andor",
  "XYStage-OverShoot(um)": "0.0000",
  "XYStage-Wait_Cycles": "0",
  "COM4-StopBits": "1",
  "FocusDrive-AccelerationTime": "60",
  "Andor-Binning": "1",
  "Andor-FrameTransfer Help": "Should only turn on FrameTransfer if using Burst or Live mode.",
  "COM4-DataBits": "8",
  "COM3-DataBits": "8",
  "XYStage-MotorOnOff": "On",
  "Andor-SpuriousNoiseFilter": "None",
  "Condenser turret-Name": "Condenser turret",
  "Andor-Shutter": "Open",
  "Andor-OptAcquireMode": "",
  "Dichroic 1-Label": "5-MDICT",
  "COM5-DataBits": "8",
  "Binning": "1",
  "Andor-ReadoutTime": "32.0324",
  "Dichroic 2-Name": "Dichroic 2",
  "Andor-Description": "Andor camera adapter",
  "Wheel-A-Speed": "3",
  "COM4-DelayBetweenCharsMs": "0.0000",
  "COM5-Parity": "None",
  "Andor-Advanced | Snap Image Additional Delay (ms)": "0",
  "Light Path-Description": "Switches light between camera and eyepiece.",
  "Andor-Exposure": "200.00",
  "COM5-Description": "Serial port driver (boost:asio)",
  "Polarizer-Name": "Polarizer",
  "Andor-TransposeCorrection": "0",
  "DiaShutter-State": "0",
  "COM4-Description": "Serial port driver (boost:asio)",
  "COM3-Description": "Serial port driver (boost:asio)",
  "COM8-Verbose": "1",
  "COM3-Parity": "None",
  "CSUX-DriveSpeed-Description": "CSUX Drive Speed",
  "Andor-VerticalSpeed": "3.30",
  "XYStage-TransposeMirrorY": "0",
  "Polarizer-Description": "Polarizer in/out device",
  "XPositionUm": -12373.9,
  "XYStage-TransposeMirrorX": "0",
  "AOTF-Channel": "2",
  "Wheel-A-1-ClosedPosition": "",
  "FileName": "img_000000000_Confocal-488-Acq_005.tif",
  "Andor-CCDTemperature": "-68",
  "Core-Galvo": "",
  "Position": "Default",
  "COM8-BaudRate": "115200",
  "Andor-VerticalClockVoltage": "Normal",
  "Condenser turret-State": "4",
  "COM8-Handshaking": "Off",
  "Wheel-A-1-Speed": "3",
  "EpiShutter 2-State": "0",
  "CameraChannelIndex": 0,
  "SliceIndex": 5,
  "ZPositionUm": 5931.1,
  "Polarizer-Label": "1-Out",
  "DiaShutter-Description": "Dia shutter",
  "Core-Focus": "FocusDrive",
  "Andor-ReadoutMode": "10.000 MHz",
  "Channel": "Confocal-488-Acq",
  "TransmittedIllumination 1-Brightness": "130",
  "AutofocusDrive-Description": "Olympus IX83 ZDC offset drive",
  "XYStage-SerialResponse": "",
  "CSUX-Shutter-Name": "CSUX-Shutter",
  "COM5-Name": "COM5",
  "FrameIndex": 0,
  "Dichroic 1-State": "4",
  "XYStage-Version": "v1.91",
  "Polarizer-State": "0",
  "AOTF-Name": "AAAOTF",
  "XYStage-Backlash-B": "0.0400",
  "COM8-Name": "COM8",
  "Andor-ActualInterval-ms": "235.60",
  "Andor-PixelType": "16bit",
  "Camera": "",
  "Wheel-A-1-Delay_ms": "0.0000",
  "FocusDrive-InitialSpeed": "700",
  "COM4-Parity": "None",
  "Core-ImageProcessor": "",
  "Wheel-A-ClosedPosition": "",
  "CSUX-Shutter-Description": "CSUX Shutter",
  "Andor-Output_Amplifier": "Electron Multiplying",
  "XYStage-StepSizeY_um": "0.0100",
  "Dichroic 2-Description": "Mirror unit deck 2",
  "Core-AutoShutter": "1",
  "AOTF-Port": "COM3",
  "NextFrame": 0,
  "Core-XYStage": "XYStage",
  "Wheel-A-1-State": "0",
  "COM8-Parity": "None",
  "Wheel-A-1-Description": "Sutter Lambda filter wheel adapter",
  "Time": "2021-05-10 13:25:35 +0800",
  "COM4-Name": "COM4",
  "EpiShutter 1-State": "0",
  "Andor-Isolated Crop Mode": "Off",
  "COM4-BaudRate": "115200",
  "Andor-CCDTemperatureSetPoint": "-70",
  "Core-AutoFocus": "Autofocus",
  "Autofocus-Name": "Autofocus",
  "CSUX-Shutter-State": "Open",
  "Olympus IX83-FrontPanel": "1",
  "BitDepth": 14,
  "Slice": 5,
  "XYStage-JoyStick Slow Speed": "5",
  "COM4-Verbose": "1",
  "FocusDrive-Description": "Olympus IX83 Z drive",
  "Olympus IX83-TouchPanel": "1",
  "ChannelIndex": 0,
  "EpiShutter 2-Name": "EpiShutter 2",
  "Core-Shutter": "AOTF",
  "Wheel-A-State": "3",
  "Core-TimeoutMs": "5000",
  "XYStage-JoyStick Fast Speed": "60",
  "XYStage-Maximum Speed (Do Not Change)": "7.5000",
  "ElapsedTime-ms": 2911,
  "Wheel-A-Description": "Sutter Lambda filter wheel adapter",
  "Frame": 0,
  "Width": 512,
  "Dichroic 2-Label": "3-NONE",
  "Condenser turret-Description": "Rotating condenser turret",
  "COM5-Handshaking": "Off",
  "COM3-StopBits": "1",
  "PositionName": null,
  "Height": 512,
  "Andor-TransposeMirrorX": "0",
  "Light Path-Name": "Light Path",
  "COM3-Verbose": "1",
  "Andor-TransposeMirrorY": "0",
  "Wheel-A-Delay_ms": "0.0000",
  "COM8-DataBits": "8",
  "Autofocus-UpperLimit": "10500",
  "COM3-Name": "COM3",
  "Autofocus-Description": "Olympus IX83 ZDC",
  "Wheel-A-1-Busy": "0",
  "Autofocus-LowerLimit": "0",
  "COM5-DelayBetweenCharsMs": "0.0000",
  "CSUX-DriveSpeed-Name": "CSUX-DriveSpeed",
  "XYStage-Description": "ASI XY stage driver adapter",
  "COM4-Handshaking": "Off",
  "Andor-FrameTransfer": "Off",
  "COM3-DelayBetweenCharsMs": "0.0000",
  "PixelType": "GRAY16",
  "Andor-TransposeXY": "0",
  "AOTF-Maximum intensity (dB)": "1900",
  "COM4-AnswerTimeout": "500.0000",
  "COM8-StopBits": "1",
  "Andor-CCDTemperature Help": "Wait for temperature to stabilize before acquisition.",
  "YPositionUm": 5535.400000000001,
  "Light Path-State": "0",
  "Andor-TimeOut": "10000",
  "Andor-Trigger": "Software",
  "Dichroic 1-Name": "Dichroic 1",
  "FocusDrive-Name": "FocusDrive",
  "COM8-Description": "Serial port driver (boost:asio)",
  "XYStage-JoyStick Reverse": "Off",
  "COM3-BaudRate": "57600",
  "DiaShutter-Name": "DiaShutter",
  "XYStage-OnlySendSerialCommandOnChange": "Yes",
  "Olympus IX83-Description": "Olympus IX83,BX83 Microscopes",
  "Andor-OptAcquireMode Description": "",
  "XYStage-FinishError-PCROS(nm)": "24.0000"
},
"FrameKey-0-0-6": {
  "CSUX-DriveSpeed-State": "3780",
  "Core-Initialize": "1",
  "TransmittedIllumination 1-Description": "DIA High Intensity White LED 1",
  "Andor-FanMode": "Full",
  "Andor-SpuriousNoiseFilterDescription": "Spurious Noise Filter is Off",
  "Dichroic 1-Description": "Mirror unit deck 1",
  "XYStage-BuildName": "TIGER_COMM",
  "Andor-BaselineClamp": "Enabled",
  "AOTF-Description": "AA AOTF Shutter Controller driver adapter",
  "AOTF-State": "1",
  "Andor-CountConvert": "Counts",
  "XYStage-Speed-S": "5.7459",
  "ROI": "0-0-512-512",
  "Andor-SpuriousNoiseFilterThreshold": "0.0000",
  "COM5-AnswerTimeout": "500.0000",
  "COM5-StopBits": "1",
  "Andor-Region of Interest": "Full Image",
  "XYStage-Error-E(nm)": "400.0000",
  "XYStage-StepSizeX_um": "0.0100",
  "CSUX-Hub-Name": "CSUX-Hub",
  "Andor-Advanced | Snap Image Timing Mode": "Delay for Exposure",
  "SlicePosition": 5931.6,
  "Andor-CoolerMode": "Fan off at shutdown",
  "Exposure-ms": 200,
  "Olympus IX83-Name": "Olympus IX83",
  "XYStage-Acceleration-AC(ms)": "100",
  "CSUX-DriveSpeed-AutoAdjust": "0.0000",
  "Wheel-A-Busy": "0",
  "Andor-Pre-Amp-Gain": "5x",
  "XYStage-Name": "XYStage",
  "Andor-Shutter Closing Time": "20",
  "CSUX-Hub-Port": "COM4",
  "EpiShutter 2-Description": "Epi shutter, deck 2",
  "Andor-EMSwitch": "On",
  "AxisPositions": null,
  "COM5-BaudRate": "9600",
  "Andor-1. Camera Information : | Type | Model | Serial No. |": "| iXon | DU897_BV | 8562 |",
  "XYStage-Port": "COM8",
  "COM5-Verbose": "1",
  "Wheel-A-1-Label": "Filter-0",
  "XYStage-SerialCommand": "",
  "CSUX-Hub-Description": "Yokogawa CSUX hub",
  "COM8-DelayBetweenCharsMs": "0.0000",
  "Condenser turret-Label": "5-IX2-DIC100",
  "AutofocusDrive-Name": "AutofocusDrive",
  "Wheel-A-Label": "Filter-3",
  "COM3-AnswerTimeout": "500.0000",
  "Andor-KeepCleanTime": "3.5676",
  "Dichroic 2-State": "2",
  "COM8-AnswerTimeout": "500.0000",
  "Andor-Camera": "| iXon | DU897_BV | 8562 |",
  "COM3-Handshaking": "Off",
  "Andor-Gain": "330",
  "Wheel-A-1-Name": "Wheel-A",
  "UUID": "716015e7-63c9-49d9-9eb4-aff502fd0acd",
  "Wheel-A-1-Port": "COM5",
  "TransmittedIllumination 1-Name": "TransmittedIllumination 1",
  "Core-Camera": "Andor",
  "Core-SLM": "",
  "EpiShutter 1-Name": "EpiShutter 1",
  "Wheel-A-Name": "Wheel-A",
  "Andor-CountConvertWavelength": "0.0000",
  "FocusDrive-MaxSpeed": "3000",
  "Andor-Shutter TTL Value": "High to Open",
  "Wheel-A-Port": "COM5",
  "Core-ChannelGroup": "Illumination",
  "PositionIndex": 0,
  "WaitInterval": null,
  "Light Path-Label": "1-LeftPort",
  "AOTF-Power (% of max)": "19.5000",
  "PixelSizeUm": 0,
  "CSUX-DriveSpeed-Run": "On",
  "EpiShutter 1-Description": "Epi shutter, deck 1",
  "XYStage-CompileDate": "Jan 14 2014:14:28:31",
  "Andor-Shutter Opening Time": "20",
  "Summary": {
    "Slices": 65,
    "InitialPositionList": null,
    "Interval_ms": 0,
    "UUID": "1b7a3f1a-530d-4b5c-a5a6-a30bb41f7382",
    "UserName": "dell",
    "Depth": 2,
    "PixelType": "GRAY16",
    "Time": "2021-05-10 13:25:33 +0800",
    "Date": "2021-05-10",
    "z-step_um": 0.5,
    "MetadataVersion": 10,
    "PositionIndex": 0,
    "SlicesFirst": true,
    "ChContrastMin": [0],
    "Width": 512,
    "PixelAspect": 1,
    "MicroManagerVersion": "1.4.19",
    "ROI": [
      0,
      0,
      512,
      512
    ],
    "ChNames": ["Confocal-488-Acq"],
    "IJType": 1,
    "GridRow": 0,
    "Comment": "",
    "Height": 512,
    "GridColumn": 0,
    "Prefix": "20210510 osm-3 G444E-gfp F1-8_1",
    "PixelSize_um": 0,
    "Frames": 1,
    "BitDepth": 14,
    "KeepShutterOpenChannels": true,
    "Source": "Micro-Manager",
    "Channels": 1,
    "ComputerName": "T3600-IX83",
    "CustomIntervals_ms": [],
    "KeepShutterOpenSlices": true,
    "ChColors": [-13369549],
    "TimeFirst": false,
    "ChContrastMax": [65536],
    "Positions": 1,
    "Directory": "Y:\\XC\\20210510 osm-3 G444E-gfp"
  },
  "Source": "Andor",
  "XYStage-OverShoot(um)": "0.0000",
  "XYStage-Wait_Cycles": "0",
  "COM4-StopBits": "1",
  "FocusDrive-AccelerationTime": "60",
  "Andor-Binning": "1",
  "Andor-FrameTransfer Help": "Should only turn on FrameTransfer if using Burst or Live mode.",
  "COM4-DataBits": "8",
  "COM3-DataBits": "8",
  "XYStage-MotorOnOff": "On",
  "Andor-SpuriousNoiseFilter": "None",
  "Condenser turret-Name": "Condenser turret",
  "Andor-Shutter": "Open",
  "Andor-OptAcquireMode": "",
  "Dichroic 1-Label": "5-MDICT",
  "COM5-DataBits": "8",
  "Binning": "1",
  "Andor-ReadoutTime": "32.0324",
  "Dichroic 2-Name": "Dichroic 2",
  "Andor-Description": "Andor camera adapter",
  "Wheel-A-Speed": "3",
  "COM4-DelayBetweenCharsMs": "0.0000",
  "COM5-Parity": "None",
  "Andor-Advanced | Snap Image Additional Delay (ms)": "0",
  "Light Path-Description": "Switches light between camera and eyepiece.",
  "Andor-Exposure": "200.00",
  "COM5-Description": "Serial port driver (boost:asio)",
  "Polarizer-Name": "Polarizer",
  "Andor-TransposeCorrection": "0",
  "DiaShutter-State": "0",
  "COM4-Description": "Serial port driver (boost:asio)",
  "COM3-Description": "Serial port driver (boost:asio)",
  "COM8-Verbose": "1",
  "COM3-Parity": "None",
  "CSUX-DriveSpeed-Description": "CSUX Drive Speed",
  "Andor-VerticalSpeed": "3.30",
  "XYStage-TransposeMirrorY": "0",
  "Polarizer-Description": "Polarizer in/out device",
  "XPositionUm": -12373.9,
  "XYStage-TransposeMirrorX": "0",
  "AOTF-Channel": "2",
  "Wheel-A-1-ClosedPosition": "",
  "FileName": "img_000000000_Confocal-488-Acq_006.tif",
  "Andor-CCDTemperature": "-68",
  "Core-Galvo": "",
  "Position": "Default",
  "COM8-BaudRate": "115200",
  "Andor-VerticalClockVoltage": "Normal",
  "Condenser turret-State": "4",
  "COM8-Handshaking": "Off",
  "Wheel-A-1-Speed": "3",
  "EpiShutter 2-State": "0",
  "CameraChannelIndex": 0,
  "SliceIndex": 6,
  "ZPositionUm": 5931.6,
  "Polarizer-Label": "1-Out",
  "DiaShutter-Description": "Dia shutter",
  "Core-Focus": "FocusDrive",
  "Andor-ReadoutMode": "10.000 MHz",
  "Channel": "Confocal-488-Acq",
  "TransmittedIllumination 1-Brightness": "130",
  "AutofocusDrive-Description": "Olympus IX83 ZDC offset drive",
  "XYStage-SerialResponse": "",
  "CSUX-Shutter-Name": "CSUX-Shutter",
  "COM5-Name": "COM5",
  "FrameIndex": 0,
  "Dichroic 1-State": "4",
  "XYStage-Version": "v1.91",
  "Polarizer-State": "0",
  "AOTF-Name": "AAAOTF",
  "XYStage-Backlash-B": "0.0400",
  "COM8-Name": "COM8",
  "Andor-ActualInterval-ms": "235.60",
  "Andor-PixelType": "16bit",
  "Camera": "",
  "Wheel-A-1-Delay_ms": "0.0000",
  "FocusDrive-InitialSpeed": "700",
  "COM4-Parity": "None",
  "Core-ImageProcessor": "",
  "Wheel-A-ClosedPosition": "",
  "CSUX-Shutter-Description": "CSUX Shutter",
  "Andor-Output_Amplifier": "Electron Multiplying",
  "XYStage-StepSizeY_um": "0.0100",
  "Dichroic 2-Description": "Mirror unit deck 2",
  "Core-AutoShutter": "1",
  "AOTF-Port": "COM3",
  "NextFrame": 0,
  "Core-XYStage": "XYStage",
  "Wheel-A-1-State": "0",
  "COM8-Parity": "None",
  "Wheel-A-1-Description": "Sutter Lambda filter wheel adapter",
  "Time": "2021-05-10 13:25:35 +0800",
  "COM4-Name": "COM4",
  "EpiShutter 1-State": "0",
  "Andor-Isolated Crop Mode": "Off",
  "COM4-BaudRate": "115200",
  "Andor-CCDTemperatureSetPoint": "-70",
  "Core-AutoFocus": "Autofocus",
  "Autofocus-Name": "Autofocus",
  "CSUX-Shutter-State": "Open",
  "Olympus IX83-FrontPanel": "1",
  "BitDepth": 14,
  "Slice": 6,
  "XYStage-JoyStick Slow Speed": "5",
  "COM4-Verbose": "1",
  "FocusDrive-Description": "Olympus IX83 Z drive",
  "Olympus IX83-TouchPanel": "1",
  "ChannelIndex": 0,
  "EpiShutter 2-Name": "EpiShutter 2",
  "Core-Shutter": "AOTF",
  "Wheel-A-State": "3",
  "Core-TimeoutMs": "5000",
  "XYStage-JoyStick Fast Speed": "60",
  "XYStage-Maximum Speed (Do Not Change)": "7.5000",
  "ElapsedTime-ms": 3296,
  "Wheel-A-Description": "Sutter Lambda filter wheel adapter",
  "Frame": 0,
  "Width": 512,
  "Dichroic 2-Label": "3-NONE",
  "Condenser turret-Description": "Rotating condenser turret",
  "COM5-Handshaking": "Off",
  "COM3-StopBits": "1",
  "PositionName": null,
  "Height": 512,
  "Andor-TransposeMirrorX": "0",
  "Light Path-Name": "Light Path",
  "COM3-Verbose": "1",
  "Andor-TransposeMirrorY": "0",
  "Wheel-A-Delay_ms": "0.0000",
  "COM8-DataBits": "8",
  "Autofocus-UpperLimit": "10500",
  "COM3-Name": "COM3",
  "Autofocus-Description": "Olympus IX83 ZDC",
  "Wheel-A-1-Busy": "0",
  "Autofocus-LowerLimit": "0",
  "COM5-DelayBetweenCharsMs": "0.0000",
  "CSUX-DriveSpeed-Name": "CSUX-DriveSpeed",
  "XYStage-Description": "ASI XY stage driver adapter",
  "COM4-Handshaking": "Off",
  "Andor-FrameTransfer": "Off",
  "COM3-DelayBetweenCharsMs": "0.0000",
  "PixelType": "GRAY16",
  "Andor-TransposeXY": "0",
  "AOTF-Maximum intensity (dB)": "1900",
  "COM4-AnswerTimeout": "500.0000",
  "COM8-StopBits": "1",
  "Andor-CCDTemperature Help": "Wait for temperature to stabilize before acquisition.",
  "YPositionUm": 5535.400000000001,
  "Light Path-State": "0",
  "Andor-TimeOut": "10000",
  "Andor-Trigger": "Software",
  "Dichroic 1-Name": "Dichroic 1",
  "FocusDrive-Name": "FocusDrive",
  "COM8-Description": "Serial port driver (boost:asio)",
  "XYStage-JoyStick Reverse": "Off",
  "COM3-BaudRate": "57600",
  "DiaShutter-Name": "DiaShutter",
  "XYStage-OnlySendSerialCommandOnChange": "Yes",
  "Olympus IX83-Description": "Olympus IX83,BX83 Microscopes",
  "Andor-OptAcquireMode Description": "",
  "XYStage-FinishError-PCROS(nm)": "24.0000"
},
"FrameKey-0-0-7": {
  "CSUX-DriveSpeed-State": "3780",
  "Core-Initialize": "1",
  "TransmittedIllumination 1-Description": "DIA High Intensity White LED 1",
  "Andor-FanMode": "Full",
  "Andor-SpuriousNoiseFilterDescription": "Spurious Noise Filter is Off",
  "Dichroic 1-Description": "Mirror unit deck 1",
  "XYStage-BuildName": "TIGER_COMM",
  "Andor-BaselineClamp": "Enabled",
  "AOTF-Description": "AA AOTF Shutter Controller driver adapter",
  "AOTF-State": "1",
  "Andor-CountConvert": "Counts",
  "XYStage-Speed-S": "5.7459",
  "ROI": "0-0-512-512",
  "Andor-SpuriousNoiseFilterThreshold": "0.0000",
  "COM5-AnswerTimeout": "500.0000",
  "COM5-StopBits": "1",
  "Andor-Region of Interest": "Full Image",
  "XYStage-Error-E(nm)": "400.0000",
  "XYStage-StepSizeX_um": "0.0100",
  "CSUX-Hub-Name": "CSUX-Hub",
  "Andor-Advanced | Snap Image Timing Mode": "Delay for Exposure",
  "SlicePosition": 5932.1,
  "Andor-CoolerMode": "Fan off at shutdown",
  "Exposure-ms": 200,
  "Olympus IX83-Name": "Olympus IX83",
  "XYStage-Acceleration-AC(ms)": "100",
  "CSUX-DriveSpeed-AutoAdjust": "0.0000",
  "Wheel-A-Busy": "0",
  "Andor-Pre-Amp-Gain": "5x",
  "XYStage-Name": "XYStage",
  "Andor-Shutter Closing Time": "20",
  "CSUX-Hub-Port": "COM4",
  "EpiShutter 2-Description": "Epi shutter, deck 2",
  "Andor-EMSwitch": "On",
  "AxisPositions": null,
  "COM5-BaudRate": "9600",
  "Andor-1. Camera Information : | Type | Model | Serial No. |": "| iXon | DU897_BV | 8562 |",
  "XYStage-Port": "COM8",
  "COM5-Verbose": "1",
  "Wheel-A-1-Label": "Filter-0",
  "XYStage-SerialCommand": "",
  "CSUX-Hub-Description": "Yokogawa CSUX hub",
  "COM8-DelayBetweenCharsMs": "0.0000",
  "Condenser turret-Label": "5-IX2-DIC100",
  "AutofocusDrive-Name": "AutofocusDrive",
  "Wheel-A-Label": "Filter-3",
  "COM3-AnswerTimeout": "500.0000",
  "Andor-KeepCleanTime": "3.5676",
  "Dichroic 2-State": "2",
  "COM8-AnswerTimeout": "500.0000",
  "Andor-Camera": "| iXon | DU897_BV | 8562 |",
  "COM3-Handshaking": "Off",
  "Andor-Gain": "330",
  "Wheel-A-1-Name": "Wheel-A",
  "UUID": "34b63c62-84d6-40f7-b80d-2001a3f09ab0",
  "Wheel-A-1-Port": "COM5",
  "TransmittedIllumination 1-Name": "TransmittedIllumination 1",
  "Core-Camera": "Andor",
  "Core-SLM": "",
  "EpiShutter 1-Name": "EpiShutter 1",
  "Wheel-A-Name": "Wheel-A",
  "Andor-CountConvertWavelength": "0.0000",
  "FocusDrive-MaxSpeed": "3000",
  "Andor-Shutter TTL Value": "High to Open",
  "Wheel-A-Port": "COM5",
  "Core-ChannelGroup": "Illumination",
  "PositionIndex": 0,
  "WaitInterval": null,
  "Light Path-Label": "1-LeftPort",
  "AOTF-Power (% of max)": "19.5000",
  "PixelSizeUm": 0,
  "CSUX-DriveSpeed-Run": "On",
  "EpiShutter 1-Description": "Epi shutter, deck 1",
  "XYStage-CompileDate": "Jan 14 2014:14:28:31",
  "Andor-Shutter Opening Time": "20",
  "Summary": {
    "Slices": 65,
    "InitialPositionList": null,
    "Interval_ms": 0,
    "UUID": "1b7a3f1a-530d-4b5c-a5a6-a30bb41f7382",
    "UserName": "dell",
    "Depth": 2,
    "PixelType": "GRAY16",
    "Time": "2021-05-10 13:25:33 +0800",
    "Date": "2021-05-10",
    "z-step_um": 0.5,
    "MetadataVersion": 10,
    "PositionIndex": 0,
    "SlicesFirst": true,
    "ChContrastMin": [0],
    "Width": 512,
    "PixelAspect": 1,
    "MicroManagerVersion": "1.4.19",
    "ROI": [
      0,
      0,
      512,
      512
    ],
    "ChNames": ["Confocal-488-Acq"],
    "IJType": 1,
    "GridRow": 0,
    "Comment": "",
    "Height": 512,
    "GridColumn": 0,
    "Prefix": "20210510 osm-3 G444E-gfp F1-8_1",
    "PixelSize_um": 0,
    "Frames": 1,
    "BitDepth": 14,
    "KeepShutterOpenChannels": true,
    "Source": "Micro-Manager",
    "Channels": 1,
    "ComputerName": "T3600-IX83",
    "CustomIntervals_ms": [],
    "KeepShutterOpenSlices": true,
    "ChColors": [-13369549],
    "TimeFirst": false,
    "ChContrastMax": [65536],
    "Positions": 1,
    "Directory": "Y:\\XC\\20210510 osm-3 G444E-gfp"
  },
  "Source": "Andor",
  "XYStage-OverShoot(um)": "0.0000",
  "XYStage-Wait_Cycles": "0",
  "COM4-StopBits": "1",
  "FocusDrive-AccelerationTime": "60",
  "Andor-Binning": "1",
  "Andor-FrameTransfer Help": "Should only turn on FrameTransfer if using Burst or Live mode.",
  "COM4-DataBits": "8",
  "COM3-DataBits": "8",
  "XYStage-MotorOnOff": "On",
  "Andor-SpuriousNoiseFilter": "None",
  "Condenser turret-Name": "Condenser turret",
  "Andor-Shutter": "Open",
  "Andor-OptAcquireMode": "",
  "Dichroic 1-Label": "5-MDICT",
  "COM5-DataBits": "8",
  "Binning": "1",
  "Andor-ReadoutTime": "32.0324",
  "Dichroic 2-Name": "Dichroic 2",
  "Andor-Description": "Andor camera adapter",
  "Wheel-A-Speed": "3",
  "COM4-DelayBetweenCharsMs": "0.0000",
  "COM5-Parity": "None",
  "Andor-Advanced | Snap Image Additional Delay (ms)": "0",
  "Light Path-Description": "Switches light between camera and eyepiece.",
  "Andor-Exposure": "200.00",
  "COM5-Description": "Serial port driver (boost:asio)",
  "Polarizer-Name": "Polarizer",
  "Andor-TransposeCorrection": "0",
  "DiaShutter-State": "0",
  "COM4-Description": "Serial port driver (boost:asio)",
  "COM3-Description": "Serial port driver (boost:asio)",
  "COM8-Verbose": "1",
  "COM3-Parity": "None",
  "CSUX-DriveSpeed-Description": "CSUX Drive Speed",
  "Andor-VerticalSpeed": "3.30",
  "XYStage-TransposeMirrorY": "0",
  "Polarizer-Description": "Polarizer in/out device",
  "XPositionUm": -12373.9,
  "XYStage-TransposeMirrorX": "0",
  "AOTF-Channel": "2",
  "Wheel-A-1-ClosedPosition": "",
  "FileName": "img_000000000_Confocal-488-Acq_007.tif",
  "Andor-CCDTemperature": "-68",
  "Core-Galvo": "",
  "Position": "Default",
  "COM8-BaudRate": "115200",
  "Andor-VerticalClockVoltage": "Normal",
  "Condenser turret-State": "4",
  "COM8-Handshaking": "Off",
  "Wheel-A-1-Speed": "3",
  "EpiShutter 2-State": "0",
  "CameraChannelIndex": 0,
  "SliceIndex": 7,
  "ZPositionUm": 5932.1,
  "Polarizer-Label": "1-Out",
  "DiaShutter-Description": "Dia shutter",
  "Core-Focus": "FocusDrive",
  "Andor-ReadoutMode": "10.000 MHz",
  "Channel": "Confocal-488-Acq",
  "TransmittedIllumination 1-Brightness": "130",
  "AutofocusDrive-Description": "Olympus IX83 ZDC offset drive",
  "XYStage-SerialResponse": "",
  "CSUX-Shutter-Name": "CSUX-Shutter",
  "COM5-Name": "COM5",
  "FrameIndex": 0,
  "Dichroic 1-State": "4",
  "XYStage-Version": "v1.91",
  "Polarizer-State": "0",
  "AOTF-Name": "AAAOTF",
  "XYStage-Backlash-B": "0.0400",
  "COM8-Name": "COM8",
  "Andor-ActualInterval-ms": "235.60",
  "Andor-PixelType": "16bit",
  "Camera": "",
  "Wheel-A-1-Delay_ms": "0.0000",
  "FocusDrive-InitialSpeed": "700",
  "COM4-Parity": "None",
  "Core-ImageProcessor": "",
  "Wheel-A-ClosedPosition": "",
  "CSUX-Shutter-Description": "CSUX Shutter",
  "Andor-Output_Amplifier": "Electron Multiplying",
  "XYStage-StepSizeY_um": "0.0100",
  "Dichroic 2-Description": "Mirror unit deck 2",
  "Core-AutoShutter": "1",
  "AOTF-Port": "COM3",
  "NextFrame": 0,
  "Core-XYStage": "XYStage",
  "Wheel-A-1-State": "0",
  "COM8-Parity": "None",
  "Wheel-A-1-Description": "Sutter Lambda filter wheel adapter",
  "Time": "2021-05-10 13:25:36 +0800",
  "COM4-Name": "COM4",
  "EpiShutter 1-State": "0",
  "Andor-Isolated Crop Mode": "Off",
  "COM4-BaudRate": "115200",
  "Andor-CCDTemperatureSetPoint": "-70",
  "Core-AutoFocus": "Autofocus",
  "Autofocus-Name": "Autofocus",
  "CSUX-Shutter-State": "Open",
  "Olympus IX83-FrontPanel": "1",
  "BitDepth": 14,
  "Slice": 7,
  "XYStage-JoyStick Slow Speed": "5",
  "COM4-Verbose": "1",
  "FocusDrive-Description": "Olympus IX83 Z drive",
  "Olympus IX83-TouchPanel": "1",
  "ChannelIndex": 0,
  "EpiShutter 2-Name": "EpiShutter 2",
  "Core-Shutter": "AOTF",
  "Wheel-A-State": "3",
  "Core-TimeoutMs": "5000",
  "XYStage-JoyStick Fast Speed": "60",
  "XYStage-Maximum Speed (Do Not Change)": "7.5000",
  "ElapsedTime-ms": 3682,
  "Wheel-A-Description": "Sutter Lambda filter wheel adapter",
  "Frame": 0,
  "Width": 512,
  "Dichroic 2-Label": "3-NONE",
  "Condenser turret-Description": "Rotating condenser turret",
  "COM5-Handshaking": "Off",
  "COM3-StopBits": "1",
  "PositionName": null,
  "Height": 512,
  "Andor-TransposeMirrorX": "0",
  "Light Path-Name": "Light Path",
  "COM3-Verbose": "1",
  "Andor-TransposeMirrorY": "0",
  "Wheel-A-Delay_ms": "0.0000",
  "COM8-DataBits": "8",
  "Autofocus-UpperLimit": "10500",
  "COM3-Name": "COM3",
  "Autofocus-Description": "Olympus IX83 ZDC",
  "Wheel-A-1-Busy": "0",
  "Autofocus-LowerLimit": "0",
  "COM5-DelayBetweenCharsMs": "0.0000",
  "CSUX-DriveSpeed-Name": "CSUX-DriveSpeed",
  "XYStage-Description": "ASI XY stage driver adapter",
  "COM4-Handshaking": "Off",
  "Andor-FrameTransfer": "Off",
  "COM3-DelayBetweenCharsMs": "0.0000",
  "PixelType": "GRAY16",
  "Andor-TransposeXY": "0",
  "AOTF-Maximum intensity (dB)": "1900",
  "COM4-AnswerTimeout": "500.0000",
  "COM8-StopBits": "1",
  "Andor-CCDTemperature Help": "Wait for temperature to stabilize before acquisition.",
  "YPositionUm": 5535.400000000001,
  "Light Path-State": "0",
  "Andor-TimeOut": "10000",
  "Andor-Trigger": "Software",
  "Dichroic 1-Name": "Dichroic 1",
  "FocusDrive-Name": "FocusDrive",
  "COM8-Description": "Serial port driver (boost:asio)",
  "XYStage-JoyStick Reverse": "Off",
  "COM3-BaudRate": "57600",
  "DiaShutter-Name": "DiaShutter",
  "XYStage-OnlySendSerialCommandOnChange": "Yes",
  "Olympus IX83-Description": "Olympus IX83,BX83 Microscopes",
  "Andor-OptAcquireMode Description": "",
  "XYStage-FinishError-PCROS(nm)": "24.0000"
},
"FrameKey-0-0-8": {
  "CSUX-DriveSpeed-State": "3780",
  "Core-Initialize": "1",
  "TransmittedIllumination 1-Description": "DIA High Intensity White LED 1",
  "Andor-FanMode": "Full",
  "Andor-SpuriousNoiseFilterDescription": "Spurious Noise Filter is Off",
  "Dichroic 1-Description": "Mirror unit deck 1",
  "XYStage-BuildName": "TIGER_COMM",
  "Andor-BaselineClamp": "Enabled",
  "AOTF-Description": "AA AOTF Shutter Controller driver adapter",
  "AOTF-State": "1",
  "Andor-CountConvert": "Counts",
  "XYStage-Speed-S": "5.7459",
  "ROI": "0-0-512-512",
  "Andor-SpuriousNoiseFilterThreshold": "0.0000",
  "COM5-AnswerTimeout": "500.0000",
  "COM5-StopBits": "1",
  "Andor-Region of Interest": "Full Image",
  "XYStage-Error-E(nm)": "400.0000",
  "XYStage-StepSizeX_um": "0.0100",
  "CSUX-Hub-Name": "CSUX-Hub",
  "Andor-Advanced | Snap Image Timing Mode": "Delay for Exposure",
  "SlicePosition": 5932.6,
  "Andor-CoolerMode": "Fan off at shutdown",
  "Exposure-ms": 200,
  "Olympus IX83-Name": "Olympus IX83",
  "XYStage-Acceleration-AC(ms)": "100",
  "CSUX-DriveSpeed-AutoAdjust": "0.0000",
  "Wheel-A-Busy": "0",
  "Andor-Pre-Amp-Gain": "5x",
  "XYStage-Name": "XYStage",
  "Andor-Shutter Closing Time": "20",
  "CSUX-Hub-Port": "COM4",
  "EpiShutter 2-Description": "Epi shutter, deck 2",
  "Andor-EMSwitch": "On",
  "AxisPositions": null,
  "COM5-BaudRate": "9600",
  "Andor-1. Camera Information : | Type | Model | Serial No. |": "| iXon | DU897_BV | 8562 |",
  "XYStage-Port": "COM8",
  "COM5-Verbose": "1",
  "Wheel-A-1-Label": "Filter-0",
  "XYStage-SerialCommand": "",
  "CSUX-Hub-Description": "Yokogawa CSUX hub",
  "COM8-DelayBetweenCharsMs": "0.0000",
  "Condenser turret-Label": "5-IX2-DIC100",
  "AutofocusDrive-Name": "AutofocusDrive",
  "Wheel-A-Label": "Filter-3",
  "COM3-AnswerTimeout": "500.0000",
  "Andor-KeepCleanTime": "3.5676",
  "Dichroic 2-State": "2",
  "COM8-AnswerTimeout": "500.0000",
  "Andor-Camera": "| iXon | DU897_BV | 8562 |",
  "COM3-Handshaking": "Off",
  "Andor-Gain": "330",
  "Wheel-A-1-Name": "Wheel-A",
  "UUID": "bd54b6fc-1c2a-4b23-8a79-28e7797fc3fc",
  "Wheel-A-1-Port": "COM5",
  "TransmittedIllumination 1-Name": "TransmittedIllumination 1",
  "Core-Camera": "Andor",
  "Core-SLM": "",
  "EpiShutter 1-Name": "EpiShutter 1",
  "Wheel-A-Name": "Wheel-A",
  "Andor-CountConvertWavelength": "0.0000",
  "FocusDrive-MaxSpeed": "3000",
  "Andor-Shutter TTL Value": "High to Open",
  "Wheel-A-Port": "COM5",
  "Core-ChannelGroup": "Illumination",
  "PositionIndex": 0,
  "WaitInterval": null,
  "Light Path-Label": "1-LeftPort",
  "AOTF-Power (% of max)": "19.5000",
  "PixelSizeUm": 0,
  "CSUX-DriveSpeed-Run": "On",
  "EpiShutter 1-Description": "Epi shutter, deck 1",
  "XYStage-CompileDate": "Jan 14 2014:14:28:31",
  "Andor-Shutter Opening Time": "20",
  "Summary": {
    "Slices": 65,
    "InitialPositionList": null,
    "Interval_ms": 0,
    "UUID": "1b7a3f1a-530d-4b5c-a5a6-a30bb41f7382",
    "UserName": "dell",
    "Depth": 2,
    "PixelType": "GRAY16",
    "Time": "2021-05-10 13:25:33 +0800",
    "Date": "2021-05-10",
    "z-step_um": 0.5,
    "MetadataVersion": 10,
    "PositionIndex": 0,
    "SlicesFirst": true,
    "ChContrastMin": [0],
    "Width": 512,
    "PixelAspect": 1,
    "MicroManagerVersion": "1.4.19",
    "ROI": [
      0,
      0,
      512,
      512
    ],
    "ChNames": ["Confocal-488-Acq"],
    "IJType": 1,
    "GridRow": 0,
    "Comment": "",
    "Height": 512,
    "GridColumn": 0,
    "Prefix": "20210510 osm-3 G444E-gfp F1-8_1",
    "PixelSize_um": 0,
    "Frames": 1,
    "BitDepth": 14,
    "KeepShutterOpenChannels": true,
    "Source": "Micro-Manager",
    "Channels": 1,
    "ComputerName": "T3600-IX83",
    "CustomIntervals_ms": [],
    "KeepShutterOpenSlices": true,
    "ChColors": [-13369549],
    "TimeFirst": false,
    "ChContrastMax": [65536],
    "Positions": 1,
    "Directory": "Y:\\XC\\20210510 osm-3 G444E-gfp"
  },
  "Source": "Andor",
  "XYStage-OverShoot(um)": "0.0000",
  "XYStage-Wait_Cycles": "0",
  "COM4-StopBits": "1",
  "FocusDrive-AccelerationTime": "60",
  "Andor-Binning": "1",
  "Andor-FrameTransfer Help": "Should only turn on FrameTransfer if using Burst or Live mode.",
  "COM4-DataBits": "8",
  "COM3-DataBits": "8",
  "XYStage-MotorOnOff": "On",
  "Andor-SpuriousNoiseFilter": "None",
  "Condenser turret-Name": "Condenser turret",
  "Andor-Shutter": "Open",
  "Andor-OptAcquireMode": "",
  "Dichroic 1-Label": "5-MDICT",
  "COM5-DataBits": "8",
  "Binning": "1",
  "Andor-ReadoutTime": "32.0324",
  "Dichroic 2-Name": "Dichroic 2",
  "Andor-Description": "Andor camera adapter",
  "Wheel-A-Speed": "3",
  "COM4-DelayBetweenCharsMs": "0.0000",
  "COM5-Parity": "None",
  "Andor-Advanced | Snap Image Additional Delay (ms)": "0",
  "Light Path-Description": "Switches light between camera and eyepiece.",
  "Andor-Exposure": "200.00",
  "COM5-Description": "Serial port driver (boost:asio)",
  "Polarizer-Name": "Polarizer",
  "Andor-TransposeCorrection": "0",
  "DiaShutter-State": "0",
  "COM4-Description": "Serial port driver (boost:asio)",
  "COM3-Description": "Serial port driver (boost:asio)",
  "COM8-Verbose": "1",
  "COM3-Parity": "None",
  "CSUX-DriveSpeed-Description": "CSUX Drive Speed",
  "Andor-VerticalSpeed": "3.30",
  "XYStage-TransposeMirrorY": "0",
  "Polarizer-Description": "Polarizer in/out device",
  "XPositionUm": -12373.9,
  "XYStage-TransposeMirrorX": "0",
  "AOTF-Channel": "2",
  "Wheel-A-1-ClosedPosition": "",
  "FileName": "img_000000000_Confocal-488-Acq_008.tif",
  "Andor-CCDTemperature": "-68",
  "Core-Galvo": "",
  "Position": "Default",
  "COM8-BaudRate": "115200",
  "Andor-VerticalClockVoltage": "Normal",
  "Condenser turret-State": "4",
  "COM8-Handshaking": "Off",
  "Wheel-A-1-Speed": "3",
  "EpiShutter 2-State": "0",
  "CameraChannelIndex": 0,
  "SliceIndex": 8,
  "ZPositionUm": 5932.6,
  "Polarizer-Label": "1-Out",
  "DiaShutter-Description": "Dia shutter",
  "Core-Focus": "FocusDrive",
  "Andor-ReadoutMode": "10.000 MHz",
  "Channel": "Confocal-488-Acq",
  "TransmittedIllumination 1-Brightness": "130",
  "AutofocusDrive-Description": "Olympus IX83 ZDC offset drive",
  "XYStage-SerialResponse": "",
  "CSUX-Shutter-Name": "CSUX-Shutter",
  "COM5-Name": "COM5",
  "FrameIndex": 0,
  "Dichroic 1-State": "4",
  "XYStage-Version": "v1.91",
  "Polarizer-State": "0",
  "AOTF-Name": "AAAOTF",
  "XYStage-Backlash-B": "0.0400",
  "COM8-Name": "COM8",
  "Andor-ActualInterval-ms": "235.60",
  "Andor-PixelType": "16bit",
  "Camera": "",
  "Wheel-A-1-Delay_ms": "0.0000",
  "FocusDrive-InitialSpeed": "700",
  "COM4-Parity": "None",
  "Core-ImageProcessor": "",
  "Wheel-A-ClosedPosition": "",
  "CSUX-Shutter-Description": "CSUX Shutter",
  "Andor-Output_Amplifier": "Electron Multiplying",
  "XYStage-StepSizeY_um": "0.0100",
  "Dichroic 2-Description": "Mirror unit deck 2",
  "Core-AutoShutter": "1",
  "AOTF-Port": "COM3",
  "NextFrame": 0,
  "Core-XYStage": "XYStage",
  "Wheel-A-1-State": "0",
  "COM8-Parity": "None",
  "Wheel-A-1-Description": "Sutter Lambda filter wheel adapter",
  "Time": "2021-05-10 13:25:36 +0800",
  "COM4-Name": "COM4",
  "EpiShutter 1-State": "0",
  "Andor-Isolated Crop Mode": "Off",
  "COM4-BaudRate": "115200",
  "Andor-CCDTemperatureSetPoint": "-70",
  "Core-AutoFocus": "Autofocus",
  "Autofocus-Name": "Autofocus",
  "CSUX-Shutter-State": "Open",
  "Olympus IX83-FrontPanel": "1",
  "BitDepth": 14,
  "Slice": 8,
  "XYStage-JoyStick Slow Speed": "5",
  "COM4-Verbose": "1",
  "FocusDrive-Description": "Olympus IX83 Z drive",
  "Olympus IX83-TouchPanel": "1",
  "ChannelIndex": 0,
  "EpiShutter 2-Name": "EpiShutter 2",
  "Core-Shutter": "AOTF",
  "Wheel-A-State": "3",
  "Core-TimeoutMs": "5000",
  "XYStage-JoyStick Fast Speed": "60",
  "XYStage-Maximum Speed (Do Not Change)": "7.5000",
  "ElapsedTime-ms": 4064,
  "Wheel-A-Description": "Sutter Lambda filter wheel adapter",
  "Frame": 0,
  "Width": 512,
  "Dichroic 2-Label": "3-NONE",
  "Condenser turret-Description": "Rotating condenser turret",
  "COM5-Handshaking": "Off",
  "COM3-StopBits": "1",
  "PositionName": null,
  "Height": 512,
  "Andor-TransposeMirrorX": "0",
  "Light Path-Name": "Light Path",
  "COM3-Verbose": "1",
  "Andor-TransposeMirrorY": "0",
  "Wheel-A-Delay_ms": "0.0000",
  "COM8-DataBits": "8",
  "Autofocus-UpperLimit": "10500",
  "COM3-Name": "COM3",
  "Autofocus-Description": "Olympus IX83 ZDC",
  "Wheel-A-1-Busy": "0",
  "Autofocus-LowerLimit": "0",
  "COM5-DelayBetweenCharsMs": "0.0000",
  "CSUX-DriveSpeed-Name": "CSUX-DriveSpeed",
  "XYStage-Description": "ASI XY stage driver adapter",
  "COM4-Handshaking": "Off",
  "Andor-FrameTransfer": "Off",
  "COM3-DelayBetweenCharsMs": "0.0000",
  "PixelType": "GRAY16",
  "Andor-TransposeXY": "0",
  "AOTF-Maximum intensity (dB)": "1900",
  "COM4-AnswerTimeout": "500.0000",
  "COM8-StopBits": "1",
  "Andor-CCDTemperature Help": "Wait for temperature to stabilize before acquisition.",
  "YPositionUm": 5535.400000000001,
  "Light Path-State": "0",
  "Andor-TimeOut": "10000",
  "Andor-Trigger": "Software",
  "Dichroic 1-Name": "Dichroic 1",
  "FocusDrive-Name": "FocusDrive",
  "COM8-Description": "Serial port driver (boost:asio)",
  "XYStage-JoyStick Reverse": "Off",
  "COM3-BaudRate": "57600",
  "DiaShutter-Name": "DiaShutter",
  "XYStage-OnlySendSerialCommandOnChange": "Yes",
  "Olympus IX83-Description": "Olympus IX83,BX83 Microscopes",
  "Andor-OptAcquireMode Description": "",
  "XYStage-FinishError-PCROS(nm)": "24.0000"
},
"FrameKey-0-0-9": {
  "CSUX-DriveSpeed-State": "3780",
  "Core-Initialize": "1",
  "TransmittedIllumination 1-Description": "DIA High Intensity White LED 1",
  "Andor-FanMode": "Full",
  "Andor-SpuriousNoiseFilterDescription": "Spurious Noise Filter is Off",
  "Dichroic 1-Description": "Mirror unit deck 1",
  "XYStage-BuildName": "TIGER_COMM",
  "Andor-BaselineClamp": "Enabled",
  "AOTF-Description": "AA AOTF Shutter Controller driver adapter",
  "AOTF-State": "1",
  "Andor-CountConvert": "Counts",
  "XYStage-Speed-S": "5.7459",
  "ROI": "0-0-512-512",
  "Andor-SpuriousNoiseFilterThreshold": "0.0000",
  "COM5-AnswerTimeout": "500.0000",
  "COM5-StopBits": "1",
  "Andor-Region of Interest": "Full Image",
  "XYStage-Error-E(nm)": "400.0000",
  "XYStage-StepSizeX_um": "0.0100",
  "CSUX-Hub-Name": "CSUX-Hub",
  "Andor-Advanced | Snap Image Timing Mode": "Delay for Exposure",
  "SlicePosition": 5933.1,
  "Andor-CoolerMode": "Fan off at shutdown",
  "Exposure-ms": 200,
  "Olympus IX83-Name": "Olympus IX83",
  "XYStage-Acceleration-AC(ms)": "100",
  "CSUX-DriveSpeed-AutoAdjust": "0.0000",
  "Wheel-A-Busy": "0",
  "Andor-Pre-Amp-Gain": "5x",
  "XYStage-Name": "XYStage",
  "Andor-Shutter Closing Time": "20",
  "CSUX-Hub-Port": "COM4",
  "EpiShutter 2-Description": "Epi shutter, deck 2",
  "Andor-EMSwitch": "On",
  "AxisPositions": null,
  "COM5-BaudRate": "9600",
  "Andor-1. Camera Information : | Type | Model | Serial No. |": "| iXon | DU897_BV | 8562 |",
  "XYStage-Port": "COM8",
  "COM5-Verbose": "1",
  "Wheel-A-1-Label": "Filter-0",
  "XYStage-SerialCommand": "",
  "CSUX-Hub-Description": "Yokogawa CSUX hub",
  "COM8-DelayBetweenCharsMs": "0.0000",
  "Condenser turret-Label": "5-IX2-DIC100",
  "AutofocusDrive-Name": "AutofocusDrive",
  "Wheel-A-Label": "Filter-3",
  "COM3-AnswerTimeout": "500.0000",
  "Andor-KeepCleanTime": "3.5676",
  "Dichroic 2-State": "2",
  "COM8-AnswerTimeout": "500.0000",
  "Andor-Camera": "| iXon | DU897_BV | 8562 |",
  "COM3-Handshaking": "Off",
  "Andor-Gain": "330",
  "Wheel-A-1-Name": "Wheel-A",
  "UUID": "bcd060fd-738a-4aa7-8388-4663967aef80",
  "Wheel-A-1-Port": "COM5",
  "TransmittedIllumination 1-Name": "TransmittedIllumination 1",
  "Core-Camera": "Andor",
  "Core-SLM": "",
  "EpiShutter 1-Name": "EpiShutter 1",
  "Wheel-A-Name": "Wheel-A",
  "Andor-CountConvertWavelength": "0.0000",
  "FocusDrive-MaxSpeed": "3000",
  "Andor-Shutter TTL Value": "High to Open",
  "Wheel-A-Port": "COM5",
  "Core-ChannelGroup": "Illumination",
  "PositionIndex": 0,
  "WaitInterval": null,
  "Light Path-Label": "1-LeftPort",
  "AOTF-Power (% of max)": "19.5000",
  "PixelSizeUm": 0,
  "CSUX-DriveSpeed-Run": "On",
  "EpiShutter 1-Description": "Epi shutter, deck 1",
  "XYStage-CompileDate": "Jan 14 2014:14:28:31",
  "Andor-Shutter Opening Time": "20",
  "Summary": {
    "Slices": 65,
    "InitialPositionList": null,
    "Interval_ms": 0,
    "UUID": "1b7a3f1a-530d-4b5c-a5a6-a30bb41f7382",
    "UserName": "dell",
    "Depth": 2,
    "PixelType": "GRAY16",
    "Time": "2021-05-10 13:25:33 +0800",
    "Date": "2021-05-10",
    "z-step_um": 0.5,
    "MetadataVersion": 10,
    "PositionIndex": 0,
    "SlicesFirst": true,
    "ChContrastMin": [0],
    "Width": 512,
    "PixelAspect": 1,
    "MicroManagerVersion": "1.4.19",
    "ROI": [
      0,
      0,
      512,
      512
    ],
    "ChNames": ["Confocal-488-Acq"],
    "IJType": 1,
    "GridRow": 0,
    "Comment": "",
    "Height": 512,
    "GridColumn": 0,
    "Prefix": "20210510 osm-3 G444E-gfp F1-8_1",
    "PixelSize_um": 0,
    "Frames": 1,
    "BitDepth": 14,
    "KeepShutterOpenChannels": true,
    "Source": "Micro-Manager",
    "Channels": 1,
    "ComputerName": "T3600-IX83",
    "CustomIntervals_ms": [],
    "KeepShutterOpenSlices": true,
    "ChColors": [-13369549],
    "TimeFirst": false,
    "ChContrastMax": [65536],
    "Positions": 1,
    "Directory": "Y:\\XC\\20210510 osm-3 G444E-gfp"
  },
  "Source": "Andor",
  "XYStage-OverShoot(um)": "0.0000",
  "XYStage-Wait_Cycles": "0",
  "COM4-StopBits": "1",
  "FocusDrive-AccelerationTime": "60",
  "Andor-Binning": "1",
  "Andor-FrameTransfer Help": "Should only turn on FrameTransfer if using Burst or Live mode.",
  "COM4-DataBits": "8",
  "COM3-DataBits": "8",
  "XYStage-MotorOnOff": "On",
  "Andor-SpuriousNoiseFilter": "None",
  "Condenser turret-Name": "Condenser turret",
  "Andor-Shutter": "Open",
  "Andor-OptAcquireMode": "",
  "Dichroic 1-Label": "5-MDICT",
  "COM5-DataBits": "8",
  "Binning": "1",
  "Andor-ReadoutTime": "32.0324",
  "Dichroic 2-Name": "Dichroic 2",
  "Andor-Description": "Andor camera adapter",
  "Wheel-A-Speed": "3",
  "COM4-DelayBetweenCharsMs": "0.0000",
  "COM5-Parity": "None",
  "Andor-Advanced | Snap Image Additional Delay (ms)": "0",
  "Light Path-Description": "Switches light between camera and eyepiece.",
  "Andor-Exposure": "200.00",
  "COM5-Description": "Serial port driver (boost:asio)",
  "Polarizer-Name": "Polarizer",
  "Andor-TransposeCorrection": "0",
  "DiaShutter-State": "0",
  "COM4-Description": "Serial port driver (boost:asio)",
  "COM3-Description": "Serial port driver (boost:asio)",
  "COM8-Verbose": "1",
  "COM3-Parity": "None",
  "CSUX-DriveSpeed-Description": "CSUX Drive Speed",
  "Andor-VerticalSpeed": "3.30",
  "XYStage-TransposeMirrorY": "0",
  "Polarizer-Description": "Polarizer in/out device",
  "XPositionUm": -12373.9,
  "XYStage-TransposeMirrorX": "0",
  "AOTF-Channel": "2",
  "Wheel-A-1-ClosedPosition": "",
  "FileName": "img_000000000_Confocal-488-Acq_009.tif",
  "Andor-CCDTemperature": "-68",
  "Core-Galvo": "",
  "Position": "Default",
  "COM8-BaudRate": "115200",
  "Andor-VerticalClockVoltage": "Normal",
  "Condenser turret-State": "4",
  "COM8-Handshaking": "Off",
  "Wheel-A-1-Speed": "3",
  "EpiShutter 2-State": "0",
  "CameraChannelIndex": 0,
  "SliceIndex": 9,
  "ZPositionUm": 5933.1,
  "Polarizer-Label": "1-Out",
  "DiaShutter-Description": "Dia shutter",
  "Core-Focus": "FocusDrive",
  "Andor-ReadoutMode": "10.000 MHz",
  "Channel": "Confocal-488-Acq",
  "TransmittedIllumination 1-Brightness": "130",
  "AutofocusDrive-Description": "Olympus IX83 ZDC offset drive",
  "XYStage-SerialResponse": "",
  "CSUX-Shutter-Name": "CSUX-Shutter",
  "COM5-Name": "COM5",
  "FrameIndex": 0,
  "Dichroic 1-State": "4",
  "XYStage-Version": "v1.91",
  "Polarizer-State": "0",
  "AOTF-Name": "AAAOTF",
  "XYStage-Backlash-B": "0.0400",
  "COM8-Name": "COM8",
  "Andor-ActualInterval-ms": "235.60",
  "Andor-PixelType": "16bit",
  "Camera": "",
  "Wheel-A-1-Delay_ms": "0.0000",
  "FocusDrive-InitialSpeed": "700",
  "COM4-Parity": "None",
  "Core-ImageProcessor": "",
  "Wheel-A-ClosedPosition": "",
  "CSUX-Shutter-Description": "CSUX Shutter",
  "Andor-Output_Amplifier": "Electron Multiplying",
  "XYStage-StepSizeY_um": "0.0100",
  "Dichroic 2-Description": "Mirror unit deck 2",
  "Core-AutoShutter": "1",
  "AOTF-Port": "COM3",
  "NextFrame": 0,
  "Core-XYStage": "XYStage",
  "Wheel-A-1-State": "0",
  "COM8-Parity": "None",
  "Wheel-A-1-Description": "Sutter Lambda filter wheel adapter",
  "Time": "2021-05-10 13:25:37 +0800",
  "COM4-Name": "COM4",
  "EpiShutter 1-State": "0",
  "Andor-Isolated Crop Mode": "Off",
  "COM4-BaudRate": "115200",
  "Andor-CCDTemperatureSetPoint": "-70",
  "Core-AutoFocus": "Autofocus",
  "Autofocus-Name": "Autofocus",
  "CSUX-Shutter-State": "Open",
  "Olympus IX83-FrontPanel": "1",
  "BitDepth": 14,
  "Slice": 9,
  "XYStage-JoyStick Slow Speed": "5",
  "COM4-Verbose": "1",
  "FocusDrive-Description": "Olympus IX83 Z drive",
  "Olympus IX83-TouchPanel": "1",
  "ChannelIndex": 0,
  "EpiShutter 2-Name": "EpiShutter 2",
  "Core-Shutter": "AOTF",
  "Wheel-A-State": "3",
  "Core-TimeoutMs": "5000",
  "XYStage-JoyStick Fast Speed": "60",
  "XYStage-Maximum Speed (Do Not Change)": "7.5000",
  "ElapsedTime-ms": 4455,
  "Wheel-A-Description": "Sutter Lambda filter wheel adapter",
  "Frame": 0,
  "Width": 512,
  "Dichroic 2-Label": "3-NONE",
  "Condenser turret-Description": "Rotating condenser turret",
  "COM5-Handshaking": "Off",
  "COM3-StopBits": "1",
  "PositionName": null,
  "Height": 512,
  "Andor-TransposeMirrorX": "0",
  "Light Path-Name": "Light Path",
  "COM3-Verbose": "1",
  "Andor-TransposeMirrorY": "0",
  "Wheel-A-Delay_ms": "0.0000",
  "COM8-DataBits": "8",
  "Autofocus-UpperLimit": "10500",
  "COM3-Name": "COM3",
  "Autofocus-Description": "Olympus IX83 ZDC",
  "Wheel-A-1-Busy": "0",
  "Autofocus-LowerLimit": "0",
  "COM5-DelayBetweenCharsMs": "0.0000",
  "CSUX-DriveSpeed-Name": "CSUX-DriveSpeed",
  "XYStage-Description": "ASI XY stage driver adapter",
  "COM4-Handshaking": "Off",
  "Andor-FrameTransfer": "Off",
  "COM3-DelayBetweenCharsMs": "0.0000",
  "PixelType": "GRAY16",
  "Andor-TransposeXY": "0",
  "AOTF-Maximum intensity (dB)": "1900",
  "COM4-AnswerTimeout": "500.0000",
  "COM8-StopBits": "1",
  "Andor-CCDTemperature Help": "Wait for temperature to stabilize before acquisition.",
  "YPositionUm": 5535.400000000001,
  "Light Path-State": "0",
  "Andor-TimeOut": "10000",
  "Andor-Trigger": "Software",
  "Dichroic 1-Name": "Dichroic 1",
  "FocusDrive-Name": "FocusDrive",
  "COM8-Description": "Serial port driver (boost:asio)",
  "XYStage-JoyStick Reverse": "Off",
  "COM3-BaudRate": "57600",
  "DiaShutter-Name": "DiaShutter",
  "XYStage-OnlySendSerialCommandOnChange": "Yes",
  "Olympus IX83-Description": "Olympus IX83,BX83 Microscopes",
  "Andor-OptAcquireMode Description": "",
  "XYStage-FinishError-PCROS(nm)": "24.0000"
},
"FrameKey-0-0-10": {
  "CSUX-DriveSpeed-State": "3780",
  "Core-Initialize": "1",
  "TransmittedIllumination 1-Description": "DIA High Intensity White LED 1",
  "Andor-FanMode": "Full",
  "Andor-SpuriousNoiseFilterDescription": "Spurious Noise Filter is Off",
  "Dichroic 1-Description": "Mirror unit deck 1",
  "XYStage-BuildName": "TIGER_COMM",
  "Andor-BaselineClamp": "Enabled",
  "AOTF-Description": "AA AOTF Shutter Controller driver adapter",
  "AOTF-State": "1",
  "Andor-CountConvert": "Counts",
  "XYStage-Speed-S": "5.7459",
  "ROI": "0-0-512-512",
  "Andor-SpuriousNoiseFilterThreshold": "0.0000",
  "COM5-AnswerTimeout": "500.0000",
  "COM5-StopBits": "1",
  "Andor-Region of Interest": "Full Image",
  "XYStage-Error-E(nm)": "400.0000",
  "XYStage-StepSizeX_um": "0.0100",
  "CSUX-Hub-Name": "CSUX-Hub",
  "Andor-Advanced | Snap Image Timing Mode": "Delay for Exposure",
  "SlicePosition": 5933.6,
  "Andor-CoolerMode": "Fan off at shutdown",
  "Exposure-ms": 200,
  "Olympus IX83-Name": "Olympus IX83",
  "XYStage-Acceleration-AC(ms)": "100",
  "CSUX-DriveSpeed-AutoAdjust": "0.0000",
  "Wheel-A-Busy": "0",
  "Andor-Pre-Amp-Gain": "5x",
  "XYStage-Name": "XYStage",
  "Andor-Shutter Closing Time": "20",
  "CSUX-Hub-Port": "COM4",
  "EpiShutter 2-Description": "Epi shutter, deck 2",
  "Andor-EMSwitch": "On",
  "AxisPositions": null,
  "COM5-BaudRate": "9600",
  "Andor-1. Camera Information : | Type | Model | Serial No. |": "| iXon | DU897_BV | 8562 |",
  "XYStage-Port": "COM8",
  "COM5-Verbose": "1",
  "Wheel-A-1-Label": "Filter-0",
  "XYStage-SerialCommand": "",
  "CSUX-Hub-Description": "Yokogawa CSUX hub",
  "COM8-DelayBetweenCharsMs": "0.0000",
  "Condenser turret-Label": "5-IX2-DIC100",
  "AutofocusDrive-Name": "AutofocusDrive",
  "Wheel-A-Label": "Filter-3",
  "COM3-AnswerTimeout": "500.0000",
  "Andor-KeepCleanTime": "3.5676",
  "Dichroic 2-State": "2",
  "COM8-AnswerTimeout": "500.0000",
  "Andor-Camera": "| iXon | DU897_BV | 8562 |",
  "COM3-Handshaking": "Off",
  "Andor-Gain": "330",
  "Wheel-A-1-Name": "Wheel-A",
  "UUID": "1ff91d00-9171-4826-92a3-a74b9dd7c07a",
  "Wheel-A-1-Port": "COM5",
  "TransmittedIllumination 1-Name": "TransmittedIllumination 1",
  "Core-Camera": "Andor",
  "Core-SLM": "",
  "EpiShutter 1-Name": "EpiShutter 1",
  "Wheel-A-Name": "Wheel-A",
  "Andor-CountConvertWavelength": "0.0000",
  "FocusDrive-MaxSpeed": "3000",
  "Andor-Shutter TTL Value": "High to Open",
  "Wheel-A-Port": "COM5",
  "Core-ChannelGroup": "Illumination",
  "PositionIndex": 0,
  "WaitInterval": null,
  "Light Path-Label": "1-LeftPort",
  "AOTF-Power (% of max)": "19.5000",
  "PixelSizeUm": 0,
  "CSUX-DriveSpeed-Run": "On",
  "EpiShutter 1-Description": "Epi shutter, deck 1",
  "XYStage-CompileDate": "Jan 14 2014:14:28:31",
  "Andor-Shutter Opening Time": "20",
  "Summary": {
    "Slices": 65,
    "InitialPositionList": null,
    "Interval_ms": 0,
    "UUID": "1b7a3f1a-530d-4b5c-a5a6-a30bb41f7382",
    "UserName": "dell",
    "Depth": 2,
    "PixelType": "GRAY16",
    "Time": "2021-05-10 13:25:33 +0800",
    "Date": "2021-05-10",
    "z-step_um": 0.5,
    "MetadataVersion": 10,
    "PositionIndex": 0,
    "SlicesFirst": true,
    "ChContrastMin": [0],
    "Width": 512,
    "PixelAspect": 1,
    "MicroManagerVersion": "1.4.19",
    "ROI": [
      0,
      0,
      512,
      512
    ],
    "ChNames": ["Confocal-488-Acq"],
    "IJType": 1,
    "GridRow": 0,
    "Comment": "",
    "Height": 512,
    "GridColumn": 0,
    "Prefix": "20210510 osm-3 G444E-gfp F1-8_1",
    "PixelSize_um": 0,
    "Frames": 1,
    "BitDepth": 14,
    "KeepShutterOpenChannels": true,
    "Source": "Micro-Manager",
    "Channels": 1,
    "ComputerName": "T3600-IX83",
    "CustomIntervals_ms": [],
    "KeepShutterOpenSlices": true,
    "ChColors": [-13369549],
    "TimeFirst": false,
    "ChContrastMax": [65536],
    "Positions": 1,
    "Directory": "Y:\\XC\\20210510 osm-3 G444E-gfp"
  },
  "Source": "Andor",
  "XYStage-OverShoot(um)": "0.0000",
  "XYStage-Wait_Cycles": "0",
  "COM4-StopBits": "1",
  "FocusDrive-AccelerationTime": "60",
  "Andor-Binning": "1",
  "Andor-FrameTransfer Help": "Should only turn on FrameTransfer if using Burst or Live mode.",
  "COM4-DataBits": "8",
  "COM3-DataBits": "8",
  "XYStage-MotorOnOff": "On",
  "Andor-SpuriousNoiseFilter": "None",
  "Condenser turret-Name": "Condenser turret",
  "Andor-Shutter": "Open",
  "Andor-OptAcquireMode": "",
  "Dichroic 1-Label": "5-MDICT",
  "COM5-DataBits": "8",
  "Binning": "1",
  "Andor-ReadoutTime": "32.0324",
  "Dichroic 2-Name": "Dichroic 2",
  "Andor-Description": "Andor camera adapter",
  "Wheel-A-Speed": "3",
  "COM4-DelayBetweenCharsMs": "0.0000",
  "COM5-Parity": "None",
  "Andor-Advanced | Snap Image Additional Delay (ms)": "0",
  "Light Path-Description": "Switches light between camera and eyepiece.",
  "Andor-Exposure": "200.00",
  "COM5-Description": "Serial port driver (boost:asio)",
  "Polarizer-Name": "Polarizer",
  "Andor-TransposeCorrection": "0",
  "DiaShutter-State": "0",
  "COM4-Description": "Serial port driver (boost:asio)",
  "COM3-Description": "Serial port driver (boost:asio)",
  "COM8-Verbose": "1",
  "COM3-Parity": "None",
  "CSUX-DriveSpeed-Description": "CSUX Drive Speed",
  "Andor-VerticalSpeed": "3.30",
  "XYStage-TransposeMirrorY": "0",
  "Polarizer-Description": "Polarizer in/out device",
  "XPositionUm": -12373.9,
  "XYStage-TransposeMirrorX": "0",
  "AOTF-Channel": "2",
  "Wheel-A-1-ClosedPosition": "",
  "FileName": "img_000000000_Confocal-488-Acq_010.tif",
  "Andor-CCDTemperature": "-68",
  "Core-Galvo": "",
  "Position": "Default",
  "COM8-BaudRate": "115200",
  "Andor-VerticalClockVoltage": "Normal",
  "Condenser turret-State": "4",
  "COM8-Handshaking": "Off",
  "Wheel-A-1-Speed": "3",
  "EpiShutter 2-State": "0",
  "CameraChannelIndex": 0,
  "SliceIndex": 10,
  "ZPositionUm": 5933.6,
  "Polarizer-Label": "1-Out",
  "DiaShutter-Description": "Dia shutter",
  "Core-Focus": "FocusDrive",
  "Andor-ReadoutMode": "10.000 MHz",
  "Channel": "Confocal-488-Acq",
  "TransmittedIllumination 1-Brightness": "130",
  "AutofocusDrive-Description": "Olympus IX83 ZDC offset drive",
  "XYStage-SerialResponse": "",
  "CSUX-Shutter-Name": "CSUX-Shutter",
  "COM5-Name": "COM5",
  "FrameIndex": 0,
  "Dichroic 1-State": "4",
  "XYStage-Version": "v1.91",
  "Polarizer-State": "0",
  "AOTF-Name": "AAAOTF",
  "XYStage-Backlash-B": "0.0400",
  "COM8-Name": "COM8",
  "Andor-ActualInterval-ms": "235.60",
  "Andor-PixelType": "16bit",
  "Camera": "",
  "Wheel-A-1-Delay_ms": "0.0000",
  "FocusDrive-InitialSpeed": "700",
  "COM4-Parity": "None",
  "Core-ImageProcessor": "",
  "Wheel-A-ClosedPosition": "",
  "CSUX-Shutter-Description": "CSUX Shutter",
  "Andor-Output_Amplifier": "Electron Multiplying",
  "XYStage-StepSizeY_um": "0.0100",
  "Dichroic 2-Description": "Mirror unit deck 2",
  "Core-AutoShutter": "1",
  "AOTF-Port": "COM3",
  "NextFrame": 0,
  "Core-XYStage": "XYStage",
  "Wheel-A-1-State": "0",
  "COM8-Parity": "None",
  "Wheel-A-1-Description": "Sutter Lambda filter wheel adapter",
  "Time": "2021-05-10 13:25:37 +0800",
  "COM4-Name": "COM4",
  "EpiShutter 1-State": "0",
  "Andor-Isolated Crop Mode": "Off",
  "COM4-BaudRate": "115200",
  "Andor-CCDTemperatureSetPoint": "-70",
  "Core-AutoFocus": "Autofocus",
  "Autofocus-Name": "Autofocus",
  "CSUX-Shutter-State": "Open",
  "Olympus IX83-FrontPanel": "1",
  "BitDepth": 14,
  "Slice": 10,
  "XYStage-JoyStick Slow Speed": "5",
  "COM4-Verbose": "1",
  "FocusDrive-Description": "Olympus IX83 Z drive",
  "Olympus IX83-TouchPanel": "1",
  "ChannelIndex": 0,
  "EpiShutter 2-Name": "EpiShutter 2",
  "Core-Shutter": "AOTF",
  "Wheel-A-State": "3",
  "Core-TimeoutMs": "5000",
  "XYStage-JoyStick Fast Speed": "60",
  "XYStage-Maximum Speed (Do Not Change)": "7.5000",
  "ElapsedTime-ms": 4842,
  "Wheel-A-Description": "Sutter Lambda filter wheel adapter",
  "Frame": 0,
  "Width": 512,
  "Dichroic 2-Label": "3-NONE",
  "Condenser turret-Description": "Rotating condenser turret",
  "COM5-Handshaking": "Off",
  "COM3-StopBits": "1",
  "PositionName": null,
  "Height": 512,
  "Andor-TransposeMirrorX": "0",
  "Light Path-Name": "Light Path",
  "COM3-Verbose": "1",
  "Andor-TransposeMirrorY": "0",
  "Wheel-A-Delay_ms": "0.0000",
  "COM8-DataBits": "8",
  "Autofocus-UpperLimit": "10500",
  "COM3-Name": "COM3",
  "Autofocus-Description": "Olympus IX83 ZDC",
  "Wheel-A-1-Busy": "0",
  "Autofocus-LowerLimit": "0",
  "COM5-DelayBetweenCharsMs": "0.0000",
  "CSUX-DriveSpeed-Name": "CSUX-DriveSpeed",
  "XYStage-Description": "ASI XY stage driver adapter",
  "COM4-Handshaking": "Off",
  "Andor-FrameTransfer": "Off",
  "COM3-DelayBetweenCharsMs": "0.0000",
  "PixelType": "GRAY16",
  "Andor-TransposeXY": "0",
  "AOTF-Maximum intensity (dB)": "1900",
  "COM4-AnswerTimeout": "500.0000",
  "COM8-StopBits": "1",
  "Andor-CCDTemperature Help": "Wait for temperature to stabilize before acquisition.",
  "YPositionUm": 5535.400000000001,
  "Light Path-State": "0",
  "Andor-TimeOut": "10000",
  "Andor-Trigger": "Software",
  "Dichroic 1-Name": "Dichroic 1",
  "FocusDrive-Name": "FocusDrive",
  "COM8-Description": "Serial port driver (boost:asio)",
  "XYStage-JoyStick Reverse": "Off",
  "COM3-BaudRate": "57600",
  "DiaShutter-Name": "DiaShutter",
  "XYStage-OnlySendSerialCommandOnChange": "Yes",
  "Olympus IX83-Description": "Olympus IX83,BX83 Microscopes",
  "Andor-OptAcquireMode Description": "",
  "XYStage-FinishError-PCROS(nm)": "24.0000"
},
"FrameKey-0-0-11": {
  "CSUX-DriveSpeed-State": "3780",
  "Core-Initialize": "1",
  "TransmittedIllumination 1-Description": "DIA High Intensity White LED 1",
  "Andor-FanMode": "Full",
  "Andor-SpuriousNoiseFilterDescription": "Spurious Noise Filter is Off",
  "Dichroic 1-Description": "Mirror unit deck 1",
  "XYStage-BuildName": "TIGER_COMM",
  "Andor-BaselineClamp": "Enabled",
  "AOTF-Description": "AA AOTF Shutter Controller driver adapter",
  "AOTF-State": "1",
  "Andor-CountConvert": "Counts",
  "XYStage-Speed-S": "5.7459",
  "ROI": "0-0-512-512",
  "Andor-SpuriousNoiseFilterThreshold": "0.0000",
  "COM5-AnswerTimeout": "500.0000",
  "COM5-StopBits": "1",
  "Andor-Region of Interest": "Full Image",
  "XYStage-Error-E(nm)": "400.0000",
  "XYStage-StepSizeX_um": "0.0100",
  "CSUX-Hub-Name": "CSUX-Hub",
  "Andor-Advanced | Snap Image Timing Mode": "Delay for Exposure",
  "SlicePosition": 5934.1,
  "Andor-CoolerMode": "Fan off at shutdown",
  "Exposure-ms": 200,
  "Olympus IX83-Name": "Olympus IX83",
  "XYStage-Acceleration-AC(ms)": "100",
  "CSUX-DriveSpeed-AutoAdjust": "0.0000",
  "Wheel-A-Busy": "0",
  "Andor-Pre-Amp-Gain": "5x",
  "XYStage-Name": "XYStage",
  "Andor-Shutter Closing Time": "20",
  "CSUX-Hub-Port": "COM4",
  "EpiShutter 2-Description": "Epi shutter, deck 2",
  "Andor-EMSwitch": "On",
  "AxisPositions": null,
  "COM5-BaudRate": "9600",
  "Andor-1. Camera Information : | Type | Model | Serial No. |": "| iXon | DU897_BV | 8562 |",
  "XYStage-Port": "COM8",
  "COM5-Verbose": "1",
  "Wheel-A-1-Label": "Filter-0",
  "XYStage-SerialCommand": "",
  "CSUX-Hub-Description": "Yokogawa CSUX hub",
  "COM8-DelayBetweenCharsMs": "0.0000",
  "Condenser turret-Label": "5-IX2-DIC100",
  "AutofocusDrive-Name": "AutofocusDrive",
  "Wheel-A-Label": "Filter-3",
  "COM3-AnswerTimeout": "500.0000",
  "Andor-KeepCleanTime": "3.5676",
  "Dichroic 2-State": "2",
  "COM8-AnswerTimeout": "500.0000",
  "Andor-Camera": "| iXon | DU897_BV | 8562 |",
  "COM3-Handshaking": "Off",
  "Andor-Gain": "330",
  "Wheel-A-1-Name": "Wheel-A",
  "UUID": "582833cc-7d9c-4532-8a3e-282f78815fc3",
  "Wheel-A-1-Port": "COM5",
  "TransmittedIllumination 1-Name": "TransmittedIllumination 1",
  "Core-Camera": "Andor",
  "Core-SLM": "",
  "EpiShutter 1-Name": "EpiShutter 1",
  "Wheel-A-Name": "Wheel-A",
  "Andor-CountConvertWavelength": "0.0000",
  "FocusDrive-MaxSpeed": "3000",
  "Andor-Shutter TTL Value": "High to Open",
  "Wheel-A-Port": "COM5",
  "Core-ChannelGroup": "Illumination",
  "PositionIndex": 0,
  "WaitInterval": null,
  "Light Path-Label": "1-LeftPort",
  "AOTF-Power (% of max)": "19.5000",
  "PixelSizeUm": 0,
  "CSUX-DriveSpeed-Run": "On",
  "EpiShutter 1-Description": "Epi shutter, deck 1",
  "XYStage-CompileDate": "Jan 14 2014:14:28:31",
  "Andor-Shutter Opening Time": "20",
  "Summary": {
    "Slices": 65,
    "InitialPositionList": null,
    "Interval_ms": 0,
    "UUID": "1b7a3f1a-530d-4b5c-a5a6-a30bb41f7382",
    "UserName": "dell",
    "Depth": 2,
    "PixelType": "GRAY16",
    "Time": "2021-05-10 13:25:33 +0800",
    "Date": "2021-05-10",
    "z-step_um": 0.5,
    "MetadataVersion": 10,
    "PositionIndex": 0,
    "SlicesFirst": true,
    "ChContrastMin": [0],
    "Width": 512,
    "PixelAspect": 1,
    "MicroManagerVersion": "1.4.19",
    "ROI": [
      0,
      0,
      512,
      512
    ],
    "ChNames": ["Confocal-488-Acq"],
    "IJType": 1,
    "GridRow": 0,
    "Comment": "",
    "Height": 512,
    "GridColumn": 0,
    "Prefix": "20210510 osm-3 G444E-gfp F1-8_1",
    "PixelSize_um": 0,
    "Frames": 1,
    "BitDepth": 14,
    "KeepShutterOpenChannels": true,
    "Source": "Micro-Manager",
    "Channels": 1,
    "ComputerName": "T3600-IX83",
    "CustomIntervals_ms": [],
    "KeepShutterOpenSlices": true,
    "ChColors": [-13369549],
    "TimeFirst": false,
    "ChContrastMax": [65536],
    "Positions": 1,
    "Directory": "Y:\\XC\\20210510 osm-3 G444E-gfp"
  },
  "Source": "Andor",
  "XYStage-OverShoot(um)": "0.0000",
  "XYStage-Wait_Cycles": "0",
  "COM4-StopBits": "1",
  "FocusDrive-AccelerationTime": "60",
  "Andor-Binning": "1",
  "Andor-FrameTransfer Help": "Should only turn on FrameTransfer if using Burst or Live mode.",
  "COM4-DataBits": "8",
  "COM3-DataBits": "8",
  "XYStage-MotorOnOff": "On",
  "Andor-SpuriousNoiseFilter": "None",
  "Condenser turret-Name": "Condenser turret",
  "Andor-Shutter": "Open",
  "Andor-OptAcquireMode": "",
  "Dichroic 1-Label": "5-MDICT",
  "COM5-DataBits": "8",
  "Binning": "1",
  "Andor-ReadoutTime": "32.0324",
  "Dichroic 2-Name": "Dichroic 2",
  "Andor-Description": "Andor camera adapter",
  "Wheel-A-Speed": "3",
  "COM4-DelayBetweenCharsMs": "0.0000",
  "COM5-Parity": "None",
  "Andor-Advanced | Snap Image Additional Delay (ms)": "0",
  "Light Path-Description": "Switches light between camera and eyepiece.",
  "Andor-Exposure": "200.00",
  "COM5-Description": "Serial port driver (boost:asio)",
  "Polarizer-Name": "Polarizer",
  "Andor-TransposeCorrection": "0",
  "DiaShutter-State": "0",
  "COM4-Description": "Serial port driver (boost:asio)",
  "COM3-Description": "Serial port driver (boost:asio)",
  "COM8-Verbose": "1",
  "COM3-Parity": "None",
  "CSUX-DriveSpeed-Description": "CSUX Drive Speed",
  "Andor-VerticalSpeed": "3.30",
  "XYStage-TransposeMirrorY": "0",
  "Polarizer-Description": "Polarizer in/out device",
  "XPositionUm": -12373.9,
  "XYStage-TransposeMirrorX": "0",
  "AOTF-Channel": "2",
  "Wheel-A-1-ClosedPosition": "",
  "FileName": "img_000000000_Confocal-488-Acq_011.tif",
  "Andor-CCDTemperature": "-68",
  "Core-Galvo": "",
  "Position": "Default",
  "COM8-BaudRate": "115200",
  "Andor-VerticalClockVoltage": "Normal",
  "Condenser turret-State": "4",
  "COM8-Handshaking": "Off",
  "Wheel-A-1-Speed": "3",
  "EpiShutter 2-State": "0",
  "CameraChannelIndex": 0,
  "SliceIndex": 11,
  "ZPositionUm": 5934.1,
  "Polarizer-Label": "1-Out",
  "DiaShutter-Description": "Dia shutter",
  "Core-Focus": "FocusDrive",
  "Andor-ReadoutMode": "10.000 MHz",
  "Channel": "Confocal-488-Acq",
  "TransmittedIllumination 1-Brightness": "130",
  "AutofocusDrive-Description": "Olympus IX83 ZDC offset drive",
  "XYStage-SerialResponse": "",
  "CSUX-Shutter-Name": "CSUX-Shutter",
  "COM5-Name": "COM5",
  "FrameIndex": 0,
  "Dichroic 1-State": "4",
  "XYStage-Version": "v1.91",
  "Polarizer-State": "0",
  "AOTF-Name": "AAAOTF",
  "XYStage-Backlash-B": "0.0400",
  "COM8-Name": "COM8",
  "Andor-ActualInterval-ms": "235.60",
  "Andor-PixelType": "16bit",
  "Camera": "",
  "Wheel-A-1-Delay_ms": "0.0000",
  "FocusDrive-InitialSpeed": "700",
  "COM4-Parity": "None",
  "Core-ImageProcessor": "",
  "Wheel-A-ClosedPosition": "",
  "CSUX-Shutter-Description": "CSUX Shutter",
  "Andor-Output_Amplifier": "Electron Multiplying",
  "XYStage-StepSizeY_um": "0.0100",
  "Dichroic 2-Description": "Mirror unit deck 2",
  "Core-AutoShutter": "1",
  "AOTF-Port": "COM3",
  "NextFrame": 0,
  "Core-XYStage": "XYStage",
  "Wheel-A-1-State": "0",
  "COM8-Parity": "None",
  "Wheel-A-1-Description": "Sutter Lambda filter wheel adapter",
  "Time": "2021-05-10 13:25:37 +0800",
  "COM4-Name": "COM4",
  "EpiShutter 1-State": "0",
  "Andor-Isolated Crop Mode": "Off",
  "COM4-BaudRate": "115200",
  "Andor-CCDTemperatureSetPoint": "-70",
  "Core-AutoFocus": "Autofocus",
  "Autofocus-Name": "Autofocus",
  "CSUX-Shutter-State": "Open",
  "Olympus IX83-FrontPanel": "1",
  "BitDepth": 14,
  "Slice": 11,
  "XYStage-JoyStick Slow Speed": "5",
  "COM4-Verbose": "1",
  "FocusDrive-Description": "Olympus IX83 Z drive",
  "Olympus IX83-TouchPanel": "1",
  "ChannelIndex": 0,
  "EpiShutter 2-Name": "EpiShutter 2",
  "Core-Shutter": "AOTF",
  "Wheel-A-State": "3",
  "Core-TimeoutMs": "5000",
  "XYStage-JoyStick Fast Speed": "60",
  "XYStage-Maximum Speed (Do Not Change)": "7.5000",
  "ElapsedTime-ms": 5216,
  "Wheel-A-Description": "Sutter Lambda filter wheel adapter",
  "Frame": 0,
  "Width": 512,
  "Dichroic 2-Label": "3-NONE",
  "Condenser turret-Description": "Rotating condenser turret",
  "COM5-Handshaking": "Off",
  "COM3-StopBits": "1",
  "PositionName": null,
  "Height": 512,
  "Andor-TransposeMirrorX": "0",
  "Light Path-Name": "Light Path",
  "COM3-Verbose": "1",
  "Andor-TransposeMirrorY": "0",
  "Wheel-A-Delay_ms": "0.0000",
  "COM8-DataBits": "8",
  "Autofocus-UpperLimit": "10500",
  "COM3-Name": "COM3",
  "Autofocus-Description": "Olympus IX83 ZDC",
  "Wheel-A-1-Busy": "0",
  "Autofocus-LowerLimit": "0",
  "COM5-DelayBetweenCharsMs": "0.0000",
  "CSUX-DriveSpeed-Name": "CSUX-DriveSpeed",
  "XYStage-Description": "ASI XY stage driver adapter",
  "COM4-Handshaking": "Off",
  "Andor-FrameTransfer": "Off",
  "COM3-DelayBetweenCharsMs": "0.0000",
  "PixelType": "GRAY16",
  "Andor-TransposeXY": "0",
  "AOTF-Maximum intensity (dB)": "1900",
  "COM4-AnswerTimeout": "500.0000",
  "COM8-StopBits": "1",
  "Andor-CCDTemperature Help": "Wait for temperature to stabilize before acquisition.",
  "YPositionUm": 5535.400000000001,
  "Light Path-State": "0",
  "Andor-TimeOut": "10000",
  "Andor-Trigger": "Software",
  "Dichroic 1-Name": "Dichroic 1",
  "FocusDrive-Name": "FocusDrive",
  "COM8-Description": "Serial port driver (boost:asio)",
  "XYStage-JoyStick Reverse": "Off",
  "COM3-BaudRate": "57600",
  "DiaShutter-Name": "DiaShutter",
  "XYStage-OnlySendSerialCommandOnChange": "Yes",
  "Olympus IX83-Description": "Olympus IX83,BX83 Microscopes",
  "Andor-OptAcquireMode Description": "",
  "XYStage-FinishError-PCROS(nm)": "24.0000"
},
"FrameKey-0-0-12": {
  "CSUX-DriveSpeed-State": "3780",
  "Core-Initialize": "1",
  "TransmittedIllumination 1-Description": "DIA High Intensity White LED 1",
  "Andor-FanMode": "Full",
  "Andor-SpuriousNoiseFilterDescription": "Spurious Noise Filter is Off",
  "Dichroic 1-Description": "Mirror unit deck 1",
  "XYStage-BuildName": "TIGER_COMM",
  "Andor-BaselineClamp": "Enabled",
  "AOTF-Description": "AA AOTF Shutter Controller driver adapter",
  "AOTF-State": "1",
  "Andor-CountConvert": "Counts",
  "XYStage-Speed-S": "5.7459",
  "ROI": "0-0-512-512",
  "Andor-SpuriousNoiseFilterThreshold": "0.0000",
  "COM5-AnswerTimeout": "500.0000",
  "COM5-StopBits": "1",
  "Andor-Region of Interest": "Full Image",
  "XYStage-Error-E(nm)": "400.0000",
  "XYStage-StepSizeX_um": "0.0100",
  "CSUX-Hub-Name": "CSUX-Hub",
  "Andor-Advanced | Snap Image Timing Mode": "Delay for Exposure",
  "SlicePosition": 5934.6,
  "Andor-CoolerMode": "Fan off at shutdown",
  "Exposure-ms": 200,
  "Olympus IX83-Name": "Olympus IX83",
  "XYStage-Acceleration-AC(ms)": "100",
  "CSUX-DriveSpeed-AutoAdjust": "0.0000",
  "Wheel-A-Busy": "0",
  "Andor-Pre-Amp-Gain": "5x",
  "XYStage-Name": "XYStage",
  "Andor-Shutter Closing Time": "20",
  "CSUX-Hub-Port": "COM4",
  "EpiShutter 2-Description": "Epi shutter, deck 2",
  "Andor-EMSwitch": "On",
  "AxisPositions": null,
  "COM5-BaudRate": "9600",
  "Andor-1. Camera Information : | Type | Model | Serial No. |": "| iXon | DU897_BV | 8562 |",
  "XYStage-Port": "COM8",
  "COM5-Verbose": "1",
  "Wheel-A-1-Label": "Filter-0",
  "XYStage-SerialCommand": "",
  "CSUX-Hub-Description": "Yokogawa CSUX hub",
  "COM8-DelayBetweenCharsMs": "0.0000",
  "Condenser turret-Label": "5-IX2-DIC100",
  "AutofocusDrive-Name": "AutofocusDrive",
  "Wheel-A-Label": "Filter-3",
  "COM3-AnswerTimeout": "500.0000",
  "Andor-KeepCleanTime": "3.5676",
  "Dichroic 2-State": "2",
  "COM8-AnswerTimeout": "500.0000",
  "Andor-Camera": "| iXon | DU897_BV | 8562 |",
  "COM3-Handshaking": "Off",
  "Andor-Gain": "330",
  "Wheel-A-1-Name": "Wheel-A",
  "UUID": "bd0ada4e-0447-4341-abfe-ea7fd2a378ac",
  "Wheel-A-1-Port": "COM5",
  "TransmittedIllumination 1-Name": "TransmittedIllumination 1",
  "Core-Camera": "Andor",
  "Core-SLM": "",
  "EpiShutter 1-Name": "EpiShutter 1",
  "Wheel-A-Name": "Wheel-A",
  "Andor-CountConvertWavelength": "0.0000",
  "FocusDrive-MaxSpeed": "3000",
  "Andor-Shutter TTL Value": "High to Open",
  "Wheel-A-Port": "COM5",
  "Core-ChannelGroup": "Illumination",
  "PositionIndex": 0,
  "WaitInterval": null,
  "Light Path-Label": "1-LeftPort",
  "AOTF-Power (% of max)": "19.5000",
  "PixelSizeUm": 0,
  "CSUX-DriveSpeed-Run": "On",
  "EpiShutter 1-Description": "Epi shutter, deck 1",
  "XYStage-CompileDate": "Jan 14 2014:14:28:31",
  "Andor-Shutter Opening Time": "20",
  "Summary": {
    "Slices": 65,
    "InitialPositionList": null,
    "Interval_ms": 0,
    "UUID": "1b7a3f1a-530d-4b5c-a5a6-a30bb41f7382",
    "UserName": "dell",
    "Depth": 2,
    "PixelType": "GRAY16",
    "Time": "2021-05-10 13:25:33 +0800",
    "Date": "2021-05-10",
    "z-step_um": 0.5,
    "MetadataVersion": 10,
    "PositionIndex": 0,
    "SlicesFirst": true,
    "ChContrastMin": [0],
    "Width": 512,
    "PixelAspect": 1,
    "MicroManagerVersion": "1.4.19",
    "ROI": [
      0,
      0,
      512,
      512
    ],
    "ChNames": ["Confocal-488-Acq"],
    "IJType": 1,
    "GridRow": 0,
    "Comment": "",
    "Height": 512,
    "GridColumn": 0,
    "Prefix": "20210510 osm-3 G444E-gfp F1-8_1",
    "PixelSize_um": 0,
    "Frames": 1,
    "BitDepth": 14,
    "KeepShutterOpenChannels": true,
    "Source": "Micro-Manager",
    "Channels": 1,
    "ComputerName": "T3600-IX83",
    "CustomIntervals_ms": [],
    "KeepShutterOpenSlices": true,
    "ChColors": [-13369549],
    "TimeFirst": false,
    "ChContrastMax": [65536],
    "Positions": 1,
    "Directory": "Y:\\XC\\20210510 osm-3 G444E-gfp"
  },
  "Source": "Andor",
  "XYStage-OverShoot(um)": "0.0000",
  "XYStage-Wait_Cycles": "0",
  "COM4-StopBits": "1",
  "FocusDrive-AccelerationTime": "60",
  "Andor-Binning": "1",
  "Andor-FrameTransfer Help": "Should only turn on FrameTransfer if using Burst or Live mode.",
  "COM4-DataBits": "8",
  "COM3-DataBits": "8",
  "XYStage-MotorOnOff": "On",
  "Andor-SpuriousNoiseFilter": "None",
  "Condenser turret-Name": "Condenser turret",
  "Andor-Shutter": "Open",
  "Andor-OptAcquireMode": "",
  "Dichroic 1-Label": "5-MDICT",
  "COM5-DataBits": "8",
  "Binning": "1",
  "Andor-ReadoutTime": "32.0324",
  "Dichroic 2-Name": "Dichroic 2",
  "Andor-Description": "Andor camera adapter",
  "Wheel-A-Speed": "3",
  "COM4-DelayBetweenCharsMs": "0.0000",
  "COM5-Parity": "None",
  "Andor-Advanced | Snap Image Additional Delay (ms)": "0",
  "Light Path-Description": "Switches light between camera and eyepiece.",
  "Andor-Exposure": "200.00",
  "COM5-Description": "Serial port driver (boost:asio)",
  "Polarizer-Name": "Polarizer",
  "Andor-TransposeCorrection": "0",
  "DiaShutter-State": "0",
  "COM4-Description": "Serial port driver (boost:asio)",
  "COM3-Description": "Serial port driver (boost:asio)",
  "COM8-Verbose": "1",
  "COM3-Parity": "None",
  "CSUX-DriveSpeed-Description": "CSUX Drive Speed",
  "Andor-VerticalSpeed": "3.30",
  "XYStage-TransposeMirrorY": "0",
  "Polarizer-Description": "Polarizer in/out device",
  "XPositionUm": -12373.9,
  "XYStage-TransposeMirrorX": "0",
  "AOTF-Channel": "2",
  "Wheel-A-1-ClosedPosition": "",
  "FileName": "img_000000000_Confocal-488-Acq_012.tif",
  "Andor-CCDTemperature": "-68",
  "Core-Galvo": "",
  "Position": "Default",
  "COM8-BaudRate": "115200",
  "Andor-VerticalClockVoltage": "Normal",
  "Condenser turret-State": "4",
  "COM8-Handshaking": "Off",
  "Wheel-A-1-Speed": "3",
  "EpiShutter 2-State": "0",
  "CameraChannelIndex": 0,
  "SliceIndex": 12,
  "ZPositionUm": 5934.6,
  "Polarizer-Label": "1-Out",
  "DiaShutter-Description": "Dia shutter",
  "Core-Focus": "FocusDrive",
  "Andor-ReadoutMode": "10.000 MHz",
  "Channel": "Confocal-488-Acq",
  "TransmittedIllumination 1-Brightness": "130",
  "AutofocusDrive-Description": "Olympus IX83 ZDC offset drive",
  "XYStage-SerialResponse": "",
  "CSUX-Shutter-Name": "CSUX-Shutter",
  "COM5-Name": "COM5",
  "FrameIndex": 0,
  "Dichroic 1-State": "4",
  "XYStage-Version": "v1.91",
  "Polarizer-State": "0",
  "AOTF-Name": "AAAOTF",
  "XYStage-Backlash-B": "0.0400",
  "COM8-Name": "COM8",
  "Andor-ActualInterval-ms": "235.60",
  "Andor-PixelType": "16bit",
  "Camera": "",
  "Wheel-A-1-Delay_ms": "0.0000",
  "FocusDrive-InitialSpeed": "700",
  "COM4-Parity": "None",
  "Core-ImageProcessor": "",
  "Wheel-A-ClosedPosition": "",
  "CSUX-Shutter-Description": "CSUX Shutter",
  "Andor-Output_Amplifier": "Electron Multiplying",
  "XYStage-StepSizeY_um": "0.0100",
  "Dichroic 2-Description": "Mirror unit deck 2",
  "Core-AutoShutter": "1",
  "AOTF-Port": "COM3",
  "NextFrame": 0,
  "Core-XYStage": "XYStage",
  "Wheel-A-1-State": "0",
  "COM8-Parity": "None",
  "Wheel-A-1-Description": "Sutter Lambda filter wheel adapter",
  "Time": "2021-05-10 13:25:38 +0800",
  "COM4-Name": "COM4",
  "EpiShutter 1-State": "0",
  "Andor-Isolated Crop Mode": "Off",
  "COM4-BaudRate": "115200",
  "Andor-CCDTemperatureSetPoint": "-70",
  "Core-AutoFocus": "Autofocus",
  "Autofocus-Name": "Autofocus",
  "CSUX-Shutter-State": "Open",
  "Olympus IX83-FrontPanel": "1",
  "BitDepth": 14,
  "Slice": 12,
  "XYStage-JoyStick Slow Speed": "5",
  "COM4-Verbose": "1",
  "FocusDrive-Description": "Olympus IX83 Z drive",
  "Olympus IX83-TouchPanel": "1",
  "ChannelIndex": 0,
  "EpiShutter 2-Name": "EpiShutter 2",
  "Core-Shutter": "AOTF",
  "Wheel-A-State": "3",
  "Core-TimeoutMs": "5000",
  "XYStage-JoyStick Fast Speed": "60",
  "XYStage-Maximum Speed (Do Not Change)": "7.5000",
  "ElapsedTime-ms": 5590,
  "Wheel-A-Description": "Sutter Lambda filter wheel adapter",
  "Frame": 0,
  "Width": 512,
  "Dichroic 2-Label": "3-NONE",
  "Condenser turret-Description": "Rotating condenser turret",
  "COM5-Handshaking": "Off",
  "COM3-StopBits": "1",
  "PositionName": null,
  "Height": 512,
  "Andor-TransposeMirrorX": "0",
  "Light Path-Name": "Light Path",
  "COM3-Verbose": "1",
  "Andor-TransposeMirrorY": "0",
  "Wheel-A-Delay_ms": "0.0000",
  "COM8-DataBits": "8",
  "Autofocus-UpperLimit": "10500",
  "COM3-Name": "COM3",
  "Autofocus-Description": "Olympus IX83 ZDC",
  "Wheel-A-1-Busy": "0",
  "Autofocus-LowerLimit": "0",
  "COM5-DelayBetweenCharsMs": "0.0000",
  "CSUX-DriveSpeed-Name": "CSUX-DriveSpeed",
  "XYStage-Description": "ASI XY stage driver adapter",
  "COM4-Handshaking": "Off",
  "Andor-FrameTransfer": "Off",
  "COM3-DelayBetweenCharsMs": "0.0000",
  "PixelType": "GRAY16",
  "Andor-TransposeXY": "0",
  "AOTF-Maximum intensity (dB)": "1900",
  "COM4-AnswerTimeout": "500.0000",
  "COM8-StopBits": "1",
  "Andor-CCDTemperature Help": "Wait for temperature to stabilize before acquisition.",
  "YPositionUm": 5535.400000000001,
  "Light Path-State": "0",
  "Andor-TimeOut": "10000",
  "Andor-Trigger": "Software",
  "Dichroic 1-Name": "Dichroic 1",
  "FocusDrive-Name": "FocusDrive",
  "COM8-Description": "Serial port driver (boost:asio)",
  "XYStage-JoyStick Reverse": "Off",
  "COM3-BaudRate": "57600",
  "DiaShutter-Name": "DiaShutter",
  "XYStage-OnlySendSerialCommandOnChange": "Yes",
  "Olympus IX83-Description": "Olympus IX83,BX83 Microscopes",
  "Andor-OptAcquireMode Description": "",
  "XYStage-FinishError-PCROS(nm)": "24.0000"
},
"FrameKey-0-0-13": {
  "CSUX-DriveSpeed-State": "3780",
  "Core-Initialize": "1",
  "TransmittedIllumination 1-Description": "DIA High Intensity White LED 1",
  "Andor-FanMode": "Full",
  "Andor-SpuriousNoiseFilterDescription": "Spurious Noise Filter is Off",
  "Dichroic 1-Description": "Mirror unit deck 1",
  "XYStage-BuildName": "TIGER_COMM",
  "Andor-BaselineClamp": "Enabled",
  "AOTF-Description": "AA AOTF Shutter Controller driver adapter",
  "AOTF-State": "1",
  "Andor-CountConvert": "Counts",
  "XYStage-Speed-S": "5.7459",
  "ROI": "0-0-512-512",
  "Andor-SpuriousNoiseFilterThreshold": "0.0000",
  "COM5-AnswerTimeout": "500.0000",
  "COM5-StopBits": "1",
  "Andor-Region of Interest": "Full Image",
  "XYStage-Error-E(nm)": "400.0000",
  "XYStage-StepSizeX_um": "0.0100",
  "CSUX-Hub-Name": "CSUX-Hub",
  "Andor-Advanced | Snap Image Timing Mode": "Delay for Exposure",
  "SlicePosition": 5935.1,
  "Andor-CoolerMode": "Fan off at shutdown",
  "Exposure-ms": 200,
  "Olympus IX83-Name": "Olympus IX83",
  "XYStage-Acceleration-AC(ms)": "100",
  "CSUX-DriveSpeed-AutoAdjust": "0.0000",
  "Wheel-A-Busy": "0",
  "Andor-Pre-Amp-Gain": "5x",
  "XYStage-Name": "XYStage",
  "Andor-Shutter Closing Time": "20",
  "CSUX-Hub-Port": "COM4",
  "EpiShutter 2-Description": "Epi shutter, deck 2",
  "Andor-EMSwitch": "On",
  "AxisPositions": null,
  "COM5-BaudRate": "9600",
  "Andor-1. Camera Information : | Type | Model | Serial No. |": "| iXon | DU897_BV | 8562 |",
  "XYStage-Port": "COM8",
  "COM5-Verbose": "1",
  "Wheel-A-1-Label": "Filter-0",
  "XYStage-SerialCommand": "",
  "CSUX-Hub-Description": "Yokogawa CSUX hub",
  "COM8-DelayBetweenCharsMs": "0.0000",
  "Condenser turret-Label": "5-IX2-DIC100",
  "AutofocusDrive-Name": "AutofocusDrive",
  "Wheel-A-Label": "Filter-3",
  "COM3-AnswerTimeout": "500.0000",
  "Andor-KeepCleanTime": "3.5676",
  "Dichroic 2-State": "2",
  "COM8-AnswerTimeout": "500.0000",
  "Andor-Camera": "| iXon | DU897_BV | 8562 |",
  "COM3-Handshaking": "Off",
  "Andor-Gain": "330",
  "Wheel-A-1-Name": "Wheel-A",
  "UUID": "0e5bed21-6f27-4ace-8e8e-29667bb9cd97",
  "Wheel-A-1-Port": "COM5",
  "TransmittedIllumination 1-Name": "TransmittedIllumination 1",
  "Core-Camera": "Andor",
  "Core-SLM": "",
  "EpiShutter 1-Name": "EpiShutter 1",
  "Wheel-A-Name": "Wheel-A",
  "Andor-CountConvertWavelength": "0.0000",
  "FocusDrive-MaxSpeed": "3000",
  "Andor-Shutter TTL Value": "High to Open",
  "Wheel-A-Port": "COM5",
  "Core-ChannelGroup": "Illumination",
  "PositionIndex": 0,
  "WaitInterval": null,
  "Light Path-Label": "1-LeftPort",
  "AOTF-Power (% of max)": "19.5000",
  "PixelSizeUm": 0,
  "CSUX-DriveSpeed-Run": "On",
  "EpiShutter 1-Description": "Epi shutter, deck 1",
  "XYStage-CompileDate": "Jan 14 2014:14:28:31",
  "Andor-Shutter Opening Time": "20",
  "Summary": {
    "Slices": 65,
    "InitialPositionList": null,
    "Interval_ms": 0,
    "UUID": "1b7a3f1a-530d-4b5c-a5a6-a30bb41f7382",
    "UserName": "dell",
    "Depth": 2,
    "PixelType": "GRAY16",
    "Time": "2021-05-10 13:25:33 +0800",
    "Date": "2021-05-10",
    "z-step_um": 0.5,
    "MetadataVersion": 10,
    "PositionIndex": 0,
    "SlicesFirst": true,
    "ChContrastMin": [0],
    "Width": 512,
    "PixelAspect": 1,
    "MicroManagerVersion": "1.4.19",
    "ROI": [
      0,
      0,
      512,
      512
    ],
    "ChNames": ["Confocal-488-Acq"],
    "IJType": 1,
    "GridRow": 0,
    "Comment": "",
    "Height": 512,
    "GridColumn": 0,
    "Prefix": "20210510 osm-3 G444E-gfp F1-8_1",
    "PixelSize_um": 0,
    "Frames": 1,
    "BitDepth": 14,
    "KeepShutterOpenChannels": true,
    "Source": "Micro-Manager",
    "Channels": 1,
    "ComputerName": "T3600-IX83",
    "CustomIntervals_ms": [],
    "KeepShutterOpenSlices": true,
    "ChColors": [-13369549],
    "TimeFirst": false,
    "ChContrastMax": [65536],
    "Positions": 1,
    "Directory": "Y:\\XC\\20210510 osm-3 G444E-gfp"
  },
  "Source": "Andor",
  "XYStage-OverShoot(um)": "0.0000",
  "XYStage-Wait_Cycles": "0",
  "COM4-StopBits": "1",
  "FocusDrive-AccelerationTime": "60",
  "Andor-Binning": "1",
  "Andor-FrameTransfer Help": "Should only turn on FrameTransfer if using Burst or Live mode.",
  "COM4-DataBits": "8",
  "COM3-DataBits": "8",
  "XYStage-MotorOnOff": "On",
  "Andor-SpuriousNoiseFilter": "None",
  "Condenser turret-Name": "Condenser turret",
  "Andor-Shutter": "Open",
  "Andor-OptAcquireMode": "",
  "Dichroic 1-Label": "5-MDICT",
  "COM5-DataBits": "8",
  "Binning": "1",
  "Andor-ReadoutTime": "32.0324",
  "Dichroic 2-Name": "Dichroic 2",
  "Andor-Description": "Andor camera adapter",
  "Wheel-A-Speed": "3",
  "COM4-DelayBetweenCharsMs": "0.0000",
  "COM5-Parity": "None",
  "Andor-Advanced | Snap Image Additional Delay (ms)": "0",
  "Light Path-Description": "Switches light between camera and eyepiece.",
  "Andor-Exposure": "200.00",
  "COM5-Description": "Serial port driver (boost:asio)",
  "Polarizer-Name": "Polarizer",
  "Andor-TransposeCorrection": "0",
  "DiaShutter-State": "0",
  "COM4-Description": "Serial port driver (boost:asio)",
  "COM3-Description": "Serial port driver (boost:asio)",
  "COM8-Verbose": "1",
  "COM3-Parity": "None",
  "CSUX-DriveSpeed-Description": "CSUX Drive Speed",
  "Andor-VerticalSpeed": "3.30",
  "XYStage-TransposeMirrorY": "0",
  "Polarizer-Description": "Polarizer in/out device",
  "XPositionUm": -12373.9,
  "XYStage-TransposeMirrorX": "0",
  "AOTF-Channel": "2",
  "Wheel-A-1-ClosedPosition": "",
  "FileName": "img_000000000_Confocal-488-Acq_013.tif",
  "Andor-CCDTemperature": "-68",
  "Core-Galvo": "",
  "Position": "Default",
  "COM8-BaudRate": "115200",
  "Andor-VerticalClockVoltage": "Normal",
  "Condenser turret-State": "4",
  "COM8-Handshaking": "Off",
  "Wheel-A-1-Speed": "3",
  "EpiShutter 2-State": "0",
  "CameraChannelIndex": 0,
  "SliceIndex": 13,
  "ZPositionUm": 5935.1,
  "Polarizer-Label": "1-Out",
  "DiaShutter-Description": "Dia shutter",
  "Core-Focus": "FocusDrive",
  "Andor-ReadoutMode": "10.000 MHz",
  "Channel": "Confocal-488-Acq",
  "TransmittedIllumination 1-Brightness": "130",
  "AutofocusDrive-Description": "Olympus IX83 ZDC offset drive",
  "XYStage-SerialResponse": "",
  "CSUX-Shutter-Name": "CSUX-Shutter",
  "COM5-Name": "COM5",
  "FrameIndex": 0,
  "Dichroic 1-State": "4",
  "XYStage-Version": "v1.91",
  "Polarizer-State": "0",
  "AOTF-Name": "AAAOTF",
  "XYStage-Backlash-B": "0.0400",
  "COM8-Name": "COM8",
  "Andor-ActualInterval-ms": "235.60",
  "Andor-PixelType": "16bit",
  "Camera": "",
  "Wheel-A-1-Delay_ms": "0.0000",
  "FocusDrive-InitialSpeed": "700",
  "COM4-Parity": "None",
  "Core-ImageProcessor": "",
  "Wheel-A-ClosedPosition": "",
  "CSUX-Shutter-Description": "CSUX Shutter",
  "Andor-Output_Amplifier": "Electron Multiplying",
  "XYStage-StepSizeY_um": "0.0100",
  "Dichroic 2-Description": "Mirror unit deck 2",
  "Core-AutoShutter": "1",
  "AOTF-Port": "COM3",
  "NextFrame": 0,
  "Core-XYStage": "XYStage",
  "Wheel-A-1-State": "0",
  "COM8-Parity": "None",
  "Wheel-A-1-Description": "Sutter Lambda filter wheel adapter",
  "Time": "2021-05-10 13:25:38 +0800",
  "COM4-Name": "COM4",
  "EpiShutter 1-State": "0",
  "Andor-Isolated Crop Mode": "Off",
  "COM4-BaudRate": "115200",
  "Andor-CCDTemperatureSetPoint": "-70",
  "Core-AutoFocus": "Autofocus",
  "Autofocus-Name": "Autofocus",
  "CSUX-Shutter-State": "Open",
  "Olympus IX83-FrontPanel": "1",
  "BitDepth": 14,
  "Slice": 13,
  "XYStage-JoyStick Slow Speed": "5",
  "COM4-Verbose": "1",
  "FocusDrive-Description": "Olympus IX83 Z drive",
  "Olympus IX83-TouchPanel": "1",
  "ChannelIndex": 0,
  "EpiShutter 2-Name": "EpiShutter 2",
  "Core-Shutter": "AOTF",
  "Wheel-A-State": "3",
  "Core-TimeoutMs": "5000",
  "XYStage-JoyStick Fast Speed": "60",
  "XYStage-Maximum Speed (Do Not Change)": "7.5000",
  "ElapsedTime-ms": 5964,
  "Wheel-A-Description": "Sutter Lambda filter wheel adapter",
  "Frame": 0,
  "Width": 512,
  "Dichroic 2-Label": "3-NONE",
  "Condenser turret-Description": "Rotating condenser turret",
  "COM5-Handshaking": "Off",
  "COM3-StopBits": "1",
  "PositionName": null,
  "Height": 512,
  "Andor-TransposeMirrorX": "0",
  "Light Path-Name": "Light Path",
  "COM3-Verbose": "1",
  "Andor-TransposeMirrorY": "0",
  "Wheel-A-Delay_ms": "0.0000",
  "COM8-DataBits": "8",
  "Autofocus-UpperLimit": "10500",
  "COM3-Name": "COM3",
  "Autofocus-Description": "Olympus IX83 ZDC",
  "Wheel-A-1-Busy": "0",
  "Autofocus-LowerLimit": "0",
  "COM5-DelayBetweenCharsMs": "0.0000",
  "CSUX-DriveSpeed-Name": "CSUX-DriveSpeed",
  "XYStage-Description": "ASI XY stage driver adapter",
  "COM4-Handshaking": "Off",
  "Andor-FrameTransfer": "Off",
  "COM3-DelayBetweenCharsMs": "0.0000",
  "PixelType": "GRAY16",
  "Andor-TransposeXY": "0",
  "AOTF-Maximum intensity (dB)": "1900",
  "COM4-AnswerTimeout": "500.0000",
  "COM8-StopBits": "1",
  "Andor-CCDTemperature Help": "Wait for temperature to stabilize before acquisition.",
  "YPositionUm": 5535.400000000001,
  "Light Path-State": "0",
  "Andor-TimeOut": "10000",
  "Andor-Trigger": "Software",
  "Dichroic 1-Name": "Dichroic 1",
  "FocusDrive-Name": "FocusDrive",
  "COM8-Description": "Serial port driver (boost:asio)",
  "XYStage-JoyStick Reverse": "Off",
  "COM3-BaudRate": "57600",
  "DiaShutter-Name": "DiaShutter",
  "XYStage-OnlySendSerialCommandOnChange": "Yes",
  "Olympus IX83-Description": "Olympus IX83,BX83 Microscopes",
  "Andor-OptAcquireMode Description": "",
  "XYStage-FinishError-PCROS(nm)": "24.0000"
},
"FrameKey-0-0-14": {
  "CSUX-DriveSpeed-State": "3780",
  "Core-Initialize": "1",
  "TransmittedIllumination 1-Description": "DIA High Intensity White LED 1",
  "Andor-FanMode": "Full",
  "Andor-SpuriousNoiseFilterDescription": "Spurious Noise Filter is Off",
  "Dichroic 1-Description": "Mirror unit deck 1",
  "XYStage-BuildName": "TIGER_COMM",
  "Andor-BaselineClamp": "Enabled",
  "AOTF-Description": "AA AOTF Shutter Controller driver adapter",
  "AOTF-State": "1",
  "Andor-CountConvert": "Counts",
  "XYStage-Speed-S": "5.7459",
  "ROI": "0-0-512-512",
  "Andor-SpuriousNoiseFilterThreshold": "0.0000",
  "COM5-AnswerTimeout": "500.0000",
  "COM5-StopBits": "1",
  "Andor-Region of Interest": "Full Image",
  "XYStage-Error-E(nm)": "400.0000",
  "XYStage-StepSizeX_um": "0.0100",
  "CSUX-Hub-Name": "CSUX-Hub",
  "Andor-Advanced | Snap Image Timing Mode": "Delay for Exposure",
  "SlicePosition": 5935.6,
  "Andor-CoolerMode": "Fan off at shutdown",
  "Exposure-ms": 200,
  "Olympus IX83-Name": "Olympus IX83",
  "XYStage-Acceleration-AC(ms)": "100",
  "CSUX-DriveSpeed-AutoAdjust": "0.0000",
  "Wheel-A-Busy": "0",
  "Andor-Pre-Amp-Gain": "5x",
  "XYStage-Name": "XYStage",
  "Andor-Shutter Closing Time": "20",
  "CSUX-Hub-Port": "COM4",
  "EpiShutter 2-Description": "Epi shutter, deck 2",
  "Andor-EMSwitch": "On",
  "AxisPositions": null,
  "COM5-BaudRate": "9600",
  "Andor-1. Camera Information : | Type | Model | Serial No. |": "| iXon | DU897_BV | 8562 |",
  "XYStage-Port": "COM8",
  "COM5-Verbose": "1",
  "Wheel-A-1-Label": "Filter-0",
  "XYStage-SerialCommand": "",
  "CSUX-Hub-Description": "Yokogawa CSUX hub",
  "COM8-DelayBetweenCharsMs": "0.0000",
  "Condenser turret-Label": "5-IX2-DIC100",
  "AutofocusDrive-Name": "AutofocusDrive",
  "Wheel-A-Label": "Filter-3",
  "COM3-AnswerTimeout": "500.0000",
  "Andor-KeepCleanTime": "3.5676",
  "Dichroic 2-State": "2",
  "COM8-AnswerTimeout": "500.0000",
  "Andor-Camera": "| iXon | DU897_BV | 8562 |",
  "COM3-Handshaking": "Off",
  "Andor-Gain": "330",
  "Wheel-A-1-Name": "Wheel-A",
  "UUID": "c4b9b814-073f-4e5f-965b-9bf3c890b8c2",
  "Wheel-A-1-Port": "COM5",
  "TransmittedIllumination 1-Name": "TransmittedIllumination 1",
  "Core-Camera": "Andor",
  "Core-SLM": "",
  "EpiShutter 1-Name": "EpiShutter 1",
  "Wheel-A-Name": "Wheel-A",
  "Andor-CountConvertWavelength": "0.0000",
  "FocusDrive-MaxSpeed": "3000",
  "Andor-Shutter TTL Value": "High to Open",
  "Wheel-A-Port": "COM5",
  "Core-ChannelGroup": "Illumination",
  "PositionIndex": 0,
  "WaitInterval": null,
  "Light Path-Label": "1-LeftPort",
  "AOTF-Power (% of max)": "19.5000",
  "PixelSizeUm": 0,
  "CSUX-DriveSpeed-Run": "On",
  "EpiShutter 1-Description": "Epi shutter, deck 1",
  "XYStage-CompileDate": "Jan 14 2014:14:28:31",
  "Andor-Shutter Opening Time": "20",
  "Summary": {
    "Slices": 65,
    "InitialPositionList": null,
    "Interval_ms": 0,
    "UUID": "1b7a3f1a-530d-4b5c-a5a6-a30bb41f7382",
    "UserName": "dell",
    "Depth": 2,
    "PixelType": "GRAY16",
    "Time": "2021-05-10 13:25:33 +0800",
    "Date": "2021-05-10",
    "z-step_um": 0.5,
    "MetadataVersion": 10,
    "PositionIndex": 0,
    "SlicesFirst": true,
    "ChContrastMin": [0],
    "Width": 512,
    "PixelAspect": 1,
    "MicroManagerVersion": "1.4.19",
    "ROI": [
      0,
      0,
      512,
      512
    ],
    "ChNames": ["Confocal-488-Acq"],
    "IJType": 1,
    "GridRow": 0,
    "Comment": "",
    "Height": 512,
    "GridColumn": 0,
    "Prefix": "20210510 osm-3 G444E-gfp F1-8_1",
    "PixelSize_um": 0,
    "Frames": 1,
    "BitDepth": 14,
    "KeepShutterOpenChannels": true,
    "Source": "Micro-Manager",
    "Channels": 1,
    "ComputerName": "T3600-IX83",
    "CustomIntervals_ms": [],
    "KeepShutterOpenSlices": true,
    "ChColors": [-13369549],
    "TimeFirst": false,
    "ChContrastMax": [65536],
    "Positions": 1,
    "Directory": "Y:\\XC\\20210510 osm-3 G444E-gfp"
  },
  "Source": "Andor",
  "XYStage-OverShoot(um)": "0.0000",
  "XYStage-Wait_Cycles": "0",
  "COM4-StopBits": "1",
  "FocusDrive-AccelerationTime": "60",
  "Andor-Binning": "1",
  "Andor-FrameTransfer Help": "Should only turn on FrameTransfer if using Burst or Live mode.",
  "COM4-DataBits": "8",
  "COM3-DataBits": "8",
  "XYStage-MotorOnOff": "On",
  "Andor-SpuriousNoiseFilter": "None",
  "Condenser turret-Name": "Condenser turret",
  "Andor-Shutter": "Open",
  "Andor-OptAcquireMode": "",
  "Dichroic 1-Label": "5-MDICT",
  "COM5-DataBits": "8",
  "Binning": "1",
  "Andor-ReadoutTime": "32.0324",
  "Dichroic 2-Name": "Dichroic 2",
  "Andor-Description": "Andor camera adapter",
  "Wheel-A-Speed": "3",
  "COM4-DelayBetweenCharsMs": "0.0000",
  "COM5-Parity": "None",
  "Andor-Advanced | Snap Image Additional Delay (ms)": "0",
  "Light Path-Description": "Switches light between camera and eyepiece.",
  "Andor-Exposure": "200.00",
  "COM5-Description": "Serial port driver (boost:asio)",
  "Polarizer-Name": "Polarizer",
  "Andor-TransposeCorrection": "0",
  "DiaShutter-State": "0",
  "COM4-Description": "Serial port driver (boost:asio)",
  "COM3-Description": "Serial port driver (boost:asio)",
  "COM8-Verbose": "1",
  "COM3-Parity": "None",
  "CSUX-DriveSpeed-Description": "CSUX Drive Speed",
  "Andor-VerticalSpeed": "3.30",
  "XYStage-TransposeMirrorY": "0",
  "Polarizer-Description": "Polarizer in/out device",
  "XPositionUm": -12373.9,
  "XYStage-TransposeMirrorX": "0",
  "AOTF-Channel": "2",
  "Wheel-A-1-ClosedPosition": "",
  "FileName": "img_000000000_Confocal-488-Acq_014.tif",
  "Andor-CCDTemperature": "-68",
  "Core-Galvo": "",
  "Position": "Default",
  "COM8-BaudRate": "115200",
  "Andor-VerticalClockVoltage": "Normal",
  "Condenser turret-State": "4",
  "COM8-Handshaking": "Off",
  "Wheel-A-1-Speed": "3",
  "EpiShutter 2-State": "0",
  "CameraChannelIndex": 0,
  "SliceIndex": 14,
  "ZPositionUm": 5935.6,
  "Polarizer-Label": "1-Out",
  "DiaShutter-Description": "Dia shutter",
  "Core-Focus": "FocusDrive",
  "Andor-ReadoutMode": "10.000 MHz",
  "Channel": "Confocal-488-Acq",
  "TransmittedIllumination 1-Brightness": "130",
  "AutofocusDrive-Description": "Olympus IX83 ZDC offset drive",
  "XYStage-SerialResponse": "",
  "CSUX-Shutter-Name": "CSUX-Shutter",
  "COM5-Name": "COM5",
  "FrameIndex": 0,
  "Dichroic 1-State": "4",
  "XYStage-Version": "v1.91",
  "Polarizer-State": "0",
  "AOTF-Name": "AAAOTF",
  "XYStage-Backlash-B": "0.0400",
  "COM8-Name": "COM8",
  "Andor-ActualInterval-ms": "235.60",
  "Andor-PixelType": "16bit",
  "Camera": "",
  "Wheel-A-1-Delay_ms": "0.0000",
  "FocusDrive-InitialSpeed": "700",
  "COM4-Parity": "None",
  "Core-ImageProcessor": "",
  "Wheel-A-ClosedPosition": "",
  "CSUX-Shutter-Description": "CSUX Shutter",
  "Andor-Output_Amplifier": "Electron Multiplying",
  "XYStage-StepSizeY_um": "0.0100",
  "Dichroic 2-Description": "Mirror unit deck 2",
  "Core-AutoShutter": "1",
  "AOTF-Port": "COM3",
  "NextFrame": 0,
  "Core-XYStage": "XYStage",
  "Wheel-A-1-State": "0",
  "COM8-Parity": "None",
  "Wheel-A-1-Description": "Sutter Lambda filter wheel adapter",
  "Time": "2021-05-10 13:25:38 +0800",
  "COM4-Name": "COM4",
  "EpiShutter 1-State": "0",
  "Andor-Isolated Crop Mode": "Off",
  "COM4-BaudRate": "115200",
  "Andor-CCDTemperatureSetPoint": "-70",
  "Core-AutoFocus": "Autofocus",
  "Autofocus-Name": "Autofocus",
  "CSUX-Shutter-State": "Open",
  "Olympus IX83-FrontPanel": "1",
  "BitDepth": 14,
  "Slice": 14,
  "XYStage-JoyStick Slow Speed": "5",
  "COM4-Verbose": "1",
  "FocusDrive-Description": "Olympus IX83 Z drive",
  "Olympus IX83-TouchPanel": "1",
  "ChannelIndex": 0,
  "EpiShutter 2-Name": "EpiShutter 2",
  "Core-Shutter": "AOTF",
  "Wheel-A-State": "3",
  "Core-TimeoutMs": "5000",
  "XYStage-JoyStick Fast Speed": "60",
  "XYStage-Maximum Speed (Do Not Change)": "7.5000",
  "ElapsedTime-ms": 6340,
  "Wheel-A-Description": "Sutter Lambda filter wheel adapter",
  "Frame": 0,
  "Width": 512,
  "Dichroic 2-Label": "3-NONE",
  "Condenser turret-Description": "Rotating condenser turret",
  "COM5-Handshaking": "Off",
  "COM3-StopBits": "1",
  "PositionName": null,
  "Height": 512,
  "Andor-TransposeMirrorX": "0",
  "Light Path-Name": "Light Path",
  "COM3-Verbose": "1",
  "Andor-TransposeMirrorY": "0",
  "Wheel-A-Delay_ms": "0.0000",
  "COM8-DataBits": "8",
  "Autofocus-UpperLimit": "10500",
  "COM3-Name": "COM3",
  "Autofocus-Description": "Olympus IX83 ZDC",
  "Wheel-A-1-Busy": "0",
  "Autofocus-LowerLimit": "0",
  "COM5-DelayBetweenCharsMs": "0.0000",
  "CSUX-DriveSpeed-Name": "CSUX-DriveSpeed",
  "XYStage-Description": "ASI XY stage driver adapter",
  "COM4-Handshaking": "Off",
  "Andor-FrameTransfer": "Off",
  "COM3-DelayBetweenCharsMs": "0.0000",
  "PixelType": "GRAY16",
  "Andor-TransposeXY": "0",
  "AOTF-Maximum intensity (dB)": "1900",
  "COM4-AnswerTimeout": "500.0000",
  "COM8-StopBits": "1",
  "Andor-CCDTemperature Help": "Wait for temperature to stabilize before acquisition.",
  "YPositionUm": 5535.400000000001,
  "Light Path-State": "0",
  "Andor-TimeOut": "10000",
  "Andor-Trigger": "Software",
  "Dichroic 1-Name": "Dichroic 1",
  "FocusDrive-Name": "FocusDrive",
  "COM8-Description": "Serial port driver (boost:asio)",
  "XYStage-JoyStick Reverse": "Off",
  "COM3-BaudRate": "57600",
  "DiaShutter-Name": "DiaShutter",
  "XYStage-OnlySendSerialCommandOnChange": "Yes",
  "Olympus IX83-Description": "Olympus IX83,BX83 Microscopes",
  "Andor-OptAcquireMode Description": "",
  "XYStage-FinishError-PCROS(nm)": "24.0000"
},
"FrameKey-0-0-15": {
  "CSUX-DriveSpeed-State": "3780",
  "Core-Initialize": "1",
  "TransmittedIllumination 1-Description": "DIA High Intensity White LED 1",
  "Andor-FanMode": "Full",
  "Andor-SpuriousNoiseFilterDescription": "Spurious Noise Filter is Off",
  "Dichroic 1-Description": "Mirror unit deck 1",
  "XYStage-BuildName": "TIGER_COMM",
  "Andor-BaselineClamp": "Enabled",
  "AOTF-Description": "AA AOTF Shutter Controller driver adapter",
  "AOTF-State": "1",
  "Andor-CountConvert": "Counts",
  "XYStage-Speed-S": "5.7459",
  "ROI": "0-0-512-512",
  "Andor-SpuriousNoiseFilterThreshold": "0.0000",
  "COM5-AnswerTimeout": "500.0000",
  "COM5-StopBits": "1",
  "Andor-Region of Interest": "Full Image",
  "XYStage-Error-E(nm)": "400.0000",
  "XYStage-StepSizeX_um": "0.0100",
  "CSUX-Hub-Name": "CSUX-Hub",
  "Andor-Advanced | Snap Image Timing Mode": "Delay for Exposure",
  "SlicePosition": 5936.1,
  "Andor-CoolerMode": "Fan off at shutdown",
  "Exposure-ms": 200,
  "Olympus IX83-Name": "Olympus IX83",
  "XYStage-Acceleration-AC(ms)": "100",
  "CSUX-DriveSpeed-AutoAdjust": "0.0000",
  "Wheel-A-Busy": "0",
  "Andor-Pre-Amp-Gain": "5x",
  "XYStage-Name": "XYStage",
  "Andor-Shutter Closing Time": "20",
  "CSUX-Hub-Port": "COM4",
  "EpiShutter 2-Description": "Epi shutter, deck 2",
  "Andor-EMSwitch": "On",
  "AxisPositions": null,
  "COM5-BaudRate": "9600",
  "Andor-1. Camera Information : | Type | Model | Serial No. |": "| iXon | DU897_BV | 8562 |",
  "XYStage-Port": "COM8",
  "COM5-Verbose": "1",
  "Wheel-A-1-Label": "Filter-0",
  "XYStage-SerialCommand": "",
  "CSUX-Hub-Description": "Yokogawa CSUX hub",
  "COM8-DelayBetweenCharsMs": "0.0000",
  "Condenser turret-Label": "5-IX2-DIC100",
  "AutofocusDrive-Name": "AutofocusDrive",
  "Wheel-A-Label": "Filter-3",
  "COM3-AnswerTimeout": "500.0000",
  "Andor-KeepCleanTime": "3.5676",
  "Dichroic 2-State": "2",
  "COM8-AnswerTimeout": "500.0000",
  "Andor-Camera": "| iXon | DU897_BV | 8562 |",
  "COM3-Handshaking": "Off",
  "Andor-Gain": "330",
  "Wheel-A-1-Name": "Wheel-A",
  "UUID": "819fe296-150c-44da-b87a-06c4790876b8",
  "Wheel-A-1-Port": "COM5",
  "TransmittedIllumination 1-Name": "TransmittedIllumination 1",
  "Core-Camera": "Andor",
  "Core-SLM": "",
  "EpiShutter 1-Name": "EpiShutter 1",
  "Wheel-A-Name": "Wheel-A",
  "Andor-CountConvertWavelength": "0.0000",
  "FocusDrive-MaxSpeed": "3000",
  "Andor-Shutter TTL Value": "High to Open",
  "Wheel-A-Port": "COM5",
  "Core-ChannelGroup": "Illumination",
  "PositionIndex": 0,
  "WaitInterval": null,
  "Light Path-Label": "1-LeftPort",
  "AOTF-Power (% of max)": "19.5000",
  "PixelSizeUm": 0,
  "CSUX-DriveSpeed-Run": "On",
  "EpiShutter 1-Description": "Epi shutter, deck 1",
  "XYStage-CompileDate": "Jan 14 2014:14:28:31",
  "Andor-Shutter Opening Time": "20",
  "Summary": {
    "Slices": 65,
    "InitialPositionList": null,
    "Interval_ms": 0,
    "UUID": "1b7a3f1a-530d-4b5c-a5a6-a30bb41f7382",
    "UserName": "dell",
    "Depth": 2,
    "PixelType": "GRAY16",
    "Time": "2021-05-10 13:25:33 +0800",
    "Date": "2021-05-10",
    "z-step_um": 0.5,
    "MetadataVersion": 10,
    "PositionIndex": 0,
    "SlicesFirst": true,
    "ChContrastMin": [0],
    "Width": 512,
    "PixelAspect": 1,
    "MicroManagerVersion": "1.4.19",
    "ROI": [
      0,
      0,
      512,
      512
    ],
    "ChNames": ["Confocal-488-Acq"],
    "IJType": 1,
    "GridRow": 0,
    "Comment": "",
    "Height": 512,
    "GridColumn": 0,
    "Prefix": "20210510 osm-3 G444E-gfp F1-8_1",
    "PixelSize_um": 0,
    "Frames": 1,
    "BitDepth": 14,
    "KeepShutterOpenChannels": true,
    "Source": "Micro-Manager",
    "Channels": 1,
    "ComputerName": "T3600-IX83",
    "CustomIntervals_ms": [],
    "KeepShutterOpenSlices": true,
    "ChColors": [-13369549],
    "TimeFirst": false,
    "ChContrastMax": [65536],
    "Positions": 1,
    "Directory": "Y:\\XC\\20210510 osm-3 G444E-gfp"
  },
  "Source": "Andor",
  "XYStage-OverShoot(um)": "0.0000",
  "XYStage-Wait_Cycles": "0",
  "COM4-StopBits": "1",
  "FocusDrive-AccelerationTime": "60",
  "Andor-Binning": "1",
  "Andor-FrameTransfer Help": "Should only turn on FrameTransfer if using Burst or Live mode.",
  "COM4-DataBits": "8",
  "COM3-DataBits": "8",
  "XYStage-MotorOnOff": "On",
  "Andor-SpuriousNoiseFilter": "None",
  "Condenser turret-Name": "Condenser turret",
  "Andor-Shutter": "Open",
  "Andor-OptAcquireMode": "",
  "Dichroic 1-Label": "5-MDICT",
  "COM5-DataBits": "8",
  "Binning": "1",
  "Andor-ReadoutTime": "32.0324",
  "Dichroic 2-Name": "Dichroic 2",
  "Andor-Description": "Andor camera adapter",
  "Wheel-A-Speed": "3",
  "COM4-DelayBetweenCharsMs": "0.0000",
  "COM5-Parity": "None",
  "Andor-Advanced | Snap Image Additional Delay (ms)": "0",
  "Light Path-Description": "Switches light between camera and eyepiece.",
  "Andor-Exposure": "200.00",
  "COM5-Description": "Serial port driver (boost:asio)",
  "Polarizer-Name": "Polarizer",
  "Andor-TransposeCorrection": "0",
  "DiaShutter-State": "0",
  "COM4-Description": "Serial port driver (boost:asio)",
  "COM3-Description": "Serial port driver (boost:asio)",
  "COM8-Verbose": "1",
  "COM3-Parity": "None",
  "CSUX-DriveSpeed-Description": "CSUX Drive Speed",
  "Andor-VerticalSpeed": "3.30",
  "XYStage-TransposeMirrorY": "0",
  "Polarizer-Description": "Polarizer in/out device",
  "XPositionUm": -12373.9,
  "XYStage-TransposeMirrorX": "0",
  "AOTF-Channel": "2",
  "Wheel-A-1-ClosedPosition": "",
  "FileName": "img_000000000_Confocal-488-Acq_015.tif",
  "Andor-CCDTemperature": "-68",
  "Core-Galvo": "",
  "Position": "Default",
  "COM8-BaudRate": "115200",
  "Andor-VerticalClockVoltage": "Normal",
  "Condenser turret-State": "4",
  "COM8-Handshaking": "Off",
  "Wheel-A-1-Speed": "3",
  "EpiShutter 2-State": "0",
  "CameraChannelIndex": 0,
  "SliceIndex": 15,
  "ZPositionUm": 5936.1,
  "Polarizer-Label": "1-Out",
  "DiaShutter-Description": "Dia shutter",
  "Core-Focus": "FocusDrive",
  "Andor-ReadoutMode": "10.000 MHz",
  "Channel": "Confocal-488-Acq",
  "TransmittedIllumination 1-Brightness": "130",
  "AutofocusDrive-Description": "Olympus IX83 ZDC offset drive",
  "XYStage-SerialResponse": "",
  "CSUX-Shutter-Name": "CSUX-Shutter",
  "COM5-Name": "COM5",
  "FrameIndex": 0,
  "Dichroic 1-State": "4",
  "XYStage-Version": "v1.91",
  "Polarizer-State": "0",
  "AOTF-Name": "AAAOTF",
  "XYStage-Backlash-B": "0.0400",
  "COM8-Name": "COM8",
  "Andor-ActualInterval-ms": "235.60",
  "Andor-PixelType": "16bit",
  "Camera": "",
  "Wheel-A-1-Delay_ms": "0.0000",
  "FocusDrive-InitialSpeed": "700",
  "COM4-Parity": "None",
  "Core-ImageProcessor": "",
  "Wheel-A-ClosedPosition": "",
  "CSUX-Shutter-Description": "CSUX Shutter",
  "Andor-Output_Amplifier": "Electron Multiplying",
  "XYStage-StepSizeY_um": "0.0100",
  "Dichroic 2-Description": "Mirror unit deck 2",
  "Core-AutoShutter": "1",
  "AOTF-Port": "COM3",
  "NextFrame": 0,
  "Core-XYStage": "XYStage",
  "Wheel-A-1-State": "0",
  "COM8-Parity": "None",
  "Wheel-A-1-Description": "Sutter Lambda filter wheel adapter",
  "Time": "2021-05-10 13:25:39 +0800",
  "COM4-Name": "COM4",
  "EpiShutter 1-State": "0",
  "Andor-Isolated Crop Mode": "Off",
  "COM4-BaudRate": "115200",
  "Andor-CCDTemperatureSetPoint": "-70",
  "Core-AutoFocus": "Autofocus",
  "Autofocus-Name": "Autofocus",
  "CSUX-Shutter-State": "Open",
  "Olympus IX83-FrontPanel": "1",
  "BitDepth": 14,
  "Slice": 15,
  "XYStage-JoyStick Slow Speed": "5",
  "COM4-Verbose": "1",
  "FocusDrive-Description": "Olympus IX83 Z drive",
  "Olympus IX83-TouchPanel": "1",
  "ChannelIndex": 0,
  "EpiShutter 2-Name": "EpiShutter 2",
  "Core-Shutter": "AOTF",
  "Wheel-A-State": "3",
  "Core-TimeoutMs": "5000",
  "XYStage-JoyStick Fast Speed": "60",
  "XYStage-Maximum Speed (Do Not Change)": "7.5000",
  "ElapsedTime-ms": 6728,
  "Wheel-A-Description": "Sutter Lambda filter wheel adapter",
  "Frame": 0,
  "Width": 512,
  "Dichroic 2-Label": "3-NONE",
  "Condenser turret-Description": "Rotating condenser turret",
  "COM5-Handshaking": "Off",
  "COM3-StopBits": "1",
  "PositionName": null,
  "Height": 512,
  "Andor-TransposeMirrorX": "0",
  "Light Path-Name": "Light Path",
  "COM3-Verbose": "1",
  "Andor-TransposeMirrorY": "0",
  "Wheel-A-Delay_ms": "0.0000",
  "COM8-DataBits": "8",
  "Autofocus-UpperLimit": "10500",
  "COM3-Name": "COM3",
  "Autofocus-Description": "Olympus IX83 ZDC",
  "Wheel-A-1-Busy": "0",
  "Autofocus-LowerLimit": "0",
  "COM5-DelayBetweenCharsMs": "0.0000",
  "CSUX-DriveSpeed-Name": "CSUX-DriveSpeed",
  "XYStage-Description": "ASI XY stage driver adapter",
  "COM4-Handshaking": "Off",
  "Andor-FrameTransfer": "Off",
  "COM3-DelayBetweenCharsMs": "0.0000",
  "PixelType": "GRAY16",
  "Andor-TransposeXY": "0",
  "AOTF-Maximum intensity (dB)": "1900",
  "COM4-AnswerTimeout": "500.0000",
  "COM8-StopBits": "1",
  "Andor-CCDTemperature Help": "Wait for temperature to stabilize before acquisition.",
  "YPositionUm": 5535.400000000001,
  "Light Path-State": "0",
  "Andor-TimeOut": "10000",
  "Andor-Trigger": "Software",
  "Dichroic 1-Name": "Dichroic 1",
  "FocusDrive-Name": "FocusDrive",
  "COM8-Description": "Serial port driver (boost:asio)",
  "XYStage-JoyStick Reverse": "Off",
  "COM3-BaudRate": "57600",
  "DiaShutter-Name": "DiaShutter",
  "XYStage-OnlySendSerialCommandOnChange": "Yes",
  "Olympus IX83-Description": "Olympus IX83,BX83 Microscopes",
  "Andor-OptAcquireMode Description": "",
  "XYStage-FinishError-PCROS(nm)": "24.0000"
},
"FrameKey-0-0-16": {
  "CSUX-DriveSpeed-State": "3780",
  "Core-Initialize": "1",
  "TransmittedIllumination 1-Description": "DIA High Intensity White LED 1",
  "Andor-FanMode": "Full",
  "Andor-SpuriousNoiseFilterDescription": "Spurious Noise Filter is Off",
  "Dichroic 1-Description": "Mirror unit deck 1",
  "XYStage-BuildName": "TIGER_COMM",
  "Andor-BaselineClamp": "Enabled",
  "AOTF-Description": "AA AOTF Shutter Controller driver adapter",
  "AOTF-State": "1",
  "Andor-CountConvert": "Counts",
  "XYStage-Speed-S": "5.7459",
  "ROI": "0-0-512-512",
  "Andor-SpuriousNoiseFilterThreshold": "0.0000",
  "COM5-AnswerTimeout": "500.0000",
  "COM5-StopBits": "1",
  "Andor-Region of Interest": "Full Image",
  "XYStage-Error-E(nm)": "400.0000",
  "XYStage-StepSizeX_um": "0.0100",
  "CSUX-Hub-Name": "CSUX-Hub",
  "Andor-Advanced | Snap Image Timing Mode": "Delay for Exposure",
  "SlicePosition": 5936.6,
  "Andor-CoolerMode": "Fan off at shutdown",
  "Exposure-ms": 200,
  "Olympus IX83-Name": "Olympus IX83",
  "XYStage-Acceleration-AC(ms)": "100",
  "CSUX-DriveSpeed-AutoAdjust": "0.0000",
  "Wheel-A-Busy": "0",
  "Andor-Pre-Amp-Gain": "5x",
  "XYStage-Name": "XYStage",
  "Andor-Shutter Closing Time": "20",
  "CSUX-Hub-Port": "COM4",
  "EpiShutter 2-Description": "Epi shutter, deck 2",
  "Andor-EMSwitch": "On",
  "AxisPositions": null,
  "COM5-BaudRate": "9600",
  "Andor-1. Camera Information : | Type | Model | Serial No. |": "| iXon | DU897_BV | 8562 |",
  "XYStage-Port": "COM8",
  "COM5-Verbose": "1",
  "Wheel-A-1-Label": "Filter-0",
  "XYStage-SerialCommand": "",
  "CSUX-Hub-Description": "Yokogawa CSUX hub",
  "COM8-DelayBetweenCharsMs": "0.0000",
  "Condenser turret-Label": "5-IX2-DIC100",
  "AutofocusDrive-Name": "AutofocusDrive",
  "Wheel-A-Label": "Filter-3",
  "COM3-AnswerTimeout": "500.0000",
  "Andor-KeepCleanTime": "3.5676",
  "Dichroic 2-State": "2",
  "COM8-AnswerTimeout": "500.0000",
  "Andor-Camera": "| iXon | DU897_BV | 8562 |",
  "COM3-Handshaking": "Off",
  "Andor-Gain": "330",
  "Wheel-A-1-Name": "Wheel-A",
  "UUID": "8a346a19-7070-4be2-ae6d-df17611264be",
  "Wheel-A-1-Port": "COM5",
  "TransmittedIllumination 1-Name": "TransmittedIllumination 1",
  "Core-Camera": "Andor",
  "Core-SLM": "",
  "EpiShutter 1-Name": "EpiShutter 1",
  "Wheel-A-Name": "Wheel-A",
  "Andor-CountConvertWavelength": "0.0000",
  "FocusDrive-MaxSpeed": "3000",
  "Andor-Shutter TTL Value": "High to Open",
  "Wheel-A-Port": "COM5",
  "Core-ChannelGroup": "Illumination",
  "PositionIndex": 0,
  "WaitInterval": null,
  "Light Path-Label": "1-LeftPort",
  "AOTF-Power (% of max)": "19.5000",
  "PixelSizeUm": 0,
  "CSUX-DriveSpeed-Run": "On",
  "EpiShutter 1-Description": "Epi shutter, deck 1",
  "XYStage-CompileDate": "Jan 14 2014:14:28:31",
  "Andor-Shutter Opening Time": "20",
  "Summary": {
    "Slices": 65,
    "InitialPositionList": null,
    "Interval_ms": 0,
    "UUID": "1b7a3f1a-530d-4b5c-a5a6-a30bb41f7382",
    "UserName": "dell",
    "Depth": 2,
    "PixelType": "GRAY16",
    "Time": "2021-05-10 13:25:33 +0800",
    "Date": "2021-05-10",
    "z-step_um": 0.5,
    "MetadataVersion": 10,
    "PositionIndex": 0,
    "SlicesFirst": true,
    "ChContrastMin": [0],
    "Width": 512,
    "PixelAspect": 1,
    "MicroManagerVersion": "1.4.19",
    "ROI": [
      0,
      0,
      512,
      512
    ],
    "ChNames": ["Confocal-488-Acq"],
    "IJType": 1,
    "GridRow": 0,
    "Comment": "",
    "Height": 512,
    "GridColumn": 0,
    "Prefix": "20210510 osm-3 G444E-gfp F1-8_1",
    "PixelSize_um": 0,
    "Frames": 1,
    "BitDepth": 14,
    "KeepShutterOpenChannels": true,
    "Source": "Micro-Manager",
    "Channels": 1,
    "ComputerName": "T3600-IX83",
    "CustomIntervals_ms": [],
    "KeepShutterOpenSlices": true,
    "ChColors": [-13369549],
    "TimeFirst": false,
    "ChContrastMax": [65536],
    "Positions": 1,
    "Directory": "Y:\\XC\\20210510 osm-3 G444E-gfp"
  },
  "Source": "Andor",
  "XYStage-OverShoot(um)": "0.0000",
  "XYStage-Wait_Cycles": "0",
  "COM4-StopBits": "1",
  "FocusDrive-AccelerationTime": "60",
  "Andor-Binning": "1",
  "Andor-FrameTransfer Help": "Should only turn on FrameTransfer if using Burst or Live mode.",
  "COM4-DataBits": "8",
  "COM3-DataBits": "8",
  "XYStage-MotorOnOff": "On",
  "Andor-SpuriousNoiseFilter": "None",
  "Condenser turret-Name": "Condenser turret",
  "Andor-Shutter": "Open",
  "Andor-OptAcquireMode": "",
  "Dichroic 1-Label": "5-MDICT",
  "COM5-DataBits": "8",
  "Binning": "1",
  "Andor-ReadoutTime": "32.0324",
  "Dichroic 2-Name": "Dichroic 2",
  "Andor-Description": "Andor camera adapter",
  "Wheel-A-Speed": "3",
  "COM4-DelayBetweenCharsMs": "0.0000",
  "COM5-Parity": "None",
  "Andor-Advanced | Snap Image Additional Delay (ms)": "0",
  "Light Path-Description": "Switches light between camera and eyepiece.",
  "Andor-Exposure": "200.00",
  "COM5-Description": "Serial port driver (boost:asio)",
  "Polarizer-Name": "Polarizer",
  "Andor-TransposeCorrection": "0",
  "DiaShutter-State": "0",
  "COM4-Description": "Serial port driver (boost:asio)",
  "COM3-Description": "Serial port driver (boost:asio)",
  "COM8-Verbose": "1",
  "COM3-Parity": "None",
  "CSUX-DriveSpeed-Description": "CSUX Drive Speed",
  "Andor-VerticalSpeed": "3.30",
  "XYStage-TransposeMirrorY": "0",
  "Polarizer-Description": "Polarizer in/out device",
  "XPositionUm": -12373.9,
  "XYStage-TransposeMirrorX": "0",
  "AOTF-Channel": "2",
  "Wheel-A-1-ClosedPosition": "",
  "FileName": "img_000000000_Confocal-488-Acq_016.tif",
  "Andor-CCDTemperature": "-68",
  "Core-Galvo": "",
  "Position": "Default",
  "COM8-BaudRate": "115200",
  "Andor-VerticalClockVoltage": "Normal",
  "Condenser turret-State": "4",
  "COM8-Handshaking": "Off",
  "Wheel-A-1-Speed": "3",
  "EpiShutter 2-State": "0",
  "CameraChannelIndex": 0,
  "SliceIndex": 16,
  "ZPositionUm": 5936.6,
  "Polarizer-Label": "1-Out",
  "DiaShutter-Description": "Dia shutter",
  "Core-Focus": "FocusDrive",
  "Andor-ReadoutMode": "10.000 MHz",
  "Channel": "Confocal-488-Acq",
  "TransmittedIllumination 1-Brightness": "130",
  "AutofocusDrive-Description": "Olympus IX83 ZDC offset drive",
  "XYStage-SerialResponse": "",
  "CSUX-Shutter-Name": "CSUX-Shutter",
  "COM5-Name": "COM5",
  "FrameIndex": 0,
  "Dichroic 1-State": "4",
  "XYStage-Version": "v1.91",
  "Polarizer-State": "0",
  "AOTF-Name": "AAAOTF",
  "XYStage-Backlash-B": "0.0400",
  "COM8-Name": "COM8",
  "Andor-ActualInterval-ms": "235.60",
  "Andor-PixelType": "16bit",
  "Camera": "",
  "Wheel-A-1-Delay_ms": "0.0000",
  "FocusDrive-InitialSpeed": "700",
  "COM4-Parity": "None",
  "Core-ImageProcessor": "",
  "Wheel-A-ClosedPosition": "",
  "CSUX-Shutter-Description": "CSUX Shutter",
  "Andor-Output_Amplifier": "Electron Multiplying",
  "XYStage-StepSizeY_um": "0.0100",
  "Dichroic 2-Description": "Mirror unit deck 2",
  "Core-AutoShutter": "1",
  "AOTF-Port": "COM3",
  "NextFrame": 0,
  "Core-XYStage": "XYStage",
  "Wheel-A-1-State": "0",
  "COM8-Parity": "None",
  "Wheel-A-1-Description": "Sutter Lambda filter wheel adapter",
  "Time": "2021-05-10 13:25:39 +0800",
  "COM4-Name": "COM4",
  "EpiShutter 1-State": "0",
  "Andor-Isolated Crop Mode": "Off",
  "COM4-BaudRate": "115200",
  "Andor-CCDTemperatureSetPoint": "-70",
  "Core-AutoFocus": "Autofocus",
  "Autofocus-Name": "Autofocus",
  "CSUX-Shutter-State": "Open",
  "Olympus IX83-FrontPanel": "1",
  "BitDepth": 14,
  "Slice": 16,
  "XYStage-JoyStick Slow Speed": "5",
  "COM4-Verbose": "1",
  "FocusDrive-Description": "Olympus IX83 Z drive",
  "Olympus IX83-TouchPanel": "1",
  "ChannelIndex": 0,
  "EpiShutter 2-Name": "EpiShutter 2",
  "Core-Shutter": "AOTF",
  "Wheel-A-State": "3",
  "Core-TimeoutMs": "5000",
  "XYStage-JoyStick Fast Speed": "60",
  "XYStage-Maximum Speed (Do Not Change)": "7.5000",
  "ElapsedTime-ms": 7103,
  "Wheel-A-Description": "Sutter Lambda filter wheel adapter",
  "Frame": 0,
  "Width": 512,
  "Dichroic 2-Label": "3-NONE",
  "Condenser turret-Description": "Rotating condenser turret",
  "COM5-Handshaking": "Off",
  "COM3-StopBits": "1",
  "PositionName": null,
  "Height": 512,
  "Andor-TransposeMirrorX": "0",
  "Light Path-Name": "Light Path",
  "COM3-Verbose": "1",
  "Andor-TransposeMirrorY": "0",
  "Wheel-A-Delay_ms": "0.0000",
  "COM8-DataBits": "8",
  "Autofocus-UpperLimit": "10500",
  "COM3-Name": "COM3",
  "Autofocus-Description": "Olympus IX83 ZDC",
  "Wheel-A-1-Busy": "0",
  "Autofocus-LowerLimit": "0",
  "COM5-DelayBetweenCharsMs": "0.0000",
  "CSUX-DriveSpeed-Name": "CSUX-DriveSpeed",
  "XYStage-Description": "ASI XY stage driver adapter",
  "COM4-Handshaking": "Off",
  "Andor-FrameTransfer": "Off",
  "COM3-DelayBetweenCharsMs": "0.0000",
  "PixelType": "GRAY16",
  "Andor-TransposeXY": "0",
  "AOTF-Maximum intensity (dB)": "1900",
  "COM4-AnswerTimeout": "500.0000",
  "COM8-StopBits": "1",
  "Andor-CCDTemperature Help": "Wait for temperature to stabilize before acquisition.",
  "YPositionUm": 5535.400000000001,
  "Light Path-State": "0",
  "Andor-TimeOut": "10000",
  "Andor-Trigger": "Software",
  "Dichroic 1-Name": "Dichroic 1",
  "FocusDrive-Name": "FocusDrive",
  "COM8-Description": "Serial port driver (boost:asio)",
  "XYStage-JoyStick Reverse": "Off",
  "COM3-BaudRate": "57600",
  "DiaShutter-Name": "DiaShutter",
  "XYStage-OnlySendSerialCommandOnChange": "Yes",
  "Olympus IX83-Description": "Olympus IX83,BX83 Microscopes",
  "Andor-OptAcquireMode Description": "",
  "XYStage-FinishError-PCROS(nm)": "24.0000"
},
"FrameKey-0-0-17": {
  "CSUX-DriveSpeed-State": "3780",
  "Core-Initialize": "1",
  "TransmittedIllumination 1-Description": "DIA High Intensity White LED 1",
  "Andor-FanMode": "Full",
  "Andor-SpuriousNoiseFilterDescription": "Spurious Noise Filter is Off",
  "Dichroic 1-Description": "Mirror unit deck 1",
  "XYStage-BuildName": "TIGER_COMM",
  "Andor-BaselineClamp": "Enabled",
  "AOTF-Description": "AA AOTF Shutter Controller driver adapter",
  "AOTF-State": "1",
  "Andor-CountConvert": "Counts",
  "XYStage-Speed-S": "5.7459",
  "ROI": "0-0-512-512",
  "Andor-SpuriousNoiseFilterThreshold": "0.0000",
  "COM5-AnswerTimeout": "500.0000",
  "COM5-StopBits": "1",
  "Andor-Region of Interest": "Full Image",
  "XYStage-Error-E(nm)": "400.0000",
  "XYStage-StepSizeX_um": "0.0100",
  "CSUX-Hub-Name": "CSUX-Hub",
  "Andor-Advanced | Snap Image Timing Mode": "Delay for Exposure",
  "SlicePosition": 5937.1,
  "Andor-CoolerMode": "Fan off at shutdown",
  "Exposure-ms": 200,
  "Olympus IX83-Name": "Olympus IX83",
  "XYStage-Acceleration-AC(ms)": "100",
  "CSUX-DriveSpeed-AutoAdjust": "0.0000",
  "Wheel-A-Busy": "0",
  "Andor-Pre-Amp-Gain": "5x",
  "XYStage-Name": "XYStage",
  "Andor-Shutter Closing Time": "20",
  "CSUX-Hub-Port": "COM4",
  "EpiShutter 2-Description": "Epi shutter, deck 2",
  "Andor-EMSwitch": "On",
  "AxisPositions": null,
  "COM5-BaudRate": "9600",
  "Andor-1. Camera Information : | Type | Model | Serial No. |": "| iXon | DU897_BV | 8562 |",
  "XYStage-Port": "COM8",
  "COM5-Verbose": "1",
  "Wheel-A-1-Label": "Filter-0",
  "XYStage-SerialCommand": "",
  "CSUX-Hub-Description": "Yokogawa CSUX hub",
  "COM8-DelayBetweenCharsMs": "0.0000",
  "Condenser turret-Label": "5-IX2-DIC100",
  "AutofocusDrive-Name": "AutofocusDrive",
  "Wheel-A-Label": "Filter-3",
  "COM3-AnswerTimeout": "500.0000",
  "Andor-KeepCleanTime": "3.5676",
  "Dichroic 2-State": "2",
  "COM8-AnswerTimeout": "500.0000",
  "Andor-Camera": "| iXon | DU897_BV | 8562 |",
  "COM3-Handshaking": "Off",
  "Andor-Gain": "330",
  "Wheel-A-1-Name": "Wheel-A",
  "UUID": "ddbf85c1-0e8c-4d3f-aac9-25545afd3461",
  "Wheel-A-1-Port": "COM5",
  "TransmittedIllumination 1-Name": "TransmittedIllumination 1",
  "Core-Camera": "Andor",
  "Core-SLM": "",
  "EpiShutter 1-Name": "EpiShutter 1",
  "Wheel-A-Name": "Wheel-A",
  "Andor-CountConvertWavelength": "0.0000",
  "FocusDrive-MaxSpeed": "3000",
  "Andor-Shutter TTL Value": "High to Open",
  "Wheel-A-Port": "COM5",
  "Core-ChannelGroup": "Illumination",
  "PositionIndex": 0,
  "WaitInterval": null,
  "Light Path-Label": "1-LeftPort",
  "AOTF-Power (% of max)": "19.5000",
  "PixelSizeUm": 0,
  "CSUX-DriveSpeed-Run": "On",
  "EpiShutter 1-Description": "Epi shutter, deck 1",
  "XYStage-CompileDate": "Jan 14 2014:14:28:31",
  "Andor-Shutter Opening Time": "20",
  "Summary": {
    "Slices": 65,
    "InitialPositionList": null,
    "Interval_ms": 0,
    "UUID": "1b7a3f1a-530d-4b5c-a5a6-a30bb41f7382",
    "UserName": "dell",
    "Depth": 2,
    "PixelType": "GRAY16",
    "Time": "2021-05-10 13:25:33 +0800",
    "Date": "2021-05-10",
    "z-step_um": 0.5,
    "MetadataVersion": 10,
    "PositionIndex": 0,
    "SlicesFirst": true,
    "ChContrastMin": [0],
    "Width": 512,
    "PixelAspect": 1,
    "MicroManagerVersion": "1.4.19",
    "ROI": [
      0,
      0,
      512,
      512
    ],
    "ChNames": ["Confocal-488-Acq"],
    "IJType": 1,
    "GridRow": 0,
    "Comment": "",
    "Height": 512,
    "GridColumn": 0,
    "Prefix": "20210510 osm-3 G444E-gfp F1-8_1",
    "PixelSize_um": 0,
    "Frames": 1,
    "BitDepth": 14,
    "KeepShutterOpenChannels": true,
    "Source": "Micro-Manager",
    "Channels": 1,
    "ComputerName": "T3600-IX83",
    "CustomIntervals_ms": [],
    "KeepShutterOpenSlices": true,
    "ChColors": [-13369549],
    "TimeFirst": false,
    "ChContrastMax": [65536],
    "Positions": 1,
    "Directory": "Y:\\XC\\20210510 osm-3 G444E-gfp"
  },
  "Source": "Andor",
  "XYStage-OverShoot(um)": "0.0000",
  "XYStage-Wait_Cycles": "0",
  "COM4-StopBits": "1",
  "FocusDrive-AccelerationTime": "60",
  "Andor-Binning": "1",
  "Andor-FrameTransfer Help": "Should only turn on FrameTransfer if using Burst or Live mode.",
  "COM4-DataBits": "8",
  "COM3-DataBits": "8",
  "XYStage-MotorOnOff": "On",
  "Andor-SpuriousNoiseFilter": "None",
  "Condenser turret-Name": "Condenser turret",
  "Andor-Shutter": "Open",
  "Andor-OptAcquireMode": "",
  "Dichroic 1-Label": "5-MDICT",
  "COM5-DataBits": "8",
  "Binning": "1",
  "Andor-ReadoutTime": "32.0324",
  "Dichroic 2-Name": "Dichroic 2",
  "Andor-Description": "Andor camera adapter",
  "Wheel-A-Speed": "3",
  "COM4-DelayBetweenCharsMs": "0.0000",
  "COM5-Parity": "None",
  "Andor-Advanced | Snap Image Additional Delay (ms)": "0",
  "Light Path-Description": "Switches light between camera and eyepiece.",
  "Andor-Exposure": "200.00",
  "COM5-Description": "Serial port driver (boost:asio)",
  "Polarizer-Name": "Polarizer",
  "Andor-TransposeCorrection": "0",
  "DiaShutter-State": "0",
  "COM4-Description": "Serial port driver (boost:asio)",
  "COM3-Description": "Serial port driver (boost:asio)",
  "COM8-Verbose": "1",
  "COM3-Parity": "None",
  "CSUX-DriveSpeed-Description": "CSUX Drive Speed",
  "Andor-VerticalSpeed": "3.30",
  "XYStage-TransposeMirrorY": "0",
  "Polarizer-Description": "Polarizer in/out device",
  "XPositionUm": -12373.9,
  "XYStage-TransposeMirrorX": "0",
  "AOTF-Channel": "2",
  "Wheel-A-1-ClosedPosition": "",
  "FileName": "img_000000000_Confocal-488-Acq_017.tif",
  "Andor-CCDTemperature": "-68",
  "Core-Galvo": "",
  "Position": "Default",
  "COM8-BaudRate": "115200",
  "Andor-VerticalClockVoltage": "Normal",
  "Condenser turret-State": "4",
  "COM8-Handshaking": "Off",
  "Wheel-A-1-Speed": "3",
  "EpiShutter 2-State": "0",
  "CameraChannelIndex": 0,
  "SliceIndex": 17,
  "ZPositionUm": 5937.1,
  "Polarizer-Label": "1-Out",
  "DiaShutter-Description": "Dia shutter",
  "Core-Focus": "FocusDrive",
  "Andor-ReadoutMode": "10.000 MHz",
  "Channel": "Confocal-488-Acq",
  "TransmittedIllumination 1-Brightness": "130",
  "AutofocusDrive-Description": "Olympus IX83 ZDC offset drive",
  "XYStage-SerialResponse": "",
  "CSUX-Shutter-Name": "CSUX-Shutter",
  "COM5-Name": "COM5",
  "FrameIndex": 0,
  "Dichroic 1-State": "4",
  "XYStage-Version": "v1.91",
  "Polarizer-State": "0",
  "AOTF-Name": "AAAOTF",
  "XYStage-Backlash-B": "0.0400",
  "COM8-Name": "COM8",
  "Andor-ActualInterval-ms": "235.60",
  "Andor-PixelType": "16bit",
  "Camera": "",
  "Wheel-A-1-Delay_ms": "0.0000",
  "FocusDrive-InitialSpeed": "700",
  "COM4-Parity": "None",
  "Core-ImageProcessor": "",
  "Wheel-A-ClosedPosition": "",
  "CSUX-Shutter-Description": "CSUX Shutter",
  "Andor-Output_Amplifier": "Electron Multiplying",
  "XYStage-StepSizeY_um": "0.0100",
  "Dichroic 2-Description": "Mirror unit deck 2",
  "Core-AutoShutter": "1",
  "AOTF-Port": "COM3",
  "NextFrame": 0,
  "Core-XYStage": "XYStage",
  "Wheel-A-1-State": "0",
  "COM8-Parity": "None",
  "Wheel-A-1-Description": "Sutter Lambda filter wheel adapter",
  "Time": "2021-05-10 13:25:40 +0800",
  "COM4-Name": "COM4",
  "EpiShutter 1-State": "0",
  "Andor-Isolated Crop Mode": "Off",
  "COM4-BaudRate": "115200",
  "Andor-CCDTemperatureSetPoint": "-70",
  "Core-AutoFocus": "Autofocus",
  "Autofocus-Name": "Autofocus",
  "CSUX-Shutter-State": "Open",
  "Olympus IX83-FrontPanel": "1",
  "BitDepth": 14,
  "Slice": 17,
  "XYStage-JoyStick Slow Speed": "5",
  "COM4-Verbose": "1",
  "FocusDrive-Description": "Olympus IX83 Z drive",
  "Olympus IX83-TouchPanel": "1",
  "ChannelIndex": 0,
  "EpiShutter 2-Name": "EpiShutter 2",
  "Core-Shutter": "AOTF",
  "Wheel-A-State": "3",
  "Core-TimeoutMs": "5000",
  "XYStage-JoyStick Fast Speed": "60",
  "XYStage-Maximum Speed (Do Not Change)": "7.5000",
  "ElapsedTime-ms": 7476,
  "Wheel-A-Description": "Sutter Lambda filter wheel adapter",
  "Frame": 0,
  "Width": 512,
  "Dichroic 2-Label": "3-NONE",
  "Condenser turret-Description": "Rotating condenser turret",
  "COM5-Handshaking": "Off",
  "COM3-StopBits": "1",
  "PositionName": null,
  "Height": 512,
  "Andor-TransposeMirrorX": "0",
  "Light Path-Name": "Light Path",
  "COM3-Verbose": "1",
  "Andor-TransposeMirrorY": "0",
  "Wheel-A-Delay_ms": "0.0000",
  "COM8-DataBits": "8",
  "Autofocus-UpperLimit": "10500",
  "COM3-Name": "COM3",
  "Autofocus-Description": "Olympus IX83 ZDC",
  "Wheel-A-1-Busy": "0",
  "Autofocus-LowerLimit": "0",
  "COM5-DelayBetweenCharsMs": "0.0000",
  "CSUX-DriveSpeed-Name": "CSUX-DriveSpeed",
  "XYStage-Description": "ASI XY stage driver adapter",
  "COM4-Handshaking": "Off",
  "Andor-FrameTransfer": "Off",
  "COM3-DelayBetweenCharsMs": "0.0000",
  "PixelType": "GRAY16",
  "Andor-TransposeXY": "0",
  "AOTF-Maximum intensity (dB)": "1900",
  "COM4-AnswerTimeout": "500.0000",
  "COM8-StopBits": "1",
  "Andor-CCDTemperature Help": "Wait for temperature to stabilize before acquisition.",
  "YPositionUm": 5535.400000000001,
  "Light Path-State": "0",
  "Andor-TimeOut": "10000",
  "Andor-Trigger": "Software",
  "Dichroic 1-Name": "Dichroic 1",
  "FocusDrive-Name": "FocusDrive",
  "COM8-Description": "Serial port driver (boost:asio)",
  "XYStage-JoyStick Reverse": "Off",
  "COM3-BaudRate": "57600",
  "DiaShutter-Name": "DiaShutter",
  "XYStage-OnlySendSerialCommandOnChange": "Yes",
  "Olympus IX83-Description": "Olympus IX83,BX83 Microscopes",
  "Andor-OptAcquireMode Description": "",
  "XYStage-FinishError-PCROS(nm)": "24.0000"
},
"FrameKey-0-0-18": {
  "CSUX-DriveSpeed-State": "3780",
  "Core-Initialize": "1",
  "TransmittedIllumination 1-Description": "DIA High Intensity White LED 1",
  "Andor-FanMode": "Full",
  "Andor-SpuriousNoiseFilterDescription": "Spurious Noise Filter is Off",
  "Dichroic 1-Description": "Mirror unit deck 1",
  "XYStage-BuildName": "TIGER_COMM",
  "Andor-BaselineClamp": "Enabled",
  "AOTF-Description": "AA AOTF Shutter Controller driver adapter",
  "AOTF-State": "1",
  "Andor-CountConvert": "Counts",
  "XYStage-Speed-S": "5.7459",
  "ROI": "0-0-512-512",
  "Andor-SpuriousNoiseFilterThreshold": "0.0000",
  "COM5-AnswerTimeout": "500.0000",
  "COM5-StopBits": "1",
  "Andor-Region of Interest": "Full Image",
  "XYStage-Error-E(nm)": "400.0000",
  "XYStage-StepSizeX_um": "0.0100",
  "CSUX-Hub-Name": "CSUX-Hub",
  "Andor-Advanced | Snap Image Timing Mode": "Delay for Exposure",
  "SlicePosition": 5937.6,
  "Andor-CoolerMode": "Fan off at shutdown",
  "Exposure-ms": 200,
  "Olympus IX83-Name": "Olympus IX83",
  "XYStage-Acceleration-AC(ms)": "100",
  "CSUX-DriveSpeed-AutoAdjust": "0.0000",
  "Wheel-A-Busy": "0",
  "Andor-Pre-Amp-Gain": "5x",
  "XYStage-Name": "XYStage",
  "Andor-Shutter Closing Time": "20",
  "CSUX-Hub-Port": "COM4",
  "EpiShutter 2-Description": "Epi shutter, deck 2",
  "Andor-EMSwitch": "On",
  "AxisPositions": null,
  "COM5-BaudRate": "9600",
  "Andor-1. Camera Information : | Type | Model | Serial No. |": "| iXon | DU897_BV | 8562 |",
  "XYStage-Port": "COM8",
  "COM5-Verbose": "1",
  "Wheel-A-1-Label": "Filter-0",
  "XYStage-SerialCommand": "",
  "CSUX-Hub-Description": "Yokogawa CSUX hub",
  "COM8-DelayBetweenCharsMs": "0.0000",
  "Condenser turret-Label": "5-IX2-DIC100",
  "AutofocusDrive-Name": "AutofocusDrive",
  "Wheel-A-Label": "Filter-3",
  "COM3-AnswerTimeout": "500.0000",
  "Andor-KeepCleanTime": "3.5676",
  "Dichroic 2-State": "2",
  "COM8-AnswerTimeout": "500.0000",
  "Andor-Camera": "| iXon | DU897_BV | 8562 |",
  "COM3-Handshaking": "Off",
  "Andor-Gain": "330",
  "Wheel-A-1-Name": "Wheel-A",
  "UUID": "316e3bca-884c-4ad2-87b1-899f6a388a56",
  "Wheel-A-1-Port": "COM5",
  "TransmittedIllumination 1-Name": "TransmittedIllumination 1",
  "Core-Camera": "Andor",
  "Core-SLM": "",
  "EpiShutter 1-Name": "EpiShutter 1",
  "Wheel-A-Name": "Wheel-A",
  "Andor-CountConvertWavelength": "0.0000",
  "FocusDrive-MaxSpeed": "3000",
  "Andor-Shutter TTL Value": "High to Open",
  "Wheel-A-Port": "COM5",
  "Core-ChannelGroup": "Illumination",
  "PositionIndex": 0,
  "WaitInterval": null,
  "Light Path-Label": "1-LeftPort",
  "AOTF-Power (% of max)": "19.5000",
  "PixelSizeUm": 0,
  "CSUX-DriveSpeed-Run": "On",
  "EpiShutter 1-Description": "Epi shutter, deck 1",
  "XYStage-CompileDate": "Jan 14 2014:14:28:31",
  "Andor-Shutter Opening Time": "20",
  "Summary": {
    "Slices": 65,
    "InitialPositionList": null,
    "Interval_ms": 0,
    "UUID": "1b7a3f1a-530d-4b5c-a5a6-a30bb41f7382",
    "UserName": "dell",
    "Depth": 2,
    "PixelType": "GRAY16",
    "Time": "2021-05-10 13:25:33 +0800",
    "Date": "2021-05-10",
    "z-step_um": 0.5,
    "MetadataVersion": 10,
    "PositionIndex": 0,
    "SlicesFirst": true,
    "ChContrastMin": [0],
    "Width": 512,
    "PixelAspect": 1,
    "MicroManagerVersion": "1.4.19",
    "ROI": [
      0,
      0,
      512,
      512
    ],
    "ChNames": ["Confocal-488-Acq"],
    "IJType": 1,
    "GridRow": 0,
    "Comment": "",
    "Height": 512,
    "GridColumn": 0,
    "Prefix": "20210510 osm-3 G444E-gfp F1-8_1",
    "PixelSize_um": 0,
    "Frames": 1,
    "BitDepth": 14,
    "KeepShutterOpenChannels": true,
    "Source": "Micro-Manager",
    "Channels": 1,
    "ComputerName": "T3600-IX83",
    "CustomIntervals_ms": [],
    "KeepShutterOpenSlices": true,
    "ChColors": [-13369549],
    "TimeFirst": false,
    "ChContrastMax": [65536],
    "Positions": 1,
    "Directory": "Y:\\XC\\20210510 osm-3 G444E-gfp"
  },
  "Source": "Andor",
  "XYStage-OverShoot(um)": "0.0000",
  "XYStage-Wait_Cycles": "0",
  "COM4-StopBits": "1",
  "FocusDrive-AccelerationTime": "60",
  "Andor-Binning": "1",
  "Andor-FrameTransfer Help": "Should only turn on FrameTransfer if using Burst or Live mode.",
  "COM4-DataBits": "8",
  "COM3-DataBits": "8",
  "XYStage-MotorOnOff": "On",
  "Andor-SpuriousNoiseFilter": "None",
  "Condenser turret-Name": "Condenser turret",
  "Andor-Shutter": "Open",
  "Andor-OptAcquireMode": "",
  "Dichroic 1-Label": "5-MDICT",
  "COM5-DataBits": "8",
  "Binning": "1",
  "Andor-ReadoutTime": "32.0324",
  "Dichroic 2-Name": "Dichroic 2",
  "Andor-Description": "Andor camera adapter",
  "Wheel-A-Speed": "3",
  "COM4-DelayBetweenCharsMs": "0.0000",
  "COM5-Parity": "None",
  "Andor-Advanced | Snap Image Additional Delay (ms)": "0",
  "Light Path-Description": "Switches light between camera and eyepiece.",
  "Andor-Exposure": "200.00",
  "COM5-Description": "Serial port driver (boost:asio)",
  "Polarizer-Name": "Polarizer",
  "Andor-TransposeCorrection": "0",
  "DiaShutter-State": "0",
  "COM4-Description": "Serial port driver (boost:asio)",
  "COM3-Description": "Serial port driver (boost:asio)",
  "COM8-Verbose": "1",
  "COM3-Parity": "None",
  "CSUX-DriveSpeed-Description": "CSUX Drive Speed",
  "Andor-VerticalSpeed": "3.30",
  "XYStage-TransposeMirrorY": "0",
  "Polarizer-Description": "Polarizer in/out device",
  "XPositionUm": -12373.9,
  "XYStage-TransposeMirrorX": "0",
  "AOTF-Channel": "2",
  "Wheel-A-1-ClosedPosition": "",
  "FileName": "img_000000000_Confocal-488-Acq_018.tif",
  "Andor-CCDTemperature": "-68",
  "Core-Galvo": "",
  "Position": "Default",
  "COM8-BaudRate": "115200",
  "Andor-VerticalClockVoltage": "Normal",
  "Condenser turret-State": "4",
  "COM8-Handshaking": "Off",
  "Wheel-A-1-Speed": "3",
  "EpiShutter 2-State": "0",
  "CameraChannelIndex": 0,
  "SliceIndex": 18,
  "ZPositionUm": 5937.6,
  "Polarizer-Label": "1-Out",
  "DiaShutter-Description": "Dia shutter",
  "Core-Focus": "FocusDrive",
  "Andor-ReadoutMode": "10.000 MHz",
  "Channel": "Confocal-488-Acq",
  "TransmittedIllumination 1-Brightness": "130",
  "AutofocusDrive-Description": "Olympus IX83 ZDC offset drive",
  "XYStage-SerialResponse": "",
  "CSUX-Shutter-Name": "CSUX-Shutter",
  "COM5-Name": "COM5",
  "FrameIndex": 0,
  "Dichroic 1-State": "4",
  "XYStage-Version": "v1.91",
  "Polarizer-State": "0",
  "AOTF-Name": "AAAOTF",
  "XYStage-Backlash-B": "0.0400",
  "COM8-Name": "COM8",
  "Andor-ActualInterval-ms": "235.60",
  "Andor-PixelType": "16bit",
  "Camera": "",
  "Wheel-A-1-Delay_ms": "0.0000",
  "FocusDrive-InitialSpeed": "700",
  "COM4-Parity": "None",
  "Core-ImageProcessor": "",
  "Wheel-A-ClosedPosition": "",
  "CSUX-Shutter-Description": "CSUX Shutter",
  "Andor-Output_Amplifier": "Electron Multiplying",
  "XYStage-StepSizeY_um": "0.0100",
  "Dichroic 2-Description": "Mirror unit deck 2",
  "Core-AutoShutter": "1",
  "AOTF-Port": "COM3",
  "NextFrame": 0,
  "Core-XYStage": "XYStage",
  "Wheel-A-1-State": "0",
  "COM8-Parity": "None",
  "Wheel-A-1-Description": "Sutter Lambda filter wheel adapter",
  "Time": "2021-05-10 13:25:40 +0800",
  "COM4-Name": "COM4",
  "EpiShutter 1-State": "0",
  "Andor-Isolated Crop Mode": "Off",
  "COM4-BaudRate": "115200",
  "Andor-CCDTemperatureSetPoint": "-70",
  "Core-AutoFocus": "Autofocus",
  "Autofocus-Name": "Autofocus",
  "CSUX-Shutter-State": "Open",
  "Olympus IX83-FrontPanel": "1",
  "BitDepth": 14,
  "Slice": 18,
  "XYStage-JoyStick Slow Speed": "5",
  "COM4-Verbose": "1",
  "FocusDrive-Description": "Olympus IX83 Z drive",
  "Olympus IX83-TouchPanel": "1",
  "ChannelIndex": 0,
  "EpiShutter 2-Name": "EpiShutter 2",
  "Core-Shutter": "AOTF",
  "Wheel-A-State": "3",
  "Core-TimeoutMs": "5000",
  "XYStage-JoyStick Fast Speed": "60",
  "XYStage-Maximum Speed (Do Not Change)": "7.5000",
  "ElapsedTime-ms": 7843,
  "Wheel-A-Description": "Sutter Lambda filter wheel adapter",
  "Frame": 0,
  "Width": 512,
  "Dichroic 2-Label": "3-NONE",
  "Condenser turret-Description": "Rotating condenser turret",
  "COM5-Handshaking": "Off",
  "COM3-StopBits": "1",
  "PositionName": null,
  "Height": 512,
  "Andor-TransposeMirrorX": "0",
  "Light Path-Name": "Light Path",
  "COM3-Verbose": "1",
  "Andor-TransposeMirrorY": "0",
  "Wheel-A-Delay_ms": "0.0000",
  "COM8-DataBits": "8",
  "Autofocus-UpperLimit": "10500",
  "COM3-Name": "COM3",
  "Autofocus-Description": "Olympus IX83 ZDC",
  "Wheel-A-1-Busy": "0",
  "Autofocus-LowerLimit": "0",
  "COM5-DelayBetweenCharsMs": "0.0000",
  "CSUX-DriveSpeed-Name": "CSUX-DriveSpeed",
  "XYStage-Description": "ASI XY stage driver adapter",
  "COM4-Handshaking": "Off",
  "Andor-FrameTransfer": "Off",
  "COM3-DelayBetweenCharsMs": "0.0000",
  "PixelType": "GRAY16",
  "Andor-TransposeXY": "0",
  "AOTF-Maximum intensity (dB)": "1900",
  "COM4-AnswerTimeout": "500.0000",
  "COM8-StopBits": "1",
  "Andor-CCDTemperature Help": "Wait for temperature to stabilize before acquisition.",
  "YPositionUm": 5535.400000000001,
  "Light Path-State": "0",
  "Andor-TimeOut": "10000",
  "Andor-Trigger": "Software",
  "Dichroic 1-Name": "Dichroic 1",
  "FocusDrive-Name": "FocusDrive",
  "COM8-Description": "Serial port driver (boost:asio)",
  "XYStage-JoyStick Reverse": "Off",
  "COM3-BaudRate": "57600",
  "DiaShutter-Name": "DiaShutter",
  "XYStage-OnlySendSerialCommandOnChange": "Yes",
  "Olympus IX83-Description": "Olympus IX83,BX83 Microscopes",
  "Andor-OptAcquireMode Description": "",
  "XYStage-FinishError-PCROS(nm)": "24.0000"
},
"FrameKey-0-0-19": {
  "CSUX-DriveSpeed-State": "3780",
  "Core-Initialize": "1",
  "TransmittedIllumination 1-Description": "DIA High Intensity White LED 1",
  "Andor-FanMode": "Full",
  "Andor-SpuriousNoiseFilterDescription": "Spurious Noise Filter is Off",
  "Dichroic 1-Description": "Mirror unit deck 1",
  "XYStage-BuildName": "TIGER_COMM",
  "Andor-BaselineClamp": "Enabled",
  "AOTF-Description": "AA AOTF Shutter Controller driver adapter",
  "AOTF-State": "1",
  "Andor-CountConvert": "Counts",
  "XYStage-Speed-S": "5.7459",
  "ROI": "0-0-512-512",
  "Andor-SpuriousNoiseFilterThreshold": "0.0000",
  "COM5-AnswerTimeout": "500.0000",
  "COM5-StopBits": "1",
  "Andor-Region of Interest": "Full Image",
  "XYStage-Error-E(nm)": "400.0000",
  "XYStage-StepSizeX_um": "0.0100",
  "CSUX-Hub-Name": "CSUX-Hub",
  "Andor-Advanced | Snap Image Timing Mode": "Delay for Exposure",
  "SlicePosition": 5938.1,
  "Andor-CoolerMode": "Fan off at shutdown",
  "Exposure-ms": 200,
  "Olympus IX83-Name": "Olympus IX83",
  "XYStage-Acceleration-AC(ms)": "100",
  "CSUX-DriveSpeed-AutoAdjust": "0.0000",
  "Wheel-A-Busy": "0",
  "Andor-Pre-Amp-Gain": "5x",
  "XYStage-Name": "XYStage",
  "Andor-Shutter Closing Time": "20",
  "CSUX-Hub-Port": "COM4",
  "EpiShutter 2-Description": "Epi shutter, deck 2",
  "Andor-EMSwitch": "On",
  "AxisPositions": null,
  "COM5-BaudRate": "9600",
  "Andor-1. Camera Information : | Type | Model | Serial No. |": "| iXon | DU897_BV | 8562 |",
  "XYStage-Port": "COM8",
  "COM5-Verbose": "1",
  "Wheel-A-1-Label": "Filter-0",
  "XYStage-SerialCommand": "",
  "CSUX-Hub-Description": "Yokogawa CSUX hub",
  "COM8-DelayBetweenCharsMs": "0.0000",
  "Condenser turret-Label": "5-IX2-DIC100",
  "AutofocusDrive-Name": "AutofocusDrive",
  "Wheel-A-Label": "Filter-3",
  "COM3-AnswerTimeout": "500.0000",
  "Andor-KeepCleanTime": "3.5676",
  "Dichroic 2-State": "2",
  "COM8-AnswerTimeout": "500.0000",
  "Andor-Camera": "| iXon | DU897_BV | 8562 |",
  "COM3-Handshaking": "Off",
  "Andor-Gain": "330",
  "Wheel-A-1-Name": "Wheel-A",
  "UUID": "5fbc29a9-71c0-47c7-8209-7e04d042f6d7",
  "Wheel-A-1-Port": "COM5",
  "TransmittedIllumination 1-Name": "TransmittedIllumination 1",
  "Core-Camera": "Andor",
  "Core-SLM": "",
  "EpiShutter 1-Name": "EpiShutter 1",
  "Wheel-A-Name": "Wheel-A",
  "Andor-CountConvertWavelength": "0.0000",
  "FocusDrive-MaxSpeed": "3000",
  "Andor-Shutter TTL Value": "High to Open",
  "Wheel-A-Port": "COM5",
  "Core-ChannelGroup": "Illumination",
  "PositionIndex": 0,
  "WaitInterval": null,
  "Light Path-Label": "1-LeftPort",
  "AOTF-Power (% of max)": "19.5000",
  "PixelSizeUm": 0,
  "CSUX-DriveSpeed-Run": "On",
  "EpiShutter 1-Description": "Epi shutter, deck 1",
  "XYStage-CompileDate": "Jan 14 2014:14:28:31",
  "Andor-Shutter Opening Time": "20",
  "Summary": {
    "Slices": 65,
    "InitialPositionList": null,
    "Interval_ms": 0,
    "UUID": "1b7a3f1a-530d-4b5c-a5a6-a30bb41f7382",
    "UserName": "dell",
    "Depth": 2,
    "PixelType": "GRAY16",
    "Time": "2021-05-10 13:25:33 +0800",
    "Date": "2021-05-10",
    "z-step_um": 0.5,
    "MetadataVersion": 10,
    "PositionIndex": 0,
    "SlicesFirst": true,
    "ChContrastMin": [0],
    "Width": 512,
    "PixelAspect": 1,
    "MicroManagerVersion": "1.4.19",
    "ROI": [
      0,
      0,
      512,
      512
    ],
    "ChNames": ["Confocal-488-Acq"],
    "IJType": 1,
    "GridRow": 0,
    "Comment": "",
    "Height": 512,
    "GridColumn": 0,
    "Prefix": "20210510 osm-3 G444E-gfp F1-8_1",
    "PixelSize_um": 0,
    "Frames": 1,
    "BitDepth": 14,
    "KeepShutterOpenChannels": true,
    "Source": "Micro-Manager",
    "Channels": 1,
    "ComputerName": "T3600-IX83",
    "CustomIntervals_ms": [],
    "KeepShutterOpenSlices": true,
    "ChColors": [-13369549],
    "TimeFirst": false,
    "ChContrastMax": [65536],
    "Positions": 1,
    "Directory": "Y:\\XC\\20210510 osm-3 G444E-gfp"
  },
  "Source": "Andor",
  "XYStage-OverShoot(um)": "0.0000",
  "XYStage-Wait_Cycles": "0",
  "COM4-StopBits": "1",
  "FocusDrive-AccelerationTime": "60",
  "Andor-Binning": "1",
  "Andor-FrameTransfer Help": "Should only turn on FrameTransfer if using Burst or Live mode.",
  "COM4-DataBits": "8",
  "COM3-DataBits": "8",
  "XYStage-MotorOnOff": "On",
  "Andor-SpuriousNoiseFilter": "None",
  "Condenser turret-Name": "Condenser turret",
  "Andor-Shutter": "Open",
  "Andor-OptAcquireMode": "",
  "Dichroic 1-Label": "5-MDICT",
  "COM5-DataBits": "8",
  "Binning": "1",
  "Andor-ReadoutTime": "32.0324",
  "Dichroic 2-Name": "Dichroic 2",
  "Andor-Description": "Andor camera adapter",
  "Wheel-A-Speed": "3",
  "COM4-DelayBetweenCharsMs": "0.0000",
  "COM5-Parity": "None",
  "Andor-Advanced | Snap Image Additional Delay (ms)": "0",
  "Light Path-Description": "Switches light between camera and eyepiece.",
  "Andor-Exposure": "200.00",
  "COM5-Description": "Serial port driver (boost:asio)",
  "Polarizer-Name": "Polarizer",
  "Andor-TransposeCorrection": "0",
  "DiaShutter-State": "0",
  "COM4-Description": "Serial port driver (boost:asio)",
  "COM3-Description": "Serial port driver (boost:asio)",
  "COM8-Verbose": "1",
  "COM3-Parity": "None",
  "CSUX-DriveSpeed-Description": "CSUX Drive Speed",
  "Andor-VerticalSpeed": "3.30",
  "XYStage-TransposeMirrorY": "0",
  "Polarizer-Description": "Polarizer in/out device",
  "XPositionUm": -12373.9,
  "XYStage-TransposeMirrorX": "0",
  "AOTF-Channel": "2",
  "Wheel-A-1-ClosedPosition": "",
  "FileName": "img_000000000_Confocal-488-Acq_019.tif",
  "Andor-CCDTemperature": "-68",
  "Core-Galvo": "",
  "Position": "Default",
  "COM8-BaudRate": "115200",
  "Andor-VerticalClockVoltage": "Normal",
  "Condenser turret-State": "4",
  "COM8-Handshaking": "Off",
  "Wheel-A-1-Speed": "3",
  "EpiShutter 2-State": "0",
  "CameraChannelIndex": 0,
  "SliceIndex": 19,
  "ZPositionUm": 5938.1,
  "Polarizer-Label": "1-Out",
  "DiaShutter-Description": "Dia shutter",
  "Core-Focus": "FocusDrive",
  "Andor-ReadoutMode": "10.000 MHz",
  "Channel": "Confocal-488-Acq",
  "TransmittedIllumination 1-Brightness": "130",
  "AutofocusDrive-Description": "Olympus IX83 ZDC offset drive",
  "XYStage-SerialResponse": "",
  "CSUX-Shutter-Name": "CSUX-Shutter",
  "COM5-Name": "COM5",
  "FrameIndex": 0,
  "Dichroic 1-State": "4",
  "XYStage-Version": "v1.91",
  "Polarizer-State": "0",
  "AOTF-Name": "AAAOTF",
  "XYStage-Backlash-B": "0.0400",
  "COM8-Name": "COM8",
  "Andor-ActualInterval-ms": "235.60",
  "Andor-PixelType": "16bit",
  "Camera": "",
  "Wheel-A-1-Delay_ms": "0.0000",
  "FocusDrive-InitialSpeed": "700",
  "COM4-Parity": "None",
  "Core-ImageProcessor": "",
  "Wheel-A-ClosedPosition": "",
  "CSUX-Shutter-Description": "CSUX Shutter",
  "Andor-Output_Amplifier": "Electron Multiplying",
  "XYStage-StepSizeY_um": "0.0100",
  "Dichroic 2-Description": "Mirror unit deck 2",
  "Core-AutoShutter": "1",
  "AOTF-Port": "COM3",
  "NextFrame": 0,
  "Core-XYStage": "XYStage",
  "Wheel-A-1-State": "0",
  "COM8-Parity": "None",
  "Wheel-A-1-Description": "Sutter Lambda filter wheel adapter",
  "Time": "2021-05-10 13:25:40 +0800",
  "COM4-Name": "COM4",
  "EpiShutter 1-State": "0",
  "Andor-Isolated Crop Mode": "Off",
  "COM4-BaudRate": "115200",
  "Andor-CCDTemperatureSetPoint": "-70",
  "Core-AutoFocus": "Autofocus",
  "Autofocus-Name": "Autofocus",
  "CSUX-Shutter-State": "Open",
  "Olympus IX83-FrontPanel": "1",
  "BitDepth": 14,
  "Slice": 19,
  "XYStage-JoyStick Slow Speed": "5",
  "COM4-Verbose": "1",
  "FocusDrive-Description": "Olympus IX83 Z drive",
  "Olympus IX83-TouchPanel": "1",
  "ChannelIndex": 0,
  "EpiShutter 2-Name": "EpiShutter 2",
  "Core-Shutter": "AOTF",
  "Wheel-A-State": "3",
  "Core-TimeoutMs": "5000",
  "XYStage-JoyStick Fast Speed": "60",
  "XYStage-Maximum Speed (Do Not Change)": "7.5000",
  "ElapsedTime-ms": 8210,
  "Wheel-A-Description": "Sutter Lambda filter wheel adapter",
  "Frame": 0,
  "Width": 512,
  "Dichroic 2-Label": "3-NONE",
  "Condenser turret-Description": "Rotating condenser turret",
  "COM5-Handshaking": "Off",
  "COM3-StopBits": "1",
  "PositionName": null,
  "Height": 512,
  "Andor-TransposeMirrorX": "0",
  "Light Path-Name": "Light Path",
  "COM3-Verbose": "1",
  "Andor-TransposeMirrorY": "0",
  "Wheel-A-Delay_ms": "0.0000",
  "COM8-DataBits": "8",
  "Autofocus-UpperLimit": "10500",
  "COM3-Name": "COM3",
  "Autofocus-Description": "Olympus IX83 ZDC",
  "Wheel-A-1-Busy": "0",
  "Autofocus-LowerLimit": "0",
  "COM5-DelayBetweenCharsMs": "0.0000",
  "CSUX-DriveSpeed-Name": "CSUX-DriveSpeed",
  "XYStage-Description": "ASI XY stage driver adapter",
  "COM4-Handshaking": "Off",
  "Andor-FrameTransfer": "Off",
  "COM3-DelayBetweenCharsMs": "0.0000",
  "PixelType": "GRAY16",
  "Andor-TransposeXY": "0",
  "AOTF-Maximum intensity (dB)": "1900",
  "COM4-AnswerTimeout": "500.0000",
  "COM8-StopBits": "1",
  "Andor-CCDTemperature Help": "Wait for temperature to stabilize before acquisition.",
  "YPositionUm": 5535.400000000001,
  "Light Path-State": "0",
  "Andor-TimeOut": "10000",
  "Andor-Trigger": "Software",
  "Dichroic 1-Name": "Dichroic 1",
  "FocusDrive-Name": "FocusDrive",
  "COM8-Description": "Serial port driver (boost:asio)",
  "XYStage-JoyStick Reverse": "Off",
  "COM3-BaudRate": "57600",
  "DiaShutter-Name": "DiaShutter",
  "XYStage-OnlySendSerialCommandOnChange": "Yes",
  "Olympus IX83-Description": "Olympus IX83,BX83 Microscopes",
  "Andor-OptAcquireMode Description": "",
  "XYStage-FinishError-PCROS(nm)": "24.0000"
},
"FrameKey-0-0-20": {
  "CSUX-DriveSpeed-State": "3780",
  "Core-Initialize": "1",
  "TransmittedIllumination 1-Description": "DIA High Intensity White LED 1",
  "Andor-FanMode": "Full",
  "Andor-SpuriousNoiseFilterDescription": "Spurious Noise Filter is Off",
  "Dichroic 1-Description": "Mirror unit deck 1",
  "XYStage-BuildName": "TIGER_COMM",
  "Andor-BaselineClamp": "Enabled",
  "AOTF-Description": "AA AOTF Shutter Controller driver adapter",
  "AOTF-State": "1",
  "Andor-CountConvert": "Counts",
  "XYStage-Speed-S": "5.7459",
  "ROI": "0-0-512-512",
  "Andor-SpuriousNoiseFilterThreshold": "0.0000",
  "COM5-AnswerTimeout": "500.0000",
  "COM5-StopBits": "1",
  "Andor-Region of Interest": "Full Image",
  "XYStage-Error-E(nm)": "400.0000",
  "XYStage-StepSizeX_um": "0.0100",
  "CSUX-Hub-Name": "CSUX-Hub",
  "Andor-Advanced | Snap Image Timing Mode": "Delay for Exposure",
  "SlicePosition": 5938.6,
  "Andor-CoolerMode": "Fan off at shutdown",
  "Exposure-ms": 200,
  "Olympus IX83-Name": "Olympus IX83",
  "XYStage-Acceleration-AC(ms)": "100",
  "CSUX-DriveSpeed-AutoAdjust": "0.0000",
  "Wheel-A-Busy": "0",
  "Andor-Pre-Amp-Gain": "5x",
  "XYStage-Name": "XYStage",
  "Andor-Shutter Closing Time": "20",
  "CSUX-Hub-Port": "COM4",
  "EpiShutter 2-Description": "Epi shutter, deck 2",
  "Andor-EMSwitch": "On",
  "AxisPositions": null,
  "COM5-BaudRate": "9600",
  "Andor-1. Camera Information : | Type | Model | Serial No. |": "| iXon | DU897_BV | 8562 |",
  "XYStage-Port": "COM8",
  "COM5-Verbose": "1",
  "Wheel-A-1-Label": "Filter-0",
  "XYStage-SerialCommand": "",
  "CSUX-Hub-Description": "Yokogawa CSUX hub",
  "COM8-DelayBetweenCharsMs": "0.0000",
  "Condenser turret-Label": "5-IX2-DIC100",
  "AutofocusDrive-Name": "AutofocusDrive",
  "Wheel-A-Label": "Filter-3",
  "COM3-AnswerTimeout": "500.0000",
  "Andor-KeepCleanTime": "3.5676",
  "Dichroic 2-State": "2",
  "COM8-AnswerTimeout": "500.0000",
  "Andor-Camera": "| iXon | DU897_BV | 8562 |",
  "COM3-Handshaking": "Off",
  "Andor-Gain": "330",
  "Wheel-A-1-Name": "Wheel-A",
  "UUID": "9956a481-d6d8-4cbc-be60-48ea216471e7",
  "Wheel-A-1-Port": "COM5",
  "TransmittedIllumination 1-Name": "TransmittedIllumination 1",
  "Core-Camera": "Andor",
  "Core-SLM": "",
  "EpiShutter 1-Name": "EpiShutter 1",
  "Wheel-A-Name": "Wheel-A",
  "Andor-CountConvertWavelength": "0.0000",
  "FocusDrive-MaxSpeed": "3000",
  "Andor-Shutter TTL Value": "High to Open",
  "Wheel-A-Port": "COM5",
  "Core-ChannelGroup": "Illumination",
  "PositionIndex": 0,
  "WaitInterval": null,
  "Light Path-Label": "1-LeftPort",
  "AOTF-Power (% of max)": "19.5000",
  "PixelSizeUm": 0,
  "CSUX-DriveSpeed-Run": "On",
  "EpiShutter 1-Description": "Epi shutter, deck 1",
  "XYStage-CompileDate": "Jan 14 2014:14:28:31",
  "Andor-Shutter Opening Time": "20",
  "Summary": {
    "Slices": 65,
    "InitialPositionList": null,
    "Interval_ms": 0,
    "UUID": "1b7a3f1a-530d-4b5c-a5a6-a30bb41f7382",
    "UserName": "dell",
    "Depth": 2,
    "PixelType": "GRAY16",
    "Time": "2021-05-10 13:25:33 +0800",
    "Date": "2021-05-10",
    "z-step_um": 0.5,
    "MetadataVersion": 10,
    "PositionIndex": 0,
    "SlicesFirst": true,
    "ChContrastMin": [0],
    "Width": 512,
    "PixelAspect": 1,
    "MicroManagerVersion": "1.4.19",
    "ROI": [
      0,
      0,
      512,
      512
    ],
    "ChNames": ["Confocal-488-Acq"],
    "IJType": 1,
    "GridRow": 0,
    "Comment": "",
    "Height": 512,
    "GridColumn": 0,
    "Prefix": "20210510 osm-3 G444E-gfp F1-8_1",
    "PixelSize_um": 0,
    "Frames": 1,
    "BitDepth": 14,
    "KeepShutterOpenChannels": true,
    "Source": "Micro-Manager",
    "Channels": 1,
    "ComputerName": "T3600-IX83",
    "CustomIntervals_ms": [],
    "KeepShutterOpenSlices": true,
    "ChColors": [-13369549],
    "TimeFirst": false,
    "ChContrastMax": [65536],
    "Positions": 1,
    "Directory": "Y:\\XC\\20210510 osm-3 G444E-gfp"
  },
  "Source": "Andor",
  "XYStage-OverShoot(um)": "0.0000",
  "XYStage-Wait_Cycles": "0",
  "COM4-StopBits": "1",
  "FocusDrive-AccelerationTime": "60",
  "Andor-Binning": "1",
  "Andor-FrameTransfer Help": "Should only turn on FrameTransfer if using Burst or Live mode.",
  "COM4-DataBits": "8",
  "COM3-DataBits": "8",
  "XYStage-MotorOnOff": "On",
  "Andor-SpuriousNoiseFilter": "None",
  "Condenser turret-Name": "Condenser turret",
  "Andor-Shutter": "Open",
  "Andor-OptAcquireMode": "",
  "Dichroic 1-Label": "5-MDICT",
  "COM5-DataBits": "8",
  "Binning": "1",
  "Andor-ReadoutTime": "32.0324",
  "Dichroic 2-Name": "Dichroic 2",
  "Andor-Description": "Andor camera adapter",
  "Wheel-A-Speed": "3",
  "COM4-DelayBetweenCharsMs": "0.0000",
  "COM5-Parity": "None",
  "Andor-Advanced | Snap Image Additional Delay (ms)": "0",
  "Light Path-Description": "Switches light between camera and eyepiece.",
  "Andor-Exposure": "200.00",
  "COM5-Description": "Serial port driver (boost:asio)",
  "Polarizer-Name": "Polarizer",
  "Andor-TransposeCorrection": "0",
  "DiaShutter-State": "0",
  "COM4-Description": "Serial port driver (boost:asio)",
  "COM3-Description": "Serial port driver (boost:asio)",
  "COM8-Verbose": "1",
  "COM3-Parity": "None",
  "CSUX-DriveSpeed-Description": "CSUX Drive Speed",
  "Andor-VerticalSpeed": "3.30",
  "XYStage-TransposeMirrorY": "0",
  "Polarizer-Description": "Polarizer in/out device",
  "XPositionUm": -12373.9,
  "XYStage-TransposeMirrorX": "0",
  "AOTF-Channel": "2",
  "Wheel-A-1-ClosedPosition": "",
  "FileName": "img_000000000_Confocal-488-Acq_020.tif",
  "Andor-CCDTemperature": "-68",
  "Core-Galvo": "",
  "Position": "Default",
  "COM8-BaudRate": "115200",
  "Andor-VerticalClockVoltage": "Normal",
  "Condenser turret-State": "4",
  "COM8-Handshaking": "Off",
  "Wheel-A-1-Speed": "3",
  "EpiShutter 2-State": "0",
  "CameraChannelIndex": 0,
  "SliceIndex": 20,
  "ZPositionUm": 5938.6,
  "Polarizer-Label": "1-Out",
  "DiaShutter-Description": "Dia shutter",
  "Core-Focus": "FocusDrive",
  "Andor-ReadoutMode": "10.000 MHz",
  "Channel": "Confocal-488-Acq",
  "TransmittedIllumination 1-Brightness": "130",
  "AutofocusDrive-Description": "Olympus IX83 ZDC offset drive",
  "XYStage-SerialResponse": "",
  "CSUX-Shutter-Name": "CSUX-Shutter",
  "COM5-Name": "COM5",
  "FrameIndex": 0,
  "Dichroic 1-State": "4",
  "XYStage-Version": "v1.91",
  "Polarizer-State": "0",
  "AOTF-Name": "AAAOTF",
  "XYStage-Backlash-B": "0.0400",
  "COM8-Name": "COM8",
  "Andor-ActualInterval-ms": "235.60",
  "Andor-PixelType": "16bit",
  "Camera": "",
  "Wheel-A-1-Delay_ms": "0.0000",
  "FocusDrive-InitialSpeed": "700",
  "COM4-Parity": "None",
  "Core-ImageProcessor": "",
  "Wheel-A-ClosedPosition": "",
  "CSUX-Shutter-Description": "CSUX Shutter",
  "Andor-Output_Amplifier": "Electron Multiplying",
  "XYStage-StepSizeY_um": "0.0100",
  "Dichroic 2-Description": "Mirror unit deck 2",
  "Core-AutoShutter": "1",
  "AOTF-Port": "COM3",
  "NextFrame": 0,
  "Core-XYStage": "XYStage",
  "Wheel-A-1-State": "0",
  "COM8-Parity": "None",
  "Wheel-A-1-Description": "Sutter Lambda filter wheel adapter",
  "Time": "2021-05-10 13:25:41 +0800",
  "COM4-Name": "COM4",
  "EpiShutter 1-State": "0",
  "Andor-Isolated Crop Mode": "Off",
  "COM4-BaudRate": "115200",
  "Andor-CCDTemperatureSetPoint": "-70",
  "Core-AutoFocus": "Autofocus",
  "Autofocus-Name": "Autofocus",
  "CSUX-Shutter-State": "Open",
  "Olympus IX83-FrontPanel": "1",
  "BitDepth": 14,
  "Slice": 20,
  "XYStage-JoyStick Slow Speed": "5",
  "COM4-Verbose": "1",
  "FocusDrive-Description": "Olympus IX83 Z drive",
  "Olympus IX83-TouchPanel": "1",
  "ChannelIndex": 0,
  "EpiShutter 2-Name": "EpiShutter 2",
  "Core-Shutter": "AOTF",
  "Wheel-A-State": "3",
  "Core-TimeoutMs": "5000",
  "XYStage-JoyStick Fast Speed": "60",
  "XYStage-Maximum Speed (Do Not Change)": "7.5000",
  "ElapsedTime-ms": 8585,
  "Wheel-A-Description": "Sutter Lambda filter wheel adapter",
  "Frame": 0,
  "Width": 512,
  "Dichroic 2-Label": "3-NONE",
  "Condenser turret-Description": "Rotating condenser turret",
  "COM5-Handshaking": "Off",
  "COM3-StopBits": "1",
  "PositionName": null,
  "Height": 512,
  "Andor-TransposeMirrorX": "0",
  "Light Path-Name": "Light Path",
  "COM3-Verbose": "1",
  "Andor-TransposeMirrorY": "0",
  "Wheel-A-Delay_ms": "0.0000",
  "COM8-DataBits": "8",
  "Autofocus-UpperLimit": "10500",
  "COM3-Name": "COM3",
  "Autofocus-Description": "Olympus IX83 ZDC",
  "Wheel-A-1-Busy": "0",
  "Autofocus-LowerLimit": "0",
  "COM5-DelayBetweenCharsMs": "0.0000",
  "CSUX-DriveSpeed-Name": "CSUX-DriveSpeed",
  "XYStage-Description": "ASI XY stage driver adapter",
  "COM4-Handshaking": "Off",
  "Andor-FrameTransfer": "Off",
  "COM3-DelayBetweenCharsMs": "0.0000",
  "PixelType": "GRAY16",
  "Andor-TransposeXY": "0",
  "AOTF-Maximum intensity (dB)": "1900",
  "COM4-AnswerTimeout": "500.0000",
  "COM8-StopBits": "1",
  "Andor-CCDTemperature Help": "Wait for temperature to stabilize before acquisition.",
  "YPositionUm": 5535.400000000001,
  "Light Path-State": "0",
  "Andor-TimeOut": "10000",
  "Andor-Trigger": "Software",
  "Dichroic 1-Name": "Dichroic 1",
  "FocusDrive-Name": "FocusDrive",
  "COM8-Description": "Serial port driver (boost:asio)",
  "XYStage-JoyStick Reverse": "Off",
  "COM3-BaudRate": "57600",
  "DiaShutter-Name": "DiaShutter",
  "XYStage-OnlySendSerialCommandOnChange": "Yes",
  "Olympus IX83-Description": "Olympus IX83,BX83 Microscopes",
  "Andor-OptAcquireMode Description": "",
  "XYStage-FinishError-PCROS(nm)": "24.0000"
},
"FrameKey-0-0-21": {
  "CSUX-DriveSpeed-State": "3780",
  "Core-Initialize": "1",
  "TransmittedIllumination 1-Description": "DIA High Intensity White LED 1",
  "Andor-FanMode": "Full",
  "Andor-SpuriousNoiseFilterDescription": "Spurious Noise Filter is Off",
  "Dichroic 1-Description": "Mirror unit deck 1",
  "XYStage-BuildName": "TIGER_COMM",
  "Andor-BaselineClamp": "Enabled",
  "AOTF-Description": "AA AOTF Shutter Controller driver adapter",
  "AOTF-State": "1",
  "Andor-CountConvert": "Counts",
  "XYStage-Speed-S": "5.7459",
  "ROI": "0-0-512-512",
  "Andor-SpuriousNoiseFilterThreshold": "0.0000",
  "COM5-AnswerTimeout": "500.0000",
  "COM5-StopBits": "1",
  "Andor-Region of Interest": "Full Image",
  "XYStage-Error-E(nm)": "400.0000",
  "XYStage-StepSizeX_um": "0.0100",
  "CSUX-Hub-Name": "CSUX-Hub",
  "Andor-Advanced | Snap Image Timing Mode": "Delay for Exposure",
  "SlicePosition": 5939.1,
  "Andor-CoolerMode": "Fan off at shutdown",
  "Exposure-ms": 200,
  "Olympus IX83-Name": "Olympus IX83",
  "XYStage-Acceleration-AC(ms)": "100",
  "CSUX-DriveSpeed-AutoAdjust": "0.0000",
  "Wheel-A-Busy": "0",
  "Andor-Pre-Amp-Gain": "5x",
  "XYStage-Name": "XYStage",
  "Andor-Shutter Closing Time": "20",
  "CSUX-Hub-Port": "COM4",
  "EpiShutter 2-Description": "Epi shutter, deck 2",
  "Andor-EMSwitch": "On",
  "AxisPositions": null,
  "COM5-BaudRate": "9600",
  "Andor-1. Camera Information : | Type | Model | Serial No. |": "| iXon | DU897_BV | 8562 |",
  "XYStage-Port": "COM8",
  "COM5-Verbose": "1",
  "Wheel-A-1-Label": "Filter-0",
  "XYStage-SerialCommand": "",
  "CSUX-Hub-Description": "Yokogawa CSUX hub",
  "COM8-DelayBetweenCharsMs": "0.0000",
  "Condenser turret-Label": "5-IX2-DIC100",
  "AutofocusDrive-Name": "AutofocusDrive",
  "Wheel-A-Label": "Filter-3",
  "COM3-AnswerTimeout": "500.0000",
  "Andor-KeepCleanTime": "3.5676",
  "Dichroic 2-State": "2",
  "COM8-AnswerTimeout": "500.0000",
  "Andor-Camera": "| iXon | DU897_BV | 8562 |",
  "COM3-Handshaking": "Off",
  "Andor-Gain": "330",
  "Wheel-A-1-Name": "Wheel-A",
  "UUID": "c51fe169-5fb5-4bb0-b6aa-f42cf7644833",
  "Wheel-A-1-Port": "COM5",
  "TransmittedIllumination 1-Name": "TransmittedIllumination 1",
  "Core-Camera": "Andor",
  "Core-SLM": "",
  "EpiShutter 1-Name": "EpiShutter 1",
  "Wheel-A-Name": "Wheel-A",
  "Andor-CountConvertWavelength": "0.0000",
  "FocusDrive-MaxSpeed": "3000",
  "Andor-Shutter TTL Value": "High to Open",
  "Wheel-A-Port": "COM5",
  "Core-ChannelGroup": "Illumination",
  "PositionIndex": 0,
  "WaitInterval": null,
  "Light Path-Label": "1-LeftPort",
  "AOTF-Power (% of max)": "19.5000",
  "PixelSizeUm": 0,
  "CSUX-DriveSpeed-Run": "On",
  "EpiShutter 1-Description": "Epi shutter, deck 1",
  "XYStage-CompileDate": "Jan 14 2014:14:28:31",
  "Andor-Shutter Opening Time": "20",
  "Summary": {
    "Slices": 65,
    "InitialPositionList": null,
    "Interval_ms": 0,
    "UUID": "1b7a3f1a-530d-4b5c-a5a6-a30bb41f7382",
    "UserName": "dell",
    "Depth": 2,
    "PixelType": "GRAY16",
    "Time": "2021-05-10 13:25:33 +0800",
    "Date": "2021-05-10",
    "z-step_um": 0.5,
    "MetadataVersion": 10,
    "PositionIndex": 0,
    "SlicesFirst": true,
    "ChContrastMin": [0],
    "Width": 512,
    "PixelAspect": 1,
    "MicroManagerVersion": "1.4.19",
    "ROI": [
      0,
      0,
      512,
      512
    ],
    "ChNames": ["Confocal-488-Acq"],
    "IJType": 1,
    "GridRow": 0,
    "Comment": "",
    "Height": 512,
    "GridColumn": 0,
    "Prefix": "20210510 osm-3 G444E-gfp F1-8_1",
    "PixelSize_um": 0,
    "Frames": 1,
    "BitDepth": 14,
    "KeepShutterOpenChannels": true,
    "Source": "Micro-Manager",
    "Channels": 1,
    "ComputerName": "T3600-IX83",
    "CustomIntervals_ms": [],
    "KeepShutterOpenSlices": true,
    "ChColors": [-13369549],
    "TimeFirst": false,
    "ChContrastMax": [65536],
    "Positions": 1,
    "Directory": "Y:\\XC\\20210510 osm-3 G444E-gfp"
  },
  "Source": "Andor",
  "XYStage-OverShoot(um)": "0.0000",
  "XYStage-Wait_Cycles": "0",
  "COM4-StopBits": "1",
  "FocusDrive-AccelerationTime": "60",
  "Andor-Binning": "1",
  "Andor-FrameTransfer Help": "Should only turn on FrameTransfer if using Burst or Live mode.",
  "COM4-DataBits": "8",
  "COM3-DataBits": "8",
  "XYStage-MotorOnOff": "On",
  "Andor-SpuriousNoiseFilter": "None",
  "Condenser turret-Name": "Condenser turret",
  "Andor-Shutter": "Open",
  "Andor-OptAcquireMode": "",
  "Dichroic 1-Label": "5-MDICT",
  "COM5-DataBits": "8",
  "Binning": "1",
  "Andor-ReadoutTime": "32.0324",
  "Dichroic 2-Name": "Dichroic 2",
  "Andor-Description": "Andor camera adapter",
  "Wheel-A-Speed": "3",
  "COM4-DelayBetweenCharsMs": "0.0000",
  "COM5-Parity": "None",
  "Andor-Advanced | Snap Image Additional Delay (ms)": "0",
  "Light Path-Description": "Switches light between camera and eyepiece.",
  "Andor-Exposure": "200.00",
  "COM5-Description": "Serial port driver (boost:asio)",
  "Polarizer-Name": "Polarizer",
  "Andor-TransposeCorrection": "0",
  "DiaShutter-State": "0",
  "COM4-Description": "Serial port driver (boost:asio)",
  "COM3-Description": "Serial port driver (boost:asio)",
  "COM8-Verbose": "1",
  "COM3-Parity": "None",
  "CSUX-DriveSpeed-Description": "CSUX Drive Speed",
  "Andor-VerticalSpeed": "3.30",
  "XYStage-TransposeMirrorY": "0",
  "Polarizer-Description": "Polarizer in/out device",
  "XPositionUm": -12373.9,
  "XYStage-TransposeMirrorX": "0",
  "AOTF-Channel": "2",
  "Wheel-A-1-ClosedPosition": "",
  "FileName": "img_000000000_Confocal-488-Acq_021.tif",
  "Andor-CCDTemperature": "-68",
  "Core-Galvo": "",
  "Position": "Default",
  "COM8-BaudRate": "115200",
  "Andor-VerticalClockVoltage": "Normal",
  "Condenser turret-State": "4",
  "COM8-Handshaking": "Off",
  "Wheel-A-1-Speed": "3",
  "EpiShutter 2-State": "0",
  "CameraChannelIndex": 0,
  "SliceIndex": 21,
  "ZPositionUm": 5939.1,
  "Polarizer-Label": "1-Out",
  "DiaShutter-Description": "Dia shutter",
  "Core-Focus": "FocusDrive",
  "Andor-ReadoutMode": "10.000 MHz",
  "Channel": "Confocal-488-Acq",
  "TransmittedIllumination 1-Brightness": "130",
  "AutofocusDrive-Description": "Olympus IX83 ZDC offset drive",
  "XYStage-SerialResponse": "",
  "CSUX-Shutter-Name": "CSUX-Shutter",
  "COM5-Name": "COM5",
  "FrameIndex": 0,
  "Dichroic 1-State": "4",
  "XYStage-Version": "v1.91",
  "Polarizer-State": "0",
  "AOTF-Name": "AAAOTF",
  "XYStage-Backlash-B": "0.0400",
  "COM8-Name": "COM8",
  "Andor-ActualInterval-ms": "235.60",
  "Andor-PixelType": "16bit",
  "Camera": "",
  "Wheel-A-1-Delay_ms": "0.0000",
  "FocusDrive-InitialSpeed": "700",
  "COM4-Parity": "None",
  "Core-ImageProcessor": "",
  "Wheel-A-ClosedPosition": "",
  "CSUX-Shutter-Description": "CSUX Shutter",
  "Andor-Output_Amplifier": "Electron Multiplying",
  "XYStage-StepSizeY_um": "0.0100",
  "Dichroic 2-Description": "Mirror unit deck 2",
  "Core-AutoShutter": "1",
  "AOTF-Port": "COM3",
  "NextFrame": 0,
  "Core-XYStage": "XYStage",
  "Wheel-A-1-State": "0",
  "COM8-Parity": "None",
  "Wheel-A-1-Description": "Sutter Lambda filter wheel adapter",
  "Time": "2021-05-10 13:25:41 +0800",
  "COM4-Name": "COM4",
  "EpiShutter 1-State": "0",
  "Andor-Isolated Crop Mode": "Off",
  "COM4-BaudRate": "115200",
  "Andor-CCDTemperatureSetPoint": "-70",
  "Core-AutoFocus": "Autofocus",
  "Autofocus-Name": "Autofocus",
  "CSUX-Shutter-State": "Open",
  "Olympus IX83-FrontPanel": "1",
  "BitDepth": 14,
  "Slice": 21,
  "XYStage-JoyStick Slow Speed": "5",
  "COM4-Verbose": "1",
  "FocusDrive-Description": "Olympus IX83 Z drive",
  "Olympus IX83-TouchPanel": "1",
  "ChannelIndex": 0,
  "EpiShutter 2-Name": "EpiShutter 2",
  "Core-Shutter": "AOTF",
  "Wheel-A-State": "3",
  "Core-TimeoutMs": "5000",
  "XYStage-JoyStick Fast Speed": "60",
  "XYStage-Maximum Speed (Do Not Change)": "7.5000",
  "ElapsedTime-ms": 8965,
  "Wheel-A-Description": "Sutter Lambda filter wheel adapter",
  "Frame": 0,
  "Width": 512,
  "Dichroic 2-Label": "3-NONE",
  "Condenser turret-Description": "Rotating condenser turret",
  "COM5-Handshaking": "Off",
  "COM3-StopBits": "1",
  "PositionName": null,
  "Height": 512,
  "Andor-TransposeMirrorX": "0",
  "Light Path-Name": "Light Path",
  "COM3-Verbose": "1",
  "Andor-TransposeMirrorY": "0",
  "Wheel-A-Delay_ms": "0.0000",
  "COM8-DataBits": "8",
  "Autofocus-UpperLimit": "10500",
  "COM3-Name": "COM3",
  "Autofocus-Description": "Olympus IX83 ZDC",
  "Wheel-A-1-Busy": "0",
  "Autofocus-LowerLimit": "0",
  "COM5-DelayBetweenCharsMs": "0.0000",
  "CSUX-DriveSpeed-Name": "CSUX-DriveSpeed",
  "XYStage-Description": "ASI XY stage driver adapter",
  "COM4-Handshaking": "Off",
  "Andor-FrameTransfer": "Off",
  "COM3-DelayBetweenCharsMs": "0.0000",
  "PixelType": "GRAY16",
  "Andor-TransposeXY": "0",
  "AOTF-Maximum intensity (dB)": "1900",
  "COM4-AnswerTimeout": "500.0000",
  "COM8-StopBits": "1",
  "Andor-CCDTemperature Help": "Wait for temperature to stabilize before acquisition.",
  "YPositionUm": 5535.400000000001,
  "Light Path-State": "0",
  "Andor-TimeOut": "10000",
  "Andor-Trigger": "Software",
  "Dichroic 1-Name": "Dichroic 1",
  "FocusDrive-Name": "FocusDrive",
  "COM8-Description": "Serial port driver (boost:asio)",
  "XYStage-JoyStick Reverse": "Off",
  "COM3-BaudRate": "57600",
  "DiaShutter-Name": "DiaShutter",
  "XYStage-OnlySendSerialCommandOnChange": "Yes",
  "Olympus IX83-Description": "Olympus IX83,BX83 Microscopes",
  "Andor-OptAcquireMode Description": "",
  "XYStage-FinishError-PCROS(nm)": "24.0000"
},
"FrameKey-0-0-22": {
  "CSUX-DriveSpeed-State": "3780",
  "Core-Initialize": "1",
  "TransmittedIllumination 1-Description": "DIA High Intensity White LED 1",
  "Andor-FanMode": "Full",
  "Andor-SpuriousNoiseFilterDescription": "Spurious Noise Filter is Off",
  "Dichroic 1-Description": "Mirror unit deck 1",
  "XYStage-BuildName": "TIGER_COMM",
  "Andor-BaselineClamp": "Enabled",
  "AOTF-Description": "AA AOTF Shutter Controller driver adapter",
  "AOTF-State": "1",
  "Andor-CountConvert": "Counts",
  "XYStage-Speed-S": "5.7459",
  "ROI": "0-0-512-512",
  "Andor-SpuriousNoiseFilterThreshold": "0.0000",
  "COM5-AnswerTimeout": "500.0000",
  "COM5-StopBits": "1",
  "Andor-Region of Interest": "Full Image",
  "XYStage-Error-E(nm)": "400.0000",
  "XYStage-StepSizeX_um": "0.0100",
  "CSUX-Hub-Name": "CSUX-Hub",
  "Andor-Advanced | Snap Image Timing Mode": "Delay for Exposure",
  "SlicePosition": 5939.6,
  "Andor-CoolerMode": "Fan off at shutdown",
  "Exposure-ms": 200,
  "Olympus IX83-Name": "Olympus IX83",
  "XYStage-Acceleration-AC(ms)": "100",
  "CSUX-DriveSpeed-AutoAdjust": "0.0000",
  "Wheel-A-Busy": "0",
  "Andor-Pre-Amp-Gain": "5x",
  "XYStage-Name": "XYStage",
  "Andor-Shutter Closing Time": "20",
  "CSUX-Hub-Port": "COM4",
  "EpiShutter 2-Description": "Epi shutter, deck 2",
  "Andor-EMSwitch": "On",
  "AxisPositions": null,
  "COM5-BaudRate": "9600",
  "Andor-1. Camera Information : | Type | Model | Serial No. |": "| iXon | DU897_BV | 8562 |",
  "XYStage-Port": "COM8",
  "COM5-Verbose": "1",
  "Wheel-A-1-Label": "Filter-0",
  "XYStage-SerialCommand": "",
  "CSUX-Hub-Description": "Yokogawa CSUX hub",
  "COM8-DelayBetweenCharsMs": "0.0000",
  "Condenser turret-Label": "5-IX2-DIC100",
  "AutofocusDrive-Name": "AutofocusDrive",
  "Wheel-A-Label": "Filter-3",
  "COM3-AnswerTimeout": "500.0000",
  "Andor-KeepCleanTime": "3.5676",
  "Dichroic 2-State": "2",
  "COM8-AnswerTimeout": "500.0000",
  "Andor-Camera": "| iXon | DU897_BV | 8562 |",
  "COM3-Handshaking": "Off",
  "Andor-Gain": "330",
  "Wheel-A-1-Name": "Wheel-A",
  "UUID": "40981c9f-4cd3-42fe-9b86-0e214bfc9b3b",
  "Wheel-A-1-Port": "COM5",
  "TransmittedIllumination 1-Name": "TransmittedIllumination 1",
  "Core-Camera": "Andor",
  "Core-SLM": "",
  "EpiShutter 1-Name": "EpiShutter 1",
  "Wheel-A-Name": "Wheel-A",
  "Andor-CountConvertWavelength": "0.0000",
  "FocusDrive-MaxSpeed": "3000",
  "Andor-Shutter TTL Value": "High to Open",
  "Wheel-A-Port": "COM5",
  "Core-ChannelGroup": "Illumination",
  "PositionIndex": 0,
  "WaitInterval": null,
  "Light Path-Label": "1-LeftPort",
  "AOTF-Power (% of max)": "19.5000",
  "PixelSizeUm": 0,
  "CSUX-DriveSpeed-Run": "On",
  "EpiShutter 1-Description": "Epi shutter, deck 1",
  "XYStage-CompileDate": "Jan 14 2014:14:28:31",
  "Andor-Shutter Opening Time": "20",
  "Summary": {
    "Slices": 65,
    "InitialPositionList": null,
    "Interval_ms": 0,
    "UUID": "1b7a3f1a-530d-4b5c-a5a6-a30bb41f7382",
    "UserName": "dell",
    "Depth": 2,
    "PixelType": "GRAY16",
    "Time": "2021-05-10 13:25:33 +0800",
    "Date": "2021-05-10",
    "z-step_um": 0.5,
    "MetadataVersion": 10,
    "PositionIndex": 0,
    "SlicesFirst": true,
    "ChContrastMin": [0],
    "Width": 512,
    "PixelAspect": 1,
    "MicroManagerVersion": "1.4.19",
    "ROI": [
      0,
      0,
      512,
      512
    ],
    "ChNames": ["Confocal-488-Acq"],
    "IJType": 1,
    "GridRow": 0,
    "Comment": "",
    "Height": 512,
    "GridColumn": 0,
    "Prefix": "20210510 osm-3 G444E-gfp F1-8_1",
    "PixelSize_um": 0,
    "Frames": 1,
    "BitDepth": 14,
    "KeepShutterOpenChannels": true,
    "Source": "Micro-Manager",
    "Channels": 1,
    "ComputerName": "T3600-IX83",
    "CustomIntervals_ms": [],
    "KeepShutterOpenSlices": true,
    "ChColors": [-13369549],
    "TimeFirst": false,
    "ChContrastMax": [65536],
    "Positions": 1,
    "Directory": "Y:\\XC\\20210510 osm-3 G444E-gfp"
  },
  "Source": "Andor",
  "XYStage-OverShoot(um)": "0.0000",
  "XYStage-Wait_Cycles": "0",
  "COM4-StopBits": "1",
  "FocusDrive-AccelerationTime": "60",
  "Andor-Binning": "1",
  "Andor-FrameTransfer Help": "Should only turn on FrameTransfer if using Burst or Live mode.",
  "COM4-DataBits": "8",
  "COM3-DataBits": "8",
  "XYStage-MotorOnOff": "On",
  "Andor-SpuriousNoiseFilter": "None",
  "Condenser turret-Name": "Condenser turret",
  "Andor-Shutter": "Open",
  "Andor-OptAcquireMode": "",
  "Dichroic 1-Label": "5-MDICT",
  "COM5-DataBits": "8",
  "Binning": "1",
  "Andor-ReadoutTime": "32.0324",
  "Dichroic 2-Name": "Dichroic 2",
  "Andor-Description": "Andor camera adapter",
  "Wheel-A-Speed": "3",
  "COM4-DelayBetweenCharsMs": "0.0000",
  "COM5-Parity": "None",
  "Andor-Advanced | Snap Image Additional Delay (ms)": "0",
  "Light Path-Description": "Switches light between camera and eyepiece.",
  "Andor-Exposure": "200.00",
  "COM5-Description": "Serial port driver (boost:asio)",
  "Polarizer-Name": "Polarizer",
  "Andor-TransposeCorrection": "0",
  "DiaShutter-State": "0",
  "COM4-Description": "Serial port driver (boost:asio)",
  "COM3-Description": "Serial port driver (boost:asio)",
  "COM8-Verbose": "1",
  "COM3-Parity": "None",
  "CSUX-DriveSpeed-Description": "CSUX Drive Speed",
  "Andor-VerticalSpeed": "3.30",
  "XYStage-TransposeMirrorY": "0",
  "Polarizer-Description": "Polarizer in/out device",
  "XPositionUm": -12373.9,
  "XYStage-TransposeMirrorX": "0",
  "AOTF-Channel": "2",
  "Wheel-A-1-ClosedPosition": "",
  "FileName": "img_000000000_Confocal-488-Acq_022.tif",
  "Andor-CCDTemperature": "-68",
  "Core-Galvo": "",
  "Position": "Default",
  "COM8-BaudRate": "115200",
  "Andor-VerticalClockVoltage": "Normal",
  "Condenser turret-State": "4",
  "COM8-Handshaking": "Off",
  "Wheel-A-1-Speed": "3",
  "EpiShutter 2-State": "0",
  "CameraChannelIndex": 0,
  "SliceIndex": 22,
  "ZPositionUm": 5939.6,
  "Polarizer-Label": "1-Out",
  "DiaShutter-Description": "Dia shutter",
  "Core-Focus": "FocusDrive",
  "Andor-ReadoutMode": "10.000 MHz",
  "Channel": "Confocal-488-Acq",
  "TransmittedIllumination 1-Brightness": "130",
  "AutofocusDrive-Description": "Olympus IX83 ZDC offset drive",
  "XYStage-SerialResponse": "",
  "CSUX-Shutter-Name": "CSUX-Shutter",
  "COM5-Name": "COM5",
  "FrameIndex": 0,
  "Dichroic 1-State": "4",
  "XYStage-Version": "v1.91",
  "Polarizer-State": "0",
  "AOTF-Name": "AAAOTF",
  "XYStage-Backlash-B": "0.0400",
  "COM8-Name": "COM8",
  "Andor-ActualInterval-ms": "235.60",
  "Andor-PixelType": "16bit",
  "Camera": "",
  "Wheel-A-1-Delay_ms": "0.0000",
  "FocusDrive-InitialSpeed": "700",
  "COM4-Parity": "None",
  "Core-ImageProcessor": "",
  "Wheel-A-ClosedPosition": "",
  "CSUX-Shutter-Description": "CSUX Shutter",
  "Andor-Output_Amplifier": "Electron Multiplying",
  "XYStage-StepSizeY_um": "0.0100",
  "Dichroic 2-Description": "Mirror unit deck 2",
  "Core-AutoShutter": "1",
  "AOTF-Port": "COM3",
  "NextFrame": 0,
  "Core-XYStage": "XYStage",
  "Wheel-A-1-State": "0",
  "COM8-Parity": "None",
  "Wheel-A-1-Description": "Sutter Lambda filter wheel adapter",
  "Time": "2021-05-10 13:25:41 +0800",
  "COM4-Name": "COM4",
  "EpiShutter 1-State": "0",
  "Andor-Isolated Crop Mode": "Off",
  "COM4-BaudRate": "115200",
  "Andor-CCDTemperatureSetPoint": "-70",
  "Core-AutoFocus": "Autofocus",
  "Autofocus-Name": "Autofocus",
  "CSUX-Shutter-State": "Open",
  "Olympus IX83-FrontPanel": "1",
  "BitDepth": 14,
  "Slice": 22,
  "XYStage-JoyStick Slow Speed": "5",
  "COM4-Verbose": "1",
  "FocusDrive-Description": "Olympus IX83 Z drive",
  "Olympus IX83-TouchPanel": "1",
  "ChannelIndex": 0,
  "EpiShutter 2-Name": "EpiShutter 2",
  "Core-Shutter": "AOTF",
  "Wheel-A-State": "3",
  "Core-TimeoutMs": "5000",
  "XYStage-JoyStick Fast Speed": "60",
  "XYStage-Maximum Speed (Do Not Change)": "7.5000",
  "ElapsedTime-ms": 9338,
  "Wheel-A-Description": "Sutter Lambda filter wheel adapter",
  "Frame": 0,
  "Width": 512,
  "Dichroic 2-Label": "3-NONE",
  "Condenser turret-Description": "Rotating condenser turret",
  "COM5-Handshaking": "Off",
  "COM3-StopBits": "1",
  "PositionName": null,
  "Height": 512,
  "Andor-TransposeMirrorX": "0",
  "Light Path-Name": "Light Path",
  "COM3-Verbose": "1",
  "Andor-TransposeMirrorY": "0",
  "Wheel-A-Delay_ms": "0.0000",
  "COM8-DataBits": "8",
  "Autofocus-UpperLimit": "10500",
  "COM3-Name": "COM3",
  "Autofocus-Description": "Olympus IX83 ZDC",
  "Wheel-A-1-Busy": "0",
  "Autofocus-LowerLimit": "0",
  "COM5-DelayBetweenCharsMs": "0.0000",
  "CSUX-DriveSpeed-Name": "CSUX-DriveSpeed",
  "XYStage-Description": "ASI XY stage driver adapter",
  "COM4-Handshaking": "Off",
  "Andor-FrameTransfer": "Off",
  "COM3-DelayBetweenCharsMs": "0.0000",
  "PixelType": "GRAY16",
  "Andor-TransposeXY": "0",
  "AOTF-Maximum intensity (dB)": "1900",
  "COM4-AnswerTimeout": "500.0000",
  "COM8-StopBits": "1",
  "Andor-CCDTemperature Help": "Wait for temperature to stabilize before acquisition.",
  "YPositionUm": 5535.400000000001,
  "Light Path-State": "0",
  "Andor-TimeOut": "10000",
  "Andor-Trigger": "Software",
  "Dichroic 1-Name": "Dichroic 1",
  "FocusDrive-Name": "FocusDrive",
  "COM8-Description": "Serial port driver (boost:asio)",
  "XYStage-JoyStick Reverse": "Off",
  "COM3-BaudRate": "57600",
  "DiaShutter-Name": "DiaShutter",
  "XYStage-OnlySendSerialCommandOnChange": "Yes",
  "Olympus IX83-Description": "Olympus IX83,BX83 Microscopes",
  "Andor-OptAcquireMode Description": "",
  "XYStage-FinishError-PCROS(nm)": "24.0000"
},
"FrameKey-0-0-23": {
  "CSUX-DriveSpeed-State": "3780",
  "Core-Initialize": "1",
  "TransmittedIllumination 1-Description": "DIA High Intensity White LED 1",
  "Andor-FanMode": "Full",
  "Andor-SpuriousNoiseFilterDescription": "Spurious Noise Filter is Off",
  "Dichroic 1-Description": "Mirror unit deck 1",
  "XYStage-BuildName": "TIGER_COMM",
  "Andor-BaselineClamp": "Enabled",
  "AOTF-Description": "AA AOTF Shutter Controller driver adapter",
  "AOTF-State": "1",
  "Andor-CountConvert": "Counts",
  "XYStage-Speed-S": "5.7459",
  "ROI": "0-0-512-512",
  "Andor-SpuriousNoiseFilterThreshold": "0.0000",
  "COM5-AnswerTimeout": "500.0000",
  "COM5-StopBits": "1",
  "Andor-Region of Interest": "Full Image",
  "XYStage-Error-E(nm)": "400.0000",
  "XYStage-StepSizeX_um": "0.0100",
  "CSUX-Hub-Name": "CSUX-Hub",
  "Andor-Advanced | Snap Image Timing Mode": "Delay for Exposure",
  "SlicePosition": 5940.1,
  "Andor-CoolerMode": "Fan off at shutdown",
  "Exposure-ms": 200,
  "Olympus IX83-Name": "Olympus IX83",
  "XYStage-Acceleration-AC(ms)": "100",
  "CSUX-DriveSpeed-AutoAdjust": "0.0000",
  "Wheel-A-Busy": "0",
  "Andor-Pre-Amp-Gain": "5x",
  "XYStage-Name": "XYStage",
  "Andor-Shutter Closing Time": "20",
  "CSUX-Hub-Port": "COM4",
  "EpiShutter 2-Description": "Epi shutter, deck 2",
  "Andor-EMSwitch": "On",
  "AxisPositions": null,
  "COM5-BaudRate": "9600",
  "Andor-1. Camera Information : | Type | Model | Serial No. |": "| iXon | DU897_BV | 8562 |",
  "XYStage-Port": "COM8",
  "COM5-Verbose": "1",
  "Wheel-A-1-Label": "Filter-0",
  "XYStage-SerialCommand": "",
  "CSUX-Hub-Description": "Yokogawa CSUX hub",
  "COM8-DelayBetweenCharsMs": "0.0000",
  "Condenser turret-Label": "5-IX2-DIC100",
  "AutofocusDrive-Name": "AutofocusDrive",
  "Wheel-A-Label": "Filter-3",
  "COM3-AnswerTimeout": "500.0000",
  "Andor-KeepCleanTime": "3.5676",
  "Dichroic 2-State": "2",
  "COM8-AnswerTimeout": "500.0000",
  "Andor-Camera": "| iXon | DU897_BV | 8562 |",
  "COM3-Handshaking": "Off",
  "Andor-Gain": "330",
  "Wheel-A-1-Name": "Wheel-A",
  "UUID": "3a254b84-847d-4dcc-a2c9-a64b026b6fa0",
  "Wheel-A-1-Port": "COM5",
  "TransmittedIllumination 1-Name": "TransmittedIllumination 1",
  "Core-Camera": "Andor",
  "Core-SLM": "",
  "EpiShutter 1-Name": "EpiShutter 1",
  "Wheel-A-Name": "Wheel-A",
  "Andor-CountConvertWavelength": "0.0000",
  "FocusDrive-MaxSpeed": "3000",
  "Andor-Shutter TTL Value": "High to Open",
  "Wheel-A-Port": "COM5",
  "Core-ChannelGroup": "Illumination",
  "PositionIndex": 0,
  "WaitInterval": null,
  "Light Path-Label": "1-LeftPort",
  "AOTF-Power (% of max)": "19.5000",
  "PixelSizeUm": 0,
  "CSUX-DriveSpeed-Run": "On",
  "EpiShutter 1-Description": "Epi shutter, deck 1",
  "XYStage-CompileDate": "Jan 14 2014:14:28:31",
  "Andor-Shutter Opening Time": "20",
  "Summary": {
    "Slices": 65,
    "InitialPositionList": null,
    "Interval_ms": 0,
    "UUID": "1b7a3f1a-530d-4b5c-a5a6-a30bb41f7382",
    "UserName": "dell",
    "Depth": 2,
    "PixelType": "GRAY16",
    "Time": "2021-05-10 13:25:33 +0800",
    "Date": "2021-05-10",
    "z-step_um": 0.5,
    "MetadataVersion": 10,
    "PositionIndex": 0,
    "SlicesFirst": true,
    "ChContrastMin": [0],
    "Width": 512,
    "PixelAspect": 1,
    "MicroManagerVersion": "1.4.19",
    "ROI": [
      0,
      0,
      512,
      512
    ],
    "ChNames": ["Confocal-488-Acq"],
    "IJType": 1,
    "GridRow": 0,
    "Comment": "",
    "Height": 512,
    "GridColumn": 0,
    "Prefix": "20210510 osm-3 G444E-gfp F1-8_1",
    "PixelSize_um": 0,
    "Frames": 1,
    "BitDepth": 14,
    "KeepShutterOpenChannels": true,
    "Source": "Micro-Manager",
    "Channels": 1,
    "ComputerName": "T3600-IX83",
    "CustomIntervals_ms": [],
    "KeepShutterOpenSlices": true,
    "ChColors": [-13369549],
    "TimeFirst": false,
    "ChContrastMax": [65536],
    "Positions": 1,
    "Directory": "Y:\\XC\\20210510 osm-3 G444E-gfp"
  },
  "Source": "Andor",
  "XYStage-OverShoot(um)": "0.0000",
  "XYStage-Wait_Cycles": "0",
  "COM4-StopBits": "1",
  "FocusDrive-AccelerationTime": "60",
  "Andor-Binning": "1",
  "Andor-FrameTransfer Help": "Should only turn on FrameTransfer if using Burst or Live mode.",
  "COM4-DataBits": "8",
  "COM3-DataBits": "8",
  "XYStage-MotorOnOff": "On",
  "Andor-SpuriousNoiseFilter": "None",
  "Condenser turret-Name": "Condenser turret",
  "Andor-Shutter": "Open",
  "Andor-OptAcquireMode": "",
  "Dichroic 1-Label": "5-MDICT",
  "COM5-DataBits": "8",
  "Binning": "1",
  "Andor-ReadoutTime": "32.0324",
  "Dichroic 2-Name": "Dichroic 2",
  "Andor-Description": "Andor camera adapter",
  "Wheel-A-Speed": "3",
  "COM4-DelayBetweenCharsMs": "0.0000",
  "COM5-Parity": "None",
  "Andor-Advanced | Snap Image Additional Delay (ms)": "0",
  "Light Path-Description": "Switches light between camera and eyepiece.",
  "Andor-Exposure": "200.00",
  "COM5-Description": "Serial port driver (boost:asio)",
  "Polarizer-Name": "Polarizer",
  "Andor-TransposeCorrection": "0",
  "DiaShutter-State": "0",
  "COM4-Description": "Serial port driver (boost:asio)",
  "COM3-Description": "Serial port driver (boost:asio)",
  "COM8-Verbose": "1",
  "COM3-Parity": "None",
  "CSUX-DriveSpeed-Description": "CSUX Drive Speed",
  "Andor-VerticalSpeed": "3.30",
  "XYStage-TransposeMirrorY": "0",
  "Polarizer-Description": "Polarizer in/out device",
  "XPositionUm": -12373.9,
  "XYStage-TransposeMirrorX": "0",
  "AOTF-Channel": "2",
  "Wheel-A-1-ClosedPosition": "",
  "FileName": "img_000000000_Confocal-488-Acq_023.tif",
  "Andor-CCDTemperature": "-68",
  "Core-Galvo": "",
  "Position": "Default",
  "COM8-BaudRate": "115200",
  "Andor-VerticalClockVoltage": "Normal",
  "Condenser turret-State": "4",
  "COM8-Handshaking": "Off",
  "Wheel-A-1-Speed": "3",
  "EpiShutter 2-State": "0",
  "CameraChannelIndex": 0,
  "SliceIndex": 23,
  "ZPositionUm": 5940.1,
  "Polarizer-Label": "1-Out",
  "DiaShutter-Description": "Dia shutter",
  "Core-Focus": "FocusDrive",
  "Andor-ReadoutMode": "10.000 MHz",
  "Channel": "Confocal-488-Acq",
  "TransmittedIllumination 1-Brightness": "130",
  "AutofocusDrive-Description": "Olympus IX83 ZDC offset drive",
  "XYStage-SerialResponse": "",
  "CSUX-Shutter-Name": "CSUX-Shutter",
  "COM5-Name": "COM5",
  "FrameIndex": 0,
  "Dichroic 1-State": "4",
  "XYStage-Version": "v1.91",
  "Polarizer-State": "0",
  "AOTF-Name": "AAAOTF",
  "XYStage-Backlash-B": "0.0400",
  "COM8-Name": "COM8",
  "Andor-ActualInterval-ms": "235.60",
  "Andor-PixelType": "16bit",
  "Camera": "",
  "Wheel-A-1-Delay_ms": "0.0000",
  "FocusDrive-InitialSpeed": "700",
  "COM4-Parity": "None",
  "Core-ImageProcessor": "",
  "Wheel-A-ClosedPosition": "",
  "CSUX-Shutter-Description": "CSUX Shutter",
  "Andor-Output_Amplifier": "Electron Multiplying",
  "XYStage-StepSizeY_um": "0.0100",
  "Dichroic 2-Description": "Mirror unit deck 2",
  "Core-AutoShutter": "1",
  "AOTF-Port": "COM3",
  "NextFrame": 0,
  "Core-XYStage": "XYStage",
  "Wheel-A-1-State": "0",
  "COM8-Parity": "None",
  "Wheel-A-1-Description": "Sutter Lambda filter wheel adapter",
  "Time": "2021-05-10 13:25:42 +0800",
  "COM4-Name": "COM4",
  "EpiShutter 1-State": "0",
  "Andor-Isolated Crop Mode": "Off",
  "COM4-BaudRate": "115200",
  "Andor-CCDTemperatureSetPoint": "-70",
  "Core-AutoFocus": "Autofocus",
  "Autofocus-Name": "Autofocus",
  "CSUX-Shutter-State": "Open",
  "Olympus IX83-FrontPanel": "1",
  "BitDepth": 14,
  "Slice": 23,
  "XYStage-JoyStick Slow Speed": "5",
  "COM4-Verbose": "1",
  "FocusDrive-Description": "Olympus IX83 Z drive",
  "Olympus IX83-TouchPanel": "1",
  "ChannelIndex": 0,
  "EpiShutter 2-Name": "EpiShutter 2",
  "Core-Shutter": "AOTF",
  "Wheel-A-State": "3",
  "Core-TimeoutMs": "5000",
  "XYStage-JoyStick Fast Speed": "60",
  "XYStage-Maximum Speed (Do Not Change)": "7.5000",
  "ElapsedTime-ms": 9712,
  "Wheel-A-Description": "Sutter Lambda filter wheel adapter",
  "Frame": 0,
  "Width": 512,
  "Dichroic 2-Label": "3-NONE",
  "Condenser turret-Description": "Rotating condenser turret",
  "COM5-Handshaking": "Off",
  "COM3-StopBits": "1",
  "PositionName": null,
  "Height": 512,
  "Andor-TransposeMirrorX": "0",
  "Light Path-Name": "Light Path",
  "COM3-Verbose": "1",
  "Andor-TransposeMirrorY": "0",
  "Wheel-A-Delay_ms": "0.0000",
  "COM8-DataBits": "8",
  "Autofocus-UpperLimit": "10500",
  "COM3-Name": "COM3",
  "Autofocus-Description": "Olympus IX83 ZDC",
  "Wheel-A-1-Busy": "0",
  "Autofocus-LowerLimit": "0",
  "COM5-DelayBetweenCharsMs": "0.0000",
  "CSUX-DriveSpeed-Name": "CSUX-DriveSpeed",
  "XYStage-Description": "ASI XY stage driver adapter",
  "COM4-Handshaking": "Off",
  "Andor-FrameTransfer": "Off",
  "COM3-DelayBetweenCharsMs": "0.0000",
  "PixelType": "GRAY16",
  "Andor-TransposeXY": "0",
  "AOTF-Maximum intensity (dB)": "1900",
  "COM4-AnswerTimeout": "500.0000",
  "COM8-StopBits": "1",
  "Andor-CCDTemperature Help": "Wait for temperature to stabilize before acquisition.",
  "YPositionUm": 5535.400000000001,
  "Light Path-State": "0",
  "Andor-TimeOut": "10000",
  "Andor-Trigger": "Software",
  "Dichroic 1-Name": "Dichroic 1",
  "FocusDrive-Name": "FocusDrive",
  "COM8-Description": "Serial port driver (boost:asio)",
  "XYStage-JoyStick Reverse": "Off",
  "COM3-BaudRate": "57600",
  "DiaShutter-Name": "DiaShutter",
  "XYStage-OnlySendSerialCommandOnChange": "Yes",
  "Olympus IX83-Description": "Olympus IX83,BX83 Microscopes",
  "Andor-OptAcquireMode Description": "",
  "XYStage-FinishError-PCROS(nm)": "24.0000"
},
"FrameKey-0-0-24": {
  "CSUX-DriveSpeed-State": "3780",
  "Core-Initialize": "1",
  "TransmittedIllumination 1-Description": "DIA High Intensity White LED 1",
  "Andor-FanMode": "Full",
  "Andor-SpuriousNoiseFilterDescription": "Spurious Noise Filter is Off",
  "Dichroic 1-Description": "Mirror unit deck 1",
  "XYStage-BuildName": "TIGER_COMM",
  "Andor-BaselineClamp": "Enabled",
  "AOTF-Description": "AA AOTF Shutter Controller driver adapter",
  "AOTF-State": "1",
  "Andor-CountConvert": "Counts",
  "XYStage-Speed-S": "5.7459",
  "ROI": "0-0-512-512",
  "Andor-SpuriousNoiseFilterThreshold": "0.0000",
  "COM5-AnswerTimeout": "500.0000",
  "COM5-StopBits": "1",
  "Andor-Region of Interest": "Full Image",
  "XYStage-Error-E(nm)": "400.0000",
  "XYStage-StepSizeX_um": "0.0100",
  "CSUX-Hub-Name": "CSUX-Hub",
  "Andor-Advanced | Snap Image Timing Mode": "Delay for Exposure",
  "SlicePosition": 5940.6,
  "Andor-CoolerMode": "Fan off at shutdown",
  "Exposure-ms": 200,
  "Olympus IX83-Name": "Olympus IX83",
  "XYStage-Acceleration-AC(ms)": "100",
  "CSUX-DriveSpeed-AutoAdjust": "0.0000",
  "Wheel-A-Busy": "0",
  "Andor-Pre-Amp-Gain": "5x",
  "XYStage-Name": "XYStage",
  "Andor-Shutter Closing Time": "20",
  "CSUX-Hub-Port": "COM4",
  "EpiShutter 2-Description": "Epi shutter, deck 2",
  "Andor-EMSwitch": "On",
  "AxisPositions": null,
  "COM5-BaudRate": "9600",
  "Andor-1. Camera Information : | Type | Model | Serial No. |": "| iXon | DU897_BV | 8562 |",
  "XYStage-Port": "COM8",
  "COM5-Verbose": "1",
  "Wheel-A-1-Label": "Filter-0",
  "XYStage-SerialCommand": "",
  "CSUX-Hub-Description": "Yokogawa CSUX hub",
  "COM8-DelayBetweenCharsMs": "0.0000",
  "Condenser turret-Label": "5-IX2-DIC100",
  "AutofocusDrive-Name": "AutofocusDrive",
  "Wheel-A-Label": "Filter-3",
  "COM3-AnswerTimeout": "500.0000",
  "Andor-KeepCleanTime": "3.5676",
  "Dichroic 2-State": "2",
  "COM8-AnswerTimeout": "500.0000",
  "Andor-Camera": "| iXon | DU897_BV | 8562 |",
  "COM3-Handshaking": "Off",
  "Andor-Gain": "330",
  "Wheel-A-1-Name": "Wheel-A",
  "UUID": "a3b0efc3-c67f-4cf2-baf9-95777b121169",
  "Wheel-A-1-Port": "COM5",
  "TransmittedIllumination 1-Name": "TransmittedIllumination 1",
  "Core-Camera": "Andor",
  "Core-SLM": "",
  "EpiShutter 1-Name": "EpiShutter 1",
  "Wheel-A-Name": "Wheel-A",
  "Andor-CountConvertWavelength": "0.0000",
  "FocusDrive-MaxSpeed": "3000",
  "Andor-Shutter TTL Value": "High to Open",
  "Wheel-A-Port": "COM5",
  "Core-ChannelGroup": "Illumination",
  "PositionIndex": 0,
  "WaitInterval": null,
  "Light Path-Label": "1-LeftPort",
  "AOTF-Power (% of max)": "19.5000",
  "PixelSizeUm": 0,
  "CSUX-DriveSpeed-Run": "On",
  "EpiShutter 1-Description": "Epi shutter, deck 1",
  "XYStage-CompileDate": "Jan 14 2014:14:28:31",
  "Andor-Shutter Opening Time": "20",
  "Summary": {
    "Slices": 65,
    "InitialPositionList": null,
    "Interval_ms": 0,
    "UUID": "1b7a3f1a-530d-4b5c-a5a6-a30bb41f7382",
    "UserName": "dell",
    "Depth": 2,
    "PixelType": "GRAY16",
    "Time": "2021-05-10 13:25:33 +0800",
    "Date": "2021-05-10",
    "z-step_um": 0.5,
    "MetadataVersion": 10,
    "PositionIndex": 0,
    "SlicesFirst": true,
    "ChContrastMin": [0],
    "Width": 512,
    "PixelAspect": 1,
    "MicroManagerVersion": "1.4.19",
    "ROI": [
      0,
      0,
      512,
      512
    ],
    "ChNames": ["Confocal-488-Acq"],
    "IJType": 1,
    "GridRow": 0,
    "Comment": "",
    "Height": 512,
    "GridColumn": 0,
    "Prefix": "20210510 osm-3 G444E-gfp F1-8_1",
    "PixelSize_um": 0,
    "Frames": 1,
    "BitDepth": 14,
    "KeepShutterOpenChannels": true,
    "Source": "Micro-Manager",
    "Channels": 1,
    "ComputerName": "T3600-IX83",
    "CustomIntervals_ms": [],
    "KeepShutterOpenSlices": true,
    "ChColors": [-13369549],
    "TimeFirst": false,
    "ChContrastMax": [65536],
    "Positions": 1,
    "Directory": "Y:\\XC\\20210510 osm-3 G444E-gfp"
  },
  "Source": "Andor",
  "XYStage-OverShoot(um)": "0.0000",
  "XYStage-Wait_Cycles": "0",
  "COM4-StopBits": "1",
  "FocusDrive-AccelerationTime": "60",
  "Andor-Binning": "1",
  "Andor-FrameTransfer Help": "Should only turn on FrameTransfer if using Burst or Live mode.",
  "COM4-DataBits": "8",
  "COM3-DataBits": "8",
  "XYStage-MotorOnOff": "On",
  "Andor-SpuriousNoiseFilter": "None",
  "Condenser turret-Name": "Condenser turret",
  "Andor-Shutter": "Open",
  "Andor-OptAcquireMode": "",
  "Dichroic 1-Label": "5-MDICT",
  "COM5-DataBits": "8",
  "Binning": "1",
  "Andor-ReadoutTime": "32.0324",
  "Dichroic 2-Name": "Dichroic 2",
  "Andor-Description": "Andor camera adapter",
  "Wheel-A-Speed": "3",
  "COM4-DelayBetweenCharsMs": "0.0000",
  "COM5-Parity": "None",
  "Andor-Advanced | Snap Image Additional Delay (ms)": "0",
  "Light Path-Description": "Switches light between camera and eyepiece.",
  "Andor-Exposure": "200.00",
  "COM5-Description": "Serial port driver (boost:asio)",
  "Polarizer-Name": "Polarizer",
  "Andor-TransposeCorrection": "0",
  "DiaShutter-State": "0",
  "COM4-Description": "Serial port driver (boost:asio)",
  "COM3-Description": "Serial port driver (boost:asio)",
  "COM8-Verbose": "1",
  "COM3-Parity": "None",
  "CSUX-DriveSpeed-Description": "CSUX Drive Speed",
  "Andor-VerticalSpeed": "3.30",
  "XYStage-TransposeMirrorY": "0",
  "Polarizer-Description": "Polarizer in/out device",
  "XPositionUm": -12373.9,
  "XYStage-TransposeMirrorX": "0",
  "AOTF-Channel": "2",
  "Wheel-A-1-ClosedPosition": "",
  "FileName": "img_000000000_Confocal-488-Acq_024.tif",
  "Andor-CCDTemperature": "-68",
  "Core-Galvo": "",
  "Position": "Default",
  "COM8-BaudRate": "115200",
  "Andor-VerticalClockVoltage": "Normal",
  "Condenser turret-State": "4",
  "COM8-Handshaking": "Off",
  "Wheel-A-1-Speed": "3",
  "EpiShutter 2-State": "0",
  "CameraChannelIndex": 0,
  "SliceIndex": 24,
  "ZPositionUm": 5940.6,
  "Polarizer-Label": "1-Out",
  "DiaShutter-Description": "Dia shutter",
  "Core-Focus": "FocusDrive",
  "Andor-ReadoutMode": "10.000 MHz",
  "Channel": "Confocal-488-Acq",
  "TransmittedIllumination 1-Brightness": "130",
  "AutofocusDrive-Description": "Olympus IX83 ZDC offset drive",
  "XYStage-SerialResponse": "",
  "CSUX-Shutter-Name": "CSUX-Shutter",
  "COM5-Name": "COM5",
  "FrameIndex": 0,
  "Dichroic 1-State": "4",
  "XYStage-Version": "v1.91",
  "Polarizer-State": "0",
  "AOTF-Name": "AAAOTF",
  "XYStage-Backlash-B": "0.0400",
  "COM8-Name": "COM8",
  "Andor-ActualInterval-ms": "235.60",
  "Andor-PixelType": "16bit",
  "Camera": "",
  "Wheel-A-1-Delay_ms": "0.0000",
  "FocusDrive-InitialSpeed": "700",
  "COM4-Parity": "None",
  "Core-ImageProcessor": "",
  "Wheel-A-ClosedPosition": "",
  "CSUX-Shutter-Description": "CSUX Shutter",
  "Andor-Output_Amplifier": "Electron Multiplying",
  "XYStage-StepSizeY_um": "0.0100",
  "Dichroic 2-Description": "Mirror unit deck 2",
  "Core-AutoShutter": "1",
  "AOTF-Port": "COM3",
  "NextFrame": 0,
  "Core-XYStage": "XYStage",
  "Wheel-A-1-State": "0",
  "COM8-Parity": "None",
  "Wheel-A-1-Description": "Sutter Lambda filter wheel adapter",
  "Time": "2021-05-10 13:25:42 +0800",
  "COM4-Name": "COM4",
  "EpiShutter 1-State": "0",
  "Andor-Isolated Crop Mode": "Off",
  "COM4-BaudRate": "115200",
  "Andor-CCDTemperatureSetPoint": "-70",
  "Core-AutoFocus": "Autofocus",
  "Autofocus-Name": "Autofocus",
  "CSUX-Shutter-State": "Open",
  "Olympus IX83-FrontPanel": "1",
  "BitDepth": 14,
  "Slice": 24,
  "XYStage-JoyStick Slow Speed": "5",
  "COM4-Verbose": "1",
  "FocusDrive-Description": "Olympus IX83 Z drive",
  "Olympus IX83-TouchPanel": "1",
  "ChannelIndex": 0,
  "EpiShutter 2-Name": "EpiShutter 2",
  "Core-Shutter": "AOTF",
  "Wheel-A-State": "3",
  "Core-TimeoutMs": "5000",
  "XYStage-JoyStick Fast Speed": "60",
  "XYStage-Maximum Speed (Do Not Change)": "7.5000",
  "ElapsedTime-ms": 10088,
  "Wheel-A-Description": "Sutter Lambda filter wheel adapter",
  "Frame": 0,
  "Width": 512,
  "Dichroic 2-Label": "3-NONE",
  "Condenser turret-Description": "Rotating condenser turret",
  "COM5-Handshaking": "Off",
  "COM3-StopBits": "1",
  "PositionName": null,
  "Height": 512,
  "Andor-TransposeMirrorX": "0",
  "Light Path-Name": "Light Path",
  "COM3-Verbose": "1",
  "Andor-TransposeMirrorY": "0",
  "Wheel-A-Delay_ms": "0.0000",
  "COM8-DataBits": "8",
  "Autofocus-UpperLimit": "10500",
  "COM3-Name": "COM3",
  "Autofocus-Description": "Olympus IX83 ZDC",
  "Wheel-A-1-Busy": "0",
  "Autofocus-LowerLimit": "0",
  "COM5-DelayBetweenCharsMs": "0.0000",
  "CSUX-DriveSpeed-Name": "CSUX-DriveSpeed",
  "XYStage-Description": "ASI XY stage driver adapter",
  "COM4-Handshaking": "Off",
  "Andor-FrameTransfer": "Off",
  "COM3-DelayBetweenCharsMs": "0.0000",
  "PixelType": "GRAY16",
  "Andor-TransposeXY": "0",
  "AOTF-Maximum intensity (dB)": "1900",
  "COM4-AnswerTimeout": "500.0000",
  "COM8-StopBits": "1",
  "Andor-CCDTemperature Help": "Wait for temperature to stabilize before acquisition.",
  "YPositionUm": 5535.400000000001,
  "Light Path-State": "0",
  "Andor-TimeOut": "10000",
  "Andor-Trigger": "Software",
  "Dichroic 1-Name": "Dichroic 1",
  "FocusDrive-Name": "FocusDrive",
  "COM8-Description": "Serial port driver (boost:asio)",
  "XYStage-JoyStick Reverse": "Off",
  "COM3-BaudRate": "57600",
  "DiaShutter-Name": "DiaShutter",
  "XYStage-OnlySendSerialCommandOnChange": "Yes",
  "Olympus IX83-Description": "Olympus IX83,BX83 Microscopes",
  "Andor-OptAcquireMode Description": "",
  "XYStage-FinishError-PCROS(nm)": "24.0000"
},
"FrameKey-0-0-25": {
  "CSUX-DriveSpeed-State": "3780",
  "Core-Initialize": "1",
  "TransmittedIllumination 1-Description": "DIA High Intensity White LED 1",
  "Andor-FanMode": "Full",
  "Andor-SpuriousNoiseFilterDescription": "Spurious Noise Filter is Off",
  "Dichroic 1-Description": "Mirror unit deck 1",
  "XYStage-BuildName": "TIGER_COMM",
  "Andor-BaselineClamp": "Enabled",
  "AOTF-Description": "AA AOTF Shutter Controller driver adapter",
  "AOTF-State": "1",
  "Andor-CountConvert": "Counts",
  "XYStage-Speed-S": "5.7459",
  "ROI": "0-0-512-512",
  "Andor-SpuriousNoiseFilterThreshold": "0.0000",
  "COM5-AnswerTimeout": "500.0000",
  "COM5-StopBits": "1",
  "Andor-Region of Interest": "Full Image",
  "XYStage-Error-E(nm)": "400.0000",
  "XYStage-StepSizeX_um": "0.0100",
  "CSUX-Hub-Name": "CSUX-Hub",
  "Andor-Advanced | Snap Image Timing Mode": "Delay for Exposure",
  "SlicePosition": 5941.1,
  "Andor-CoolerMode": "Fan off at shutdown",
  "Exposure-ms": 200,
  "Olympus IX83-Name": "Olympus IX83",
  "XYStage-Acceleration-AC(ms)": "100",
  "CSUX-DriveSpeed-AutoAdjust": "0.0000",
  "Wheel-A-Busy": "0",
  "Andor-Pre-Amp-Gain": "5x",
  "XYStage-Name": "XYStage",
  "Andor-Shutter Closing Time": "20",
  "CSUX-Hub-Port": "COM4",
  "EpiShutter 2-Description": "Epi shutter, deck 2",
  "Andor-EMSwitch": "On",
  "AxisPositions": null,
  "COM5-BaudRate": "9600",
  "Andor-1. Camera Information : | Type | Model | Serial No. |": "| iXon | DU897_BV | 8562 |",
  "XYStage-Port": "COM8",
  "COM5-Verbose": "1",
  "Wheel-A-1-Label": "Filter-0",
  "XYStage-SerialCommand": "",
  "CSUX-Hub-Description": "Yokogawa CSUX hub",
  "COM8-DelayBetweenCharsMs": "0.0000",
  "Condenser turret-Label": "5-IX2-DIC100",
  "AutofocusDrive-Name": "AutofocusDrive",
  "Wheel-A-Label": "Filter-3",
  "COM3-AnswerTimeout": "500.0000",
  "Andor-KeepCleanTime": "3.5676",
  "Dichroic 2-State": "2",
  "COM8-AnswerTimeout": "500.0000",
  "Andor-Camera": "| iXon | DU897_BV | 8562 |",
  "COM3-Handshaking": "Off",
  "Andor-Gain": "330",
  "Wheel-A-1-Name": "Wheel-A",
  "UUID": "54940ea7-8b7c-42a6-96d5-aba66d271469",
  "Wheel-A-1-Port": "COM5",
  "TransmittedIllumination 1-Name": "TransmittedIllumination 1",
  "Core-Camera": "Andor",
  "Core-SLM": "",
  "EpiShutter 1-Name": "EpiShutter 1",
  "Wheel-A-Name": "Wheel-A",
  "Andor-CountConvertWavelength": "0.0000",
  "FocusDrive-MaxSpeed": "3000",
  "Andor-Shutter TTL Value": "High to Open",
  "Wheel-A-Port": "COM5",
  "Core-ChannelGroup": "Illumination",
  "PositionIndex": 0,
  "WaitInterval": null,
  "Light Path-Label": "1-LeftPort",
  "AOTF-Power (% of max)": "19.5000",
  "PixelSizeUm": 0,
  "CSUX-DriveSpeed-Run": "On",
  "EpiShutter 1-Description": "Epi shutter, deck 1",
  "XYStage-CompileDate": "Jan 14 2014:14:28:31",
  "Andor-Shutter Opening Time": "20",
  "Summary": {
    "Slices": 65,
    "InitialPositionList": null,
    "Interval_ms": 0,
    "UUID": "1b7a3f1a-530d-4b5c-a5a6-a30bb41f7382",
    "UserName": "dell",
    "Depth": 2,
    "PixelType": "GRAY16",
    "Time": "2021-05-10 13:25:33 +0800",
    "Date": "2021-05-10",
    "z-step_um": 0.5,
    "MetadataVersion": 10,
    "PositionIndex": 0,
    "SlicesFirst": true,
    "ChContrastMin": [0],
    "Width": 512,
    "PixelAspect": 1,
    "MicroManagerVersion": "1.4.19",
    "ROI": [
      0,
      0,
      512,
      512
    ],
    "ChNames": ["Confocal-488-Acq"],
    "IJType": 1,
    "GridRow": 0,
    "Comment": "",
    "Height": 512,
    "GridColumn": 0,
    "Prefix": "20210510 osm-3 G444E-gfp F1-8_1",
    "PixelSize_um": 0,
    "Frames": 1,
    "BitDepth": 14,
    "KeepShutterOpenChannels": true,
    "Source": "Micro-Manager",
    "Channels": 1,
    "ComputerName": "T3600-IX83",
    "CustomIntervals_ms": [],
    "KeepShutterOpenSlices": true,
    "ChColors": [-13369549],
    "TimeFirst": false,
    "ChContrastMax": [65536],
    "Positions": 1,
    "Directory": "Y:\\XC\\20210510 osm-3 G444E-gfp"
  },
  "Source": "Andor",
  "XYStage-OverShoot(um)": "0.0000",
  "XYStage-Wait_Cycles": "0",
  "COM4-StopBits": "1",
  "FocusDrive-AccelerationTime": "60",
  "Andor-Binning": "1",
  "Andor-FrameTransfer Help": "Should only turn on FrameTransfer if using Burst or Live mode.",
  "COM4-DataBits": "8",
  "COM3-DataBits": "8",
  "XYStage-MotorOnOff": "On",
  "Andor-SpuriousNoiseFilter": "None",
  "Condenser turret-Name": "Condenser turret",
  "Andor-Shutter": "Open",
  "Andor-OptAcquireMode": "",
  "Dichroic 1-Label": "5-MDICT",
  "COM5-DataBits": "8",
  "Binning": "1",
  "Andor-ReadoutTime": "32.0324",
  "Dichroic 2-Name": "Dichroic 2",
  "Andor-Description": "Andor camera adapter",
  "Wheel-A-Speed": "3",
  "COM4-DelayBetweenCharsMs": "0.0000",
  "COM5-Parity": "None",
  "Andor-Advanced | Snap Image Additional Delay (ms)": "0",
  "Light Path-Description": "Switches light between camera and eyepiece.",
  "Andor-Exposure": "200.00",
  "COM5-Description": "Serial port driver (boost:asio)",
  "Polarizer-Name": "Polarizer",
  "Andor-TransposeCorrection": "0",
  "DiaShutter-State": "0",
  "COM4-Description": "Serial port driver (boost:asio)",
  "COM3-Description": "Serial port driver (boost:asio)",
  "COM8-Verbose": "1",
  "COM3-Parity": "None",
  "CSUX-DriveSpeed-Description": "CSUX Drive Speed",
  "Andor-VerticalSpeed": "3.30",
  "XYStage-TransposeMirrorY": "0",
  "Polarizer-Description": "Polarizer in/out device",
  "XPositionUm": -12373.9,
  "XYStage-TransposeMirrorX": "0",
  "AOTF-Channel": "2",
  "Wheel-A-1-ClosedPosition": "",
  "FileName": "img_000000000_Confocal-488-Acq_025.tif",
  "Andor-CCDTemperature": "-68",
  "Core-Galvo": "",
  "Position": "Default",
  "COM8-BaudRate": "115200",
  "Andor-VerticalClockVoltage": "Normal",
  "Condenser turret-State": "4",
  "COM8-Handshaking": "Off",
  "Wheel-A-1-Speed": "3",
  "EpiShutter 2-State": "0",
  "CameraChannelIndex": 0,
  "SliceIndex": 25,
  "ZPositionUm": 5941.1,
  "Polarizer-Label": "1-Out",
  "DiaShutter-Description": "Dia shutter",
  "Core-Focus": "FocusDrive",
  "Andor-ReadoutMode": "10.000 MHz",
  "Channel": "Confocal-488-Acq",
  "TransmittedIllumination 1-Brightness": "130",
  "AutofocusDrive-Description": "Olympus IX83 ZDC offset drive",
  "XYStage-SerialResponse": "",
  "CSUX-Shutter-Name": "CSUX-Shutter",
  "COM5-Name": "COM5",
  "FrameIndex": 0,
  "Dichroic 1-State": "4",
  "XYStage-Version": "v1.91",
  "Polarizer-State": "0",
  "AOTF-Name": "AAAOTF",
  "XYStage-Backlash-B": "0.0400",
  "COM8-Name": "COM8",
  "Andor-ActualInterval-ms": "235.60",
  "Andor-PixelType": "16bit",
  "Camera": "",
  "Wheel-A-1-Delay_ms": "0.0000",
  "FocusDrive-InitialSpeed": "700",
  "COM4-Parity": "None",
  "Core-ImageProcessor": "",
  "Wheel-A-ClosedPosition": "",
  "CSUX-Shutter-Description": "CSUX Shutter",
  "Andor-Output_Amplifier": "Electron Multiplying",
  "XYStage-StepSizeY_um": "0.0100",
  "Dichroic 2-Description": "Mirror unit deck 2",
  "Core-AutoShutter": "1",
  "AOTF-Port": "COM3",
  "NextFrame": 0,
  "Core-XYStage": "XYStage",
  "Wheel-A-1-State": "0",
  "COM8-Parity": "None",
  "Wheel-A-1-Description": "Sutter Lambda filter wheel adapter",
  "Time": "2021-05-10 13:25:43 +0800",
  "COM4-Name": "COM4",
  "EpiShutter 1-State": "0",
  "Andor-Isolated Crop Mode": "Off",
  "COM4-BaudRate": "115200",
  "Andor-CCDTemperatureSetPoint": "-70",
  "Core-AutoFocus": "Autofocus",
  "Autofocus-Name": "Autofocus",
  "CSUX-Shutter-State": "Open",
  "Olympus IX83-FrontPanel": "1",
  "BitDepth": 14,
  "Slice": 25,
  "XYStage-JoyStick Slow Speed": "5",
  "COM4-Verbose": "1",
  "FocusDrive-Description": "Olympus IX83 Z drive",
  "Olympus IX83-TouchPanel": "1",
  "ChannelIndex": 0,
  "EpiShutter 2-Name": "EpiShutter 2",
  "Core-Shutter": "AOTF",
  "Wheel-A-State": "3",
  "Core-TimeoutMs": "5000",
  "XYStage-JoyStick Fast Speed": "60",
  "XYStage-Maximum Speed (Do Not Change)": "7.5000",
  "ElapsedTime-ms": 10461,
  "Wheel-A-Description": "Sutter Lambda filter wheel adapter",
  "Frame": 0,
  "Width": 512,
  "Dichroic 2-Label": "3-NONE",
  "Condenser turret-Description": "Rotating condenser turret",
  "COM5-Handshaking": "Off",
  "COM3-StopBits": "1",
  "PositionName": null,
  "Height": 512,
  "Andor-TransposeMirrorX": "0",
  "Light Path-Name": "Light Path",
  "COM3-Verbose": "1",
  "Andor-TransposeMirrorY": "0",
  "Wheel-A-Delay_ms": "0.0000",
  "COM8-DataBits": "8",
  "Autofocus-UpperLimit": "10500",
  "COM3-Name": "COM3",
  "Autofocus-Description": "Olympus IX83 ZDC",
  "Wheel-A-1-Busy": "0",
  "Autofocus-LowerLimit": "0",
  "COM5-DelayBetweenCharsMs": "0.0000",
  "CSUX-DriveSpeed-Name": "CSUX-DriveSpeed",
  "XYStage-Description": "ASI XY stage driver adapter",
  "COM4-Handshaking": "Off",
  "Andor-FrameTransfer": "Off",
  "COM3-DelayBetweenCharsMs": "0.0000",
  "PixelType": "GRAY16",
  "Andor-TransposeXY": "0",
  "AOTF-Maximum intensity (dB)": "1900",
  "COM4-AnswerTimeout": "500.0000",
  "COM8-StopBits": "1",
  "Andor-CCDTemperature Help": "Wait for temperature to stabilize before acquisition.",
  "YPositionUm": 5535.400000000001,
  "Light Path-State": "0",
  "Andor-TimeOut": "10000",
  "Andor-Trigger": "Software",
  "Dichroic 1-Name": "Dichroic 1",
  "FocusDrive-Name": "FocusDrive",
  "COM8-Description": "Serial port driver (boost:asio)",
  "XYStage-JoyStick Reverse": "Off",
  "COM3-BaudRate": "57600",
  "DiaShutter-Name": "DiaShutter",
  "XYStage-OnlySendSerialCommandOnChange": "Yes",
  "Olympus IX83-Description": "Olympus IX83,BX83 Microscopes",
  "Andor-OptAcquireMode Description": "",
  "XYStage-FinishError-PCROS(nm)": "24.0000"
},
"FrameKey-0-0-26": {
  "CSUX-DriveSpeed-State": "3780",
  "Core-Initialize": "1",
  "TransmittedIllumination 1-Description": "DIA High Intensity White LED 1",
  "Andor-FanMode": "Full",
  "Andor-SpuriousNoiseFilterDescription": "Spurious Noise Filter is Off",
  "Dichroic 1-Description": "Mirror unit deck 1",
  "XYStage-BuildName": "TIGER_COMM",
  "Andor-BaselineClamp": "Enabled",
  "AOTF-Description": "AA AOTF Shutter Controller driver adapter",
  "AOTF-State": "1",
  "Andor-CountConvert": "Counts",
  "XYStage-Speed-S": "5.7459",
  "ROI": "0-0-512-512",
  "Andor-SpuriousNoiseFilterThreshold": "0.0000",
  "COM5-AnswerTimeout": "500.0000",
  "COM5-StopBits": "1",
  "Andor-Region of Interest": "Full Image",
  "XYStage-Error-E(nm)": "400.0000",
  "XYStage-StepSizeX_um": "0.0100",
  "CSUX-Hub-Name": "CSUX-Hub",
  "Andor-Advanced | Snap Image Timing Mode": "Delay for Exposure",
  "SlicePosition": 5941.6,
  "Andor-CoolerMode": "Fan off at shutdown",
  "Exposure-ms": 200,
  "Olympus IX83-Name": "Olympus IX83",
  "XYStage-Acceleration-AC(ms)": "100",
  "CSUX-DriveSpeed-AutoAdjust": "0.0000",
  "Wheel-A-Busy": "0",
  "Andor-Pre-Amp-Gain": "5x",
  "XYStage-Name": "XYStage",
  "Andor-Shutter Closing Time": "20",
  "CSUX-Hub-Port": "COM4",
  "EpiShutter 2-Description": "Epi shutter, deck 2",
  "Andor-EMSwitch": "On",
  "AxisPositions": null,
  "COM5-BaudRate": "9600",
  "Andor-1. Camera Information : | Type | Model | Serial No. |": "| iXon | DU897_BV | 8562 |",
  "XYStage-Port": "COM8",
  "COM5-Verbose": "1",
  "Wheel-A-1-Label": "Filter-0",
  "XYStage-SerialCommand": "",
  "CSUX-Hub-Description": "Yokogawa CSUX hub",
  "COM8-DelayBetweenCharsMs": "0.0000",
  "Condenser turret-Label": "5-IX2-DIC100",
  "AutofocusDrive-Name": "AutofocusDrive",
  "Wheel-A-Label": "Filter-3",
  "COM3-AnswerTimeout": "500.0000",
  "Andor-KeepCleanTime": "3.5676",
  "Dichroic 2-State": "2",
  "COM8-AnswerTimeout": "500.0000",
  "Andor-Camera": "| iXon | DU897_BV | 8562 |",
  "COM3-Handshaking": "Off",
  "Andor-Gain": "330",
  "Wheel-A-1-Name": "Wheel-A",
  "UUID": "4ba8f8c2-6f81-4f90-923d-637118e5c120",
  "Wheel-A-1-Port": "COM5",
  "TransmittedIllumination 1-Name": "TransmittedIllumination 1",
  "Core-Camera": "Andor",
  "Core-SLM": "",
  "EpiShutter 1-Name": "EpiShutter 1",
  "Wheel-A-Name": "Wheel-A",
  "Andor-CountConvertWavelength": "0.0000",
  "FocusDrive-MaxSpeed": "3000",
  "Andor-Shutter TTL Value": "High to Open",
  "Wheel-A-Port": "COM5",
  "Core-ChannelGroup": "Illumination",
  "PositionIndex": 0,
  "WaitInterval": null,
  "Light Path-Label": "1-LeftPort",
  "AOTF-Power (% of max)": "19.5000",
  "PixelSizeUm": 0,
  "CSUX-DriveSpeed-Run": "On",
  "EpiShutter 1-Description": "Epi shutter, deck 1",
  "XYStage-CompileDate": "Jan 14 2014:14:28:31",
  "Andor-Shutter Opening Time": "20",
  "Summary": {
    "Slices": 65,
    "InitialPositionList": null,
    "Interval_ms": 0,
    "UUID": "1b7a3f1a-530d-4b5c-a5a6-a30bb41f7382",
    "UserName": "dell",
    "Depth": 2,
    "PixelType": "GRAY16",
    "Time": "2021-05-10 13:25:33 +0800",
    "Date": "2021-05-10",
    "z-step_um": 0.5,
    "MetadataVersion": 10,
    "PositionIndex": 0,
    "SlicesFirst": true,
    "ChContrastMin": [0],
    "Width": 512,
    "PixelAspect": 1,
    "MicroManagerVersion": "1.4.19",
    "ROI": [
      0,
      0,
      512,
      512
    ],
    "ChNames": ["Confocal-488-Acq"],
    "IJType": 1,
    "GridRow": 0,
    "Comment": "",
    "Height": 512,
    "GridColumn": 0,
    "Prefix": "20210510 osm-3 G444E-gfp F1-8_1",
    "PixelSize_um": 0,
    "Frames": 1,
    "BitDepth": 14,
    "KeepShutterOpenChannels": true,
    "Source": "Micro-Manager",
    "Channels": 1,
    "ComputerName": "T3600-IX83",
    "CustomIntervals_ms": [],
    "KeepShutterOpenSlices": true,
    "ChColors": [-13369549],
    "TimeFirst": false,
    "ChContrastMax": [65536],
    "Positions": 1,
    "Directory": "Y:\\XC\\20210510 osm-3 G444E-gfp"
  },
  "Source": "Andor",
  "XYStage-OverShoot(um)": "0.0000",
  "XYStage-Wait_Cycles": "0",
  "COM4-StopBits": "1",
  "FocusDrive-AccelerationTime": "60",
  "Andor-Binning": "1",
  "Andor-FrameTransfer Help": "Should only turn on FrameTransfer if using Burst or Live mode.",
  "COM4-DataBits": "8",
  "COM3-DataBits": "8",
  "XYStage-MotorOnOff": "On",
  "Andor-SpuriousNoiseFilter": "None",
  "Condenser turret-Name": "Condenser turret",
  "Andor-Shutter": "Open",
  "Andor-OptAcquireMode": "",
  "Dichroic 1-Label": "5-MDICT",
  "COM5-DataBits": "8",
  "Binning": "1",
  "Andor-ReadoutTime": "32.0324",
  "Dichroic 2-Name": "Dichroic 2",
  "Andor-Description": "Andor camera adapter",
  "Wheel-A-Speed": "3",
  "COM4-DelayBetweenCharsMs": "0.0000",
  "COM5-Parity": "None",
  "Andor-Advanced | Snap Image Additional Delay (ms)": "0",
  "Light Path-Description": "Switches light between camera and eyepiece.",
  "Andor-Exposure": "200.00",
  "COM5-Description": "Serial port driver (boost:asio)",
  "Polarizer-Name": "Polarizer",
  "Andor-TransposeCorrection": "0",
  "DiaShutter-State": "0",
  "COM4-Description": "Serial port driver (boost:asio)",
  "COM3-Description": "Serial port driver (boost:asio)",
  "COM8-Verbose": "1",
  "COM3-Parity": "None",
  "CSUX-DriveSpeed-Description": "CSUX Drive Speed",
  "Andor-VerticalSpeed": "3.30",
  "XYStage-TransposeMirrorY": "0",
  "Polarizer-Description": "Polarizer in/out device",
  "XPositionUm": -12373.9,
  "XYStage-TransposeMirrorX": "0",
  "AOTF-Channel": "2",
  "Wheel-A-1-ClosedPosition": "",
  "FileName": "img_000000000_Confocal-488-Acq_026.tif",
  "Andor-CCDTemperature": "-68",
  "Core-Galvo": "",
  "Position": "Default",
  "COM8-BaudRate": "115200",
  "Andor-VerticalClockVoltage": "Normal",
  "Condenser turret-State": "4",
  "COM8-Handshaking": "Off",
  "Wheel-A-1-Speed": "3",
  "EpiShutter 2-State": "0",
  "CameraChannelIndex": 0,
  "SliceIndex": 26,
  "ZPositionUm": 5941.6,
  "Polarizer-Label": "1-Out",
  "DiaShutter-Description": "Dia shutter",
  "Core-Focus": "FocusDrive",
  "Andor-ReadoutMode": "10.000 MHz",
  "Channel": "Confocal-488-Acq",
  "TransmittedIllumination 1-Brightness": "130",
  "AutofocusDrive-Description": "Olympus IX83 ZDC offset drive",
  "XYStage-SerialResponse": "",
  "CSUX-Shutter-Name": "CSUX-Shutter",
  "COM5-Name": "COM5",
  "FrameIndex": 0,
  "Dichroic 1-State": "4",
  "XYStage-Version": "v1.91",
  "Polarizer-State": "0",
  "AOTF-Name": "AAAOTF",
  "XYStage-Backlash-B": "0.0400",
  "COM8-Name": "COM8",
  "Andor-ActualInterval-ms": "235.60",
  "Andor-PixelType": "16bit",
  "Camera": "",
  "Wheel-A-1-Delay_ms": "0.0000",
  "FocusDrive-InitialSpeed": "700",
  "COM4-Parity": "None",
  "Core-ImageProcessor": "",
  "Wheel-A-ClosedPosition": "",
  "CSUX-Shutter-Description": "CSUX Shutter",
  "Andor-Output_Amplifier": "Electron Multiplying",
  "XYStage-StepSizeY_um": "0.0100",
  "Dichroic 2-Description": "Mirror unit deck 2",
  "Core-AutoShutter": "1",
  "AOTF-Port": "COM3",
  "NextFrame": 0,
  "Core-XYStage": "XYStage",
  "Wheel-A-1-State": "0",
  "COM8-Parity": "None",
  "Wheel-A-1-Description": "Sutter Lambda filter wheel adapter",
  "Time": "2021-05-10 13:25:43 +0800",
  "COM4-Name": "COM4",
  "EpiShutter 1-State": "0",
  "Andor-Isolated Crop Mode": "Off",
  "COM4-BaudRate": "115200",
  "Andor-CCDTemperatureSetPoint": "-70",
  "Core-AutoFocus": "Autofocus",
  "Autofocus-Name": "Autofocus",
  "CSUX-Shutter-State": "Open",
  "Olympus IX83-FrontPanel": "1",
  "BitDepth": 14,
  "Slice": 26,
  "XYStage-JoyStick Slow Speed": "5",
  "COM4-Verbose": "1",
  "FocusDrive-Description": "Olympus IX83 Z drive",
  "Olympus IX83-TouchPanel": "1",
  "ChannelIndex": 0,
  "EpiShutter 2-Name": "EpiShutter 2",
  "Core-Shutter": "AOTF",
  "Wheel-A-State": "3",
  "Core-TimeoutMs": "5000",
  "XYStage-JoyStick Fast Speed": "60",
  "XYStage-Maximum Speed (Do Not Change)": "7.5000",
  "ElapsedTime-ms": 10851,
  "Wheel-A-Description": "Sutter Lambda filter wheel adapter",
  "Frame": 0,
  "Width": 512,
  "Dichroic 2-Label": "3-NONE",
  "Condenser turret-Description": "Rotating condenser turret",
  "COM5-Handshaking": "Off",
  "COM3-StopBits": "1",
  "PositionName": null,
  "Height": 512,
  "Andor-TransposeMirrorX": "0",
  "Light Path-Name": "Light Path",
  "COM3-Verbose": "1",
  "Andor-TransposeMirrorY": "0",
  "Wheel-A-Delay_ms": "0.0000",
  "COM8-DataBits": "8",
  "Autofocus-UpperLimit": "10500",
  "COM3-Name": "COM3",
  "Autofocus-Description": "Olympus IX83 ZDC",
  "Wheel-A-1-Busy": "0",
  "Autofocus-LowerLimit": "0",
  "COM5-DelayBetweenCharsMs": "0.0000",
  "CSUX-DriveSpeed-Name": "CSUX-DriveSpeed",
  "XYStage-Description": "ASI XY stage driver adapter",
  "COM4-Handshaking": "Off",
  "Andor-FrameTransfer": "Off",
  "COM3-DelayBetweenCharsMs": "0.0000",
  "PixelType": "GRAY16",
  "Andor-TransposeXY": "0",
  "AOTF-Maximum intensity (dB)": "1900",
  "COM4-AnswerTimeout": "500.0000",
  "COM8-StopBits": "1",
  "Andor-CCDTemperature Help": "Wait for temperature to stabilize before acquisition.",
  "YPositionUm": 5535.400000000001,
  "Light Path-State": "0",
  "Andor-TimeOut": "10000",
  "Andor-Trigger": "Software",
  "Dichroic 1-Name": "Dichroic 1",
  "FocusDrive-Name": "FocusDrive",
  "COM8-Description": "Serial port driver (boost:asio)",
  "XYStage-JoyStick Reverse": "Off",
  "COM3-BaudRate": "57600",
  "DiaShutter-Name": "DiaShutter",
  "XYStage-OnlySendSerialCommandOnChange": "Yes",
  "Olympus IX83-Description": "Olympus IX83,BX83 Microscopes",
  "Andor-OptAcquireMode Description": "",
  "XYStage-FinishError-PCROS(nm)": "24.0000"
},
"FrameKey-0-0-27": {
  "CSUX-DriveSpeed-State": "3780",
  "Core-Initialize": "1",
  "TransmittedIllumination 1-Description": "DIA High Intensity White LED 1",
  "Andor-FanMode": "Full",
  "Andor-SpuriousNoiseFilterDescription": "Spurious Noise Filter is Off",
  "Dichroic 1-Description": "Mirror unit deck 1",
  "XYStage-BuildName": "TIGER_COMM",
  "Andor-BaselineClamp": "Enabled",
  "AOTF-Description": "AA AOTF Shutter Controller driver adapter",
  "AOTF-State": "1",
  "Andor-CountConvert": "Counts",
  "XYStage-Speed-S": "5.7459",
  "ROI": "0-0-512-512",
  "Andor-SpuriousNoiseFilterThreshold": "0.0000",
  "COM5-AnswerTimeout": "500.0000",
  "COM5-StopBits": "1",
  "Andor-Region of Interest": "Full Image",
  "XYStage-Error-E(nm)": "400.0000",
  "XYStage-StepSizeX_um": "0.0100",
  "CSUX-Hub-Name": "CSUX-Hub",
  "Andor-Advanced | Snap Image Timing Mode": "Delay for Exposure",
  "SlicePosition": 5942.1,
  "Andor-CoolerMode": "Fan off at shutdown",
  "Exposure-ms": 200,
  "Olympus IX83-Name": "Olympus IX83",
  "XYStage-Acceleration-AC(ms)": "100",
  "CSUX-DriveSpeed-AutoAdjust": "0.0000",
  "Wheel-A-Busy": "0",
  "Andor-Pre-Amp-Gain": "5x",
  "XYStage-Name": "XYStage",
  "Andor-Shutter Closing Time": "20",
  "CSUX-Hub-Port": "COM4",
  "EpiShutter 2-Description": "Epi shutter, deck 2",
  "Andor-EMSwitch": "On",
  "AxisPositions": null,
  "COM5-BaudRate": "9600",
  "Andor-1. Camera Information : | Type | Model | Serial No. |": "| iXon | DU897_BV | 8562 |",
  "XYStage-Port": "COM8",
  "COM5-Verbose": "1",
  "Wheel-A-1-Label": "Filter-0",
  "XYStage-SerialCommand": "",
  "CSUX-Hub-Description": "Yokogawa CSUX hub",
  "COM8-DelayBetweenCharsMs": "0.0000",
  "Condenser turret-Label": "5-IX2-DIC100",
  "AutofocusDrive-Name": "AutofocusDrive",
  "Wheel-A-Label": "Filter-3",
  "COM3-AnswerTimeout": "500.0000",
  "Andor-KeepCleanTime": "3.5676",
  "Dichroic 2-State": "2",
  "COM8-AnswerTimeout": "500.0000",
  "Andor-Camera": "| iXon | DU897_BV | 8562 |",
  "COM3-Handshaking": "Off",
  "Andor-Gain": "330",
  "Wheel-A-1-Name": "Wheel-A",
  "UUID": "8a61a49c-8903-4c67-8cdc-5596dff81c05",
  "Wheel-A-1-Port": "COM5",
  "TransmittedIllumination 1-Name": "TransmittedIllumination 1",
  "Core-Camera": "Andor",
  "Core-SLM": "",
  "EpiShutter 1-Name": "EpiShutter 1",
  "Wheel-A-Name": "Wheel-A",
  "Andor-CountConvertWavelength": "0.0000",
  "FocusDrive-MaxSpeed": "3000",
  "Andor-Shutter TTL Value": "High to Open",
  "Wheel-A-Port": "COM5",
  "Core-ChannelGroup": "Illumination",
  "PositionIndex": 0,
  "WaitInterval": null,
  "Light Path-Label": "1-LeftPort",
  "AOTF-Power (% of max)": "19.5000",
  "PixelSizeUm": 0,
  "CSUX-DriveSpeed-Run": "On",
  "EpiShutter 1-Description": "Epi shutter, deck 1",
  "XYStage-CompileDate": "Jan 14 2014:14:28:31",
  "Andor-Shutter Opening Time": "20",
  "Summary": {
    "Slices": 65,
    "InitialPositionList": null,
    "Interval_ms": 0,
    "UUID": "1b7a3f1a-530d-4b5c-a5a6-a30bb41f7382",
    "UserName": "dell",
    "Depth": 2,
    "PixelType": "GRAY16",
    "Time": "2021-05-10 13:25:33 +0800",
    "Date": "2021-05-10",
    "z-step_um": 0.5,
    "MetadataVersion": 10,
    "PositionIndex": 0,
    "SlicesFirst": true,
    "ChContrastMin": [0],
    "Width": 512,
    "PixelAspect": 1,
    "MicroManagerVersion": "1.4.19",
    "ROI": [
      0,
      0,
      512,
      512
    ],
    "ChNames": ["Confocal-488-Acq"],
    "IJType": 1,
    "GridRow": 0,
    "Comment": "",
    "Height": 512,
    "GridColumn": 0,
    "Prefix": "20210510 osm-3 G444E-gfp F1-8_1",
    "PixelSize_um": 0,
    "Frames": 1,
    "BitDepth": 14,
    "KeepShutterOpenChannels": true,
    "Source": "Micro-Manager",
    "Channels": 1,
    "ComputerName": "T3600-IX83",
    "CustomIntervals_ms": [],
    "KeepShutterOpenSlices": true,
    "ChColors": [-13369549],
    "TimeFirst": false,
    "ChContrastMax": [65536],
    "Positions": 1,
    "Directory": "Y:\\XC\\20210510 osm-3 G444E-gfp"
  },
  "Source": "Andor",
  "XYStage-OverShoot(um)": "0.0000",
  "XYStage-Wait_Cycles": "0",
  "COM4-StopBits": "1",
  "FocusDrive-AccelerationTime": "60",
  "Andor-Binning": "1",
  "Andor-FrameTransfer Help": "Should only turn on FrameTransfer if using Burst or Live mode.",
  "COM4-DataBits": "8",
  "COM3-DataBits": "8",
  "XYStage-MotorOnOff": "On",
  "Andor-SpuriousNoiseFilter": "None",
  "Condenser turret-Name": "Condenser turret",
  "Andor-Shutter": "Open",
  "Andor-OptAcquireMode": "",
  "Dichroic 1-Label": "5-MDICT",
  "COM5-DataBits": "8",
  "Binning": "1",
  "Andor-ReadoutTime": "32.0324",
  "Dichroic 2-Name": "Dichroic 2",
  "Andor-Description": "Andor camera adapter",
  "Wheel-A-Speed": "3",
  "COM4-DelayBetweenCharsMs": "0.0000",
  "COM5-Parity": "None",
  "Andor-Advanced | Snap Image Additional Delay (ms)": "0",
  "Light Path-Description": "Switches light between camera and eyepiece.",
  "Andor-Exposure": "200.00",
  "COM5-Description": "Serial port driver (boost:asio)",
  "Polarizer-Name": "Polarizer",
  "Andor-TransposeCorrection": "0",
  "DiaShutter-State": "0",
  "COM4-Description": "Serial port driver (boost:asio)",
  "COM3-Description": "Serial port driver (boost:asio)",
  "COM8-Verbose": "1",
  "COM3-Parity": "None",
  "CSUX-DriveSpeed-Description": "CSUX Drive Speed",
  "Andor-VerticalSpeed": "3.30",
  "XYStage-TransposeMirrorY": "0",
  "Polarizer-Description": "Polarizer in/out device",
  "XPositionUm": -12373.9,
  "XYStage-TransposeMirrorX": "0",
  "AOTF-Channel": "2",
  "Wheel-A-1-ClosedPosition": "",
  "FileName": "img_000000000_Confocal-488-Acq_027.tif",
  "Andor-CCDTemperature": "-68",
  "Core-Galvo": "",
  "Position": "Default",
  "COM8-BaudRate": "115200",
  "Andor-VerticalClockVoltage": "Normal",
  "Condenser turret-State": "4",
  "COM8-Handshaking": "Off",
  "Wheel-A-1-Speed": "3",
  "EpiShutter 2-State": "0",
  "CameraChannelIndex": 0,
  "SliceIndex": 27,
  "ZPositionUm": 5942.1,
  "Polarizer-Label": "1-Out",
  "DiaShutter-Description": "Dia shutter",
  "Core-Focus": "FocusDrive",
  "Andor-ReadoutMode": "10.000 MHz",
  "Channel": "Confocal-488-Acq",
  "TransmittedIllumination 1-Brightness": "130",
  "AutofocusDrive-Description": "Olympus IX83 ZDC offset drive",
  "XYStage-SerialResponse": "",
  "CSUX-Shutter-Name": "CSUX-Shutter",
  "COM5-Name": "COM5",
  "FrameIndex": 0,
  "Dichroic 1-State": "4",
  "XYStage-Version": "v1.91",
  "Polarizer-State": "0",
  "AOTF-Name": "AAAOTF",
  "XYStage-Backlash-B": "0.0400",
  "COM8-Name": "COM8",
  "Andor-ActualInterval-ms": "235.60",
  "Andor-PixelType": "16bit",
  "Camera": "",
  "Wheel-A-1-Delay_ms": "0.0000",
  "FocusDrive-InitialSpeed": "700",
  "COM4-Parity": "None",
  "Core-ImageProcessor": "",
  "Wheel-A-ClosedPosition": "",
  "CSUX-Shutter-Description": "CSUX Shutter",
  "Andor-Output_Amplifier": "Electron Multiplying",
  "XYStage-StepSizeY_um": "0.0100",
  "Dichroic 2-Description": "Mirror unit deck 2",
  "Core-AutoShutter": "1",
  "AOTF-Port": "COM3",
  "NextFrame": 0,
  "Core-XYStage": "XYStage",
  "Wheel-A-1-State": "0",
  "COM8-Parity": "None",
  "Wheel-A-1-Description": "Sutter Lambda filter wheel adapter",
  "Time": "2021-05-10 13:25:43 +0800",
  "COM4-Name": "COM4",
  "EpiShutter 1-State": "0",
  "Andor-Isolated Crop Mode": "Off",
  "COM4-BaudRate": "115200",
  "Andor-CCDTemperatureSetPoint": "-70",
  "Core-AutoFocus": "Autofocus",
  "Autofocus-Name": "Autofocus",
  "CSUX-Shutter-State": "Open",
  "Olympus IX83-FrontPanel": "1",
  "BitDepth": 14,
  "Slice": 27,
  "XYStage-JoyStick Slow Speed": "5",
  "COM4-Verbose": "1",
  "FocusDrive-Description": "Olympus IX83 Z drive",
  "Olympus IX83-TouchPanel": "1",
  "ChannelIndex": 0,
  "EpiShutter 2-Name": "EpiShutter 2",
  "Core-Shutter": "AOTF",
  "Wheel-A-State": "3",
  "Core-TimeoutMs": "5000",
  "XYStage-JoyStick Fast Speed": "60",
  "XYStage-Maximum Speed (Do Not Change)": "7.5000",
  "ElapsedTime-ms": 11227,
  "Wheel-A-Description": "Sutter Lambda filter wheel adapter",
  "Frame": 0,
  "Width": 512,
  "Dichroic 2-Label": "3-NONE",
  "Condenser turret-Description": "Rotating condenser turret",
  "COM5-Handshaking": "Off",
  "COM3-StopBits": "1",
  "PositionName": null,
  "Height": 512,
  "Andor-TransposeMirrorX": "0",
  "Light Path-Name": "Light Path",
  "COM3-Verbose": "1",
  "Andor-TransposeMirrorY": "0",
  "Wheel-A-Delay_ms": "0.0000",
  "COM8-DataBits": "8",
  "Autofocus-UpperLimit": "10500",
  "COM3-Name": "COM3",
  "Autofocus-Description": "Olympus IX83 ZDC",
  "Wheel-A-1-Busy": "0",
  "Autofocus-LowerLimit": "0",
  "COM5-DelayBetweenCharsMs": "0.0000",
  "CSUX-DriveSpeed-Name": "CSUX-DriveSpeed",
  "XYStage-Description": "ASI XY stage driver adapter",
  "COM4-Handshaking": "Off",
  "Andor-FrameTransfer": "Off",
  "COM3-DelayBetweenCharsMs": "0.0000",
  "PixelType": "GRAY16",
  "Andor-TransposeXY": "0",
  "AOTF-Maximum intensity (dB)": "1900",
  "COM4-AnswerTimeout": "500.0000",
  "COM8-StopBits": "1",
  "Andor-CCDTemperature Help": "Wait for temperature to stabilize before acquisition.",
  "YPositionUm": 5535.400000000001,
  "Light Path-State": "0",
  "Andor-TimeOut": "10000",
  "Andor-Trigger": "Software",
  "Dichroic 1-Name": "Dichroic 1",
  "FocusDrive-Name": "FocusDrive",
  "COM8-Description": "Serial port driver (boost:asio)",
  "XYStage-JoyStick Reverse": "Off",
  "COM3-BaudRate": "57600",
  "DiaShutter-Name": "DiaShutter",
  "XYStage-OnlySendSerialCommandOnChange": "Yes",
  "Olympus IX83-Description": "Olympus IX83,BX83 Microscopes",
  "Andor-OptAcquireMode Description": "",
  "XYStage-FinishError-PCROS(nm)": "24.0000"
},
"FrameKey-0-0-28": {
  "CSUX-DriveSpeed-State": "3780",
  "Core-Initialize": "1",
  "TransmittedIllumination 1-Description": "DIA High Intensity White LED 1",
  "Andor-FanMode": "Full",
  "Andor-SpuriousNoiseFilterDescription": "Spurious Noise Filter is Off",
  "Dichroic 1-Description": "Mirror unit deck 1",
  "XYStage-BuildName": "TIGER_COMM",
  "Andor-BaselineClamp": "Enabled",
  "AOTF-Description": "AA AOTF Shutter Controller driver adapter",
  "AOTF-State": "1",
  "Andor-CountConvert": "Counts",
  "XYStage-Speed-S": "5.7459",
  "ROI": "0-0-512-512",
  "Andor-SpuriousNoiseFilterThreshold": "0.0000",
  "COM5-AnswerTimeout": "500.0000",
  "COM5-StopBits": "1",
  "Andor-Region of Interest": "Full Image",
  "XYStage-Error-E(nm)": "400.0000",
  "XYStage-StepSizeX_um": "0.0100",
  "CSUX-Hub-Name": "CSUX-Hub",
  "Andor-Advanced | Snap Image Timing Mode": "Delay for Exposure",
  "SlicePosition": 5942.6,
  "Andor-CoolerMode": "Fan off at shutdown",
  "Exposure-ms": 200,
  "Olympus IX83-Name": "Olympus IX83",
  "XYStage-Acceleration-AC(ms)": "100",
  "CSUX-DriveSpeed-AutoAdjust": "0.0000",
  "Wheel-A-Busy": "0",
  "Andor-Pre-Amp-Gain": "5x",
  "XYStage-Name": "XYStage",
  "Andor-Shutter Closing Time": "20",
  "CSUX-Hub-Port": "COM4",
  "EpiShutter 2-Description": "Epi shutter, deck 2",
  "Andor-EMSwitch": "On",
  "AxisPositions": null,
  "COM5-BaudRate": "9600",
  "Andor-1. Camera Information : | Type | Model | Serial No. |": "| iXon | DU897_BV | 8562 |",
  "XYStage-Port": "COM8",
  "COM5-Verbose": "1",
  "Wheel-A-1-Label": "Filter-0",
  "XYStage-SerialCommand": "",
  "CSUX-Hub-Description": "Yokogawa CSUX hub",
  "COM8-DelayBetweenCharsMs": "0.0000",
  "Condenser turret-Label": "5-IX2-DIC100",
  "AutofocusDrive-Name": "AutofocusDrive",
  "Wheel-A-Label": "Filter-3",
  "COM3-AnswerTimeout": "500.0000",
  "Andor-KeepCleanTime": "3.5676",
  "Dichroic 2-State": "2",
  "COM8-AnswerTimeout": "500.0000",
  "Andor-Camera": "| iXon | DU897_BV | 8562 |",
  "COM3-Handshaking": "Off",
  "Andor-Gain": "330",
  "Wheel-A-1-Name": "Wheel-A",
  "UUID": "0166a600-b1a7-4a85-af4d-b224f47a5c55",
  "Wheel-A-1-Port": "COM5",
  "TransmittedIllumination 1-Name": "TransmittedIllumination 1",
  "Core-Camera": "Andor",
  "Core-SLM": "",
  "EpiShutter 1-Name": "EpiShutter 1",
  "Wheel-A-Name": "Wheel-A",
  "Andor-CountConvertWavelength": "0.0000",
  "FocusDrive-MaxSpeed": "3000",
  "Andor-Shutter TTL Value": "High to Open",
  "Wheel-A-Port": "COM5",
  "Core-ChannelGroup": "Illumination",
  "PositionIndex": 0,
  "WaitInterval": null,
  "Light Path-Label": "1-LeftPort",
  "AOTF-Power (% of max)": "19.5000",
  "PixelSizeUm": 0,
  "CSUX-DriveSpeed-Run": "On",
  "EpiShutter 1-Description": "Epi shutter, deck 1",
  "XYStage-CompileDate": "Jan 14 2014:14:28:31",
  "Andor-Shutter Opening Time": "20",
  "Summary": {
    "Slices": 65,
    "InitialPositionList": null,
    "Interval_ms": 0,
    "UUID": "1b7a3f1a-530d-4b5c-a5a6-a30bb41f7382",
    "UserName": "dell",
    "Depth": 2,
    "PixelType": "GRAY16",
    "Time": "2021-05-10 13:25:33 +0800",
    "Date": "2021-05-10",
    "z-step_um": 0.5,
    "MetadataVersion": 10,
    "PositionIndex": 0,
    "SlicesFirst": true,
    "ChContrastMin": [0],
    "Width": 512,
    "PixelAspect": 1,
    "MicroManagerVersion": "1.4.19",
    "ROI": [
      0,
      0,
      512,
      512
    ],
    "ChNames": ["Confocal-488-Acq"],
    "IJType": 1,
    "GridRow": 0,
    "Comment": "",
    "Height": 512,
    "GridColumn": 0,
    "Prefix": "20210510 osm-3 G444E-gfp F1-8_1",
    "PixelSize_um": 0,
    "Frames": 1,
    "BitDepth": 14,
    "KeepShutterOpenChannels": true,
    "Source": "Micro-Manager",
    "Channels": 1,
    "ComputerName": "T3600-IX83",
    "CustomIntervals_ms": [],
    "KeepShutterOpenSlices": true,
    "ChColors": [-13369549],
    "TimeFirst": false,
    "ChContrastMax": [65536],
    "Positions": 1,
    "Directory": "Y:\\XC\\20210510 osm-3 G444E-gfp"
  },
  "Source": "Andor",
  "XYStage-OverShoot(um)": "0.0000",
  "XYStage-Wait_Cycles": "0",
  "COM4-StopBits": "1",
  "FocusDrive-AccelerationTime": "60",
  "Andor-Binning": "1",
  "Andor-FrameTransfer Help": "Should only turn on FrameTransfer if using Burst or Live mode.",
  "COM4-DataBits": "8",
  "COM3-DataBits": "8",
  "XYStage-MotorOnOff": "On",
  "Andor-SpuriousNoiseFilter": "None",
  "Condenser turret-Name": "Condenser turret",
  "Andor-Shutter": "Open",
  "Andor-OptAcquireMode": "",
  "Dichroic 1-Label": "5-MDICT",
  "COM5-DataBits": "8",
  "Binning": "1",
  "Andor-ReadoutTime": "32.0324",
  "Dichroic 2-Name": "Dichroic 2",
  "Andor-Description": "Andor camera adapter",
  "Wheel-A-Speed": "3",
  "COM4-DelayBetweenCharsMs": "0.0000",
  "COM5-Parity": "None",
  "Andor-Advanced | Snap Image Additional Delay (ms)": "0",
  "Light Path-Description": "Switches light between camera and eyepiece.",
  "Andor-Exposure": "200.00",
  "COM5-Description": "Serial port driver (boost:asio)",
  "Polarizer-Name": "Polarizer",
  "Andor-TransposeCorrection": "0",
  "DiaShutter-State": "0",
  "COM4-Description": "Serial port driver (boost:asio)",
  "COM3-Description": "Serial port driver (boost:asio)",
  "COM8-Verbose": "1",
  "COM3-Parity": "None",
  "CSUX-DriveSpeed-Description": "CSUX Drive Speed",
  "Andor-VerticalSpeed": "3.30",
  "XYStage-TransposeMirrorY": "0",
  "Polarizer-Description": "Polarizer in/out device",
  "XPositionUm": -12373.9,
  "XYStage-TransposeMirrorX": "0",
  "AOTF-Channel": "2",
  "Wheel-A-1-ClosedPosition": "",
  "FileName": "img_000000000_Confocal-488-Acq_028.tif",
  "Andor-CCDTemperature": "-68",
  "Core-Galvo": "",
  "Position": "Default",
  "COM8-BaudRate": "115200",
  "Andor-VerticalClockVoltage": "Normal",
  "Condenser turret-State": "4",
  "COM8-Handshaking": "Off",
  "Wheel-A-1-Speed": "3",
  "EpiShutter 2-State": "0",
  "CameraChannelIndex": 0,
  "SliceIndex": 28,
  "ZPositionUm": 5942.6,
  "Polarizer-Label": "1-Out",
  "DiaShutter-Description": "Dia shutter",
  "Core-Focus": "FocusDrive",
  "Andor-ReadoutMode": "10.000 MHz",
  "Channel": "Confocal-488-Acq",
  "TransmittedIllumination 1-Brightness": "130",
  "AutofocusDrive-Description": "Olympus IX83 ZDC offset drive",
  "XYStage-SerialResponse": "",
  "CSUX-Shutter-Name": "CSUX-Shutter",
  "COM5-Name": "COM5",
  "FrameIndex": 0,
  "Dichroic 1-State": "4",
  "XYStage-Version": "v1.91",
  "Polarizer-State": "0",
  "AOTF-Name": "AAAOTF",
  "XYStage-Backlash-B": "0.0400",
  "COM8-Name": "COM8",
  "Andor-ActualInterval-ms": "235.60",
  "Andor-PixelType": "16bit",
  "Camera": "",
  "Wheel-A-1-Delay_ms": "0.0000",
  "FocusDrive-InitialSpeed": "700",
  "COM4-Parity": "None",
  "Core-ImageProcessor": "",
  "Wheel-A-ClosedPosition": "",
  "CSUX-Shutter-Description": "CSUX Shutter",
  "Andor-Output_Amplifier": "Electron Multiplying",
  "XYStage-StepSizeY_um": "0.0100",
  "Dichroic 2-Description": "Mirror unit deck 2",
  "Core-AutoShutter": "1",
  "AOTF-Port": "COM3",
  "NextFrame": 0,
  "Core-XYStage": "XYStage",
  "Wheel-A-1-State": "0",
  "COM8-Parity": "None",
  "Wheel-A-1-Description": "Sutter Lambda filter wheel adapter",
  "Time": "2021-05-10 13:25:44 +0800",
  "COM4-Name": "COM4",
  "EpiShutter 1-State": "0",
  "Andor-Isolated Crop Mode": "Off",
  "COM4-BaudRate": "115200",
  "Andor-CCDTemperatureSetPoint": "-70",
  "Core-AutoFocus": "Autofocus",
  "Autofocus-Name": "Autofocus",
  "CSUX-Shutter-State": "Open",
  "Olympus IX83-FrontPanel": "1",
  "BitDepth": 14,
  "Slice": 28,
  "XYStage-JoyStick Slow Speed": "5",
  "COM4-Verbose": "1",
  "FocusDrive-Description": "Olympus IX83 Z drive",
  "Olympus IX83-TouchPanel": "1",
  "ChannelIndex": 0,
  "EpiShutter 2-Name": "EpiShutter 2",
  "Core-Shutter": "AOTF",
  "Wheel-A-State": "3",
  "Core-TimeoutMs": "5000",
  "XYStage-JoyStick Fast Speed": "60",
  "XYStage-Maximum Speed (Do Not Change)": "7.5000",
  "ElapsedTime-ms": 11599,
  "Wheel-A-Description": "Sutter Lambda filter wheel adapter",
  "Frame": 0,
  "Width": 512,
  "Dichroic 2-Label": "3-NONE",
  "Condenser turret-Description": "Rotating condenser turret",
  "COM5-Handshaking": "Off",
  "COM3-StopBits": "1",
  "PositionName": null,
  "Height": 512,
  "Andor-TransposeMirrorX": "0",
  "Light Path-Name": "Light Path",
  "COM3-Verbose": "1",
  "Andor-TransposeMirrorY": "0",
  "Wheel-A-Delay_ms": "0.0000",
  "COM8-DataBits": "8",
  "Autofocus-UpperLimit": "10500",
  "COM3-Name": "COM3",
  "Autofocus-Description": "Olympus IX83 ZDC",
  "Wheel-A-1-Busy": "0",
  "Autofocus-LowerLimit": "0",
  "COM5-DelayBetweenCharsMs": "0.0000",
  "CSUX-DriveSpeed-Name": "CSUX-DriveSpeed",
  "XYStage-Description": "ASI XY stage driver adapter",
  "COM4-Handshaking": "Off",
  "Andor-FrameTransfer": "Off",
  "COM3-DelayBetweenCharsMs": "0.0000",
  "PixelType": "GRAY16",
  "Andor-TransposeXY": "0",
  "AOTF-Maximum intensity (dB)": "1900",
  "COM4-AnswerTimeout": "500.0000",
  "COM8-StopBits": "1",
  "Andor-CCDTemperature Help": "Wait for temperature to stabilize before acquisition.",
  "YPositionUm": 5535.400000000001,
  "Light Path-State": "0",
  "Andor-TimeOut": "10000",
  "Andor-Trigger": "Software",
  "Dichroic 1-Name": "Dichroic 1",
  "FocusDrive-Name": "FocusDrive",
  "COM8-Description": "Serial port driver (boost:asio)",
  "XYStage-JoyStick Reverse": "Off",
  "COM3-BaudRate": "57600",
  "DiaShutter-Name": "DiaShutter",
  "XYStage-OnlySendSerialCommandOnChange": "Yes",
  "Olympus IX83-Description": "Olympus IX83,BX83 Microscopes",
  "Andor-OptAcquireMode Description": "",
  "XYStage-FinishError-PCROS(nm)": "24.0000"
},
"FrameKey-0-0-29": {
  "CSUX-DriveSpeed-State": "3780",
  "Core-Initialize": "1",
  "TransmittedIllumination 1-Description": "DIA High Intensity White LED 1",
  "Andor-FanMode": "Full",
  "Andor-SpuriousNoiseFilterDescription": "Spurious Noise Filter is Off",
  "Dichroic 1-Description": "Mirror unit deck 1",
  "XYStage-BuildName": "TIGER_COMM",
  "Andor-BaselineClamp": "Enabled",
  "AOTF-Description": "AA AOTF Shutter Controller driver adapter",
  "AOTF-State": "1",
  "Andor-CountConvert": "Counts",
  "XYStage-Speed-S": "5.7459",
  "ROI": "0-0-512-512",
  "Andor-SpuriousNoiseFilterThreshold": "0.0000",
  "COM5-AnswerTimeout": "500.0000",
  "COM5-StopBits": "1",
  "Andor-Region of Interest": "Full Image",
  "XYStage-Error-E(nm)": "400.0000",
  "XYStage-StepSizeX_um": "0.0100",
  "CSUX-Hub-Name": "CSUX-Hub",
  "Andor-Advanced | Snap Image Timing Mode": "Delay for Exposure",
  "SlicePosition": 5943.1,
  "Andor-CoolerMode": "Fan off at shutdown",
  "Exposure-ms": 200,
  "Olympus IX83-Name": "Olympus IX83",
  "XYStage-Acceleration-AC(ms)": "100",
  "CSUX-DriveSpeed-AutoAdjust": "0.0000",
  "Wheel-A-Busy": "0",
  "Andor-Pre-Amp-Gain": "5x",
  "XYStage-Name": "XYStage",
  "Andor-Shutter Closing Time": "20",
  "CSUX-Hub-Port": "COM4",
  "EpiShutter 2-Description": "Epi shutter, deck 2",
  "Andor-EMSwitch": "On",
  "AxisPositions": null,
  "COM5-BaudRate": "9600",
  "Andor-1. Camera Information : | Type | Model | Serial No. |": "| iXon | DU897_BV | 8562 |",
  "XYStage-Port": "COM8",
  "COM5-Verbose": "1",
  "Wheel-A-1-Label": "Filter-0",
  "XYStage-SerialCommand": "",
  "CSUX-Hub-Description": "Yokogawa CSUX hub",
  "COM8-DelayBetweenCharsMs": "0.0000",
  "Condenser turret-Label": "5-IX2-DIC100",
  "AutofocusDrive-Name": "AutofocusDrive",
  "Wheel-A-Label": "Filter-3",
  "COM3-AnswerTimeout": "500.0000",
  "Andor-KeepCleanTime": "3.5676",
  "Dichroic 2-State": "2",
  "COM8-AnswerTimeout": "500.0000",
  "Andor-Camera": "| iXon | DU897_BV | 8562 |",
  "COM3-Handshaking": "Off",
  "Andor-Gain": "330",
  "Wheel-A-1-Name": "Wheel-A",
  "UUID": "b87d0545-936c-46c1-ba0b-f842b73b1776",
  "Wheel-A-1-Port": "COM5",
  "TransmittedIllumination 1-Name": "TransmittedIllumination 1",
  "Core-Camera": "Andor",
  "Core-SLM": "",
  "EpiShutter 1-Name": "EpiShutter 1",
  "Wheel-A-Name": "Wheel-A",
  "Andor-CountConvertWavelength": "0.0000",
  "FocusDrive-MaxSpeed": "3000",
  "Andor-Shutter TTL Value": "High to Open",
  "Wheel-A-Port": "COM5",
  "Core-ChannelGroup": "Illumination",
  "PositionIndex": 0,
  "WaitInterval": null,
  "Light Path-Label": "1-LeftPort",
  "AOTF-Power (% of max)": "19.5000",
  "PixelSizeUm": 0,
  "CSUX-DriveSpeed-Run": "On",
  "EpiShutter 1-Description": "Epi shutter, deck 1",
  "XYStage-CompileDate": "Jan 14 2014:14:28:31",
  "Andor-Shutter Opening Time": "20",
  "Summary": {
    "Slices": 65,
    "InitialPositionList": null,
    "Interval_ms": 0,
    "UUID": "1b7a3f1a-530d-4b5c-a5a6-a30bb41f7382",
    "UserName": "dell",
    "Depth": 2,
    "PixelType": "GRAY16",
    "Time": "2021-05-10 13:25:33 +0800",
    "Date": "2021-05-10",
    "z-step_um": 0.5,
    "MetadataVersion": 10,
    "PositionIndex": 0,
    "SlicesFirst": true,
    "ChContrastMin": [0],
    "Width": 512,
    "PixelAspect": 1,
    "MicroManagerVersion": "1.4.19",
    "ROI": [
      0,
      0,
      512,
      512
    ],
    "ChNames": ["Confocal-488-Acq"],
    "IJType": 1,
    "GridRow": 0,
    "Comment": "",
    "Height": 512,
    "GridColumn": 0,
    "Prefix": "20210510 osm-3 G444E-gfp F1-8_1",
    "PixelSize_um": 0,
    "Frames": 1,
    "BitDepth": 14,
    "KeepShutterOpenChannels": true,
    "Source": "Micro-Manager",
    "Channels": 1,
    "ComputerName": "T3600-IX83",
    "CustomIntervals_ms": [],
    "KeepShutterOpenSlices": true,
    "ChColors": [-13369549],
    "TimeFirst": false,
    "ChContrastMax": [65536],
    "Positions": 1,
    "Directory": "Y:\\XC\\20210510 osm-3 G444E-gfp"
  },
  "Source": "Andor",
  "XYStage-OverShoot(um)": "0.0000",
  "XYStage-Wait_Cycles": "0",
  "COM4-StopBits": "1",
  "FocusDrive-AccelerationTime": "60",
  "Andor-Binning": "1",
  "Andor-FrameTransfer Help": "Should only turn on FrameTransfer if using Burst or Live mode.",
  "COM4-DataBits": "8",
  "COM3-DataBits": "8",
  "XYStage-MotorOnOff": "On",
  "Andor-SpuriousNoiseFilter": "None",
  "Condenser turret-Name": "Condenser turret",
  "Andor-Shutter": "Open",
  "Andor-OptAcquireMode": "",
  "Dichroic 1-Label": "5-MDICT",
  "COM5-DataBits": "8",
  "Binning": "1",
  "Andor-ReadoutTime": "32.0324",
  "Dichroic 2-Name": "Dichroic 2",
  "Andor-Description": "Andor camera adapter",
  "Wheel-A-Speed": "3",
  "COM4-DelayBetweenCharsMs": "0.0000",
  "COM5-Parity": "None",
  "Andor-Advanced | Snap Image Additional Delay (ms)": "0",
  "Light Path-Description": "Switches light between camera and eyepiece.",
  "Andor-Exposure": "200.00",
  "COM5-Description": "Serial port driver (boost:asio)",
  "Polarizer-Name": "Polarizer",
  "Andor-TransposeCorrection": "0",
  "DiaShutter-State": "0",
  "COM4-Description": "Serial port driver (boost:asio)",
  "COM3-Description": "Serial port driver (boost:asio)",
  "COM8-Verbose": "1",
  "COM3-Parity": "None",
  "CSUX-DriveSpeed-Description": "CSUX Drive Speed",
  "Andor-VerticalSpeed": "3.30",
  "XYStage-TransposeMirrorY": "0",
  "Polarizer-Description": "Polarizer in/out device",
  "XPositionUm": -12373.9,
  "XYStage-TransposeMirrorX": "0",
  "AOTF-Channel": "2",
  "Wheel-A-1-ClosedPosition": "",
  "FileName": "img_000000000_Confocal-488-Acq_029.tif",
  "Andor-CCDTemperature": "-68",
  "Core-Galvo": "",
  "Position": "Default",
  "COM8-BaudRate": "115200",
  "Andor-VerticalClockVoltage": "Normal",
  "Condenser turret-State": "4",
  "COM8-Handshaking": "Off",
  "Wheel-A-1-Speed": "3",
  "EpiShutter 2-State": "0",
  "CameraChannelIndex": 0,
  "SliceIndex": 29,
  "ZPositionUm": 5943.1,
  "Polarizer-Label": "1-Out",
  "DiaShutter-Description": "Dia shutter",
  "Core-Focus": "FocusDrive",
  "Andor-ReadoutMode": "10.000 MHz",
  "Channel": "Confocal-488-Acq",
  "TransmittedIllumination 1-Brightness": "130",
  "AutofocusDrive-Description": "Olympus IX83 ZDC offset drive",
  "XYStage-SerialResponse": "",
  "CSUX-Shutter-Name": "CSUX-Shutter",
  "COM5-Name": "COM5",
  "FrameIndex": 0,
  "Dichroic 1-State": "4",
  "XYStage-Version": "v1.91",
  "Polarizer-State": "0",
  "AOTF-Name": "AAAOTF",
  "XYStage-Backlash-B": "0.0400",
  "COM8-Name": "COM8",
  "Andor-ActualInterval-ms": "235.60",
  "Andor-PixelType": "16bit",
  "Camera": "",
  "Wheel-A-1-Delay_ms": "0.0000",
  "FocusDrive-InitialSpeed": "700",
  "COM4-Parity": "None",
  "Core-ImageProcessor": "",
  "Wheel-A-ClosedPosition": "",
  "CSUX-Shutter-Description": "CSUX Shutter",
  "Andor-Output_Amplifier": "Electron Multiplying",
  "XYStage-StepSizeY_um": "0.0100",
  "Dichroic 2-Description": "Mirror unit deck 2",
  "Core-AutoShutter": "1",
  "AOTF-Port": "COM3",
  "NextFrame": 0,
  "Core-XYStage": "XYStage",
  "Wheel-A-1-State": "0",
  "COM8-Parity": "None",
  "Wheel-A-1-Description": "Sutter Lambda filter wheel adapter",
  "Time": "2021-05-10 13:25:44 +0800",
  "COM4-Name": "COM4",
  "EpiShutter 1-State": "0",
  "Andor-Isolated Crop Mode": "Off",
  "COM4-BaudRate": "115200",
  "Andor-CCDTemperatureSetPoint": "-70",
  "Core-AutoFocus": "Autofocus",
  "Autofocus-Name": "Autofocus",
  "CSUX-Shutter-State": "Open",
  "Olympus IX83-FrontPanel": "1",
  "BitDepth": 14,
  "Slice": 29,
  "XYStage-JoyStick Slow Speed": "5",
  "COM4-Verbose": "1",
  "FocusDrive-Description": "Olympus IX83 Z drive",
  "Olympus IX83-TouchPanel": "1",
  "ChannelIndex": 0,
  "EpiShutter 2-Name": "EpiShutter 2",
  "Core-Shutter": "AOTF",
  "Wheel-A-State": "3",
  "Core-TimeoutMs": "5000",
  "XYStage-JoyStick Fast Speed": "60",
  "XYStage-Maximum Speed (Do Not Change)": "7.5000",
  "ElapsedTime-ms": 11968,
  "Wheel-A-Description": "Sutter Lambda filter wheel adapter",
  "Frame": 0,
  "Width": 512,
  "Dichroic 2-Label": "3-NONE",
  "Condenser turret-Description": "Rotating condenser turret",
  "COM5-Handshaking": "Off",
  "COM3-StopBits": "1",
  "PositionName": null,
  "Height": 512,
  "Andor-TransposeMirrorX": "0",
  "Light Path-Name": "Light Path",
  "COM3-Verbose": "1",
  "Andor-TransposeMirrorY": "0",
  "Wheel-A-Delay_ms": "0.0000",
  "COM8-DataBits": "8",
  "Autofocus-UpperLimit": "10500",
  "COM3-Name": "COM3",
  "Autofocus-Description": "Olympus IX83 ZDC",
  "Wheel-A-1-Busy": "0",
  "Autofocus-LowerLimit": "0",
  "COM5-DelayBetweenCharsMs": "0.0000",
  "CSUX-DriveSpeed-Name": "CSUX-DriveSpeed",
  "XYStage-Description": "ASI XY stage driver adapter",
  "COM4-Handshaking": "Off",
  "Andor-FrameTransfer": "Off",
  "COM3-DelayBetweenCharsMs": "0.0000",
  "PixelType": "GRAY16",
  "Andor-TransposeXY": "0",
  "AOTF-Maximum intensity (dB)": "1900",
  "COM4-AnswerTimeout": "500.0000",
  "COM8-StopBits": "1",
  "Andor-CCDTemperature Help": "Wait for temperature to stabilize before acquisition.",
  "YPositionUm": 5535.400000000001,
  "Light Path-State": "0",
  "Andor-TimeOut": "10000",
  "Andor-Trigger": "Software",
  "Dichroic 1-Name": "Dichroic 1",
  "FocusDrive-Name": "FocusDrive",
  "COM8-Description": "Serial port driver (boost:asio)",
  "XYStage-JoyStick Reverse": "Off",
  "COM3-BaudRate": "57600",
  "DiaShutter-Name": "DiaShutter",
  "XYStage-OnlySendSerialCommandOnChange": "Yes",
  "Olympus IX83-Description": "Olympus IX83,BX83 Microscopes",
  "Andor-OptAcquireMode Description": "",
  "XYStage-FinishError-PCROS(nm)": "24.0000"
},
"FrameKey-0-0-30": {
  "CSUX-DriveSpeed-State": "3780",
  "Core-Initialize": "1",
  "TransmittedIllumination 1-Description": "DIA High Intensity White LED 1",
  "Andor-FanMode": "Full",
  "Andor-SpuriousNoiseFilterDescription": "Spurious Noise Filter is Off",
  "Dichroic 1-Description": "Mirror unit deck 1",
  "XYStage-BuildName": "TIGER_COMM",
  "Andor-BaselineClamp": "Enabled",
  "AOTF-Description": "AA AOTF Shutter Controller driver adapter",
  "AOTF-State": "1",
  "Andor-CountConvert": "Counts",
  "XYStage-Speed-S": "5.7459",
  "ROI": "0-0-512-512",
  "Andor-SpuriousNoiseFilterThreshold": "0.0000",
  "COM5-AnswerTimeout": "500.0000",
  "COM5-StopBits": "1",
  "Andor-Region of Interest": "Full Image",
  "XYStage-Error-E(nm)": "400.0000",
  "XYStage-StepSizeX_um": "0.0100",
  "CSUX-Hub-Name": "CSUX-Hub",
  "Andor-Advanced | Snap Image Timing Mode": "Delay for Exposure",
  "SlicePosition": 5943.6,
  "Andor-CoolerMode": "Fan off at shutdown",
  "Exposure-ms": 200,
  "Olympus IX83-Name": "Olympus IX83",
  "XYStage-Acceleration-AC(ms)": "100",
  "CSUX-DriveSpeed-AutoAdjust": "0.0000",
  "Wheel-A-Busy": "0",
  "Andor-Pre-Amp-Gain": "5x",
  "XYStage-Name": "XYStage",
  "Andor-Shutter Closing Time": "20",
  "CSUX-Hub-Port": "COM4",
  "EpiShutter 2-Description": "Epi shutter, deck 2",
  "Andor-EMSwitch": "On",
  "AxisPositions": null,
  "COM5-BaudRate": "9600",
  "Andor-1. Camera Information : | Type | Model | Serial No. |": "| iXon | DU897_BV | 8562 |",
  "XYStage-Port": "COM8",
  "COM5-Verbose": "1",
  "Wheel-A-1-Label": "Filter-0",
  "XYStage-SerialCommand": "",
  "CSUX-Hub-Description": "Yokogawa CSUX hub",
  "COM8-DelayBetweenCharsMs": "0.0000",
  "Condenser turret-Label": "5-IX2-DIC100",
  "AutofocusDrive-Name": "AutofocusDrive",
  "Wheel-A-Label": "Filter-3",
  "COM3-AnswerTimeout": "500.0000",
  "Andor-KeepCleanTime": "3.5676",
  "Dichroic 2-State": "2",
  "COM8-AnswerTimeout": "500.0000",
  "Andor-Camera": "| iXon | DU897_BV | 8562 |",
  "COM3-Handshaking": "Off",
  "Andor-Gain": "330",
  "Wheel-A-1-Name": "Wheel-A",
  "UUID": "54152c75-4bae-42bf-b1ad-85ebb5aa044a",
  "Wheel-A-1-Port": "COM5",
  "TransmittedIllumination 1-Name": "TransmittedIllumination 1",
  "Core-Camera": "Andor",
  "Core-SLM": "",
  "EpiShutter 1-Name": "EpiShutter 1",
  "Wheel-A-Name": "Wheel-A",
  "Andor-CountConvertWavelength": "0.0000",
  "FocusDrive-MaxSpeed": "3000",
  "Andor-Shutter TTL Value": "High to Open",
  "Wheel-A-Port": "COM5",
  "Core-ChannelGroup": "Illumination",
  "PositionIndex": 0,
  "WaitInterval": null,
  "Light Path-Label": "1-LeftPort",
  "AOTF-Power (% of max)": "19.5000",
  "PixelSizeUm": 0,
  "CSUX-DriveSpeed-Run": "On",
  "EpiShutter 1-Description": "Epi shutter, deck 1",
  "XYStage-CompileDate": "Jan 14 2014:14:28:31",
  "Andor-Shutter Opening Time": "20",
  "Summary": {
    "Slices": 65,
    "InitialPositionList": null,
    "Interval_ms": 0,
    "UUID": "1b7a3f1a-530d-4b5c-a5a6-a30bb41f7382",
    "UserName": "dell",
    "Depth": 2,
    "PixelType": "GRAY16",
    "Time": "2021-05-10 13:25:33 +0800",
    "Date": "2021-05-10",
    "z-step_um": 0.5,
    "MetadataVersion": 10,
    "PositionIndex": 0,
    "SlicesFirst": true,
    "ChContrastMin": [0],
    "Width": 512,
    "PixelAspect": 1,
    "MicroManagerVersion": "1.4.19",
    "ROI": [
      0,
      0,
      512,
      512
    ],
    "ChNames": ["Confocal-488-Acq"],
    "IJType": 1,
    "GridRow": 0,
    "Comment": "",
    "Height": 512,
    "GridColumn": 0,
    "Prefix": "20210510 osm-3 G444E-gfp F1-8_1",
    "PixelSize_um": 0,
    "Frames": 1,
    "BitDepth": 14,
    "KeepShutterOpenChannels": true,
    "Source": "Micro-Manager",
    "Channels": 1,
    "ComputerName": "T3600-IX83",
    "CustomIntervals_ms": [],
    "KeepShutterOpenSlices": true,
    "ChColors": [-13369549],
    "TimeFirst": false,
    "ChContrastMax": [65536],
    "Positions": 1,
    "Directory": "Y:\\XC\\20210510 osm-3 G444E-gfp"
  },
  "Source": "Andor",
  "XYStage-OverShoot(um)": "0.0000",
  "XYStage-Wait_Cycles": "0",
  "COM4-StopBits": "1",
  "FocusDrive-AccelerationTime": "60",
  "Andor-Binning": "1",
  "Andor-FrameTransfer Help": "Should only turn on FrameTransfer if using Burst or Live mode.",
  "COM4-DataBits": "8",
  "COM3-DataBits": "8",
  "XYStage-MotorOnOff": "On",
  "Andor-SpuriousNoiseFilter": "None",
  "Condenser turret-Name": "Condenser turret",
  "Andor-Shutter": "Open",
  "Andor-OptAcquireMode": "",
  "Dichroic 1-Label": "5-MDICT",
  "COM5-DataBits": "8",
  "Binning": "1",
  "Andor-ReadoutTime": "32.0324",
  "Dichroic 2-Name": "Dichroic 2",
  "Andor-Description": "Andor camera adapter",
  "Wheel-A-Speed": "3",
  "COM4-DelayBetweenCharsMs": "0.0000",
  "COM5-Parity": "None",
  "Andor-Advanced | Snap Image Additional Delay (ms)": "0",
  "Light Path-Description": "Switches light between camera and eyepiece.",
  "Andor-Exposure": "200.00",
  "COM5-Description": "Serial port driver (boost:asio)",
  "Polarizer-Name": "Polarizer",
  "Andor-TransposeCorrection": "0",
  "DiaShutter-State": "0",
  "COM4-Description": "Serial port driver (boost:asio)",
  "COM3-Description": "Serial port driver (boost:asio)",
  "COM8-Verbose": "1",
  "COM3-Parity": "None",
  "CSUX-DriveSpeed-Description": "CSUX Drive Speed",
  "Andor-VerticalSpeed": "3.30",
  "XYStage-TransposeMirrorY": "0",
  "Polarizer-Description": "Polarizer in/out device",
  "XPositionUm": -12373.9,
  "XYStage-TransposeMirrorX": "0",
  "AOTF-Channel": "2",
  "Wheel-A-1-ClosedPosition": "",
  "FileName": "img_000000000_Confocal-488-Acq_030.tif",
  "Andor-CCDTemperature": "-68",
  "Core-Galvo": "",
  "Position": "Default",
  "COM8-BaudRate": "115200",
  "Andor-VerticalClockVoltage": "Normal",
  "Condenser turret-State": "4",
  "COM8-Handshaking": "Off",
  "Wheel-A-1-Speed": "3",
  "EpiShutter 2-State": "0",
  "CameraChannelIndex": 0,
  "SliceIndex": 30,
  "ZPositionUm": 5943.6,
  "Polarizer-Label": "1-Out",
  "DiaShutter-Description": "Dia shutter",
  "Core-Focus": "FocusDrive",
  "Andor-ReadoutMode": "10.000 MHz",
  "Channel": "Confocal-488-Acq",
  "TransmittedIllumination 1-Brightness": "130",
  "AutofocusDrive-Description": "Olympus IX83 ZDC offset drive",
  "XYStage-SerialResponse": "",
  "CSUX-Shutter-Name": "CSUX-Shutter",
  "COM5-Name": "COM5",
  "FrameIndex": 0,
  "Dichroic 1-State": "4",
  "XYStage-Version": "v1.91",
  "Polarizer-State": "0",
  "AOTF-Name": "AAAOTF",
  "XYStage-Backlash-B": "0.0400",
  "COM8-Name": "COM8",
  "Andor-ActualInterval-ms": "235.60",
  "Andor-PixelType": "16bit",
  "Camera": "",
  "Wheel-A-1-Delay_ms": "0.0000",
  "FocusDrive-InitialSpeed": "700",
  "COM4-Parity": "None",
  "Core-ImageProcessor": "",
  "Wheel-A-ClosedPosition": "",
  "CSUX-Shutter-Description": "CSUX Shutter",
  "Andor-Output_Amplifier": "Electron Multiplying",
  "XYStage-StepSizeY_um": "0.0100",
  "Dichroic 2-Description": "Mirror unit deck 2",
  "Core-AutoShutter": "1",
  "AOTF-Port": "COM3",
  "NextFrame": 0,
  "Core-XYStage": "XYStage",
  "Wheel-A-1-State": "0",
  "COM8-Parity": "None",
  "Wheel-A-1-Description": "Sutter Lambda filter wheel adapter",
  "Time": "2021-05-10 13:25:44 +0800",
  "COM4-Name": "COM4",
  "EpiShutter 1-State": "0",
  "Andor-Isolated Crop Mode": "Off",
  "COM4-BaudRate": "115200",
  "Andor-CCDTemperatureSetPoint": "-70",
  "Core-AutoFocus": "Autofocus",
  "Autofocus-Name": "Autofocus",
  "CSUX-Shutter-State": "Open",
  "Olympus IX83-FrontPanel": "1",
  "BitDepth": 14,
  "Slice": 30,
  "XYStage-JoyStick Slow Speed": "5",
  "COM4-Verbose": "1",
  "FocusDrive-Description": "Olympus IX83 Z drive",
  "Olympus IX83-TouchPanel": "1",
  "ChannelIndex": 0,
  "EpiShutter 2-Name": "EpiShutter 2",
  "Core-Shutter": "AOTF",
  "Wheel-A-State": "3",
  "Core-TimeoutMs": "5000",
  "XYStage-JoyStick Fast Speed": "60",
  "XYStage-Maximum Speed (Do Not Change)": "7.5000",
  "ElapsedTime-ms": 12344,
  "Wheel-A-Description": "Sutter Lambda filter wheel adapter",
  "Frame": 0,
  "Width": 512,
  "Dichroic 2-Label": "3-NONE",
  "Condenser turret-Description": "Rotating condenser turret",
  "COM5-Handshaking": "Off",
  "COM3-StopBits": "1",
  "PositionName": null,
  "Height": 512,
  "Andor-TransposeMirrorX": "0",
  "Light Path-Name": "Light Path",
  "COM3-Verbose": "1",
  "Andor-TransposeMirrorY": "0",
  "Wheel-A-Delay_ms": "0.0000",
  "COM8-DataBits": "8",
  "Autofocus-UpperLimit": "10500",
  "COM3-Name": "COM3",
  "Autofocus-Description": "Olympus IX83 ZDC",
  "Wheel-A-1-Busy": "0",
  "Autofocus-LowerLimit": "0",
  "COM5-DelayBetweenCharsMs": "0.0000",
  "CSUX-DriveSpeed-Name": "CSUX-DriveSpeed",
  "XYStage-Description": "ASI XY stage driver adapter",
  "COM4-Handshaking": "Off",
  "Andor-FrameTransfer": "Off",
  "COM3-DelayBetweenCharsMs": "0.0000",
  "PixelType": "GRAY16",
  "Andor-TransposeXY": "0",
  "AOTF-Maximum intensity (dB)": "1900",
  "COM4-AnswerTimeout": "500.0000",
  "COM8-StopBits": "1",
  "Andor-CCDTemperature Help": "Wait for temperature to stabilize before acquisition.",
  "YPositionUm": 5535.400000000001,
  "Light Path-State": "0",
  "Andor-TimeOut": "10000",
  "Andor-Trigger": "Software",
  "Dichroic 1-Name": "Dichroic 1",
  "FocusDrive-Name": "FocusDrive",
  "COM8-Description": "Serial port driver (boost:asio)",
  "XYStage-JoyStick Reverse": "Off",
  "COM3-BaudRate": "57600",
  "DiaShutter-Name": "DiaShutter",
  "XYStage-OnlySendSerialCommandOnChange": "Yes",
  "Olympus IX83-Description": "Olympus IX83,BX83 Microscopes",
  "Andor-OptAcquireMode Description": "",
  "XYStage-FinishError-PCROS(nm)": "24.0000"
},
"FrameKey-0-0-31": {
  "CSUX-DriveSpeed-State": "3780",
  "Core-Initialize": "1",
  "TransmittedIllumination 1-Description": "DIA High Intensity White LED 1",
  "Andor-FanMode": "Full",
  "Andor-SpuriousNoiseFilterDescription": "Spurious Noise Filter is Off",
  "Dichroic 1-Description": "Mirror unit deck 1",
  "XYStage-BuildName": "TIGER_COMM",
  "Andor-BaselineClamp": "Enabled",
  "AOTF-Description": "AA AOTF Shutter Controller driver adapter",
  "AOTF-State": "1",
  "Andor-CountConvert": "Counts",
  "XYStage-Speed-S": "5.7459",
  "ROI": "0-0-512-512",
  "Andor-SpuriousNoiseFilterThreshold": "0.0000",
  "COM5-AnswerTimeout": "500.0000",
  "COM5-StopBits": "1",
  "Andor-Region of Interest": "Full Image",
  "XYStage-Error-E(nm)": "400.0000",
  "XYStage-StepSizeX_um": "0.0100",
  "CSUX-Hub-Name": "CSUX-Hub",
  "Andor-Advanced | Snap Image Timing Mode": "Delay for Exposure",
  "SlicePosition": 5944.1,
  "Andor-CoolerMode": "Fan off at shutdown",
  "Exposure-ms": 200,
  "Olympus IX83-Name": "Olympus IX83",
  "XYStage-Acceleration-AC(ms)": "100",
  "CSUX-DriveSpeed-AutoAdjust": "0.0000",
  "Wheel-A-Busy": "0",
  "Andor-Pre-Amp-Gain": "5x",
  "XYStage-Name": "XYStage",
  "Andor-Shutter Closing Time": "20",
  "CSUX-Hub-Port": "COM4",
  "EpiShutter 2-Description": "Epi shutter, deck 2",
  "Andor-EMSwitch": "On",
  "AxisPositions": null,
  "COM5-BaudRate": "9600",
  "Andor-1. Camera Information : | Type | Model | Serial No. |": "| iXon | DU897_BV | 8562 |",
  "XYStage-Port": "COM8",
  "COM5-Verbose": "1",
  "Wheel-A-1-Label": "Filter-0",
  "XYStage-SerialCommand": "",
  "CSUX-Hub-Description": "Yokogawa CSUX hub",
  "COM8-DelayBetweenCharsMs": "0.0000",
  "Condenser turret-Label": "5-IX2-DIC100",
  "AutofocusDrive-Name": "AutofocusDrive",
  "Wheel-A-Label": "Filter-3",
  "COM3-AnswerTimeout": "500.0000",
  "Andor-KeepCleanTime": "3.5676",
  "Dichroic 2-State": "2",
  "COM8-AnswerTimeout": "500.0000",
  "Andor-Camera": "| iXon | DU897_BV | 8562 |",
  "COM3-Handshaking": "Off",
  "Andor-Gain": "330",
  "Wheel-A-1-Name": "Wheel-A",
  "UUID": "b6e5d365-a96e-4233-adc9-1f40a36f0d33",
  "Wheel-A-1-Port": "COM5",
  "TransmittedIllumination 1-Name": "TransmittedIllumination 1",
  "Core-Camera": "Andor",
  "Core-SLM": "",
  "EpiShutter 1-Name": "EpiShutter 1",
  "Wheel-A-Name": "Wheel-A",
  "Andor-CountConvertWavelength": "0.0000",
  "FocusDrive-MaxSpeed": "3000",
  "Andor-Shutter TTL Value": "High to Open",
  "Wheel-A-Port": "COM5",
  "Core-ChannelGroup": "Illumination",
  "PositionIndex": 0,
  "WaitInterval": null,
  "Light Path-Label": "1-LeftPort",
  "AOTF-Power (% of max)": "19.5000",
  "PixelSizeUm": 0,
  "CSUX-DriveSpeed-Run": "On",
  "EpiShutter 1-Description": "Epi shutter, deck 1",
  "XYStage-CompileDate": "Jan 14 2014:14:28:31",
  "Andor-Shutter Opening Time": "20",
  "Summary": {
    "Slices": 65,
    "InitialPositionList": null,
    "Interval_ms": 0,
    "UUID": "1b7a3f1a-530d-4b5c-a5a6-a30bb41f7382",
    "UserName": "dell",
    "Depth": 2,
    "PixelType": "GRAY16",
    "Time": "2021-05-10 13:25:33 +0800",
    "Date": "2021-05-10",
    "z-step_um": 0.5,
    "MetadataVersion": 10,
    "PositionIndex": 0,
    "SlicesFirst": true,
    "ChContrastMin": [0],
    "Width": 512,
    "PixelAspect": 1,
    "MicroManagerVersion": "1.4.19",
    "ROI": [
      0,
      0,
      512,
      512
    ],
    "ChNames": ["Confocal-488-Acq"],
    "IJType": 1,
    "GridRow": 0,
    "Comment": "",
    "Height": 512,
    "GridColumn": 0,
    "Prefix": "20210510 osm-3 G444E-gfp F1-8_1",
    "PixelSize_um": 0,
    "Frames": 1,
    "BitDepth": 14,
    "KeepShutterOpenChannels": true,
    "Source": "Micro-Manager",
    "Channels": 1,
    "ComputerName": "T3600-IX83",
    "CustomIntervals_ms": [],
    "KeepShutterOpenSlices": true,
    "ChColors": [-13369549],
    "TimeFirst": false,
    "ChContrastMax": [65536],
    "Positions": 1,
    "Directory": "Y:\\XC\\20210510 osm-3 G444E-gfp"
  },
  "Source": "Andor",
  "XYStage-OverShoot(um)": "0.0000",
  "XYStage-Wait_Cycles": "0",
  "COM4-StopBits": "1",
  "FocusDrive-AccelerationTime": "60",
  "Andor-Binning": "1",
  "Andor-FrameTransfer Help": "Should only turn on FrameTransfer if using Burst or Live mode.",
  "COM4-DataBits": "8",
  "COM3-DataBits": "8",
  "XYStage-MotorOnOff": "On",
  "Andor-SpuriousNoiseFilter": "None",
  "Condenser turret-Name": "Condenser turret",
  "Andor-Shutter": "Open",
  "Andor-OptAcquireMode": "",
  "Dichroic 1-Label": "5-MDICT",
  "COM5-DataBits": "8",
  "Binning": "1",
  "Andor-ReadoutTime": "32.0324",
  "Dichroic 2-Name": "Dichroic 2",
  "Andor-Description": "Andor camera adapter",
  "Wheel-A-Speed": "3",
  "COM4-DelayBetweenCharsMs": "0.0000",
  "COM5-Parity": "None",
  "Andor-Advanced | Snap Image Additional Delay (ms)": "0",
  "Light Path-Description": "Switches light between camera and eyepiece.",
  "Andor-Exposure": "200.00",
  "COM5-Description": "Serial port driver (boost:asio)",
  "Polarizer-Name": "Polarizer",
  "Andor-TransposeCorrection": "0",
  "DiaShutter-State": "0",
  "COM4-Description": "Serial port driver (boost:asio)",
  "COM3-Description": "Serial port driver (boost:asio)",
  "COM8-Verbose": "1",
  "COM3-Parity": "None",
  "CSUX-DriveSpeed-Description": "CSUX Drive Speed",
  "Andor-VerticalSpeed": "3.30",
  "XYStage-TransposeMirrorY": "0",
  "Polarizer-Description": "Polarizer in/out device",
  "XPositionUm": -12373.9,
  "XYStage-TransposeMirrorX": "0",
  "AOTF-Channel": "2",
  "Wheel-A-1-ClosedPosition": "",
  "FileName": "img_000000000_Confocal-488-Acq_031.tif",
  "Andor-CCDTemperature": "-68",
  "Core-Galvo": "",
  "Position": "Default",
  "COM8-BaudRate": "115200",
  "Andor-VerticalClockVoltage": "Normal",
  "Condenser turret-State": "4",
  "COM8-Handshaking": "Off",
  "Wheel-A-1-Speed": "3",
  "EpiShutter 2-State": "0",
  "CameraChannelIndex": 0,
  "SliceIndex": 31,
  "ZPositionUm": 5944.1,
  "Polarizer-Label": "1-Out",
  "DiaShutter-Description": "Dia shutter",
  "Core-Focus": "FocusDrive",
  "Andor-ReadoutMode": "10.000 MHz",
  "Channel": "Confocal-488-Acq",
  "TransmittedIllumination 1-Brightness": "130",
  "AutofocusDrive-Description": "Olympus IX83 ZDC offset drive",
  "XYStage-SerialResponse": "",
  "CSUX-Shutter-Name": "CSUX-Shutter",
  "COM5-Name": "COM5",
  "FrameIndex": 0,
  "Dichroic 1-State": "4",
  "XYStage-Version": "v1.91",
  "Polarizer-State": "0",
  "AOTF-Name": "AAAOTF",
  "XYStage-Backlash-B": "0.0400",
  "COM8-Name": "COM8",
  "Andor-ActualInterval-ms": "235.60",
  "Andor-PixelType": "16bit",
  "Camera": "",
  "Wheel-A-1-Delay_ms": "0.0000",
  "FocusDrive-InitialSpeed": "700",
  "COM4-Parity": "None",
  "Core-ImageProcessor": "",
  "Wheel-A-ClosedPosition": "",
  "CSUX-Shutter-Description": "CSUX Shutter",
  "Andor-Output_Amplifier": "Electron Multiplying",
  "XYStage-StepSizeY_um": "0.0100",
  "Dichroic 2-Description": "Mirror unit deck 2",
  "Core-AutoShutter": "1",
  "AOTF-Port": "COM3",
  "NextFrame": 0,
  "Core-XYStage": "XYStage",
  "Wheel-A-1-State": "0",
  "COM8-Parity": "None",
  "Wheel-A-1-Description": "Sutter Lambda filter wheel adapter",
  "Time": "2021-05-10 13:25:45 +0800",
  "COM4-Name": "COM4",
  "EpiShutter 1-State": "0",
  "Andor-Isolated Crop Mode": "Off",
  "COM4-BaudRate": "115200",
  "Andor-CCDTemperatureSetPoint": "-70",
  "Core-AutoFocus": "Autofocus",
  "Autofocus-Name": "Autofocus",
  "CSUX-Shutter-State": "Open",
  "Olympus IX83-FrontPanel": "1",
  "BitDepth": 14,
  "Slice": 31,
  "XYStage-JoyStick Slow Speed": "5",
  "COM4-Verbose": "1",
  "FocusDrive-Description": "Olympus IX83 Z drive",
  "Olympus IX83-TouchPanel": "1",
  "ChannelIndex": 0,
  "EpiShutter 2-Name": "EpiShutter 2",
  "Core-Shutter": "AOTF",
  "Wheel-A-State": "3",
  "Core-TimeoutMs": "5000",
  "XYStage-JoyStick Fast Speed": "60",
  "XYStage-Maximum Speed (Do Not Change)": "7.5000",
  "ElapsedTime-ms": 12717,
  "Wheel-A-Description": "Sutter Lambda filter wheel adapter",
  "Frame": 0,
  "Width": 512,
  "Dichroic 2-Label": "3-NONE",
  "Condenser turret-Description": "Rotating condenser turret",
  "COM5-Handshaking": "Off",
  "COM3-StopBits": "1",
  "PositionName": null,
  "Height": 512,
  "Andor-TransposeMirrorX": "0",
  "Light Path-Name": "Light Path",
  "COM3-Verbose": "1",
  "Andor-TransposeMirrorY": "0",
  "Wheel-A-Delay_ms": "0.0000",
  "COM8-DataBits": "8",
  "Autofocus-UpperLimit": "10500",
  "COM3-Name": "COM3",
  "Autofocus-Description": "Olympus IX83 ZDC",
  "Wheel-A-1-Busy": "0",
  "Autofocus-LowerLimit": "0",
  "COM5-DelayBetweenCharsMs": "0.0000",
  "CSUX-DriveSpeed-Name": "CSUX-DriveSpeed",
  "XYStage-Description": "ASI XY stage driver adapter",
  "COM4-Handshaking": "Off",
  "Andor-FrameTransfer": "Off",
  "COM3-DelayBetweenCharsMs": "0.0000",
  "PixelType": "GRAY16",
  "Andor-TransposeXY": "0",
  "AOTF-Maximum intensity (dB)": "1900",
  "COM4-AnswerTimeout": "500.0000",
  "COM8-StopBits": "1",
  "Andor-CCDTemperature Help": "Wait for temperature to stabilize before acquisition.",
  "YPositionUm": 5535.400000000001,
  "Light Path-State": "0",
  "Andor-TimeOut": "10000",
  "Andor-Trigger": "Software",
  "Dichroic 1-Name": "Dichroic 1",
  "FocusDrive-Name": "FocusDrive",
  "COM8-Description": "Serial port driver (boost:asio)",
  "XYStage-JoyStick Reverse": "Off",
  "COM3-BaudRate": "57600",
  "DiaShutter-Name": "DiaShutter",
  "XYStage-OnlySendSerialCommandOnChange": "Yes",
  "Olympus IX83-Description": "Olympus IX83,BX83 Microscopes",
  "Andor-OptAcquireMode Description": "",
  "XYStage-FinishError-PCROS(nm)": "24.0000"
},
"FrameKey-0-0-32": {
  "CSUX-DriveSpeed-State": "3780",
  "Core-Initialize": "1",
  "TransmittedIllumination 1-Description": "DIA High Intensity White LED 1",
  "Andor-FanMode": "Full",
  "Andor-SpuriousNoiseFilterDescription": "Spurious Noise Filter is Off",
  "Dichroic 1-Description": "Mirror unit deck 1",
  "XYStage-BuildName": "TIGER_COMM",
  "Andor-BaselineClamp": "Enabled",
  "AOTF-Description": "AA AOTF Shutter Controller driver adapter",
  "AOTF-State": "1",
  "Andor-CountConvert": "Counts",
  "XYStage-Speed-S": "5.7459",
  "ROI": "0-0-512-512",
  "Andor-SpuriousNoiseFilterThreshold": "0.0000",
  "COM5-AnswerTimeout": "500.0000",
  "COM5-StopBits": "1",
  "Andor-Region of Interest": "Full Image",
  "XYStage-Error-E(nm)": "400.0000",
  "XYStage-StepSizeX_um": "0.0100",
  "CSUX-Hub-Name": "CSUX-Hub",
  "Andor-Advanced | Snap Image Timing Mode": "Delay for Exposure",
  "SlicePosition": 5944.6,
  "Andor-CoolerMode": "Fan off at shutdown",
  "Exposure-ms": 200,
  "Olympus IX83-Name": "Olympus IX83",
  "XYStage-Acceleration-AC(ms)": "100",
  "CSUX-DriveSpeed-AutoAdjust": "0.0000",
  "Wheel-A-Busy": "0",
  "Andor-Pre-Amp-Gain": "5x",
  "XYStage-Name": "XYStage",
  "Andor-Shutter Closing Time": "20",
  "CSUX-Hub-Port": "COM4",
  "EpiShutter 2-Description": "Epi shutter, deck 2",
  "Andor-EMSwitch": "On",
  "AxisPositions": null,
  "COM5-BaudRate": "9600",
  "Andor-1. Camera Information : | Type | Model | Serial No. |": "| iXon | DU897_BV | 8562 |",
  "XYStage-Port": "COM8",
  "COM5-Verbose": "1",
  "Wheel-A-1-Label": "Filter-0",
  "XYStage-SerialCommand": "",
  "CSUX-Hub-Description": "Yokogawa CSUX hub",
  "COM8-DelayBetweenCharsMs": "0.0000",
  "Condenser turret-Label": "5-IX2-DIC100",
  "AutofocusDrive-Name": "AutofocusDrive",
  "Wheel-A-Label": "Filter-3",
  "COM3-AnswerTimeout": "500.0000",
  "Andor-KeepCleanTime": "3.5676",
  "Dichroic 2-State": "2",
  "COM8-AnswerTimeout": "500.0000",
  "Andor-Camera": "| iXon | DU897_BV | 8562 |",
  "COM3-Handshaking": "Off",
  "Andor-Gain": "330",
  "Wheel-A-1-Name": "Wheel-A",
  "UUID": "43d23d85-18f5-4902-ad63-df37d2655247",
  "Wheel-A-1-Port": "COM5",
  "TransmittedIllumination 1-Name": "TransmittedIllumination 1",
  "Core-Camera": "Andor",
  "Core-SLM": "",
  "EpiShutter 1-Name": "EpiShutter 1",
  "Wheel-A-Name": "Wheel-A",
  "Andor-CountConvertWavelength": "0.0000",
  "FocusDrive-MaxSpeed": "3000",
  "Andor-Shutter TTL Value": "High to Open",
  "Wheel-A-Port": "COM5",
  "Core-ChannelGroup": "Illumination",
  "PositionIndex": 0,
  "WaitInterval": null,
  "Light Path-Label": "1-LeftPort",
  "AOTF-Power (% of max)": "19.5000",
  "PixelSizeUm": 0,
  "CSUX-DriveSpeed-Run": "On",
  "EpiShutter 1-Description": "Epi shutter, deck 1",
  "XYStage-CompileDate": "Jan 14 2014:14:28:31",
  "Andor-Shutter Opening Time": "20",
  "Summary": {
    "Slices": 65,
    "InitialPositionList": null,
    "Interval_ms": 0,
    "UUID": "1b7a3f1a-530d-4b5c-a5a6-a30bb41f7382",
    "UserName": "dell",
    "Depth": 2,
    "PixelType": "GRAY16",
    "Time": "2021-05-10 13:25:33 +0800",
    "Date": "2021-05-10",
    "z-step_um": 0.5,
    "MetadataVersion": 10,
    "PositionIndex": 0,
    "SlicesFirst": true,
    "ChContrastMin": [0],
    "Width": 512,
    "PixelAspect": 1,
    "MicroManagerVersion": "1.4.19",
    "ROI": [
      0,
      0,
      512,
      512
    ],
    "ChNames": ["Confocal-488-Acq"],
    "IJType": 1,
    "GridRow": 0,
    "Comment": "",
    "Height": 512,
    "GridColumn": 0,
    "Prefix": "20210510 osm-3 G444E-gfp F1-8_1",
    "PixelSize_um": 0,
    "Frames": 1,
    "BitDepth": 14,
    "KeepShutterOpenChannels": true,
    "Source": "Micro-Manager",
    "Channels": 1,
    "ComputerName": "T3600-IX83",
    "CustomIntervals_ms": [],
    "KeepShutterOpenSlices": true,
    "ChColors": [-13369549],
    "TimeFirst": false,
    "ChContrastMax": [65536],
    "Positions": 1,
    "Directory": "Y:\\XC\\20210510 osm-3 G444E-gfp"
  },
  "Source": "Andor",
  "XYStage-OverShoot(um)": "0.0000",
  "XYStage-Wait_Cycles": "0",
  "COM4-StopBits": "1",
  "FocusDrive-AccelerationTime": "60",
  "Andor-Binning": "1",
  "Andor-FrameTransfer Help": "Should only turn on FrameTransfer if using Burst or Live mode.",
  "COM4-DataBits": "8",
  "COM3-DataBits": "8",
  "XYStage-MotorOnOff": "On",
  "Andor-SpuriousNoiseFilter": "None",
  "Condenser turret-Name": "Condenser turret",
  "Andor-Shutter": "Open",
  "Andor-OptAcquireMode": "",
  "Dichroic 1-Label": "5-MDICT",
  "COM5-DataBits": "8",
  "Binning": "1",
  "Andor-ReadoutTime": "32.0324",
  "Dichroic 2-Name": "Dichroic 2",
  "Andor-Description": "Andor camera adapter",
  "Wheel-A-Speed": "3",
  "COM4-DelayBetweenCharsMs": "0.0000",
  "COM5-Parity": "None",
  "Andor-Advanced | Snap Image Additional Delay (ms)": "0",
  "Light Path-Description": "Switches light between camera and eyepiece.",
  "Andor-Exposure": "200.00",
  "COM5-Description": "Serial port driver (boost:asio)",
  "Polarizer-Name": "Polarizer",
  "Andor-TransposeCorrection": "0",
  "DiaShutter-State": "0",
  "COM4-Description": "Serial port driver (boost:asio)",
  "COM3-Description": "Serial port driver (boost:asio)",
  "COM8-Verbose": "1",
  "COM3-Parity": "None",
  "CSUX-DriveSpeed-Description": "CSUX Drive Speed",
  "Andor-VerticalSpeed": "3.30",
  "XYStage-TransposeMirrorY": "0",
  "Polarizer-Description": "Polarizer in/out device",
  "XPositionUm": -12373.9,
  "XYStage-TransposeMirrorX": "0",
  "AOTF-Channel": "2",
  "Wheel-A-1-ClosedPosition": "",
  "FileName": "img_000000000_Confocal-488-Acq_032.tif",
  "Andor-CCDTemperature": "-68",
  "Core-Galvo": "",
  "Position": "Default",
  "COM8-BaudRate": "115200",
  "Andor-VerticalClockVoltage": "Normal",
  "Condenser turret-State": "4",
  "COM8-Handshaking": "Off",
  "Wheel-A-1-Speed": "3",
  "EpiShutter 2-State": "0",
  "CameraChannelIndex": 0,
  "SliceIndex": 32,
  "ZPositionUm": 5944.6,
  "Polarizer-Label": "1-Out",
  "DiaShutter-Description": "Dia shutter",
  "Core-Focus": "FocusDrive",
  "Andor-ReadoutMode": "10.000 MHz",
  "Channel": "Confocal-488-Acq",
  "TransmittedIllumination 1-Brightness": "130",
  "AutofocusDrive-Description": "Olympus IX83 ZDC offset drive",
  "XYStage-SerialResponse": "",
  "CSUX-Shutter-Name": "CSUX-Shutter",
  "COM5-Name": "COM5",
  "FrameIndex": 0,
  "Dichroic 1-State": "4",
  "XYStage-Version": "v1.91",
  "Polarizer-State": "0",
  "AOTF-Name": "AAAOTF",
  "XYStage-Backlash-B": "0.0400",
  "COM8-Name": "COM8",
  "Andor-ActualInterval-ms": "235.60",
  "Andor-PixelType": "16bit",
  "Camera": "",
  "Wheel-A-1-Delay_ms": "0.0000",
  "FocusDrive-InitialSpeed": "700",
  "COM4-Parity": "None",
  "Core-ImageProcessor": "",
  "Wheel-A-ClosedPosition": "",
  "CSUX-Shutter-Description": "CSUX Shutter",
  "Andor-Output_Amplifier": "Electron Multiplying",
  "XYStage-StepSizeY_um": "0.0100",
  "Dichroic 2-Description": "Mirror unit deck 2",
  "Core-AutoShutter": "1",
  "AOTF-Port": "COM3",
  "NextFrame": 0,
  "Core-XYStage": "XYStage",
  "Wheel-A-1-State": "0",
  "COM8-Parity": "None",
  "Wheel-A-1-Description": "Sutter Lambda filter wheel adapter",
  "Time": "2021-05-10 13:25:45 +0800",
  "COM4-Name": "COM4",
  "EpiShutter 1-State": "0",
  "Andor-Isolated Crop Mode": "Off",
  "COM4-BaudRate": "115200",
  "Andor-CCDTemperatureSetPoint": "-70",
  "Core-AutoFocus": "Autofocus",
  "Autofocus-Name": "Autofocus",
  "CSUX-Shutter-State": "Open",
  "Olympus IX83-FrontPanel": "1",
  "BitDepth": 14,
  "Slice": 32,
  "XYStage-JoyStick Slow Speed": "5",
  "COM4-Verbose": "1",
  "FocusDrive-Description": "Olympus IX83 Z drive",
  "Olympus IX83-TouchPanel": "1",
  "ChannelIndex": 0,
  "EpiShutter 2-Name": "EpiShutter 2",
  "Core-Shutter": "AOTF",
  "Wheel-A-State": "3",
  "Core-TimeoutMs": "5000",
  "XYStage-JoyStick Fast Speed": "60",
  "XYStage-Maximum Speed (Do Not Change)": "7.5000",
  "ElapsedTime-ms": 13080,
  "Wheel-A-Description": "Sutter Lambda filter wheel adapter",
  "Frame": 0,
  "Width": 512,
  "Dichroic 2-Label": "3-NONE",
  "Condenser turret-Description": "Rotating condenser turret",
  "COM5-Handshaking": "Off",
  "COM3-StopBits": "1",
  "PositionName": null,
  "Height": 512,
  "Andor-TransposeMirrorX": "0",
  "Light Path-Name": "Light Path",
  "COM3-Verbose": "1",
  "Andor-TransposeMirrorY": "0",
  "Wheel-A-Delay_ms": "0.0000",
  "COM8-DataBits": "8",
  "Autofocus-UpperLimit": "10500",
  "COM3-Name": "COM3",
  "Autofocus-Description": "Olympus IX83 ZDC",
  "Wheel-A-1-Busy": "0",
  "Autofocus-LowerLimit": "0",
  "COM5-DelayBetweenCharsMs": "0.0000",
  "CSUX-DriveSpeed-Name": "CSUX-DriveSpeed",
  "XYStage-Description": "ASI XY stage driver adapter",
  "COM4-Handshaking": "Off",
  "Andor-FrameTransfer": "Off",
  "COM3-DelayBetweenCharsMs": "0.0000",
  "PixelType": "GRAY16",
  "Andor-TransposeXY": "0",
  "AOTF-Maximum intensity (dB)": "1900",
  "COM4-AnswerTimeout": "500.0000",
  "COM8-StopBits": "1",
  "Andor-CCDTemperature Help": "Wait for temperature to stabilize before acquisition.",
  "YPositionUm": 5535.400000000001,
  "Light Path-State": "0",
  "Andor-TimeOut": "10000",
  "Andor-Trigger": "Software",
  "Dichroic 1-Name": "Dichroic 1",
  "FocusDrive-Name": "FocusDrive",
  "COM8-Description": "Serial port driver (boost:asio)",
  "XYStage-JoyStick Reverse": "Off",
  "COM3-BaudRate": "57600",
  "DiaShutter-Name": "DiaShutter",
  "XYStage-OnlySendSerialCommandOnChange": "Yes",
  "Olympus IX83-Description": "Olympus IX83,BX83 Microscopes",
  "Andor-OptAcquireMode Description": "",
  "XYStage-FinishError-PCROS(nm)": "24.0000"
},
"FrameKey-0-0-33": {
  "CSUX-DriveSpeed-State": "3780",
  "Core-Initialize": "1",
  "TransmittedIllumination 1-Description": "DIA High Intensity White LED 1",
  "Andor-FanMode": "Full",
  "Andor-SpuriousNoiseFilterDescription": "Spurious Noise Filter is Off",
  "Dichroic 1-Description": "Mirror unit deck 1",
  "XYStage-BuildName": "TIGER_COMM",
  "Andor-BaselineClamp": "Enabled",
  "AOTF-Description": "AA AOTF Shutter Controller driver adapter",
  "AOTF-State": "1",
  "Andor-CountConvert": "Counts",
  "XYStage-Speed-S": "5.7459",
  "ROI": "0-0-512-512",
  "Andor-SpuriousNoiseFilterThreshold": "0.0000",
  "COM5-AnswerTimeout": "500.0000",
  "COM5-StopBits": "1",
  "Andor-Region of Interest": "Full Image",
  "XYStage-Error-E(nm)": "400.0000",
  "XYStage-StepSizeX_um": "0.0100",
  "CSUX-Hub-Name": "CSUX-Hub",
  "Andor-Advanced | Snap Image Timing Mode": "Delay for Exposure",
  "SlicePosition": 5945.1,
  "Andor-CoolerMode": "Fan off at shutdown",
  "Exposure-ms": 200,
  "Olympus IX83-Name": "Olympus IX83",
  "XYStage-Acceleration-AC(ms)": "100",
  "CSUX-DriveSpeed-AutoAdjust": "0.0000",
  "Wheel-A-Busy": "0",
  "Andor-Pre-Amp-Gain": "5x",
  "XYStage-Name": "XYStage",
  "Andor-Shutter Closing Time": "20",
  "CSUX-Hub-Port": "COM4",
  "EpiShutter 2-Description": "Epi shutter, deck 2",
  "Andor-EMSwitch": "On",
  "AxisPositions": null,
  "COM5-BaudRate": "9600",
  "Andor-1. Camera Information : | Type | Model | Serial No. |": "| iXon | DU897_BV | 8562 |",
  "XYStage-Port": "COM8",
  "COM5-Verbose": "1",
  "Wheel-A-1-Label": "Filter-0",
  "XYStage-SerialCommand": "",
  "CSUX-Hub-Description": "Yokogawa CSUX hub",
  "COM8-DelayBetweenCharsMs": "0.0000",
  "Condenser turret-Label": "5-IX2-DIC100",
  "AutofocusDrive-Name": "AutofocusDrive",
  "Wheel-A-Label": "Filter-3",
  "COM3-AnswerTimeout": "500.0000",
  "Andor-KeepCleanTime": "3.5676",
  "Dichroic 2-State": "2",
  "COM8-AnswerTimeout": "500.0000",
  "Andor-Camera": "| iXon | DU897_BV | 8562 |",
  "COM3-Handshaking": "Off",
  "Andor-Gain": "330",
  "Wheel-A-1-Name": "Wheel-A",
  "UUID": "c700c80c-680b-4fcb-aed5-00c377411a87",
  "Wheel-A-1-Port": "COM5",
  "TransmittedIllumination 1-Name": "TransmittedIllumination 1",
  "Core-Camera": "Andor",
  "Core-SLM": "",
  "EpiShutter 1-Name": "EpiShutter 1",
  "Wheel-A-Name": "Wheel-A",
  "Andor-CountConvertWavelength": "0.0000",
  "FocusDrive-MaxSpeed": "3000",
  "Andor-Shutter TTL Value": "High to Open",
  "Wheel-A-Port": "COM5",
  "Core-ChannelGroup": "Illumination",
  "PositionIndex": 0,
  "WaitInterval": null,
  "Light Path-Label": "1-LeftPort",
  "AOTF-Power (% of max)": "19.5000",
  "PixelSizeUm": 0,
  "CSUX-DriveSpeed-Run": "On",
  "EpiShutter 1-Description": "Epi shutter, deck 1",
  "XYStage-CompileDate": "Jan 14 2014:14:28:31",
  "Andor-Shutter Opening Time": "20",
  "Summary": {
    "Slices": 65,
    "InitialPositionList": null,
    "Interval_ms": 0,
    "UUID": "1b7a3f1a-530d-4b5c-a5a6-a30bb41f7382",
    "UserName": "dell",
    "Depth": 2,
    "PixelType": "GRAY16",
    "Time": "2021-05-10 13:25:33 +0800",
    "Date": "2021-05-10",
    "z-step_um": 0.5,
    "MetadataVersion": 10,
    "PositionIndex": 0,
    "SlicesFirst": true,
    "ChContrastMin": [0],
    "Width": 512,
    "PixelAspect": 1,
    "MicroManagerVersion": "1.4.19",
    "ROI": [
      0,
      0,
      512,
      512
    ],
    "ChNames": ["Confocal-488-Acq"],
    "IJType": 1,
    "GridRow": 0,
    "Comment": "",
    "Height": 512,
    "GridColumn": 0,
    "Prefix": "20210510 osm-3 G444E-gfp F1-8_1",
    "PixelSize_um": 0,
    "Frames": 1,
    "BitDepth": 14,
    "KeepShutterOpenChannels": true,
    "Source": "Micro-Manager",
    "Channels": 1,
    "ComputerName": "T3600-IX83",
    "CustomIntervals_ms": [],
    "KeepShutterOpenSlices": true,
    "ChColors": [-13369549],
    "TimeFirst": false,
    "ChContrastMax": [65536],
    "Positions": 1,
    "Directory": "Y:\\XC\\20210510 osm-3 G444E-gfp"
  },
  "Source": "Andor",
  "XYStage-OverShoot(um)": "0.0000",
  "XYStage-Wait_Cycles": "0",
  "COM4-StopBits": "1",
  "FocusDrive-AccelerationTime": "60",
  "Andor-Binning": "1",
  "Andor-FrameTransfer Help": "Should only turn on FrameTransfer if using Burst or Live mode.",
  "COM4-DataBits": "8",
  "COM3-DataBits": "8",
  "XYStage-MotorOnOff": "On",
  "Andor-SpuriousNoiseFilter": "None",
  "Condenser turret-Name": "Condenser turret",
  "Andor-Shutter": "Open",
  "Andor-OptAcquireMode": "",
  "Dichroic 1-Label": "5-MDICT",
  "COM5-DataBits": "8",
  "Binning": "1",
  "Andor-ReadoutTime": "32.0324",
  "Dichroic 2-Name": "Dichroic 2",
  "Andor-Description": "Andor camera adapter",
  "Wheel-A-Speed": "3",
  "COM4-DelayBetweenCharsMs": "0.0000",
  "COM5-Parity": "None",
  "Andor-Advanced | Snap Image Additional Delay (ms)": "0",
  "Light Path-Description": "Switches light between camera and eyepiece.",
  "Andor-Exposure": "200.00",
  "COM5-Description": "Serial port driver (boost:asio)",
  "Polarizer-Name": "Polarizer",
  "Andor-TransposeCorrection": "0",
  "DiaShutter-State": "0",
  "COM4-Description": "Serial port driver (boost:asio)",
  "COM3-Description": "Serial port driver (boost:asio)",
  "COM8-Verbose": "1",
  "COM3-Parity": "None",
  "CSUX-DriveSpeed-Description": "CSUX Drive Speed",
  "Andor-VerticalSpeed": "3.30",
  "XYStage-TransposeMirrorY": "0",
  "Polarizer-Description": "Polarizer in/out device",
  "XPositionUm": -12373.9,
  "XYStage-TransposeMirrorX": "0",
  "AOTF-Channel": "2",
  "Wheel-A-1-ClosedPosition": "",
  "FileName": "img_000000000_Confocal-488-Acq_033.tif",
  "Andor-CCDTemperature": "-68",
  "Core-Galvo": "",
  "Position": "Default",
  "COM8-BaudRate": "115200",
  "Andor-VerticalClockVoltage": "Normal",
  "Condenser turret-State": "4",
  "COM8-Handshaking": "Off",
  "Wheel-A-1-Speed": "3",
  "EpiShutter 2-State": "0",
  "CameraChannelIndex": 0,
  "SliceIndex": 33,
  "ZPositionUm": 5945.1,
  "Polarizer-Label": "1-Out",
  "DiaShutter-Description": "Dia shutter",
  "Core-Focus": "FocusDrive",
  "Andor-ReadoutMode": "10.000 MHz",
  "Channel": "Confocal-488-Acq",
  "TransmittedIllumination 1-Brightness": "130",
  "AutofocusDrive-Description": "Olympus IX83 ZDC offset drive",
  "XYStage-SerialResponse": "",
  "CSUX-Shutter-Name": "CSUX-Shutter",
  "COM5-Name": "COM5",
  "FrameIndex": 0,
  "Dichroic 1-State": "4",
  "XYStage-Version": "v1.91",
  "Polarizer-State": "0",
  "AOTF-Name": "AAAOTF",
  "XYStage-Backlash-B": "0.0400",
  "COM8-Name": "COM8",
  "Andor-ActualInterval-ms": "235.60",
  "Andor-PixelType": "16bit",
  "Camera": "",
  "Wheel-A-1-Delay_ms": "0.0000",
  "FocusDrive-InitialSpeed": "700",
  "COM4-Parity": "None",
  "Core-ImageProcessor": "",
  "Wheel-A-ClosedPosition": "",
  "CSUX-Shutter-Description": "CSUX Shutter",
  "Andor-Output_Amplifier": "Electron Multiplying",
  "XYStage-StepSizeY_um": "0.0100",
  "Dichroic 2-Description": "Mirror unit deck 2",
  "Core-AutoShutter": "1",
  "AOTF-Port": "COM3",
  "NextFrame": 0,
  "Core-XYStage": "XYStage",
  "Wheel-A-1-State": "0",
  "COM8-Parity": "None",
  "Wheel-A-1-Description": "Sutter Lambda filter wheel adapter",
  "Time": "2021-05-10 13:25:46 +0800",
  "COM4-Name": "COM4",
  "EpiShutter 1-State": "0",
  "Andor-Isolated Crop Mode": "Off",
  "COM4-BaudRate": "115200",
  "Andor-CCDTemperatureSetPoint": "-70",
  "Core-AutoFocus": "Autofocus",
  "Autofocus-Name": "Autofocus",
  "CSUX-Shutter-State": "Open",
  "Olympus IX83-FrontPanel": "1",
  "BitDepth": 14,
  "Slice": 33,
  "XYStage-JoyStick Slow Speed": "5",
  "COM4-Verbose": "1",
  "FocusDrive-Description": "Olympus IX83 Z drive",
  "Olympus IX83-TouchPanel": "1",
  "ChannelIndex": 0,
  "EpiShutter 2-Name": "EpiShutter 2",
  "Core-Shutter": "AOTF",
  "Wheel-A-State": "3",
  "Core-TimeoutMs": "5000",
  "XYStage-JoyStick Fast Speed": "60",
  "XYStage-Maximum Speed (Do Not Change)": "7.5000",
  "ElapsedTime-ms": 13445,
  "Wheel-A-Description": "Sutter Lambda filter wheel adapter",
  "Frame": 0,
  "Width": 512,
  "Dichroic 2-Label": "3-NONE",
  "Condenser turret-Description": "Rotating condenser turret",
  "COM5-Handshaking": "Off",
  "COM3-StopBits": "1",
  "PositionName": null,
  "Height": 512,
  "Andor-TransposeMirrorX": "0",
  "Light Path-Name": "Light Path",
  "COM3-Verbose": "1",
  "Andor-TransposeMirrorY": "0",
  "Wheel-A-Delay_ms": "0.0000",
  "COM8-DataBits": "8",
  "Autofocus-UpperLimit": "10500",
  "COM3-Name": "COM3",
  "Autofocus-Description": "Olympus IX83 ZDC",
  "Wheel-A-1-Busy": "0",
  "Autofocus-LowerLimit": "0",
  "COM5-DelayBetweenCharsMs": "0.0000",
  "CSUX-DriveSpeed-Name": "CSUX-DriveSpeed",
  "XYStage-Description": "ASI XY stage driver adapter",
  "COM4-Handshaking": "Off",
  "Andor-FrameTransfer": "Off",
  "COM3-DelayBetweenCharsMs": "0.0000",
  "PixelType": "GRAY16",
  "Andor-TransposeXY": "0",
  "AOTF-Maximum intensity (dB)": "1900",
  "COM4-AnswerTimeout": "500.0000",
  "COM8-StopBits": "1",
  "Andor-CCDTemperature Help": "Wait for temperature to stabilize before acquisition.",
  "YPositionUm": 5535.400000000001,
  "Light Path-State": "0",
  "Andor-TimeOut": "10000",
  "Andor-Trigger": "Software",
  "Dichroic 1-Name": "Dichroic 1",
  "FocusDrive-Name": "FocusDrive",
  "COM8-Description": "Serial port driver (boost:asio)",
  "XYStage-JoyStick Reverse": "Off",
  "COM3-BaudRate": "57600",
  "DiaShutter-Name": "DiaShutter",
  "XYStage-OnlySendSerialCommandOnChange": "Yes",
  "Olympus IX83-Description": "Olympus IX83,BX83 Microscopes",
  "Andor-OptAcquireMode Description": "",
  "XYStage-FinishError-PCROS(nm)": "24.0000"
},
"FrameKey-0-0-34": {
  "CSUX-DriveSpeed-State": "3780",
  "Core-Initialize": "1",
  "TransmittedIllumination 1-Description": "DIA High Intensity White LED 1",
  "Andor-FanMode": "Full",
  "Andor-SpuriousNoiseFilterDescription": "Spurious Noise Filter is Off",
  "Dichroic 1-Description": "Mirror unit deck 1",
  "XYStage-BuildName": "TIGER_COMM",
  "Andor-BaselineClamp": "Enabled",
  "AOTF-Description": "AA AOTF Shutter Controller driver adapter",
  "AOTF-State": "1",
  "Andor-CountConvert": "Counts",
  "XYStage-Speed-S": "5.7459",
  "ROI": "0-0-512-512",
  "Andor-SpuriousNoiseFilterThreshold": "0.0000",
  "COM5-AnswerTimeout": "500.0000",
  "COM5-StopBits": "1",
  "Andor-Region of Interest": "Full Image",
  "XYStage-Error-E(nm)": "400.0000",
  "XYStage-StepSizeX_um": "0.0100",
  "CSUX-Hub-Name": "CSUX-Hub",
  "Andor-Advanced | Snap Image Timing Mode": "Delay for Exposure",
  "SlicePosition": 5945.6,
  "Andor-CoolerMode": "Fan off at shutdown",
  "Exposure-ms": 200,
  "Olympus IX83-Name": "Olympus IX83",
  "XYStage-Acceleration-AC(ms)": "100",
  "CSUX-DriveSpeed-AutoAdjust": "0.0000",
  "Wheel-A-Busy": "0",
  "Andor-Pre-Amp-Gain": "5x",
  "XYStage-Name": "XYStage",
  "Andor-Shutter Closing Time": "20",
  "CSUX-Hub-Port": "COM4",
  "EpiShutter 2-Description": "Epi shutter, deck 2",
  "Andor-EMSwitch": "On",
  "AxisPositions": null,
  "COM5-BaudRate": "9600",
  "Andor-1. Camera Information : | Type | Model | Serial No. |": "| iXon | DU897_BV | 8562 |",
  "XYStage-Port": "COM8",
  "COM5-Verbose": "1",
  "Wheel-A-1-Label": "Filter-0",
  "XYStage-SerialCommand": "",
  "CSUX-Hub-Description": "Yokogawa CSUX hub",
  "COM8-DelayBetweenCharsMs": "0.0000",
  "Condenser turret-Label": "5-IX2-DIC100",
  "AutofocusDrive-Name": "AutofocusDrive",
  "Wheel-A-Label": "Filter-3",
  "COM3-AnswerTimeout": "500.0000",
  "Andor-KeepCleanTime": "3.5676",
  "Dichroic 2-State": "2",
  "COM8-AnswerTimeout": "500.0000",
  "Andor-Camera": "| iXon | DU897_BV | 8562 |",
  "COM3-Handshaking": "Off",
  "Andor-Gain": "330",
  "Wheel-A-1-Name": "Wheel-A",
  "UUID": "3731ee30-7417-408f-b3f7-20f39553b8e6",
  "Wheel-A-1-Port": "COM5",
  "TransmittedIllumination 1-Name": "TransmittedIllumination 1",
  "Core-Camera": "Andor",
  "Core-SLM": "",
  "EpiShutter 1-Name": "EpiShutter 1",
  "Wheel-A-Name": "Wheel-A",
  "Andor-CountConvertWavelength": "0.0000",
  "FocusDrive-MaxSpeed": "3000",
  "Andor-Shutter TTL Value": "High to Open",
  "Wheel-A-Port": "COM5",
  "Core-ChannelGroup": "Illumination",
  "PositionIndex": 0,
  "WaitInterval": null,
  "Light Path-Label": "1-LeftPort",
  "AOTF-Power (% of max)": "19.5000",
  "PixelSizeUm": 0,
  "CSUX-DriveSpeed-Run": "On",
  "EpiShutter 1-Description": "Epi shutter, deck 1",
  "XYStage-CompileDate": "Jan 14 2014:14:28:31",
  "Andor-Shutter Opening Time": "20",
  "Summary": {
    "Slices": 65,
    "InitialPositionList": null,
    "Interval_ms": 0,
    "UUID": "1b7a3f1a-530d-4b5c-a5a6-a30bb41f7382",
    "UserName": "dell",
    "Depth": 2,
    "PixelType": "GRAY16",
    "Time": "2021-05-10 13:25:33 +0800",
    "Date": "2021-05-10",
    "z-step_um": 0.5,
    "MetadataVersion": 10,
    "PositionIndex": 0,
    "SlicesFirst": true,
    "ChContrastMin": [0],
    "Width": 512,
    "PixelAspect": 1,
    "MicroManagerVersion": "1.4.19",
    "ROI": [
      0,
      0,
      512,
      512
    ],
    "ChNames": ["Confocal-488-Acq"],
    "IJType": 1,
    "GridRow": 0,
    "Comment": "",
    "Height": 512,
    "GridColumn": 0,
    "Prefix": "20210510 osm-3 G444E-gfp F1-8_1",
    "PixelSize_um": 0,
    "Frames": 1,
    "BitDepth": 14,
    "KeepShutterOpenChannels": true,
    "Source": "Micro-Manager",
    "Channels": 1,
    "ComputerName": "T3600-IX83",
    "CustomIntervals_ms": [],
    "KeepShutterOpenSlices": true,
    "ChColors": [-13369549],
    "TimeFirst": false,
    "ChContrastMax": [65536],
    "Positions": 1,
    "Directory": "Y:\\XC\\20210510 osm-3 G444E-gfp"
  },
  "Source": "Andor",
  "XYStage-OverShoot(um)": "0.0000",
  "XYStage-Wait_Cycles": "0",
  "COM4-StopBits": "1",
  "FocusDrive-AccelerationTime": "60",
  "Andor-Binning": "1",
  "Andor-FrameTransfer Help": "Should only turn on FrameTransfer if using Burst or Live mode.",
  "COM4-DataBits": "8",
  "COM3-DataBits": "8",
  "XYStage-MotorOnOff": "On",
  "Andor-SpuriousNoiseFilter": "None",
  "Condenser turret-Name": "Condenser turret",
  "Andor-Shutter": "Open",
  "Andor-OptAcquireMode": "",
  "Dichroic 1-Label": "5-MDICT",
  "COM5-DataBits": "8",
  "Binning": "1",
  "Andor-ReadoutTime": "32.0324",
  "Dichroic 2-Name": "Dichroic 2",
  "Andor-Description": "Andor camera adapter",
  "Wheel-A-Speed": "3",
  "COM4-DelayBetweenCharsMs": "0.0000",
  "COM5-Parity": "None",
  "Andor-Advanced | Snap Image Additional Delay (ms)": "0",
  "Light Path-Description": "Switches light between camera and eyepiece.",
  "Andor-Exposure": "200.00",
  "COM5-Description": "Serial port driver (boost:asio)",
  "Polarizer-Name": "Polarizer",
  "Andor-TransposeCorrection": "0",
  "DiaShutter-State": "0",
  "COM4-Description": "Serial port driver (boost:asio)",
  "COM3-Description": "Serial port driver (boost:asio)",
  "COM8-Verbose": "1",
  "COM3-Parity": "None",
  "CSUX-DriveSpeed-Description": "CSUX Drive Speed",
  "Andor-VerticalSpeed": "3.30",
  "XYStage-TransposeMirrorY": "0",
  "Polarizer-Description": "Polarizer in/out device",
  "XPositionUm": -12373.9,
  "XYStage-TransposeMirrorX": "0",
  "AOTF-Channel": "2",
  "Wheel-A-1-ClosedPosition": "",
  "FileName": "img_000000000_Confocal-488-Acq_034.tif",
  "Andor-CCDTemperature": "-68",
  "Core-Galvo": "",
  "Position": "Default",
  "COM8-BaudRate": "115200",
  "Andor-VerticalClockVoltage": "Normal",
  "Condenser turret-State": "4",
  "COM8-Handshaking": "Off",
  "Wheel-A-1-Speed": "3",
  "EpiShutter 2-State": "0",
  "CameraChannelIndex": 0,
  "SliceIndex": 34,
  "ZPositionUm": 5945.6,
  "Polarizer-Label": "1-Out",
  "DiaShutter-Description": "Dia shutter",
  "Core-Focus": "FocusDrive",
  "Andor-ReadoutMode": "10.000 MHz",
  "Channel": "Confocal-488-Acq",
  "TransmittedIllumination 1-Brightness": "130",
  "AutofocusDrive-Description": "Olympus IX83 ZDC offset drive",
  "XYStage-SerialResponse": "",
  "CSUX-Shutter-Name": "CSUX-Shutter",
  "COM5-Name": "COM5",
  "FrameIndex": 0,
  "Dichroic 1-State": "4",
  "XYStage-Version": "v1.91",
  "Polarizer-State": "0",
  "AOTF-Name": "AAAOTF",
  "XYStage-Backlash-B": "0.0400",
  "COM8-Name": "COM8",
  "Andor-ActualInterval-ms": "235.60",
  "Andor-PixelType": "16bit",
  "Camera": "",
  "Wheel-A-1-Delay_ms": "0.0000",
  "FocusDrive-InitialSpeed": "700",
  "COM4-Parity": "None",
  "Core-ImageProcessor": "",
  "Wheel-A-ClosedPosition": "",
  "CSUX-Shutter-Description": "CSUX Shutter",
  "Andor-Output_Amplifier": "Electron Multiplying",
  "XYStage-StepSizeY_um": "0.0100",
  "Dichroic 2-Description": "Mirror unit deck 2",
  "Core-AutoShutter": "1",
  "AOTF-Port": "COM3",
  "NextFrame": 0,
  "Core-XYStage": "XYStage",
  "Wheel-A-1-State": "0",
  "COM8-Parity": "None",
  "Wheel-A-1-Description": "Sutter Lambda filter wheel adapter",
  "Time": "2021-05-10 13:25:46 +0800",
  "COM4-Name": "COM4",
  "EpiShutter 1-State": "0",
  "Andor-Isolated Crop Mode": "Off",
  "COM4-BaudRate": "115200",
  "Andor-CCDTemperatureSetPoint": "-70",
  "Core-AutoFocus": "Autofocus",
  "Autofocus-Name": "Autofocus",
  "CSUX-Shutter-State": "Open",
  "Olympus IX83-FrontPanel": "1",
  "BitDepth": 14,
  "Slice": 34,
  "XYStage-JoyStick Slow Speed": "5",
  "COM4-Verbose": "1",
  "FocusDrive-Description": "Olympus IX83 Z drive",
  "Olympus IX83-TouchPanel": "1",
  "ChannelIndex": 0,
  "EpiShutter 2-Name": "EpiShutter 2",
  "Core-Shutter": "AOTF",
  "Wheel-A-State": "3",
  "Core-TimeoutMs": "5000",
  "XYStage-JoyStick Fast Speed": "60",
  "XYStage-Maximum Speed (Do Not Change)": "7.5000",
  "ElapsedTime-ms": 13818,
  "Wheel-A-Description": "Sutter Lambda filter wheel adapter",
  "Frame": 0,
  "Width": 512,
  "Dichroic 2-Label": "3-NONE",
  "Condenser turret-Description": "Rotating condenser turret",
  "COM5-Handshaking": "Off",
  "COM3-StopBits": "1",
  "PositionName": null,
  "Height": 512,
  "Andor-TransposeMirrorX": "0",
  "Light Path-Name": "Light Path",
  "COM3-Verbose": "1",
  "Andor-TransposeMirrorY": "0",
  "Wheel-A-Delay_ms": "0.0000",
  "COM8-DataBits": "8",
  "Autofocus-UpperLimit": "10500",
  "COM3-Name": "COM3",
  "Autofocus-Description": "Olympus IX83 ZDC",
  "Wheel-A-1-Busy": "0",
  "Autofocus-LowerLimit": "0",
  "COM5-DelayBetweenCharsMs": "0.0000",
  "CSUX-DriveSpeed-Name": "CSUX-DriveSpeed",
  "XYStage-Description": "ASI XY stage driver adapter",
  "COM4-Handshaking": "Off",
  "Andor-FrameTransfer": "Off",
  "COM3-DelayBetweenCharsMs": "0.0000",
  "PixelType": "GRAY16",
  "Andor-TransposeXY": "0",
  "AOTF-Maximum intensity (dB)": "1900",
  "COM4-AnswerTimeout": "500.0000",
  "COM8-StopBits": "1",
  "Andor-CCDTemperature Help": "Wait for temperature to stabilize before acquisition.",
  "YPositionUm": 5535.400000000001,
  "Light Path-State": "0",
  "Andor-TimeOut": "10000",
  "Andor-Trigger": "Software",
  "Dichroic 1-Name": "Dichroic 1",
  "FocusDrive-Name": "FocusDrive",
  "COM8-Description": "Serial port driver (boost:asio)",
  "XYStage-JoyStick Reverse": "Off",
  "COM3-BaudRate": "57600",
  "DiaShutter-Name": "DiaShutter",
  "XYStage-OnlySendSerialCommandOnChange": "Yes",
  "Olympus IX83-Description": "Olympus IX83,BX83 Microscopes",
  "Andor-OptAcquireMode Description": "",
  "XYStage-FinishError-PCROS(nm)": "24.0000"
},
"FrameKey-0-0-35": {
  "CSUX-DriveSpeed-State": "3780",
  "Core-Initialize": "1",
  "TransmittedIllumination 1-Description": "DIA High Intensity White LED 1",
  "Andor-FanMode": "Full",
  "Andor-SpuriousNoiseFilterDescription": "Spurious Noise Filter is Off",
  "Dichroic 1-Description": "Mirror unit deck 1",
  "XYStage-BuildName": "TIGER_COMM",
  "Andor-BaselineClamp": "Enabled",
  "AOTF-Description": "AA AOTF Shutter Controller driver adapter",
  "AOTF-State": "1",
  "Andor-CountConvert": "Counts",
  "XYStage-Speed-S": "5.7459",
  "ROI": "0-0-512-512",
  "Andor-SpuriousNoiseFilterThreshold": "0.0000",
  "COM5-AnswerTimeout": "500.0000",
  "COM5-StopBits": "1",
  "Andor-Region of Interest": "Full Image",
  "XYStage-Error-E(nm)": "400.0000",
  "XYStage-StepSizeX_um": "0.0100",
  "CSUX-Hub-Name": "CSUX-Hub",
  "Andor-Advanced | Snap Image Timing Mode": "Delay for Exposure",
  "SlicePosition": 5946.1,
  "Andor-CoolerMode": "Fan off at shutdown",
  "Exposure-ms": 200,
  "Olympus IX83-Name": "Olympus IX83",
  "XYStage-Acceleration-AC(ms)": "100",
  "CSUX-DriveSpeed-AutoAdjust": "0.0000",
  "Wheel-A-Busy": "0",
  "Andor-Pre-Amp-Gain": "5x",
  "XYStage-Name": "XYStage",
  "Andor-Shutter Closing Time": "20",
  "CSUX-Hub-Port": "COM4",
  "EpiShutter 2-Description": "Epi shutter, deck 2",
  "Andor-EMSwitch": "On",
  "AxisPositions": null,
  "COM5-BaudRate": "9600",
  "Andor-1. Camera Information : | Type | Model | Serial No. |": "| iXon | DU897_BV | 8562 |",
  "XYStage-Port": "COM8",
  "COM5-Verbose": "1",
  "Wheel-A-1-Label": "Filter-0",
  "XYStage-SerialCommand": "",
  "CSUX-Hub-Description": "Yokogawa CSUX hub",
  "COM8-DelayBetweenCharsMs": "0.0000",
  "Condenser turret-Label": "5-IX2-DIC100",
  "AutofocusDrive-Name": "AutofocusDrive",
  "Wheel-A-Label": "Filter-3",
  "COM3-AnswerTimeout": "500.0000",
  "Andor-KeepCleanTime": "3.5676",
  "Dichroic 2-State": "2",
  "COM8-AnswerTimeout": "500.0000",
  "Andor-Camera": "| iXon | DU897_BV | 8562 |",
  "COM3-Handshaking": "Off",
  "Andor-Gain": "330",
  "Wheel-A-1-Name": "Wheel-A",
  "UUID": "611cbc27-1f45-42d2-a982-9df4ea86c7f0",
  "Wheel-A-1-Port": "COM5",
  "TransmittedIllumination 1-Name": "TransmittedIllumination 1",
  "Core-Camera": "Andor",
  "Core-SLM": "",
  "EpiShutter 1-Name": "EpiShutter 1",
  "Wheel-A-Name": "Wheel-A",
  "Andor-CountConvertWavelength": "0.0000",
  "FocusDrive-MaxSpeed": "3000",
  "Andor-Shutter TTL Value": "High to Open",
  "Wheel-A-Port": "COM5",
  "Core-ChannelGroup": "Illumination",
  "PositionIndex": 0,
  "WaitInterval": null,
  "Light Path-Label": "1-LeftPort",
  "AOTF-Power (% of max)": "19.5000",
  "PixelSizeUm": 0,
  "CSUX-DriveSpeed-Run": "On",
  "EpiShutter 1-Description": "Epi shutter, deck 1",
  "XYStage-CompileDate": "Jan 14 2014:14:28:31",
  "Andor-Shutter Opening Time": "20",
  "Summary": {
    "Slices": 65,
    "InitialPositionList": null,
    "Interval_ms": 0,
    "UUID": "1b7a3f1a-530d-4b5c-a5a6-a30bb41f7382",
    "UserName": "dell",
    "Depth": 2,
    "PixelType": "GRAY16",
    "Time": "2021-05-10 13:25:33 +0800",
    "Date": "2021-05-10",
    "z-step_um": 0.5,
    "MetadataVersion": 10,
    "PositionIndex": 0,
    "SlicesFirst": true,
    "ChContrastMin": [0],
    "Width": 512,
    "PixelAspect": 1,
    "MicroManagerVersion": "1.4.19",
    "ROI": [
      0,
      0,
      512,
      512
    ],
    "ChNames": ["Confocal-488-Acq"],
    "IJType": 1,
    "GridRow": 0,
    "Comment": "",
    "Height": 512,
    "GridColumn": 0,
    "Prefix": "20210510 osm-3 G444E-gfp F1-8_1",
    "PixelSize_um": 0,
    "Frames": 1,
    "BitDepth": 14,
    "KeepShutterOpenChannels": true,
    "Source": "Micro-Manager",
    "Channels": 1,
    "ComputerName": "T3600-IX83",
    "CustomIntervals_ms": [],
    "KeepShutterOpenSlices": true,
    "ChColors": [-13369549],
    "TimeFirst": false,
    "ChContrastMax": [65536],
    "Positions": 1,
    "Directory": "Y:\\XC\\20210510 osm-3 G444E-gfp"
  },
  "Source": "Andor",
  "XYStage-OverShoot(um)": "0.0000",
  "XYStage-Wait_Cycles": "0",
  "COM4-StopBits": "1",
  "FocusDrive-AccelerationTime": "60",
  "Andor-Binning": "1",
  "Andor-FrameTransfer Help": "Should only turn on FrameTransfer if using Burst or Live mode.",
  "COM4-DataBits": "8",
  "COM3-DataBits": "8",
  "XYStage-MotorOnOff": "On",
  "Andor-SpuriousNoiseFilter": "None",
  "Condenser turret-Name": "Condenser turret",
  "Andor-Shutter": "Open",
  "Andor-OptAcquireMode": "",
  "Dichroic 1-Label": "5-MDICT",
  "COM5-DataBits": "8",
  "Binning": "1",
  "Andor-ReadoutTime": "32.0324",
  "Dichroic 2-Name": "Dichroic 2",
  "Andor-Description": "Andor camera adapter",
  "Wheel-A-Speed": "3",
  "COM4-DelayBetweenCharsMs": "0.0000",
  "COM5-Parity": "None",
  "Andor-Advanced | Snap Image Additional Delay (ms)": "0",
  "Light Path-Description": "Switches light between camera and eyepiece.",
  "Andor-Exposure": "200.00",
  "COM5-Description": "Serial port driver (boost:asio)",
  "Polarizer-Name": "Polarizer",
  "Andor-TransposeCorrection": "0",
  "DiaShutter-State": "0",
  "COM4-Description": "Serial port driver (boost:asio)",
  "COM3-Description": "Serial port driver (boost:asio)",
  "COM8-Verbose": "1",
  "COM3-Parity": "None",
  "CSUX-DriveSpeed-Description": "CSUX Drive Speed",
  "Andor-VerticalSpeed": "3.30",
  "XYStage-TransposeMirrorY": "0",
  "Polarizer-Description": "Polarizer in/out device",
  "XPositionUm": -12373.9,
  "XYStage-TransposeMirrorX": "0",
  "AOTF-Channel": "2",
  "Wheel-A-1-ClosedPosition": "",
  "FileName": "img_000000000_Confocal-488-Acq_035.tif",
  "Andor-CCDTemperature": "-68",
  "Core-Galvo": "",
  "Position": "Default",
  "COM8-BaudRate": "115200",
  "Andor-VerticalClockVoltage": "Normal",
  "Condenser turret-State": "4",
  "COM8-Handshaking": "Off",
  "Wheel-A-1-Speed": "3",
  "EpiShutter 2-State": "0",
  "CameraChannelIndex": 0,
  "SliceIndex": 35,
  "ZPositionUm": 5946.1,
  "Polarizer-Label": "1-Out",
  "DiaShutter-Description": "Dia shutter",
  "Core-Focus": "FocusDrive",
  "Andor-ReadoutMode": "10.000 MHz",
  "Channel": "Confocal-488-Acq",
  "TransmittedIllumination 1-Brightness": "130",
  "AutofocusDrive-Description": "Olympus IX83 ZDC offset drive",
  "XYStage-SerialResponse": "",
  "CSUX-Shutter-Name": "CSUX-Shutter",
  "COM5-Name": "COM5",
  "FrameIndex": 0,
  "Dichroic 1-State": "4",
  "XYStage-Version": "v1.91",
  "Polarizer-State": "0",
  "AOTF-Name": "AAAOTF",
  "XYStage-Backlash-B": "0.0400",
  "COM8-Name": "COM8",
  "Andor-ActualInterval-ms": "235.60",
  "Andor-PixelType": "16bit",
  "Camera": "",
  "Wheel-A-1-Delay_ms": "0.0000",
  "FocusDrive-InitialSpeed": "700",
  "COM4-Parity": "None",
  "Core-ImageProcessor": "",
  "Wheel-A-ClosedPosition": "",
  "CSUX-Shutter-Description": "CSUX Shutter",
  "Andor-Output_Amplifier": "Electron Multiplying",
  "XYStage-StepSizeY_um": "0.0100",
  "Dichroic 2-Description": "Mirror unit deck 2",
  "Core-AutoShutter": "1",
  "AOTF-Port": "COM3",
  "NextFrame": 0,
  "Core-XYStage": "XYStage",
  "Wheel-A-1-State": "0",
  "COM8-Parity": "None",
  "Wheel-A-1-Description": "Sutter Lambda filter wheel adapter",
  "Time": "2021-05-10 13:25:46 +0800",
  "COM4-Name": "COM4",
  "EpiShutter 1-State": "0",
  "Andor-Isolated Crop Mode": "Off",
  "COM4-BaudRate": "115200",
  "Andor-CCDTemperatureSetPoint": "-70",
  "Core-AutoFocus": "Autofocus",
  "Autofocus-Name": "Autofocus",
  "CSUX-Shutter-State": "Open",
  "Olympus IX83-FrontPanel": "1",
  "BitDepth": 14,
  "Slice": 35,
  "XYStage-JoyStick Slow Speed": "5",
  "COM4-Verbose": "1",
  "FocusDrive-Description": "Olympus IX83 Z drive",
  "Olympus IX83-TouchPanel": "1",
  "ChannelIndex": 0,
  "EpiShutter 2-Name": "EpiShutter 2",
  "Core-Shutter": "AOTF",
  "Wheel-A-State": "3",
  "Core-TimeoutMs": "5000",
  "XYStage-JoyStick Fast Speed": "60",
  "XYStage-Maximum Speed (Do Not Change)": "7.5000",
  "ElapsedTime-ms": 14184,
  "Wheel-A-Description": "Sutter Lambda filter wheel adapter",
  "Frame": 0,
  "Width": 512,
  "Dichroic 2-Label": "3-NONE",
  "Condenser turret-Description": "Rotating condenser turret",
  "COM5-Handshaking": "Off",
  "COM3-StopBits": "1",
  "PositionName": null,
  "Height": 512,
  "Andor-TransposeMirrorX": "0",
  "Light Path-Name": "Light Path",
  "COM3-Verbose": "1",
  "Andor-TransposeMirrorY": "0",
  "Wheel-A-Delay_ms": "0.0000",
  "COM8-DataBits": "8",
  "Autofocus-UpperLimit": "10500",
  "COM3-Name": "COM3",
  "Autofocus-Description": "Olympus IX83 ZDC",
  "Wheel-A-1-Busy": "0",
  "Autofocus-LowerLimit": "0",
  "COM5-DelayBetweenCharsMs": "0.0000",
  "CSUX-DriveSpeed-Name": "CSUX-DriveSpeed",
  "XYStage-Description": "ASI XY stage driver adapter",
  "COM4-Handshaking": "Off",
  "Andor-FrameTransfer": "Off",
  "COM3-DelayBetweenCharsMs": "0.0000",
  "PixelType": "GRAY16",
  "Andor-TransposeXY": "0",
  "AOTF-Maximum intensity (dB)": "1900",
  "COM4-AnswerTimeout": "500.0000",
  "COM8-StopBits": "1",
  "Andor-CCDTemperature Help": "Wait for temperature to stabilize before acquisition.",
  "YPositionUm": 5535.400000000001,
  "Light Path-State": "0",
  "Andor-TimeOut": "10000",
  "Andor-Trigger": "Software",
  "Dichroic 1-Name": "Dichroic 1",
  "FocusDrive-Name": "FocusDrive",
  "COM8-Description": "Serial port driver (boost:asio)",
  "XYStage-JoyStick Reverse": "Off",
  "COM3-BaudRate": "57600",
  "DiaShutter-Name": "DiaShutter",
  "XYStage-OnlySendSerialCommandOnChange": "Yes",
  "Olympus IX83-Description": "Olympus IX83,BX83 Microscopes",
  "Andor-OptAcquireMode Description": "",
  "XYStage-FinishError-PCROS(nm)": "24.0000"
},
"FrameKey-0-0-36": {
  "CSUX-DriveSpeed-State": "3780",
  "Core-Initialize": "1",
  "TransmittedIllumination 1-Description": "DIA High Intensity White LED 1",
  "Andor-FanMode": "Full",
  "Andor-SpuriousNoiseFilterDescription": "Spurious Noise Filter is Off",
  "Dichroic 1-Description": "Mirror unit deck 1",
  "XYStage-BuildName": "TIGER_COMM",
  "Andor-BaselineClamp": "Enabled",
  "AOTF-Description": "AA AOTF Shutter Controller driver adapter",
  "AOTF-State": "1",
  "Andor-CountConvert": "Counts",
  "XYStage-Speed-S": "5.7459",
  "ROI": "0-0-512-512",
  "Andor-SpuriousNoiseFilterThreshold": "0.0000",
  "COM5-AnswerTimeout": "500.0000",
  "COM5-StopBits": "1",
  "Andor-Region of Interest": "Full Image",
  "XYStage-Error-E(nm)": "400.0000",
  "XYStage-StepSizeX_um": "0.0100",
  "CSUX-Hub-Name": "CSUX-Hub",
  "Andor-Advanced | Snap Image Timing Mode": "Delay for Exposure",
  "SlicePosition": 5946.6,
  "Andor-CoolerMode": "Fan off at shutdown",
  "Exposure-ms": 200,
  "Olympus IX83-Name": "Olympus IX83",
  "XYStage-Acceleration-AC(ms)": "100",
  "CSUX-DriveSpeed-AutoAdjust": "0.0000",
  "Wheel-A-Busy": "0",
  "Andor-Pre-Amp-Gain": "5x",
  "XYStage-Name": "XYStage",
  "Andor-Shutter Closing Time": "20",
  "CSUX-Hub-Port": "COM4",
  "EpiShutter 2-Description": "Epi shutter, deck 2",
  "Andor-EMSwitch": "On",
  "AxisPositions": null,
  "COM5-BaudRate": "9600",
  "Andor-1. Camera Information : | Type | Model | Serial No. |": "| iXon | DU897_BV | 8562 |",
  "XYStage-Port": "COM8",
  "COM5-Verbose": "1",
  "Wheel-A-1-Label": "Filter-0",
  "XYStage-SerialCommand": "",
  "CSUX-Hub-Description": "Yokogawa CSUX hub",
  "COM8-DelayBetweenCharsMs": "0.0000",
  "Condenser turret-Label": "5-IX2-DIC100",
  "AutofocusDrive-Name": "AutofocusDrive",
  "Wheel-A-Label": "Filter-3",
  "COM3-AnswerTimeout": "500.0000",
  "Andor-KeepCleanTime": "3.5676",
  "Dichroic 2-State": "2",
  "COM8-AnswerTimeout": "500.0000",
  "Andor-Camera": "| iXon | DU897_BV | 8562 |",
  "COM3-Handshaking": "Off",
  "Andor-Gain": "330",
  "Wheel-A-1-Name": "Wheel-A",
  "UUID": "6fad363b-2873-4bd7-9086-cc907ad139a0",
  "Wheel-A-1-Port": "COM5",
  "TransmittedIllumination 1-Name": "TransmittedIllumination 1",
  "Core-Camera": "Andor",
  "Core-SLM": "",
  "EpiShutter 1-Name": "EpiShutter 1",
  "Wheel-A-Name": "Wheel-A",
  "Andor-CountConvertWavelength": "0.0000",
  "FocusDrive-MaxSpeed": "3000",
  "Andor-Shutter TTL Value": "High to Open",
  "Wheel-A-Port": "COM5",
  "Core-ChannelGroup": "Illumination",
  "PositionIndex": 0,
  "WaitInterval": null,
  "Light Path-Label": "1-LeftPort",
  "AOTF-Power (% of max)": "19.5000",
  "PixelSizeUm": 0,
  "CSUX-DriveSpeed-Run": "On",
  "EpiShutter 1-Description": "Epi shutter, deck 1",
  "XYStage-CompileDate": "Jan 14 2014:14:28:31",
  "Andor-Shutter Opening Time": "20",
  "Summary": {
    "Slices": 65,
    "InitialPositionList": null,
    "Interval_ms": 0,
    "UUID": "1b7a3f1a-530d-4b5c-a5a6-a30bb41f7382",
    "UserName": "dell",
    "Depth": 2,
    "PixelType": "GRAY16",
    "Time": "2021-05-10 13:25:33 +0800",
    "Date": "2021-05-10",
    "z-step_um": 0.5,
    "MetadataVersion": 10,
    "PositionIndex": 0,
    "SlicesFirst": true,
    "ChContrastMin": [0],
    "Width": 512,
    "PixelAspect": 1,
    "MicroManagerVersion": "1.4.19",
    "ROI": [
      0,
      0,
      512,
      512
    ],
    "ChNames": ["Confocal-488-Acq"],
    "IJType": 1,
    "GridRow": 0,
    "Comment": "",
    "Height": 512,
    "GridColumn": 0,
    "Prefix": "20210510 osm-3 G444E-gfp F1-8_1",
    "PixelSize_um": 0,
    "Frames": 1,
    "BitDepth": 14,
    "KeepShutterOpenChannels": true,
    "Source": "Micro-Manager",
    "Channels": 1,
    "ComputerName": "T3600-IX83",
    "CustomIntervals_ms": [],
    "KeepShutterOpenSlices": true,
    "ChColors": [-13369549],
    "TimeFirst": false,
    "ChContrastMax": [65536],
    "Positions": 1,
    "Directory": "Y:\\XC\\20210510 osm-3 G444E-gfp"
  },
  "Source": "Andor",
  "XYStage-OverShoot(um)": "0.0000",
  "XYStage-Wait_Cycles": "0",
  "COM4-StopBits": "1",
  "FocusDrive-AccelerationTime": "60",
  "Andor-Binning": "1",
  "Andor-FrameTransfer Help": "Should only turn on FrameTransfer if using Burst or Live mode.",
  "COM4-DataBits": "8",
  "COM3-DataBits": "8",
  "XYStage-MotorOnOff": "On",
  "Andor-SpuriousNoiseFilter": "None",
  "Condenser turret-Name": "Condenser turret",
  "Andor-Shutter": "Open",
  "Andor-OptAcquireMode": "",
  "Dichroic 1-Label": "5-MDICT",
  "COM5-DataBits": "8",
  "Binning": "1",
  "Andor-ReadoutTime": "32.0324",
  "Dichroic 2-Name": "Dichroic 2",
  "Andor-Description": "Andor camera adapter",
  "Wheel-A-Speed": "3",
  "COM4-DelayBetweenCharsMs": "0.0000",
  "COM5-Parity": "None",
  "Andor-Advanced | Snap Image Additional Delay (ms)": "0",
  "Light Path-Description": "Switches light between camera and eyepiece.",
  "Andor-Exposure": "200.00",
  "COM5-Description": "Serial port driver (boost:asio)",
  "Polarizer-Name": "Polarizer",
  "Andor-TransposeCorrection": "0",
  "DiaShutter-State": "0",
  "COM4-Description": "Serial port driver (boost:asio)",
  "COM3-Description": "Serial port driver (boost:asio)",
  "COM8-Verbose": "1",
  "COM3-Parity": "None",
  "CSUX-DriveSpeed-Description": "CSUX Drive Speed",
  "Andor-VerticalSpeed": "3.30",
  "XYStage-TransposeMirrorY": "0",
  "Polarizer-Description": "Polarizer in/out device",
  "XPositionUm": -12373.9,
  "XYStage-TransposeMirrorX": "0",
  "AOTF-Channel": "2",
  "Wheel-A-1-ClosedPosition": "",
  "FileName": "img_000000000_Confocal-488-Acq_036.tif",
  "Andor-CCDTemperature": "-68",
  "Core-Galvo": "",
  "Position": "Default",
  "COM8-BaudRate": "115200",
  "Andor-VerticalClockVoltage": "Normal",
  "Condenser turret-State": "4",
  "COM8-Handshaking": "Off",
  "Wheel-A-1-Speed": "3",
  "EpiShutter 2-State": "0",
  "CameraChannelIndex": 0,
  "SliceIndex": 36,
  "ZPositionUm": 5946.6,
  "Polarizer-Label": "1-Out",
  "DiaShutter-Description": "Dia shutter",
  "Core-Focus": "FocusDrive",
  "Andor-ReadoutMode": "10.000 MHz",
  "Channel": "Confocal-488-Acq",
  "TransmittedIllumination 1-Brightness": "130",
  "AutofocusDrive-Description": "Olympus IX83 ZDC offset drive",
  "XYStage-SerialResponse": "",
  "CSUX-Shutter-Name": "CSUX-Shutter",
  "COM5-Name": "COM5",
  "FrameIndex": 0,
  "Dichroic 1-State": "4",
  "XYStage-Version": "v1.91",
  "Polarizer-State": "0",
  "AOTF-Name": "AAAOTF",
  "XYStage-Backlash-B": "0.0400",
  "COM8-Name": "COM8",
  "Andor-ActualInterval-ms": "235.60",
  "Andor-PixelType": "16bit",
  "Camera": "",
  "Wheel-A-1-Delay_ms": "0.0000",
  "FocusDrive-InitialSpeed": "700",
  "COM4-Parity": "None",
  "Core-ImageProcessor": "",
  "Wheel-A-ClosedPosition": "",
  "CSUX-Shutter-Description": "CSUX Shutter",
  "Andor-Output_Amplifier": "Electron Multiplying",
  "XYStage-StepSizeY_um": "0.0100",
  "Dichroic 2-Description": "Mirror unit deck 2",
  "Core-AutoShutter": "1",
  "AOTF-Port": "COM3",
  "NextFrame": 0,
  "Core-XYStage": "XYStage",
  "Wheel-A-1-State": "0",
  "COM8-Parity": "None",
  "Wheel-A-1-Description": "Sutter Lambda filter wheel adapter",
  "Time": "2021-05-10 13:25:47 +0800",
  "COM4-Name": "COM4",
  "EpiShutter 1-State": "0",
  "Andor-Isolated Crop Mode": "Off",
  "COM4-BaudRate": "115200",
  "Andor-CCDTemperatureSetPoint": "-70",
  "Core-AutoFocus": "Autofocus",
  "Autofocus-Name": "Autofocus",
  "CSUX-Shutter-State": "Open",
  "Olympus IX83-FrontPanel": "1",
  "BitDepth": 14,
  "Slice": 36,
  "XYStage-JoyStick Slow Speed": "5",
  "COM4-Verbose": "1",
  "FocusDrive-Description": "Olympus IX83 Z drive",
  "Olympus IX83-TouchPanel": "1",
  "ChannelIndex": 0,
  "EpiShutter 2-Name": "EpiShutter 2",
  "Core-Shutter": "AOTF",
  "Wheel-A-State": "3",
  "Core-TimeoutMs": "5000",
  "XYStage-JoyStick Fast Speed": "60",
  "XYStage-Maximum Speed (Do Not Change)": "7.5000",
  "ElapsedTime-ms": 14558,
  "Wheel-A-Description": "Sutter Lambda filter wheel adapter",
  "Frame": 0,
  "Width": 512,
  "Dichroic 2-Label": "3-NONE",
  "Condenser turret-Description": "Rotating condenser turret",
  "COM5-Handshaking": "Off",
  "COM3-StopBits": "1",
  "PositionName": null,
  "Height": 512,
  "Andor-TransposeMirrorX": "0",
  "Light Path-Name": "Light Path",
  "COM3-Verbose": "1",
  "Andor-TransposeMirrorY": "0",
  "Wheel-A-Delay_ms": "0.0000",
  "COM8-DataBits": "8",
  "Autofocus-UpperLimit": "10500",
  "COM3-Name": "COM3",
  "Autofocus-Description": "Olympus IX83 ZDC",
  "Wheel-A-1-Busy": "0",
  "Autofocus-LowerLimit": "0",
  "COM5-DelayBetweenCharsMs": "0.0000",
  "CSUX-DriveSpeed-Name": "CSUX-DriveSpeed",
  "XYStage-Description": "ASI XY stage driver adapter",
  "COM4-Handshaking": "Off",
  "Andor-FrameTransfer": "Off",
  "COM3-DelayBetweenCharsMs": "0.0000",
  "PixelType": "GRAY16",
  "Andor-TransposeXY": "0",
  "AOTF-Maximum intensity (dB)": "1900",
  "COM4-AnswerTimeout": "500.0000",
  "COM8-StopBits": "1",
  "Andor-CCDTemperature Help": "Wait for temperature to stabilize before acquisition.",
  "YPositionUm": 5535.400000000001,
  "Light Path-State": "0",
  "Andor-TimeOut": "10000",
  "Andor-Trigger": "Software",
  "Dichroic 1-Name": "Dichroic 1",
  "FocusDrive-Name": "FocusDrive",
  "COM8-Description": "Serial port driver (boost:asio)",
  "XYStage-JoyStick Reverse": "Off",
  "COM3-BaudRate": "57600",
  "DiaShutter-Name": "DiaShutter",
  "XYStage-OnlySendSerialCommandOnChange": "Yes",
  "Olympus IX83-Description": "Olympus IX83,BX83 Microscopes",
  "Andor-OptAcquireMode Description": "",
  "XYStage-FinishError-PCROS(nm)": "24.0000"
},
"FrameKey-0-0-37": {
  "CSUX-DriveSpeed-State": "3780",
  "Core-Initialize": "1",
  "TransmittedIllumination 1-Description": "DIA High Intensity White LED 1",
  "Andor-FanMode": "Full",
  "Andor-SpuriousNoiseFilterDescription": "Spurious Noise Filter is Off",
  "Dichroic 1-Description": "Mirror unit deck 1",
  "XYStage-BuildName": "TIGER_COMM",
  "Andor-BaselineClamp": "Enabled",
  "AOTF-Description": "AA AOTF Shutter Controller driver adapter",
  "AOTF-State": "1",
  "Andor-CountConvert": "Counts",
  "XYStage-Speed-S": "5.7459",
  "ROI": "0-0-512-512",
  "Andor-SpuriousNoiseFilterThreshold": "0.0000",
  "COM5-AnswerTimeout": "500.0000",
  "COM5-StopBits": "1",
  "Andor-Region of Interest": "Full Image",
  "XYStage-Error-E(nm)": "400.0000",
  "XYStage-StepSizeX_um": "0.0100",
  "CSUX-Hub-Name": "CSUX-Hub",
  "Andor-Advanced | Snap Image Timing Mode": "Delay for Exposure",
  "SlicePosition": 5947.1,
  "Andor-CoolerMode": "Fan off at shutdown",
  "Exposure-ms": 200,
  "Olympus IX83-Name": "Olympus IX83",
  "XYStage-Acceleration-AC(ms)": "100",
  "CSUX-DriveSpeed-AutoAdjust": "0.0000",
  "Wheel-A-Busy": "0",
  "Andor-Pre-Amp-Gain": "5x",
  "XYStage-Name": "XYStage",
  "Andor-Shutter Closing Time": "20",
  "CSUX-Hub-Port": "COM4",
  "EpiShutter 2-Description": "Epi shutter, deck 2",
  "Andor-EMSwitch": "On",
  "AxisPositions": null,
  "COM5-BaudRate": "9600",
  "Andor-1. Camera Information : | Type | Model | Serial No. |": "| iXon | DU897_BV | 8562 |",
  "XYStage-Port": "COM8",
  "COM5-Verbose": "1",
  "Wheel-A-1-Label": "Filter-0",
  "XYStage-SerialCommand": "",
  "CSUX-Hub-Description": "Yokogawa CSUX hub",
  "COM8-DelayBetweenCharsMs": "0.0000",
  "Condenser turret-Label": "5-IX2-DIC100",
  "AutofocusDrive-Name": "AutofocusDrive",
  "Wheel-A-Label": "Filter-3",
  "COM3-AnswerTimeout": "500.0000",
  "Andor-KeepCleanTime": "3.5676",
  "Dichroic 2-State": "2",
  "COM8-AnswerTimeout": "500.0000",
  "Andor-Camera": "| iXon | DU897_BV | 8562 |",
  "COM3-Handshaking": "Off",
  "Andor-Gain": "330",
  "Wheel-A-1-Name": "Wheel-A",
  "UUID": "d0d8e7e4-9b0e-4411-8136-c2e566b002e9",
  "Wheel-A-1-Port": "COM5",
  "TransmittedIllumination 1-Name": "TransmittedIllumination 1",
  "Core-Camera": "Andor",
  "Core-SLM": "",
  "EpiShutter 1-Name": "EpiShutter 1",
  "Wheel-A-Name": "Wheel-A",
  "Andor-CountConvertWavelength": "0.0000",
  "FocusDrive-MaxSpeed": "3000",
  "Andor-Shutter TTL Value": "High to Open",
  "Wheel-A-Port": "COM5",
  "Core-ChannelGroup": "Illumination",
  "PositionIndex": 0,
  "WaitInterval": null,
  "Light Path-Label": "1-LeftPort",
  "AOTF-Power (% of max)": "19.5000",
  "PixelSizeUm": 0,
  "CSUX-DriveSpeed-Run": "On",
  "EpiShutter 1-Description": "Epi shutter, deck 1",
  "XYStage-CompileDate": "Jan 14 2014:14:28:31",
  "Andor-Shutter Opening Time": "20",
  "Summary": {
    "Slices": 65,
    "InitialPositionList": null,
    "Interval_ms": 0,
    "UUID": "1b7a3f1a-530d-4b5c-a5a6-a30bb41f7382",
    "UserName": "dell",
    "Depth": 2,
    "PixelType": "GRAY16",
    "Time": "2021-05-10 13:25:33 +0800",
    "Date": "2021-05-10",
    "z-step_um": 0.5,
    "MetadataVersion": 10,
    "PositionIndex": 0,
    "SlicesFirst": true,
    "ChContrastMin": [0],
    "Width": 512,
    "PixelAspect": 1,
    "MicroManagerVersion": "1.4.19",
    "ROI": [
      0,
      0,
      512,
      512
    ],
    "ChNames": ["Confocal-488-Acq"],
    "IJType": 1,
    "GridRow": 0,
    "Comment": "",
    "Height": 512,
    "GridColumn": 0,
    "Prefix": "20210510 osm-3 G444E-gfp F1-8_1",
    "PixelSize_um": 0,
    "Frames": 1,
    "BitDepth": 14,
    "KeepShutterOpenChannels": true,
    "Source": "Micro-Manager",
    "Channels": 1,
    "ComputerName": "T3600-IX83",
    "CustomIntervals_ms": [],
    "KeepShutterOpenSlices": true,
    "ChColors": [-13369549],
    "TimeFirst": false,
    "ChContrastMax": [65536],
    "Positions": 1,
    "Directory": "Y:\\XC\\20210510 osm-3 G444E-gfp"
  },
  "Source": "Andor",
  "XYStage-OverShoot(um)": "0.0000",
  "XYStage-Wait_Cycles": "0",
  "COM4-StopBits": "1",
  "FocusDrive-AccelerationTime": "60",
  "Andor-Binning": "1",
  "Andor-FrameTransfer Help": "Should only turn on FrameTransfer if using Burst or Live mode.",
  "COM4-DataBits": "8",
  "COM3-DataBits": "8",
  "XYStage-MotorOnOff": "On",
  "Andor-SpuriousNoiseFilter": "None",
  "Condenser turret-Name": "Condenser turret",
  "Andor-Shutter": "Open",
  "Andor-OptAcquireMode": "",
  "Dichroic 1-Label": "5-MDICT",
  "COM5-DataBits": "8",
  "Binning": "1",
  "Andor-ReadoutTime": "32.0324",
  "Dichroic 2-Name": "Dichroic 2",
  "Andor-Description": "Andor camera adapter",
  "Wheel-A-Speed": "3",
  "COM4-DelayBetweenCharsMs": "0.0000",
  "COM5-Parity": "None",
  "Andor-Advanced | Snap Image Additional Delay (ms)": "0",
  "Light Path-Description": "Switches light between camera and eyepiece.",
  "Andor-Exposure": "200.00",
  "COM5-Description": "Serial port driver (boost:asio)",
  "Polarizer-Name": "Polarizer",
  "Andor-TransposeCorrection": "0",
  "DiaShutter-State": "0",
  "COM4-Description": "Serial port driver (boost:asio)",
  "COM3-Description": "Serial port driver (boost:asio)",
  "COM8-Verbose": "1",
  "COM3-Parity": "None",
  "CSUX-DriveSpeed-Description": "CSUX Drive Speed",
  "Andor-VerticalSpeed": "3.30",
  "XYStage-TransposeMirrorY": "0",
  "Polarizer-Description": "Polarizer in/out device",
  "XPositionUm": -12373.9,
  "XYStage-TransposeMirrorX": "0",
  "AOTF-Channel": "2",
  "Wheel-A-1-ClosedPosition": "",
  "FileName": "img_000000000_Confocal-488-Acq_037.tif",
  "Andor-CCDTemperature": "-68",
  "Core-Galvo": "",
  "Position": "Default",
  "COM8-BaudRate": "115200",
  "Andor-VerticalClockVoltage": "Normal",
  "Condenser turret-State": "4",
  "COM8-Handshaking": "Off",
  "Wheel-A-1-Speed": "3",
  "EpiShutter 2-State": "0",
  "CameraChannelIndex": 0,
  "SliceIndex": 37,
  "ZPositionUm": 5947.1,
  "Polarizer-Label": "1-Out",
  "DiaShutter-Description": "Dia shutter",
  "Core-Focus": "FocusDrive",
  "Andor-ReadoutMode": "10.000 MHz",
  "Channel": "Confocal-488-Acq",
  "TransmittedIllumination 1-Brightness": "130",
  "AutofocusDrive-Description": "Olympus IX83 ZDC offset drive",
  "XYStage-SerialResponse": "",
  "CSUX-Shutter-Name": "CSUX-Shutter",
  "COM5-Name": "COM5",
  "FrameIndex": 0,
  "Dichroic 1-State": "4",
  "XYStage-Version": "v1.91",
  "Polarizer-State": "0",
  "AOTF-Name": "AAAOTF",
  "XYStage-Backlash-B": "0.0400",
  "COM8-Name": "COM8",
  "Andor-ActualInterval-ms": "235.60",
  "Andor-PixelType": "16bit",
  "Camera": "",
  "Wheel-A-1-Delay_ms": "0.0000",
  "FocusDrive-InitialSpeed": "700",
  "COM4-Parity": "None",
  "Core-ImageProcessor": "",
  "Wheel-A-ClosedPosition": "",
  "CSUX-Shutter-Description": "CSUX Shutter",
  "Andor-Output_Amplifier": "Electron Multiplying",
  "XYStage-StepSizeY_um": "0.0100",
  "Dichroic 2-Description": "Mirror unit deck 2",
  "Core-AutoShutter": "1",
  "AOTF-Port": "COM3",
  "NextFrame": 0,
  "Core-XYStage": "XYStage",
  "Wheel-A-1-State": "0",
  "COM8-Parity": "None",
  "Wheel-A-1-Description": "Sutter Lambda filter wheel adapter",
  "Time": "2021-05-10 13:25:47 +0800",
  "COM4-Name": "COM4",
  "EpiShutter 1-State": "0",
  "Andor-Isolated Crop Mode": "Off",
  "COM4-BaudRate": "115200",
  "Andor-CCDTemperatureSetPoint": "-70",
  "Core-AutoFocus": "Autofocus",
  "Autofocus-Name": "Autofocus",
  "CSUX-Shutter-State": "Open",
  "Olympus IX83-FrontPanel": "1",
  "BitDepth": 14,
  "Slice": 37,
  "XYStage-JoyStick Slow Speed": "5",
  "COM4-Verbose": "1",
  "FocusDrive-Description": "Olympus IX83 Z drive",
  "Olympus IX83-TouchPanel": "1",
  "ChannelIndex": 0,
  "EpiShutter 2-Name": "EpiShutter 2",
  "Core-Shutter": "AOTF",
  "Wheel-A-State": "3",
  "Core-TimeoutMs": "5000",
  "XYStage-JoyStick Fast Speed": "60",
  "XYStage-Maximum Speed (Do Not Change)": "7.5000",
  "ElapsedTime-ms": 14934,
  "Wheel-A-Description": "Sutter Lambda filter wheel adapter",
  "Frame": 0,
  "Width": 512,
  "Dichroic 2-Label": "3-NONE",
  "Condenser turret-Description": "Rotating condenser turret",
  "COM5-Handshaking": "Off",
  "COM3-StopBits": "1",
  "PositionName": null,
  "Height": 512,
  "Andor-TransposeMirrorX": "0",
  "Light Path-Name": "Light Path",
  "COM3-Verbose": "1",
  "Andor-TransposeMirrorY": "0",
  "Wheel-A-Delay_ms": "0.0000",
  "COM8-DataBits": "8",
  "Autofocus-UpperLimit": "10500",
  "COM3-Name": "COM3",
  "Autofocus-Description": "Olympus IX83 ZDC",
  "Wheel-A-1-Busy": "0",
  "Autofocus-LowerLimit": "0",
  "COM5-DelayBetweenCharsMs": "0.0000",
  "CSUX-DriveSpeed-Name": "CSUX-DriveSpeed",
  "XYStage-Description": "ASI XY stage driver adapter",
  "COM4-Handshaking": "Off",
  "Andor-FrameTransfer": "Off",
  "COM3-DelayBetweenCharsMs": "0.0000",
  "PixelType": "GRAY16",
  "Andor-TransposeXY": "0",
  "AOTF-Maximum intensity (dB)": "1900",
  "COM4-AnswerTimeout": "500.0000",
  "COM8-StopBits": "1",
  "Andor-CCDTemperature Help": "Wait for temperature to stabilize before acquisition.",
  "YPositionUm": 5535.400000000001,
  "Light Path-State": "0",
  "Andor-TimeOut": "10000",
  "Andor-Trigger": "Software",
  "Dichroic 1-Name": "Dichroic 1",
  "FocusDrive-Name": "FocusDrive",
  "COM8-Description": "Serial port driver (boost:asio)",
  "XYStage-JoyStick Reverse": "Off",
  "COM3-BaudRate": "57600",
  "DiaShutter-Name": "DiaShutter",
  "XYStage-OnlySendSerialCommandOnChange": "Yes",
  "Olympus IX83-Description": "Olympus IX83,BX83 Microscopes",
  "Andor-OptAcquireMode Description": "",
  "XYStage-FinishError-PCROS(nm)": "24.0000"
},
"FrameKey-0-0-38": {
  "CSUX-DriveSpeed-State": "3780",
  "Core-Initialize": "1",
  "TransmittedIllumination 1-Description": "DIA High Intensity White LED 1",
  "Andor-FanMode": "Full",
  "Andor-SpuriousNoiseFilterDescription": "Spurious Noise Filter is Off",
  "Dichroic 1-Description": "Mirror unit deck 1",
  "XYStage-BuildName": "TIGER_COMM",
  "Andor-BaselineClamp": "Enabled",
  "AOTF-Description": "AA AOTF Shutter Controller driver adapter",
  "AOTF-State": "1",
  "Andor-CountConvert": "Counts",
  "XYStage-Speed-S": "5.7459",
  "ROI": "0-0-512-512",
  "Andor-SpuriousNoiseFilterThreshold": "0.0000",
  "COM5-AnswerTimeout": "500.0000",
  "COM5-StopBits": "1",
  "Andor-Region of Interest": "Full Image",
  "XYStage-Error-E(nm)": "400.0000",
  "XYStage-StepSizeX_um": "0.0100",
  "CSUX-Hub-Name": "CSUX-Hub",
  "Andor-Advanced | Snap Image Timing Mode": "Delay for Exposure",
  "SlicePosition": 5947.6,
  "Andor-CoolerMode": "Fan off at shutdown",
  "Exposure-ms": 200,
  "Olympus IX83-Name": "Olympus IX83",
  "XYStage-Acceleration-AC(ms)": "100",
  "CSUX-DriveSpeed-AutoAdjust": "0.0000",
  "Wheel-A-Busy": "0",
  "Andor-Pre-Amp-Gain": "5x",
  "XYStage-Name": "XYStage",
  "Andor-Shutter Closing Time": "20",
  "CSUX-Hub-Port": "COM4",
  "EpiShutter 2-Description": "Epi shutter, deck 2",
  "Andor-EMSwitch": "On",
  "AxisPositions": null,
  "COM5-BaudRate": "9600",
  "Andor-1. Camera Information : | Type | Model | Serial No. |": "| iXon | DU897_BV | 8562 |",
  "XYStage-Port": "COM8",
  "COM5-Verbose": "1",
  "Wheel-A-1-Label": "Filter-0",
  "XYStage-SerialCommand": "",
  "CSUX-Hub-Description": "Yokogawa CSUX hub",
  "COM8-DelayBetweenCharsMs": "0.0000",
  "Condenser turret-Label": "5-IX2-DIC100",
  "AutofocusDrive-Name": "AutofocusDrive",
  "Wheel-A-Label": "Filter-3",
  "COM3-AnswerTimeout": "500.0000",
  "Andor-KeepCleanTime": "3.5676",
  "Dichroic 2-State": "2",
  "COM8-AnswerTimeout": "500.0000",
  "Andor-Camera": "| iXon | DU897_BV | 8562 |",
  "COM3-Handshaking": "Off",
  "Andor-Gain": "330",
  "Wheel-A-1-Name": "Wheel-A",
  "UUID": "352fbd57-0e8b-480c-8793-9f606ffa6cb8",
  "Wheel-A-1-Port": "COM5",
  "TransmittedIllumination 1-Name": "TransmittedIllumination 1",
  "Core-Camera": "Andor",
  "Core-SLM": "",
  "EpiShutter 1-Name": "EpiShutter 1",
  "Wheel-A-Name": "Wheel-A",
  "Andor-CountConvertWavelength": "0.0000",
  "FocusDrive-MaxSpeed": "3000",
  "Andor-Shutter TTL Value": "High to Open",
  "Wheel-A-Port": "COM5",
  "Core-ChannelGroup": "Illumination",
  "PositionIndex": 0,
  "WaitInterval": null,
  "Light Path-Label": "1-LeftPort",
  "AOTF-Power (% of max)": "19.5000",
  "PixelSizeUm": 0,
  "CSUX-DriveSpeed-Run": "On",
  "EpiShutter 1-Description": "Epi shutter, deck 1",
  "XYStage-CompileDate": "Jan 14 2014:14:28:31",
  "Andor-Shutter Opening Time": "20",
  "Summary": {
    "Slices": 65,
    "InitialPositionList": null,
    "Interval_ms": 0,
    "UUID": "1b7a3f1a-530d-4b5c-a5a6-a30bb41f7382",
    "UserName": "dell",
    "Depth": 2,
    "PixelType": "GRAY16",
    "Time": "2021-05-10 13:25:33 +0800",
    "Date": "2021-05-10",
    "z-step_um": 0.5,
    "MetadataVersion": 10,
    "PositionIndex": 0,
    "SlicesFirst": true,
    "ChContrastMin": [0],
    "Width": 512,
    "PixelAspect": 1,
    "MicroManagerVersion": "1.4.19",
    "ROI": [
      0,
      0,
      512,
      512
    ],
    "ChNames": ["Confocal-488-Acq"],
    "IJType": 1,
    "GridRow": 0,
    "Comment": "",
    "Height": 512,
    "GridColumn": 0,
    "Prefix": "20210510 osm-3 G444E-gfp F1-8_1",
    "PixelSize_um": 0,
    "Frames": 1,
    "BitDepth": 14,
    "KeepShutterOpenChannels": true,
    "Source": "Micro-Manager",
    "Channels": 1,
    "ComputerName": "T3600-IX83",
    "CustomIntervals_ms": [],
    "KeepShutterOpenSlices": true,
    "ChColors": [-13369549],
    "TimeFirst": false,
    "ChContrastMax": [65536],
    "Positions": 1,
    "Directory": "Y:\\XC\\20210510 osm-3 G444E-gfp"
  },
  "Source": "Andor",
  "XYStage-OverShoot(um)": "0.0000",
  "XYStage-Wait_Cycles": "0",
  "COM4-StopBits": "1",
  "FocusDrive-AccelerationTime": "60",
  "Andor-Binning": "1",
  "Andor-FrameTransfer Help": "Should only turn on FrameTransfer if using Burst or Live mode.",
  "COM4-DataBits": "8",
  "COM3-DataBits": "8",
  "XYStage-MotorOnOff": "On",
  "Andor-SpuriousNoiseFilter": "None",
  "Condenser turret-Name": "Condenser turret",
  "Andor-Shutter": "Open",
  "Andor-OptAcquireMode": "",
  "Dichroic 1-Label": "5-MDICT",
  "COM5-DataBits": "8",
  "Binning": "1",
  "Andor-ReadoutTime": "32.0324",
  "Dichroic 2-Name": "Dichroic 2",
  "Andor-Description": "Andor camera adapter",
  "Wheel-A-Speed": "3",
  "COM4-DelayBetweenCharsMs": "0.0000",
  "COM5-Parity": "None",
  "Andor-Advanced | Snap Image Additional Delay (ms)": "0",
  "Light Path-Description": "Switches light between camera and eyepiece.",
  "Andor-Exposure": "200.00",
  "COM5-Description": "Serial port driver (boost:asio)",
  "Polarizer-Name": "Polarizer",
  "Andor-TransposeCorrection": "0",
  "DiaShutter-State": "0",
  "COM4-Description": "Serial port driver (boost:asio)",
  "COM3-Description": "Serial port driver (boost:asio)",
  "COM8-Verbose": "1",
  "COM3-Parity": "None",
  "CSUX-DriveSpeed-Description": "CSUX Drive Speed",
  "Andor-VerticalSpeed": "3.30",
  "XYStage-TransposeMirrorY": "0",
  "Polarizer-Description": "Polarizer in/out device",
  "XPositionUm": -12373.9,
  "XYStage-TransposeMirrorX": "0",
  "AOTF-Channel": "2",
  "Wheel-A-1-ClosedPosition": "",
  "FileName": "img_000000000_Confocal-488-Acq_038.tif",
  "Andor-CCDTemperature": "-68",
  "Core-Galvo": "",
  "Position": "Default",
  "COM8-BaudRate": "115200",
  "Andor-VerticalClockVoltage": "Normal",
  "Condenser turret-State": "4",
  "COM8-Handshaking": "Off",
  "Wheel-A-1-Speed": "3",
  "EpiShutter 2-State": "0",
  "CameraChannelIndex": 0,
  "SliceIndex": 38,
  "ZPositionUm": 5947.6,
  "Polarizer-Label": "1-Out",
  "DiaShutter-Description": "Dia shutter",
  "Core-Focus": "FocusDrive",
  "Andor-ReadoutMode": "10.000 MHz",
  "Channel": "Confocal-488-Acq",
  "TransmittedIllumination 1-Brightness": "130",
  "AutofocusDrive-Description": "Olympus IX83 ZDC offset drive",
  "XYStage-SerialResponse": "",
  "CSUX-Shutter-Name": "CSUX-Shutter",
  "COM5-Name": "COM5",
  "FrameIndex": 0,
  "Dichroic 1-State": "4",
  "XYStage-Version": "v1.91",
  "Polarizer-State": "0",
  "AOTF-Name": "AAAOTF",
  "XYStage-Backlash-B": "0.0400",
  "COM8-Name": "COM8",
  "Andor-ActualInterval-ms": "235.60",
  "Andor-PixelType": "16bit",
  "Camera": "",
  "Wheel-A-1-Delay_ms": "0.0000",
  "FocusDrive-InitialSpeed": "700",
  "COM4-Parity": "None",
  "Core-ImageProcessor": "",
  "Wheel-A-ClosedPosition": "",
  "CSUX-Shutter-Description": "CSUX Shutter",
  "Andor-Output_Amplifier": "Electron Multiplying",
  "XYStage-StepSizeY_um": "0.0100",
  "Dichroic 2-Description": "Mirror unit deck 2",
  "Core-AutoShutter": "1",
  "AOTF-Port": "COM3",
  "NextFrame": 0,
  "Core-XYStage": "XYStage",
  "Wheel-A-1-State": "0",
  "COM8-Parity": "None",
  "Wheel-A-1-Description": "Sutter Lambda filter wheel adapter",
  "Time": "2021-05-10 13:25:47 +0800",
  "COM4-Name": "COM4",
  "EpiShutter 1-State": "0",
  "Andor-Isolated Crop Mode": "Off",
  "COM4-BaudRate": "115200",
  "Andor-CCDTemperatureSetPoint": "-70",
  "Core-AutoFocus": "Autofocus",
  "Autofocus-Name": "Autofocus",
  "CSUX-Shutter-State": "Open",
  "Olympus IX83-FrontPanel": "1",
  "BitDepth": 14,
  "Slice": 38,
  "XYStage-JoyStick Slow Speed": "5",
  "COM4-Verbose": "1",
  "FocusDrive-Description": "Olympus IX83 Z drive",
  "Olympus IX83-TouchPanel": "1",
  "ChannelIndex": 0,
  "EpiShutter 2-Name": "EpiShutter 2",
  "Core-Shutter": "AOTF",
  "Wheel-A-State": "3",
  "Core-TimeoutMs": "5000",
  "XYStage-JoyStick Fast Speed": "60",
  "XYStage-Maximum Speed (Do Not Change)": "7.5000",
  "ElapsedTime-ms": 15308,
  "Wheel-A-Description": "Sutter Lambda filter wheel adapter",
  "Frame": 0,
  "Width": 512,
  "Dichroic 2-Label": "3-NONE",
  "Condenser turret-Description": "Rotating condenser turret",
  "COM5-Handshaking": "Off",
  "COM3-StopBits": "1",
  "PositionName": null,
  "Height": 512,
  "Andor-TransposeMirrorX": "0",
  "Light Path-Name": "Light Path",
  "COM3-Verbose": "1",
  "Andor-TransposeMirrorY": "0",
  "Wheel-A-Delay_ms": "0.0000",
  "COM8-DataBits": "8",
  "Autofocus-UpperLimit": "10500",
  "COM3-Name": "COM3",
  "Autofocus-Description": "Olympus IX83 ZDC",
  "Wheel-A-1-Busy": "0",
  "Autofocus-LowerLimit": "0",
  "COM5-DelayBetweenCharsMs": "0.0000",
  "CSUX-DriveSpeed-Name": "CSUX-DriveSpeed",
  "XYStage-Description": "ASI XY stage driver adapter",
  "COM4-Handshaking": "Off",
  "Andor-FrameTransfer": "Off",
  "COM3-DelayBetweenCharsMs": "0.0000",
  "PixelType": "GRAY16",
  "Andor-TransposeXY": "0",
  "AOTF-Maximum intensity (dB)": "1900",
  "COM4-AnswerTimeout": "500.0000",
  "COM8-StopBits": "1",
  "Andor-CCDTemperature Help": "Wait for temperature to stabilize before acquisition.",
  "YPositionUm": 5535.400000000001,
  "Light Path-State": "0",
  "Andor-TimeOut": "10000",
  "Andor-Trigger": "Software",
  "Dichroic 1-Name": "Dichroic 1",
  "FocusDrive-Name": "FocusDrive",
  "COM8-Description": "Serial port driver (boost:asio)",
  "XYStage-JoyStick Reverse": "Off",
  "COM3-BaudRate": "57600",
  "DiaShutter-Name": "DiaShutter",
  "XYStage-OnlySendSerialCommandOnChange": "Yes",
  "Olympus IX83-Description": "Olympus IX83,BX83 Microscopes",
  "Andor-OptAcquireMode Description": "",
  "XYStage-FinishError-PCROS(nm)": "24.0000"
},
"FrameKey-0-0-39": {
  "CSUX-DriveSpeed-State": "3780",
  "Core-Initialize": "1",
  "TransmittedIllumination 1-Description": "DIA High Intensity White LED 1",
  "Andor-FanMode": "Full",
  "Andor-SpuriousNoiseFilterDescription": "Spurious Noise Filter is Off",
  "Dichroic 1-Description": "Mirror unit deck 1",
  "XYStage-BuildName": "TIGER_COMM",
  "Andor-BaselineClamp": "Enabled",
  "AOTF-Description": "AA AOTF Shutter Controller driver adapter",
  "AOTF-State": "1",
  "Andor-CountConvert": "Counts",
  "XYStage-Speed-S": "5.7459",
  "ROI": "0-0-512-512",
  "Andor-SpuriousNoiseFilterThreshold": "0.0000",
  "COM5-AnswerTimeout": "500.0000",
  "COM5-StopBits": "1",
  "Andor-Region of Interest": "Full Image",
  "XYStage-Error-E(nm)": "400.0000",
  "XYStage-StepSizeX_um": "0.0100",
  "CSUX-Hub-Name": "CSUX-Hub",
  "Andor-Advanced | Snap Image Timing Mode": "Delay for Exposure",
  "SlicePosition": 5948.1,
  "Andor-CoolerMode": "Fan off at shutdown",
  "Exposure-ms": 200,
  "Olympus IX83-Name": "Olympus IX83",
  "XYStage-Acceleration-AC(ms)": "100",
  "CSUX-DriveSpeed-AutoAdjust": "0.0000",
  "Wheel-A-Busy": "0",
  "Andor-Pre-Amp-Gain": "5x",
  "XYStage-Name": "XYStage",
  "Andor-Shutter Closing Time": "20",
  "CSUX-Hub-Port": "COM4",
  "EpiShutter 2-Description": "Epi shutter, deck 2",
  "Andor-EMSwitch": "On",
  "AxisPositions": null,
  "COM5-BaudRate": "9600",
  "Andor-1. Camera Information : | Type | Model | Serial No. |": "| iXon | DU897_BV | 8562 |",
  "XYStage-Port": "COM8",
  "COM5-Verbose": "1",
  "Wheel-A-1-Label": "Filter-0",
  "XYStage-SerialCommand": "",
  "CSUX-Hub-Description": "Yokogawa CSUX hub",
  "COM8-DelayBetweenCharsMs": "0.0000",
  "Condenser turret-Label": "5-IX2-DIC100",
  "AutofocusDrive-Name": "AutofocusDrive",
  "Wheel-A-Label": "Filter-3",
  "COM3-AnswerTimeout": "500.0000",
  "Andor-KeepCleanTime": "3.5676",
  "Dichroic 2-State": "2",
  "COM8-AnswerTimeout": "500.0000",
  "Andor-Camera": "| iXon | DU897_BV | 8562 |",
  "COM3-Handshaking": "Off",
  "Andor-Gain": "330",
  "Wheel-A-1-Name": "Wheel-A",
  "UUID": "8efcabd9-d45f-4466-8d75-e051231c2da7",
  "Wheel-A-1-Port": "COM5",
  "TransmittedIllumination 1-Name": "TransmittedIllumination 1",
  "Core-Camera": "Andor",
  "Core-SLM": "",
  "EpiShutter 1-Name": "EpiShutter 1",
  "Wheel-A-Name": "Wheel-A",
  "Andor-CountConvertWavelength": "0.0000",
  "FocusDrive-MaxSpeed": "3000",
  "Andor-Shutter TTL Value": "High to Open",
  "Wheel-A-Port": "COM5",
  "Core-ChannelGroup": "Illumination",
  "PositionIndex": 0,
  "WaitInterval": null,
  "Light Path-Label": "1-LeftPort",
  "AOTF-Power (% of max)": "19.5000",
  "PixelSizeUm": 0,
  "CSUX-DriveSpeed-Run": "On",
  "EpiShutter 1-Description": "Epi shutter, deck 1",
  "XYStage-CompileDate": "Jan 14 2014:14:28:31",
  "Andor-Shutter Opening Time": "20",
  "Summary": {
    "Slices": 65,
    "InitialPositionList": null,
    "Interval_ms": 0,
    "UUID": "1b7a3f1a-530d-4b5c-a5a6-a30bb41f7382",
    "UserName": "dell",
    "Depth": 2,
    "PixelType": "GRAY16",
    "Time": "2021-05-10 13:25:33 +0800",
    "Date": "2021-05-10",
    "z-step_um": 0.5,
    "MetadataVersion": 10,
    "PositionIndex": 0,
    "SlicesFirst": true,
    "ChContrastMin": [0],
    "Width": 512,
    "PixelAspect": 1,
    "MicroManagerVersion": "1.4.19",
    "ROI": [
      0,
      0,
      512,
      512
    ],
    "ChNames": ["Confocal-488-Acq"],
    "IJType": 1,
    "GridRow": 0,
    "Comment": "",
    "Height": 512,
    "GridColumn": 0,
    "Prefix": "20210510 osm-3 G444E-gfp F1-8_1",
    "PixelSize_um": 0,
    "Frames": 1,
    "BitDepth": 14,
    "KeepShutterOpenChannels": true,
    "Source": "Micro-Manager",
    "Channels": 1,
    "ComputerName": "T3600-IX83",
    "CustomIntervals_ms": [],
    "KeepShutterOpenSlices": true,
    "ChColors": [-13369549],
    "TimeFirst": false,
    "ChContrastMax": [65536],
    "Positions": 1,
    "Directory": "Y:\\XC\\20210510 osm-3 G444E-gfp"
  },
  "Source": "Andor",
  "XYStage-OverShoot(um)": "0.0000",
  "XYStage-Wait_Cycles": "0",
  "COM4-StopBits": "1",
  "FocusDrive-AccelerationTime": "60",
  "Andor-Binning": "1",
  "Andor-FrameTransfer Help": "Should only turn on FrameTransfer if using Burst or Live mode.",
  "COM4-DataBits": "8",
  "COM3-DataBits": "8",
  "XYStage-MotorOnOff": "On",
  "Andor-SpuriousNoiseFilter": "None",
  "Condenser turret-Name": "Condenser turret",
  "Andor-Shutter": "Open",
  "Andor-OptAcquireMode": "",
  "Dichroic 1-Label": "5-MDICT",
  "COM5-DataBits": "8",
  "Binning": "1",
  "Andor-ReadoutTime": "32.0324",
  "Dichroic 2-Name": "Dichroic 2",
  "Andor-Description": "Andor camera adapter",
  "Wheel-A-Speed": "3",
  "COM4-DelayBetweenCharsMs": "0.0000",
  "COM5-Parity": "None",
  "Andor-Advanced | Snap Image Additional Delay (ms)": "0",
  "Light Path-Description": "Switches light between camera and eyepiece.",
  "Andor-Exposure": "200.00",
  "COM5-Description": "Serial port driver (boost:asio)",
  "Polarizer-Name": "Polarizer",
  "Andor-TransposeCorrection": "0",
  "DiaShutter-State": "0",
  "COM4-Description": "Serial port driver (boost:asio)",
  "COM3-Description": "Serial port driver (boost:asio)",
  "COM8-Verbose": "1",
  "COM3-Parity": "None",
  "CSUX-DriveSpeed-Description": "CSUX Drive Speed",
  "Andor-VerticalSpeed": "3.30",
  "XYStage-TransposeMirrorY": "0",
  "Polarizer-Description": "Polarizer in/out device",
  "XPositionUm": -12373.9,
  "XYStage-TransposeMirrorX": "0",
  "AOTF-Channel": "2",
  "Wheel-A-1-ClosedPosition": "",
  "FileName": "img_000000000_Confocal-488-Acq_039.tif",
  "Andor-CCDTemperature": "-68",
  "Core-Galvo": "",
  "Position": "Default",
  "COM8-BaudRate": "115200",
  "Andor-VerticalClockVoltage": "Normal",
  "Condenser turret-State": "4",
  "COM8-Handshaking": "Off",
  "Wheel-A-1-Speed": "3",
  "EpiShutter 2-State": "0",
  "CameraChannelIndex": 0,
  "SliceIndex": 39,
  "ZPositionUm": 5948.1,
  "Polarizer-Label": "1-Out",
  "DiaShutter-Description": "Dia shutter",
  "Core-Focus": "FocusDrive",
  "Andor-ReadoutMode": "10.000 MHz",
  "Channel": "Confocal-488-Acq",
  "TransmittedIllumination 1-Brightness": "130",
  "AutofocusDrive-Description": "Olympus IX83 ZDC offset drive",
  "XYStage-SerialResponse": "",
  "CSUX-Shutter-Name": "CSUX-Shutter",
  "COM5-Name": "COM5",
  "FrameIndex": 0,
  "Dichroic 1-State": "4",
  "XYStage-Version": "v1.91",
  "Polarizer-State": "0",
  "AOTF-Name": "AAAOTF",
  "XYStage-Backlash-B": "0.0400",
  "COM8-Name": "COM8",
  "Andor-ActualInterval-ms": "235.60",
  "Andor-PixelType": "16bit",
  "Camera": "",
  "Wheel-A-1-Delay_ms": "0.0000",
  "FocusDrive-InitialSpeed": "700",
  "COM4-Parity": "None",
  "Core-ImageProcessor": "",
  "Wheel-A-ClosedPosition": "",
  "CSUX-Shutter-Description": "CSUX Shutter",
  "Andor-Output_Amplifier": "Electron Multiplying",
  "XYStage-StepSizeY_um": "0.0100",
  "Dichroic 2-Description": "Mirror unit deck 2",
  "Core-AutoShutter": "1",
  "AOTF-Port": "COM3",
  "NextFrame": 0,
  "Core-XYStage": "XYStage",
  "Wheel-A-1-State": "0",
  "COM8-Parity": "None",
  "Wheel-A-1-Description": "Sutter Lambda filter wheel adapter",
  "Time": "2021-05-10 13:25:48 +0800",
  "COM4-Name": "COM4",
  "EpiShutter 1-State": "0",
  "Andor-Isolated Crop Mode": "Off",
  "COM4-BaudRate": "115200",
  "Andor-CCDTemperatureSetPoint": "-70",
  "Core-AutoFocus": "Autofocus",
  "Autofocus-Name": "Autofocus",
  "CSUX-Shutter-State": "Open",
  "Olympus IX83-FrontPanel": "1",
  "BitDepth": 14,
  "Slice": 39,
  "XYStage-JoyStick Slow Speed": "5",
  "COM4-Verbose": "1",
  "FocusDrive-Description": "Olympus IX83 Z drive",
  "Olympus IX83-TouchPanel": "1",
  "ChannelIndex": 0,
  "EpiShutter 2-Name": "EpiShutter 2",
  "Core-Shutter": "AOTF",
  "Wheel-A-State": "3",
  "Core-TimeoutMs": "5000",
  "XYStage-JoyStick Fast Speed": "60",
  "XYStage-Maximum Speed (Do Not Change)": "7.5000",
  "ElapsedTime-ms": 15681,
  "Wheel-A-Description": "Sutter Lambda filter wheel adapter",
  "Frame": 0,
  "Width": 512,
  "Dichroic 2-Label": "3-NONE",
  "Condenser turret-Description": "Rotating condenser turret",
  "COM5-Handshaking": "Off",
  "COM3-StopBits": "1",
  "PositionName": null,
  "Height": 512,
  "Andor-TransposeMirrorX": "0",
  "Light Path-Name": "Light Path",
  "COM3-Verbose": "1",
  "Andor-TransposeMirrorY": "0",
  "Wheel-A-Delay_ms": "0.0000",
  "COM8-DataBits": "8",
  "Autofocus-UpperLimit": "10500",
  "COM3-Name": "COM3",
  "Autofocus-Description": "Olympus IX83 ZDC",
  "Wheel-A-1-Busy": "0",
  "Autofocus-LowerLimit": "0",
  "COM5-DelayBetweenCharsMs": "0.0000",
  "CSUX-DriveSpeed-Name": "CSUX-DriveSpeed",
  "XYStage-Description": "ASI XY stage driver adapter",
  "COM4-Handshaking": "Off",
  "Andor-FrameTransfer": "Off",
  "COM3-DelayBetweenCharsMs": "0.0000",
  "PixelType": "GRAY16",
  "Andor-TransposeXY": "0",
  "AOTF-Maximum intensity (dB)": "1900",
  "COM4-AnswerTimeout": "500.0000",
  "COM8-StopBits": "1",
  "Andor-CCDTemperature Help": "Wait for temperature to stabilize before acquisition.",
  "YPositionUm": 5535.400000000001,
  "Light Path-State": "0",
  "Andor-TimeOut": "10000",
  "Andor-Trigger": "Software",
  "Dichroic 1-Name": "Dichroic 1",
  "FocusDrive-Name": "FocusDrive",
  "COM8-Description": "Serial port driver (boost:asio)",
  "XYStage-JoyStick Reverse": "Off",
  "COM3-BaudRate": "57600",
  "DiaShutter-Name": "DiaShutter",
  "XYStage-OnlySendSerialCommandOnChange": "Yes",
  "Olympus IX83-Description": "Olympus IX83,BX83 Microscopes",
  "Andor-OptAcquireMode Description": "",
  "XYStage-FinishError-PCROS(nm)": "24.0000"
},
"FrameKey-0-0-40": {
  "CSUX-DriveSpeed-State": "3780",
  "Core-Initialize": "1",
  "TransmittedIllumination 1-Description": "DIA High Intensity White LED 1",
  "Andor-FanMode": "Full",
  "Andor-SpuriousNoiseFilterDescription": "Spurious Noise Filter is Off",
  "Dichroic 1-Description": "Mirror unit deck 1",
  "XYStage-BuildName": "TIGER_COMM",
  "Andor-BaselineClamp": "Enabled",
  "AOTF-Description": "AA AOTF Shutter Controller driver adapter",
  "AOTF-State": "1",
  "Andor-CountConvert": "Counts",
  "XYStage-Speed-S": "5.7459",
  "ROI": "0-0-512-512",
  "Andor-SpuriousNoiseFilterThreshold": "0.0000",
  "COM5-AnswerTimeout": "500.0000",
  "COM5-StopBits": "1",
  "Andor-Region of Interest": "Full Image",
  "XYStage-Error-E(nm)": "400.0000",
  "XYStage-StepSizeX_um": "0.0100",
  "CSUX-Hub-Name": "CSUX-Hub",
  "Andor-Advanced | Snap Image Timing Mode": "Delay for Exposure",
  "SlicePosition": 5948.6,
  "Andor-CoolerMode": "Fan off at shutdown",
  "Exposure-ms": 200,
  "Olympus IX83-Name": "Olympus IX83",
  "XYStage-Acceleration-AC(ms)": "100",
  "CSUX-DriveSpeed-AutoAdjust": "0.0000",
  "Wheel-A-Busy": "0",
  "Andor-Pre-Amp-Gain": "5x",
  "XYStage-Name": "XYStage",
  "Andor-Shutter Closing Time": "20",
  "CSUX-Hub-Port": "COM4",
  "EpiShutter 2-Description": "Epi shutter, deck 2",
  "Andor-EMSwitch": "On",
  "AxisPositions": null,
  "COM5-BaudRate": "9600",
  "Andor-1. Camera Information : | Type | Model | Serial No. |": "| iXon | DU897_BV | 8562 |",
  "XYStage-Port": "COM8",
  "COM5-Verbose": "1",
  "Wheel-A-1-Label": "Filter-0",
  "XYStage-SerialCommand": "",
  "CSUX-Hub-Description": "Yokogawa CSUX hub",
  "COM8-DelayBetweenCharsMs": "0.0000",
  "Condenser turret-Label": "5-IX2-DIC100",
  "AutofocusDrive-Name": "AutofocusDrive",
  "Wheel-A-Label": "Filter-3",
  "COM3-AnswerTimeout": "500.0000",
  "Andor-KeepCleanTime": "3.5676",
  "Dichroic 2-State": "2",
  "COM8-AnswerTimeout": "500.0000",
  "Andor-Camera": "| iXon | DU897_BV | 8562 |",
  "COM3-Handshaking": "Off",
  "Andor-Gain": "330",
  "Wheel-A-1-Name": "Wheel-A",
  "UUID": "8c270618-6aa4-4236-9f3c-7fef86ed6926",
  "Wheel-A-1-Port": "COM5",
  "TransmittedIllumination 1-Name": "TransmittedIllumination 1",
  "Core-Camera": "Andor",
  "Core-SLM": "",
  "EpiShutter 1-Name": "EpiShutter 1",
  "Wheel-A-Name": "Wheel-A",
  "Andor-CountConvertWavelength": "0.0000",
  "FocusDrive-MaxSpeed": "3000",
  "Andor-Shutter TTL Value": "High to Open",
  "Wheel-A-Port": "COM5",
  "Core-ChannelGroup": "Illumination",
  "PositionIndex": 0,
  "WaitInterval": null,
  "Light Path-Label": "1-LeftPort",
  "AOTF-Power (% of max)": "19.5000",
  "PixelSizeUm": 0,
  "CSUX-DriveSpeed-Run": "On",
  "EpiShutter 1-Description": "Epi shutter, deck 1",
  "XYStage-CompileDate": "Jan 14 2014:14:28:31",
  "Andor-Shutter Opening Time": "20",
  "Summary": {
    "Slices": 65,
    "InitialPositionList": null,
    "Interval_ms": 0,
    "UUID": "1b7a3f1a-530d-4b5c-a5a6-a30bb41f7382",
    "UserName": "dell",
    "Depth": 2,
    "PixelType": "GRAY16",
    "Time": "2021-05-10 13:25:33 +0800",
    "Date": "2021-05-10",
    "z-step_um": 0.5,
    "MetadataVersion": 10,
    "PositionIndex": 0,
    "SlicesFirst": true,
    "ChContrastMin": [0],
    "Width": 512,
    "PixelAspect": 1,
    "MicroManagerVersion": "1.4.19",
    "ROI": [
      0,
      0,
      512,
      512
    ],
    "ChNames": ["Confocal-488-Acq"],
    "IJType": 1,
    "GridRow": 0,
    "Comment": "",
    "Height": 512,
    "GridColumn": 0,
    "Prefix": "20210510 osm-3 G444E-gfp F1-8_1",
    "PixelSize_um": 0,
    "Frames": 1,
    "BitDepth": 14,
    "KeepShutterOpenChannels": true,
    "Source": "Micro-Manager",
    "Channels": 1,
    "ComputerName": "T3600-IX83",
    "CustomIntervals_ms": [],
    "KeepShutterOpenSlices": true,
    "ChColors": [-13369549],
    "TimeFirst": false,
    "ChContrastMax": [65536],
    "Positions": 1,
    "Directory": "Y:\\XC\\20210510 osm-3 G444E-gfp"
  },
  "Source": "Andor",
  "XYStage-OverShoot(um)": "0.0000",
  "XYStage-Wait_Cycles": "0",
  "COM4-StopBits": "1",
  "FocusDrive-AccelerationTime": "60",
  "Andor-Binning": "1",
  "Andor-FrameTransfer Help": "Should only turn on FrameTransfer if using Burst or Live mode.",
  "COM4-DataBits": "8",
  "COM3-DataBits": "8",
  "XYStage-MotorOnOff": "On",
  "Andor-SpuriousNoiseFilter": "None",
  "Condenser turret-Name": "Condenser turret",
  "Andor-Shutter": "Open",
  "Andor-OptAcquireMode": "",
  "Dichroic 1-Label": "5-MDICT",
  "COM5-DataBits": "8",
  "Binning": "1",
  "Andor-ReadoutTime": "32.0324",
  "Dichroic 2-Name": "Dichroic 2",
  "Andor-Description": "Andor camera adapter",
  "Wheel-A-Speed": "3",
  "COM4-DelayBetweenCharsMs": "0.0000",
  "COM5-Parity": "None",
  "Andor-Advanced | Snap Image Additional Delay (ms)": "0",
  "Light Path-Description": "Switches light between camera and eyepiece.",
  "Andor-Exposure": "200.00",
  "COM5-Description": "Serial port driver (boost:asio)",
  "Polarizer-Name": "Polarizer",
  "Andor-TransposeCorrection": "0",
  "DiaShutter-State": "0",
  "COM4-Description": "Serial port driver (boost:asio)",
  "COM3-Description": "Serial port driver (boost:asio)",
  "COM8-Verbose": "1",
  "COM3-Parity": "None",
  "CSUX-DriveSpeed-Description": "CSUX Drive Speed",
  "Andor-VerticalSpeed": "3.30",
  "XYStage-TransposeMirrorY": "0",
  "Polarizer-Description": "Polarizer in/out device",
  "XPositionUm": -12373.9,
  "XYStage-TransposeMirrorX": "0",
  "AOTF-Channel": "2",
  "Wheel-A-1-ClosedPosition": "",
  "FileName": "img_000000000_Confocal-488-Acq_040.tif",
  "Andor-CCDTemperature": "-68",
  "Core-Galvo": "",
  "Position": "Default",
  "COM8-BaudRate": "115200",
  "Andor-VerticalClockVoltage": "Normal",
  "Condenser turret-State": "4",
  "COM8-Handshaking": "Off",
  "Wheel-A-1-Speed": "3",
  "EpiShutter 2-State": "0",
  "CameraChannelIndex": 0,
  "SliceIndex": 40,
  "ZPositionUm": 5948.6,
  "Polarizer-Label": "1-Out",
  "DiaShutter-Description": "Dia shutter",
  "Core-Focus": "FocusDrive",
  "Andor-ReadoutMode": "10.000 MHz",
  "Channel": "Confocal-488-Acq",
  "TransmittedIllumination 1-Brightness": "130",
  "AutofocusDrive-Description": "Olympus IX83 ZDC offset drive",
  "XYStage-SerialResponse": "",
  "CSUX-Shutter-Name": "CSUX-Shutter",
  "COM5-Name": "COM5",
  "FrameIndex": 0,
  "Dichroic 1-State": "4",
  "XYStage-Version": "v1.91",
  "Polarizer-State": "0",
  "AOTF-Name": "AAAOTF",
  "XYStage-Backlash-B": "0.0400",
  "COM8-Name": "COM8",
  "Andor-ActualInterval-ms": "235.60",
  "Andor-PixelType": "16bit",
  "Camera": "",
  "Wheel-A-1-Delay_ms": "0.0000",
  "FocusDrive-InitialSpeed": "700",
  "COM4-Parity": "None",
  "Core-ImageProcessor": "",
  "Wheel-A-ClosedPosition": "",
  "CSUX-Shutter-Description": "CSUX Shutter",
  "Andor-Output_Amplifier": "Electron Multiplying",
  "XYStage-StepSizeY_um": "0.0100",
  "Dichroic 2-Description": "Mirror unit deck 2",
  "Core-AutoShutter": "1",
  "AOTF-Port": "COM3",
  "NextFrame": 0,
  "Core-XYStage": "XYStage",
  "Wheel-A-1-State": "0",
  "COM8-Parity": "None",
  "Wheel-A-1-Description": "Sutter Lambda filter wheel adapter",
  "Time": "2021-05-10 13:25:48 +0800",
  "COM4-Name": "COM4",
  "EpiShutter 1-State": "0",
  "Andor-Isolated Crop Mode": "Off",
  "COM4-BaudRate": "115200",
  "Andor-CCDTemperatureSetPoint": "-70",
  "Core-AutoFocus": "Autofocus",
  "Autofocus-Name": "Autofocus",
  "CSUX-Shutter-State": "Open",
  "Olympus IX83-FrontPanel": "1",
  "BitDepth": 14,
  "Slice": 40,
  "XYStage-JoyStick Slow Speed": "5",
  "COM4-Verbose": "1",
  "FocusDrive-Description": "Olympus IX83 Z drive",
  "Olympus IX83-TouchPanel": "1",
  "ChannelIndex": 0,
  "EpiShutter 2-Name": "EpiShutter 2",
  "Core-Shutter": "AOTF",
  "Wheel-A-State": "3",
  "Core-TimeoutMs": "5000",
  "XYStage-JoyStick Fast Speed": "60",
  "XYStage-Maximum Speed (Do Not Change)": "7.5000",
  "ElapsedTime-ms": 16055,
  "Wheel-A-Description": "Sutter Lambda filter wheel adapter",
  "Frame": 0,
  "Width": 512,
  "Dichroic 2-Label": "3-NONE",
  "Condenser turret-Description": "Rotating condenser turret",
  "COM5-Handshaking": "Off",
  "COM3-StopBits": "1",
  "PositionName": null,
  "Height": 512,
  "Andor-TransposeMirrorX": "0",
  "Light Path-Name": "Light Path",
  "COM3-Verbose": "1",
  "Andor-TransposeMirrorY": "0",
  "Wheel-A-Delay_ms": "0.0000",
  "COM8-DataBits": "8",
  "Autofocus-UpperLimit": "10500",
  "COM3-Name": "COM3",
  "Autofocus-Description": "Olympus IX83 ZDC",
  "Wheel-A-1-Busy": "0",
  "Autofocus-LowerLimit": "0",
  "COM5-DelayBetweenCharsMs": "0.0000",
  "CSUX-DriveSpeed-Name": "CSUX-DriveSpeed",
  "XYStage-Description": "ASI XY stage driver adapter",
  "COM4-Handshaking": "Off",
  "Andor-FrameTransfer": "Off",
  "COM3-DelayBetweenCharsMs": "0.0000",
  "PixelType": "GRAY16",
  "Andor-TransposeXY": "0",
  "AOTF-Maximum intensity (dB)": "1900",
  "COM4-AnswerTimeout": "500.0000",
  "COM8-StopBits": "1",
  "Andor-CCDTemperature Help": "Wait for temperature to stabilize before acquisition.",
  "YPositionUm": 5535.400000000001,
  "Light Path-State": "0",
  "Andor-TimeOut": "10000",
  "Andor-Trigger": "Software",
  "Dichroic 1-Name": "Dichroic 1",
  "FocusDrive-Name": "FocusDrive",
  "COM8-Description": "Serial port driver (boost:asio)",
  "XYStage-JoyStick Reverse": "Off",
  "COM3-BaudRate": "57600",
  "DiaShutter-Name": "DiaShutter",
  "XYStage-OnlySendSerialCommandOnChange": "Yes",
  "Olympus IX83-Description": "Olympus IX83,BX83 Microscopes",
  "Andor-OptAcquireMode Description": "",
  "XYStage-FinishError-PCROS(nm)": "24.0000"
},
"FrameKey-0-0-41": {
  "CSUX-DriveSpeed-State": "3780",
  "Core-Initialize": "1",
  "TransmittedIllumination 1-Description": "DIA High Intensity White LED 1",
  "Andor-FanMode": "Full",
  "Andor-SpuriousNoiseFilterDescription": "Spurious Noise Filter is Off",
  "Dichroic 1-Description": "Mirror unit deck 1",
  "XYStage-BuildName": "TIGER_COMM",
  "Andor-BaselineClamp": "Enabled",
  "AOTF-Description": "AA AOTF Shutter Controller driver adapter",
  "AOTF-State": "1",
  "Andor-CountConvert": "Counts",
  "XYStage-Speed-S": "5.7459",
  "ROI": "0-0-512-512",
  "Andor-SpuriousNoiseFilterThreshold": "0.0000",
  "COM5-AnswerTimeout": "500.0000",
  "COM5-StopBits": "1",
  "Andor-Region of Interest": "Full Image",
  "XYStage-Error-E(nm)": "400.0000",
  "XYStage-StepSizeX_um": "0.0100",
  "CSUX-Hub-Name": "CSUX-Hub",
  "Andor-Advanced | Snap Image Timing Mode": "Delay for Exposure",
  "SlicePosition": 5949.1,
  "Andor-CoolerMode": "Fan off at shutdown",
  "Exposure-ms": 200,
  "Olympus IX83-Name": "Olympus IX83",
  "XYStage-Acceleration-AC(ms)": "100",
  "CSUX-DriveSpeed-AutoAdjust": "0.0000",
  "Wheel-A-Busy": "0",
  "Andor-Pre-Amp-Gain": "5x",
  "XYStage-Name": "XYStage",
  "Andor-Shutter Closing Time": "20",
  "CSUX-Hub-Port": "COM4",
  "EpiShutter 2-Description": "Epi shutter, deck 2",
  "Andor-EMSwitch": "On",
  "AxisPositions": null,
  "COM5-BaudRate": "9600",
  "Andor-1. Camera Information : | Type | Model | Serial No. |": "| iXon | DU897_BV | 8562 |",
  "XYStage-Port": "COM8",
  "COM5-Verbose": "1",
  "Wheel-A-1-Label": "Filter-0",
  "XYStage-SerialCommand": "",
  "CSUX-Hub-Description": "Yokogawa CSUX hub",
  "COM8-DelayBetweenCharsMs": "0.0000",
  "Condenser turret-Label": "5-IX2-DIC100",
  "AutofocusDrive-Name": "AutofocusDrive",
  "Wheel-A-Label": "Filter-3",
  "COM3-AnswerTimeout": "500.0000",
  "Andor-KeepCleanTime": "3.5676",
  "Dichroic 2-State": "2",
  "COM8-AnswerTimeout": "500.0000",
  "Andor-Camera": "| iXon | DU897_BV | 8562 |",
  "COM3-Handshaking": "Off",
  "Andor-Gain": "330",
  "Wheel-A-1-Name": "Wheel-A",
  "UUID": "de51f3ee-8f69-4e94-9c8a-fdabeeae5c4a",
  "Wheel-A-1-Port": "COM5",
  "TransmittedIllumination 1-Name": "TransmittedIllumination 1",
  "Core-Camera": "Andor",
  "Core-SLM": "",
  "EpiShutter 1-Name": "EpiShutter 1",
  "Wheel-A-Name": "Wheel-A",
  "Andor-CountConvertWavelength": "0.0000",
  "FocusDrive-MaxSpeed": "3000",
  "Andor-Shutter TTL Value": "High to Open",
  "Wheel-A-Port": "COM5",
  "Core-ChannelGroup": "Illumination",
  "PositionIndex": 0,
  "WaitInterval": null,
  "Light Path-Label": "1-LeftPort",
  "AOTF-Power (% of max)": "19.5000",
  "PixelSizeUm": 0,
  "CSUX-DriveSpeed-Run": "On",
  "EpiShutter 1-Description": "Epi shutter, deck 1",
  "XYStage-CompileDate": "Jan 14 2014:14:28:31",
  "Andor-Shutter Opening Time": "20",
  "Summary": {
    "Slices": 65,
    "InitialPositionList": null,
    "Interval_ms": 0,
    "UUID": "1b7a3f1a-530d-4b5c-a5a6-a30bb41f7382",
    "UserName": "dell",
    "Depth": 2,
    "PixelType": "GRAY16",
    "Time": "2021-05-10 13:25:33 +0800",
    "Date": "2021-05-10",
    "z-step_um": 0.5,
    "MetadataVersion": 10,
    "PositionIndex": 0,
    "SlicesFirst": true,
    "ChContrastMin": [0],
    "Width": 512,
    "PixelAspect": 1,
    "MicroManagerVersion": "1.4.19",
    "ROI": [
      0,
      0,
      512,
      512
    ],
    "ChNames": ["Confocal-488-Acq"],
    "IJType": 1,
    "GridRow": 0,
    "Comment": "",
    "Height": 512,
    "GridColumn": 0,
    "Prefix": "20210510 osm-3 G444E-gfp F1-8_1",
    "PixelSize_um": 0,
    "Frames": 1,
    "BitDepth": 14,
    "KeepShutterOpenChannels": true,
    "Source": "Micro-Manager",
    "Channels": 1,
    "ComputerName": "T3600-IX83",
    "CustomIntervals_ms": [],
    "KeepShutterOpenSlices": true,
    "ChColors": [-13369549],
    "TimeFirst": false,
    "ChContrastMax": [65536],
    "Positions": 1,
    "Directory": "Y:\\XC\\20210510 osm-3 G444E-gfp"
  },
  "Source": "Andor",
  "XYStage-OverShoot(um)": "0.0000",
  "XYStage-Wait_Cycles": "0",
  "COM4-StopBits": "1",
  "FocusDrive-AccelerationTime": "60",
  "Andor-Binning": "1",
  "Andor-FrameTransfer Help": "Should only turn on FrameTransfer if using Burst or Live mode.",
  "COM4-DataBits": "8",
  "COM3-DataBits": "8",
  "XYStage-MotorOnOff": "On",
  "Andor-SpuriousNoiseFilter": "None",
  "Condenser turret-Name": "Condenser turret",
  "Andor-Shutter": "Open",
  "Andor-OptAcquireMode": "",
  "Dichroic 1-Label": "5-MDICT",
  "COM5-DataBits": "8",
  "Binning": "1",
  "Andor-ReadoutTime": "32.0324",
  "Dichroic 2-Name": "Dichroic 2",
  "Andor-Description": "Andor camera adapter",
  "Wheel-A-Speed": "3",
  "COM4-DelayBetweenCharsMs": "0.0000",
  "COM5-Parity": "None",
  "Andor-Advanced | Snap Image Additional Delay (ms)": "0",
  "Light Path-Description": "Switches light between camera and eyepiece.",
  "Andor-Exposure": "200.00",
  "COM5-Description": "Serial port driver (boost:asio)",
  "Polarizer-Name": "Polarizer",
  "Andor-TransposeCorrection": "0",
  "DiaShutter-State": "0",
  "COM4-Description": "Serial port driver (boost:asio)",
  "COM3-Description": "Serial port driver (boost:asio)",
  "COM8-Verbose": "1",
  "COM3-Parity": "None",
  "CSUX-DriveSpeed-Description": "CSUX Drive Speed",
  "Andor-VerticalSpeed": "3.30",
  "XYStage-TransposeMirrorY": "0",
  "Polarizer-Description": "Polarizer in/out device",
  "XPositionUm": -12373.9,
  "XYStage-TransposeMirrorX": "0",
  "AOTF-Channel": "2",
  "Wheel-A-1-ClosedPosition": "",
  "FileName": "img_000000000_Confocal-488-Acq_041.tif",
  "Andor-CCDTemperature": "-68",
  "Core-Galvo": "",
  "Position": "Default",
  "COM8-BaudRate": "115200",
  "Andor-VerticalClockVoltage": "Normal",
  "Condenser turret-State": "4",
  "COM8-Handshaking": "Off",
  "Wheel-A-1-Speed": "3",
  "EpiShutter 2-State": "0",
  "CameraChannelIndex": 0,
  "SliceIndex": 41,
  "ZPositionUm": 5949.1,
  "Polarizer-Label": "1-Out",
  "DiaShutter-Description": "Dia shutter",
  "Core-Focus": "FocusDrive",
  "Andor-ReadoutMode": "10.000 MHz",
  "Channel": "Confocal-488-Acq",
  "TransmittedIllumination 1-Brightness": "130",
  "AutofocusDrive-Description": "Olympus IX83 ZDC offset drive",
  "XYStage-SerialResponse": "",
  "CSUX-Shutter-Name": "CSUX-Shutter",
  "COM5-Name": "COM5",
  "FrameIndex": 0,
  "Dichroic 1-State": "4",
  "XYStage-Version": "v1.91",
  "Polarizer-State": "0",
  "AOTF-Name": "AAAOTF",
  "XYStage-Backlash-B": "0.0400",
  "COM8-Name": "COM8",
  "Andor-ActualInterval-ms": "235.60",
  "Andor-PixelType": "16bit",
  "Camera": "",
  "Wheel-A-1-Delay_ms": "0.0000",
  "FocusDrive-InitialSpeed": "700",
  "COM4-Parity": "None",
  "Core-ImageProcessor": "",
  "Wheel-A-ClosedPosition": "",
  "CSUX-Shutter-Description": "CSUX Shutter",
  "Andor-Output_Amplifier": "Electron Multiplying",
  "XYStage-StepSizeY_um": "0.0100",
  "Dichroic 2-Description": "Mirror unit deck 2",
  "Core-AutoShutter": "1",
  "AOTF-Port": "COM3",
  "NextFrame": 0,
  "Core-XYStage": "XYStage",
  "Wheel-A-1-State": "0",
  "COM8-Parity": "None",
  "Wheel-A-1-Description": "Sutter Lambda filter wheel adapter",
  "Time": "2021-05-10 13:25:49 +0800",
  "COM4-Name": "COM4",
  "EpiShutter 1-State": "0",
  "Andor-Isolated Crop Mode": "Off",
  "COM4-BaudRate": "115200",
  "Andor-CCDTemperatureSetPoint": "-70",
  "Core-AutoFocus": "Autofocus",
  "Autofocus-Name": "Autofocus",
  "CSUX-Shutter-State": "Open",
  "Olympus IX83-FrontPanel": "1",
  "BitDepth": 14,
  "Slice": 41,
  "XYStage-JoyStick Slow Speed": "5",
  "COM4-Verbose": "1",
  "FocusDrive-Description": "Olympus IX83 Z drive",
  "Olympus IX83-TouchPanel": "1",
  "ChannelIndex": 0,
  "EpiShutter 2-Name": "EpiShutter 2",
  "Core-Shutter": "AOTF",
  "Wheel-A-State": "3",
  "Core-TimeoutMs": "5000",
  "XYStage-JoyStick Fast Speed": "60",
  "XYStage-Maximum Speed (Do Not Change)": "7.5000",
  "ElapsedTime-ms": 16416,
  "Wheel-A-Description": "Sutter Lambda filter wheel adapter",
  "Frame": 0,
  "Width": 512,
  "Dichroic 2-Label": "3-NONE",
  "Condenser turret-Description": "Rotating condenser turret",
  "COM5-Handshaking": "Off",
  "COM3-StopBits": "1",
  "PositionName": null,
  "Height": 512,
  "Andor-TransposeMirrorX": "0",
  "Light Path-Name": "Light Path",
  "COM3-Verbose": "1",
  "Andor-TransposeMirrorY": "0",
  "Wheel-A-Delay_ms": "0.0000",
  "COM8-DataBits": "8",
  "Autofocus-UpperLimit": "10500",
  "COM3-Name": "COM3",
  "Autofocus-Description": "Olympus IX83 ZDC",
  "Wheel-A-1-Busy": "0",
  "Autofocus-LowerLimit": "0",
  "COM5-DelayBetweenCharsMs": "0.0000",
  "CSUX-DriveSpeed-Name": "CSUX-DriveSpeed",
  "XYStage-Description": "ASI XY stage driver adapter",
  "COM4-Handshaking": "Off",
  "Andor-FrameTransfer": "Off",
  "COM3-DelayBetweenCharsMs": "0.0000",
  "PixelType": "GRAY16",
  "Andor-TransposeXY": "0",
  "AOTF-Maximum intensity (dB)": "1900",
  "COM4-AnswerTimeout": "500.0000",
  "COM8-StopBits": "1",
  "Andor-CCDTemperature Help": "Wait for temperature to stabilize before acquisition.",
  "YPositionUm": 5535.400000000001,
  "Light Path-State": "0",
  "Andor-TimeOut": "10000",
  "Andor-Trigger": "Software",
  "Dichroic 1-Name": "Dichroic 1",
  "FocusDrive-Name": "FocusDrive",
  "COM8-Description": "Serial port driver (boost:asio)",
  "XYStage-JoyStick Reverse": "Off",
  "COM3-BaudRate": "57600",
  "DiaShutter-Name": "DiaShutter",
  "XYStage-OnlySendSerialCommandOnChange": "Yes",
  "Olympus IX83-Description": "Olympus IX83,BX83 Microscopes",
  "Andor-OptAcquireMode Description": "",
  "XYStage-FinishError-PCROS(nm)": "24.0000"
},
"FrameKey-0-0-42": {
  "CSUX-DriveSpeed-State": "3780",
  "Core-Initialize": "1",
[truncated: 18,916 more chars]
