# Supplementary material for: Neurons dispose of hyperactive kinesin into glial cells for clearance
Source: EMBO J. 2024 May 28;43(13):5. doi: 10.1038/s44318-024-00118-0 (PMC11217292; doi:10.1038/s44318-024-00118-0)
Supplement: Supplementary file 13 — Source data Fig. 4 [file 44318_2024_118_MOESM13_ESM.zip › Figure4/Figure 4C Micr. image/20220412 osm-3-G444E-gfp; ced-1_12/display_and_comments.txt]

{
  "Channels": [{
    "Name": "Confocal-488-Acq",
    "DisplayMode": 1,
    "HistogramMax": -1,
    "Max": 255,
    "Gamma": 1,
    "Min": 0,
    "Color": -16711936
  }],
  "Comments": {"Summary": ""}
}
