# Supplementary material for: Neurons dispose of hyperactive kinesin into glial cells for clearance
Source: EMBO J. 2024 May 28;43(13):5. doi: 10.1038/s44318-024-00118-0 (PMC11217292; doi:10.1038/s44318-024-00118-0)
Supplement: Supplementary file 13 — Source data Fig. 4 [file 44318_2024_118_MOESM13_ESM.zip › Figure4/Figure 4C Micr. image/20221202 Pced-1-ced-1-mCherry; osm-3-G444E-gfp; ced-1(e1735)_6/metadata.txt]

{
"Summary": {
  "Slices": 33,
  "InitialPositionList": null,
  "Interval_ms": 0,
  "UUID": "b6a70f29-f266-4ddd-b2d4-e0938cbbcd71",
  "UserName": "ColdSpring",
  "Depth": 2,
  "PixelType": "GRAY16",
  "Time": "2022-12-02 20:24:22 +0800",
  "Date": "2022-12-02",
  "z-step_um": -0.7999999999999972,
  "MetadataVersion": 10,
  "PositionIndex": 0,
  "SlicesFirst": false,
  "ChContrastMin": [0],
  "Width": 512,
  "PixelAspect": 1,
  "MicroManagerVersion": "1.4.16",
  "ROI": [
    0,
    0,
    512,
    512
  ],
  "ChNames": ["L-488"],
  "IJType": 1,
  "GridRow": 0,
  "Comment": "",
  "Height": 512,
  "GridColumn": 0,
  "Prefix": "20221202 osm-3-g444e-gfp; ced-1(e1735)_6",
  "PixelSize_um": 0,
  "Frames": 1,
  "BitDepth": 14,
  "KeepShutterOpenChannels": false,
  "Source": "Micro-Manager",
  "Channels": 1,
  "ComputerName": "T3610-MP",
  "CustomIntervals_ms": [],
  "KeepShutterOpenSlices": true,
  "ChColors": [-16724941],
  "TimeFirst": false,
  "ChContrastMax": [65536],
  "Positions": 1,
  "Directory": "Y:\\XC\\20221202 osm-3-g444e-gfp; ced-1(e1735)"
},
"FrameKey-0-0-0": {
  "CSUX-DriveSpeed-State": "1800",
  "Core-Initialize": "1",
  "Andor-FanMode": "Full",
  "Andor-SpuriousNoiseFilterDescription": "Recommended Range",
  "Andor-BaselineClamp": "Enabled",
  "ZeissTransmittedLightShutter-Description": "Zeiss Transmitted Light Shutter",
  "ZeissReflectedLightShutter-Description": "Zeiss Reflected Light Shutter",
  "Andor-CountConvert": "Counts",
  "XYStage-Speed-S": "5.7459",
  "ROI": "0-0-512-512",
  "Andor-SpuriousNoiseFilterThreshold": "0.0000",
  "COM5-AnswerTimeout": "8000.0000",
  "COM5-StopBits": "1",
  "Andor-Region of Interest": "Full Image",
  "XYStage-Error-E(nm)": "400.0000",
  "XYStage-StepSizeX_um": "0.0100",
  "CSUX-Hub-Name": "CSUX-Hub",
  "Andor-Advanced | Snap Image Timing Mode": "Delay for Exposure",
  "SlicePosition": 74.735,
  "Andor-CoolerMode": "Fan off at shutdown",
  "Exposure-ms": 100,
  "COM6-DelayBetweenCharsMs": "0.0000",
  "ZeissScope-Description": "Zeiss microscope CAN bus adapter",
  "COM6-Parity": "None",
  "ZeissFocusAxis-Move Mode": "Direct move to target",
  "CSUX-DriveSpeed-AutoAdjust": "0.0000",
  "Wheel-A-Busy": "0",
  "Andor-Pre-Amp-Gain": "4.9x",
  "XYStage-Name": "XYStage",
  "Andor-Shutter Closing Time": "20",
  "CSUX-Hub-Port": "COM5",
  "Andor-EMSwitch": "On",
  "COM2-DataBits": "8",
  "COM2-StopBits": "1",
  "AxisPositions": null,
  "COM5-BaudRate": "115200",
  "Andor-1. Camera Information : | Type | Model | Serial No. |": "| iXon | DU897_BV | 8593 |",
  "ZeissReflectedLightShutter-Name": "ZeissReflectedLightShutter",
  "ZeissScope-Port": "COM6",
  "ZeissScope-Name": "ZeissScope",
  "XYStage-Port": "COM4",
  "COM5-Verbose": "1",
  "CSUX-Hub-Description": "Yokogawa CSUX hub",
  "AAAOTF-Power (% of max)": "35.1000",
  "COM8-DelayBetweenCharsMs": "0.0000",
  "AAAOTF-Port": "COM8",
  "Wheel-A-Label": "Filter-3",
  "COM8-AnswerTimeout": "500.0000",
  "Andor-Camera": "| iXon | DU897_BV | 8593 |",
  "Andor-Gain": "300",
  "UUID": "d91b6e79-4456-40bc-8749-b8ceed80b0d5",
  "Core-Camera": "Andor",
  "Core-SLM": "",
  "Wheel-A-Name": "Wheel-A",
  "Andor-CountConvertWavelength": "0.0000",
  "Andor-Shutter TTL Value": "High to Open",
  "Wheel-A-Port": "COM2",
  "Core-ChannelGroup": "Laser",
  "PositionIndex": 0,
  "WaitInterval": 0,
  "COM2-DelayBetweenCharsMs": "0.0000",
  "PixelSizeUm": 0,
  "ZeissReflectorTurret-Description": "Reflector Turret",
  "CSUX-DriveSpeed-Run": "On",
  "ZeissReflectedLightShutter-State": "0",
  "Andor-Shutter Opening Time": "20",
  "Summary": {
    "Slices": 33,
    "InitialPositionList": null,
    "Interval_ms": 0,
    "UUID": "b6a70f29-f266-4ddd-b2d4-e0938cbbcd71",
    "UserName": "ColdSpring",
    "Depth": 2,
    "PixelType": "GRAY16",
    "Time": "2022-12-02 20:24:22 +0800",
    "Date": "2022-12-02",
    "z-step_um": -0.7999999999999972,
    "MetadataVersion": 10,
    "PositionIndex": 0,
    "SlicesFirst": false,
    "ChContrastMin": [0],
    "Width": 512,
    "PixelAspect": 1,
    "MicroManagerVersion": "1.4.16",
    "ROI": [
      0,
      0,
      512,
      512
    ],
    "ChNames": ["L-488"],
    "IJType": 1,
    "GridRow": 0,
    "Comment": "",
    "Height": 512,
    "GridColumn": 0,
    "Prefix": "20221202 osm-3-g444e-gfp; ced-1(e1735)_6",
    "PixelSize_um": 0,
    "Frames": 1,
    "BitDepth": 14,
    "KeepShutterOpenChannels": false,
    "Source": "Micro-Manager",
    "Channels": 1,
    "ComputerName": "T3610-MP",
    "CustomIntervals_ms": [],
    "KeepShutterOpenSlices": true,
    "ChColors": [-16724941],
    "TimeFirst": false,
    "ChContrastMax": [65536],
    "Positions": 1,
    "Directory": "Y:\\XC\\20221202 osm-3-g444e-gfp; ced-1(e1735)"
  },
  "Source": "Andor",
  "XYStage-OverShoot(um)": "0.0000",
  "XYStage-Wait_Cycles": "0",
  "COM4-StopBits": "1",
  "Andor-Binning": "1",
  "Andor-FrameTransfer Help": "Should only turn on FrameTransfer if using Burst or Live mode.",
  "COM4-DataBits": "8",
  "ZeissTransmittedLightShutter-Name": "ZeissTransmittedLightShutter",
  "XYStage-MotorOnOff": "On",
  "Andor-SpuriousNoiseFilter": "None",
  "Andor-Shutter": "Open",
  "Andor-OptAcquireMode": "",
  "COM2-AnswerTimeout": "500.0000",
  "COM5-DataBits": "8",
  "Binning": "1",
  "Andor-ReadoutTime": "35",
  "Andor-Description": "Andor camera adapter",
  "Wheel-A-Speed": "3",
  "COM4-DelayBetweenCharsMs": "0.0000",
  "COM5-Parity": "None",
  "Andor-Advanced | Snap Image Additional Delay (ms)": "0",
  "Andor-Exposure": "100.00",
  "COM5-Description": "Serial port driver (boost:asio)",
  "Andor-TransposeCorrection": "0",
  "COM4-Description": "Serial port driver (boost:asio)",
  "COM8-Verbose": "1",
  "CSUX-DriveSpeed-Description": "CSUX Drive Speed",
  "Andor-VerticalSpeed": "3.30",
  "XYStage-TransposeMirrorY": "0",
  "XPositionUm": 12649.6,
  "XYStage-TransposeMirrorX": "0",
  "ZeissFocusAxis-Velocity-Acceleration": "Fast",
  "COM2-Handshaking": "Off",
  "ZeissReflectorTurret-Label": "4-100 % Mirror",
  "COM6-DataBits": "8",
  "FileName": "img_000000000_L-488_000.tif",
  "Andor-CCDTemperature": "-68",
  "Core-Galvo": "Undefined",
  "Position": "Default",
  "COM8-BaudRate": "19200",
  "Andor-VerticalClockVoltage": "Normal",
  "COM8-Handshaking": "Off",
  "CameraChannelIndex": 0,
  "SliceIndex": 0,
  "ZPositionUm": 74.735,
  "Core-Focus": "ZeissFocusAxis",
  "Andor-ReadoutMode": "10.000 MHz",
  "Channel": "L-488",
  "AAAOTF-Description": "AA AOTF Shutter Controller driver adapter",
  "CSUX-Shutter-Name": "CSUX-Shutter",
  "COM5-Name": "COM5",
  "FrameIndex": 0,
  "XYStage-Version": "Version: USB-9.2e ",
  "COM6-BaudRate": "57600",
  "XYStage-Backlash-B": "0.0400",
  "COM6-Description": "Serial port driver (boost:asio)",
  "COM8-Name": "COM8",
  "COM2-Description": "Serial port driver (boost:asio)",
  "Andor-ActualInterval-ms": "135.60",
  "AAAOTF-State": "0",
  "Andor-PixelType": "16bit",
  "COM2-Name": "COM2",
  "Camera": "",
  "COM4-Parity": "None",
  "Core-ImageProcessor": "",
  "Wheel-A-ClosedPosition": "",
  "CSUX-Shutter-Description": "CSUX Shutter",
  "Andor-Output_Amplifier": "Electron Multiplying",
  "XYStage-StepSizeY_um": "0.0100",
  "AAAOTF-Channel": "2",
  "ZeissFocusAxis-Position": "9.0610",
  "Core-AutoShutter": "1",
  "ZeissTransmittedLightShutter-State": "0",
  "NextFrame": 0,
  "Core-XYStage": "XYStage",
  "COM8-Parity": "None",
  "COM6-StopBits": "1",
  "Time": "2022-12-02 20:24:22 +0800",
  "COM4-Name": "COM4",
  "Andor-Isolated Crop Mode": "Off",
  "ZeissScope-AnswerTimeOut": "250.0000",
  "COM4-BaudRate": "9600",
  "Andor-CCDTemperatureSetPoint": "-70",
  "Core-AutoFocus": "",
  "COM2-Verbose": "1",
  "CSUX-Shutter-State": "Open",
  "BitDepth": 14,
  "Slice": 0,
  "COM6-Verbose": "1",
  "XYStage-JoyStick Slow Speed": "5",
  "COM4-Verbose": "1",
  "AAAOTF-Maximum intensity (dB)": "1900",
  "ZeissScope-Microscope Version": "Application version: ",
  "ChannelIndex": 0,
  "Core-Shutter": "AAAOTF",
  "Wheel-A-State": "3",
  "ZeissReflectorTurret-Name": "ZeissReflectorTurret",
  "Core-TimeoutMs": "5000",
  "XYStage-JoyStick Fast Speed": "60",
  "XYStage-Maximum Speed (Do Not Change)": "7.5000",
  "ElapsedTime-ms": 406,
  "AAAOTF-Name": "AAAOTF",
  "Wheel-A-Description": "Sutter Lambda filter wheel adapter",
  "Frame": 0,
  "Width": 512,
  "COM5-Handshaking": "Off",
  "PositionName": null,
  "ZeissReflectorTurret-State": "3",
  "Height": 512,
  "Andor-TransposeMirrorX": "0",
  "Andor-TransposeMirrorY": "0",
  "COM2-BaudRate": "9600",
  "Wheel-A-Delay_ms": "0.0000",
  "COM6-Handshaking": "Off",
  "COM8-DataBits": "8",
  "COM5-DelayBetweenCharsMs": "0.0000",
  "CSUX-DriveSpeed-Name": "CSUX-DriveSpeed",
  "XYStage-Description": "ASI XY stage driver adapter",
  "COM4-Handshaking": "Off",
  "Andor-FrameTransfer": "Off",
  "PixelType": "GRAY16",
  "Andor-TransposeXY": "0",
  "COM4-AnswerTimeout": "500.0000",
  "COM2-Parity": "None",
  "COM8-StopBits": "1",
  "Andor-CCDTemperature Help": "Wait for temperature to stabilize before acquisition.",
  "YPositionUm": -2032.5,
  "COM6-AnswerTimeout": "500.0000",
  "Andor-TimeOut": "10000",
  "Andor-Trigger": "Software",
  "COM8-Description": "Serial port driver (boost:asio)",
  "COM6-Name": "COM6",
  "XYStage-JoyStick Reverse": "Off",
  "Andor-OptAcquireMode Description": "",
  "XYStage-FinishError-PCROS(nm)": "24.0000"
},
"FrameKey-0-0-1": {
  "CSUX-DriveSpeed-State": "1800",
  "Core-Initialize": "1",
  "Andor-FanMode": "Full",
  "Andor-SpuriousNoiseFilterDescription": "Recommended Range",
  "Andor-BaselineClamp": "Enabled",
  "ZeissTransmittedLightShutter-Description": "Zeiss Transmitted Light Shutter",
  "ZeissReflectedLightShutter-Description": "Zeiss Reflected Light Shutter",
  "Andor-CountConvert": "Counts",
  "XYStage-Speed-S": "5.7459",
  "ROI": "0-0-512-512",
  "Andor-SpuriousNoiseFilterThreshold": "0.0000",
  "COM5-AnswerTimeout": "8000.0000",
  "COM5-StopBits": "1",
  "Andor-Region of Interest": "Full Image",
  "XYStage-Error-E(nm)": "400.0000",
  "XYStage-StepSizeX_um": "0.0100",
  "CSUX-Hub-Name": "CSUX-Hub",
  "Andor-Advanced | Snap Image Timing Mode": "Delay for Exposure",
  "SlicePosition": 73.935,
  "Andor-CoolerMode": "Fan off at shutdown",
  "Exposure-ms": 100,
  "COM6-DelayBetweenCharsMs": "0.0000",
  "ZeissScope-Description": "Zeiss microscope CAN bus adapter",
  "COM6-Parity": "None",
  "ZeissFocusAxis-Move Mode": "Direct move to target",
  "CSUX-DriveSpeed-AutoAdjust": "0.0000",
  "Wheel-A-Busy": "0",
  "Andor-Pre-Amp-Gain": "4.9x",
  "XYStage-Name": "XYStage",
  "Andor-Shutter Closing Time": "20",
  "CSUX-Hub-Port": "COM5",
  "Andor-EMSwitch": "On",
  "COM2-DataBits": "8",
  "COM2-StopBits": "1",
  "AxisPositions": null,
  "COM5-BaudRate": "115200",
  "Andor-1. Camera Information : | Type | Model | Serial No. |": "| iXon | DU897_BV | 8593 |",
  "ZeissReflectedLightShutter-Name": "ZeissReflectedLightShutter",
  "ZeissScope-Port": "COM6",
  "ZeissScope-Name": "ZeissScope",
  "XYStage-Port": "COM4",
  "COM5-Verbose": "1",
  "CSUX-Hub-Description": "Yokogawa CSUX hub",
  "AAAOTF-Power (% of max)": "35.1000",
  "COM8-DelayBetweenCharsMs": "0.0000",
  "AAAOTF-Port": "COM8",
  "Wheel-A-Label": "Filter-3",
  "COM8-AnswerTimeout": "500.0000",
  "Andor-Camera": "| iXon | DU897_BV | 8593 |",
  "Andor-Gain": "300",
  "UUID": "1a9334f6-3073-45c4-bbc0-b9b91be221c0",
  "Core-Camera": "Andor",
  "Core-SLM": "",
  "Wheel-A-Name": "Wheel-A",
  "Andor-CountConvertWavelength": "0.0000",
  "Andor-Shutter TTL Value": "High to Open",
  "Wheel-A-Port": "COM2",
  "Core-ChannelGroup": "Laser",
  "PositionIndex": 0,
  "WaitInterval": null,
  "COM2-DelayBetweenCharsMs": "0.0000",
  "PixelSizeUm": 0,
  "ZeissReflectorTurret-Description": "Reflector Turret",
  "CSUX-DriveSpeed-Run": "On",
  "ZeissReflectedLightShutter-State": "0",
  "Andor-Shutter Opening Time": "20",
  "Summary": {
    "Slices": 33,
    "InitialPositionList": null,
    "Interval_ms": 0,
    "UUID": "b6a70f29-f266-4ddd-b2d4-e0938cbbcd71",
    "UserName": "ColdSpring",
    "Depth": 2,
    "PixelType": "GRAY16",
    "Time": "2022-12-02 20:24:22 +0800",
    "Date": "2022-12-02",
    "z-step_um": -0.7999999999999972,
    "MetadataVersion": 10,
    "PositionIndex": 0,
    "SlicesFirst": false,
    "ChContrastMin": [0],
    "Width": 512,
    "PixelAspect": 1,
    "MicroManagerVersion": "1.4.16",
    "ROI": [
      0,
      0,
      512,
      512
    ],
    "ChNames": ["L-488"],
    "IJType": 1,
    "GridRow": 0,
    "Comment": "",
    "Height": 512,
    "GridColumn": 0,
    "Prefix": "20221202 osm-3-g444e-gfp; ced-1(e1735)_6",
    "PixelSize_um": 0,
    "Frames": 1,
    "BitDepth": 14,
    "KeepShutterOpenChannels": false,
    "Source": "Micro-Manager",
    "Channels": 1,
    "ComputerName": "T3610-MP",
    "CustomIntervals_ms": [],
    "KeepShutterOpenSlices": true,
    "ChColors": [-16724941],
    "TimeFirst": false,
    "ChContrastMax": [65536],
    "Positions": 1,
    "Directory": "Y:\\XC\\20221202 osm-3-g444e-gfp; ced-1(e1735)"
  },
  "Source": "Andor",
  "XYStage-OverShoot(um)": "0.0000",
  "XYStage-Wait_Cycles": "0",
  "COM4-StopBits": "1",
  "Andor-Binning": "1",
  "Andor-FrameTransfer Help": "Should only turn on FrameTransfer if using Burst or Live mode.",
  "COM4-DataBits": "8",
  "ZeissTransmittedLightShutter-Name": "ZeissTransmittedLightShutter",
  "XYStage-MotorOnOff": "On",
  "Andor-SpuriousNoiseFilter": "None",
  "Andor-Shutter": "Open",
  "Andor-OptAcquireMode": "",
  "COM2-AnswerTimeout": "500.0000",
  "COM5-DataBits": "8",
  "Binning": "1",
  "Andor-ReadoutTime": "35",
  "Andor-Description": "Andor camera adapter",
  "Wheel-A-Speed": "3",
  "COM4-DelayBetweenCharsMs": "0.0000",
  "COM5-Parity": "None",
  "Andor-Advanced | Snap Image Additional Delay (ms)": "0",
  "Andor-Exposure": "100.00",
  "COM5-Description": "Serial port driver (boost:asio)",
  "Andor-TransposeCorrection": "0",
  "COM4-Description": "Serial port driver (boost:asio)",
  "COM8-Verbose": "1",
  "CSUX-DriveSpeed-Description": "CSUX Drive Speed",
  "Andor-VerticalSpeed": "3.30",
  "XYStage-TransposeMirrorY": "0",
  "XPositionUm": 12649.6,
  "XYStage-TransposeMirrorX": "0",
  "ZeissFocusAxis-Velocity-Acceleration": "Fast",
  "COM2-Handshaking": "Off",
  "ZeissReflectorTurret-Label": "4-100 % Mirror",
  "COM6-DataBits": "8",
  "FileName": "img_000000000_L-488_001.tif",
  "Andor-CCDTemperature": "-68",
  "Core-Galvo": "Undefined",
  "Position": "Default",
  "COM8-BaudRate": "19200",
  "Andor-VerticalClockVoltage": "Normal",
  "COM8-Handshaking": "Off",
  "CameraChannelIndex": 0,
  "SliceIndex": 1,
  "ZPositionUm": 73.935,
  "Core-Focus": "ZeissFocusAxis",
  "Andor-ReadoutMode": "10.000 MHz",
  "Channel": "L-488",
  "AAAOTF-Description": "AA AOTF Shutter Controller driver adapter",
  "CSUX-Shutter-Name": "CSUX-Shutter",
  "COM5-Name": "COM5",
  "FrameIndex": 0,
  "XYStage-Version": "Version: USB-9.2e ",
  "COM6-BaudRate": "57600",
  "XYStage-Backlash-B": "0.0400",
  "COM6-Description": "Serial port driver (boost:asio)",
  "COM8-Name": "COM8",
  "COM2-Description": "Serial port driver (boost:asio)",
  "Andor-ActualInterval-ms": "135.60",
  "AAAOTF-State": "1",
  "Andor-PixelType": "16bit",
  "COM2-Name": "COM2",
  "Camera": "",
  "COM4-Parity": "None",
  "Core-ImageProcessor": "",
  "Wheel-A-ClosedPosition": "",
  "CSUX-Shutter-Description": "CSUX Shutter",
  "Andor-Output_Amplifier": "Electron Multiplying",
  "XYStage-StepSizeY_um": "0.0100",
  "AAAOTF-Channel": "2",
  "ZeissFocusAxis-Position": "9.0610",
  "Core-AutoShutter": "1",
  "ZeissTransmittedLightShutter-State": "0",
  "NextFrame": 0,
  "Core-XYStage": "XYStage",
  "COM8-Parity": "None",
  "COM6-StopBits": "1",
  "Time": "2022-12-02 20:24:22 +0800",
  "COM4-Name": "COM4",
  "Andor-Isolated Crop Mode": "Off",
  "ZeissScope-AnswerTimeOut": "250.0000",
  "COM4-BaudRate": "9600",
  "Andor-CCDTemperatureSetPoint": "-70",
  "Core-AutoFocus": "",
  "COM2-Verbose": "1",
  "CSUX-Shutter-State": "Open",
  "BitDepth": 14,
  "Slice": 1,
  "COM6-Verbose": "1",
  "XYStage-JoyStick Slow Speed": "5",
  "COM4-Verbose": "1",
  "AAAOTF-Maximum intensity (dB)": "1900",
  "ZeissScope-Microscope Version": "Application version: ",
  "ChannelIndex": 0,
  "Core-Shutter": "AAAOTF",
  "Wheel-A-State": "3",
  "ZeissReflectorTurret-Name": "ZeissReflectorTurret",
  "Core-TimeoutMs": "5000",
  "XYStage-JoyStick Fast Speed": "60",
  "XYStage-Maximum Speed (Do Not Change)": "7.5000",
  "ElapsedTime-ms": 702,
  "AAAOTF-Name": "AAAOTF",
  "Wheel-A-Description": "Sutter Lambda filter wheel adapter",
  "Frame": 0,
  "Width": 512,
  "COM5-Handshaking": "Off",
  "PositionName": null,
  "ZeissReflectorTurret-State": "3",
  "Height": 512,
  "Andor-TransposeMirrorX": "0",
  "Andor-TransposeMirrorY": "0",
  "COM2-BaudRate": "9600",
  "Wheel-A-Delay_ms": "0.0000",
  "COM6-Handshaking": "Off",
  "COM8-DataBits": "8",
  "COM5-DelayBetweenCharsMs": "0.0000",
  "CSUX-DriveSpeed-Name": "CSUX-DriveSpeed",
  "XYStage-Description": "ASI XY stage driver adapter",
  "COM4-Handshaking": "Off",
  "Andor-FrameTransfer": "Off",
  "PixelType": "GRAY16",
  "Andor-TransposeXY": "0",
  "COM4-AnswerTimeout": "500.0000",
  "COM2-Parity": "None",
  "COM8-StopBits": "1",
  "Andor-CCDTemperature Help": "Wait for temperature to stabilize before acquisition.",
  "YPositionUm": -2032.5,
  "COM6-AnswerTimeout": "500.0000",
  "Andor-TimeOut": "10000",
  "Andor-Trigger": "Software",
  "COM8-Description": "Serial port driver (boost:asio)",
  "COM6-Name": "COM6",
  "XYStage-JoyStick Reverse": "Off",
  "Andor-OptAcquireMode Description": "",
  "XYStage-FinishError-PCROS(nm)": "24.0000"
},
"FrameKey-0-0-2": {
  "CSUX-DriveSpeed-State": "1800",
  "Core-Initialize": "1",
  "Andor-FanMode": "Full",
  "Andor-SpuriousNoiseFilterDescription": "Recommended Range",
  "Andor-BaselineClamp": "Enabled",
  "ZeissTransmittedLightShutter-Description": "Zeiss Transmitted Light Shutter",
  "ZeissReflectedLightShutter-Description": "Zeiss Reflected Light Shutter",
  "Andor-CountConvert": "Counts",
  "XYStage-Speed-S": "5.7459",
  "ROI": "0-0-512-512",
  "Andor-SpuriousNoiseFilterThreshold": "0.0000",
  "COM5-AnswerTimeout": "8000.0000",
  "COM5-StopBits": "1",
  "Andor-Region of Interest": "Full Image",
  "XYStage-Error-E(nm)": "400.0000",
  "XYStage-StepSizeX_um": "0.0100",
  "CSUX-Hub-Name": "CSUX-Hub",
  "Andor-Advanced | Snap Image Timing Mode": "Delay for Exposure",
  "SlicePosition": 73.135,
  "Andor-CoolerMode": "Fan off at shutdown",
  "Exposure-ms": 100,
  "COM6-DelayBetweenCharsMs": "0.0000",
  "ZeissScope-Description": "Zeiss microscope CAN bus adapter",
  "COM6-Parity": "None",
  "ZeissFocusAxis-Move Mode": "Direct move to target",
  "CSUX-DriveSpeed-AutoAdjust": "0.0000",
  "Wheel-A-Busy": "0",
  "Andor-Pre-Amp-Gain": "4.9x",
  "XYStage-Name": "XYStage",
  "Andor-Shutter Closing Time": "20",
  "CSUX-Hub-Port": "COM5",
  "Andor-EMSwitch": "On",
  "COM2-DataBits": "8",
  "COM2-StopBits": "1",
  "AxisPositions": null,
  "COM5-BaudRate": "115200",
  "Andor-1. Camera Information : | Type | Model | Serial No. |": "| iXon | DU897_BV | 8593 |",
  "ZeissReflectedLightShutter-Name": "ZeissReflectedLightShutter",
  "ZeissScope-Port": "COM6",
  "ZeissScope-Name": "ZeissScope",
  "XYStage-Port": "COM4",
  "COM5-Verbose": "1",
  "CSUX-Hub-Description": "Yokogawa CSUX hub",
  "AAAOTF-Power (% of max)": "35.1000",
  "COM8-DelayBetweenCharsMs": "0.0000",
  "AAAOTF-Port": "COM8",
  "Wheel-A-Label": "Filter-3",
  "COM8-AnswerTimeout": "500.0000",
  "Andor-Camera": "| iXon | DU897_BV | 8593 |",
  "Andor-Gain": "300",
  "UUID": "d26e3eb3-f966-4eea-8e93-c8a028016096",
  "Core-Camera": "Andor",
  "Core-SLM": "",
  "Wheel-A-Name": "Wheel-A",
  "Andor-CountConvertWavelength": "0.0000",
  "Andor-Shutter TTL Value": "High to Open",
  "Wheel-A-Port": "COM2",
  "Core-ChannelGroup": "Laser",
  "PositionIndex": 0,
  "WaitInterval": null,
  "COM2-DelayBetweenCharsMs": "0.0000",
  "PixelSizeUm": 0,
  "ZeissReflectorTurret-Description": "Reflector Turret",
  "CSUX-DriveSpeed-Run": "On",
  "ZeissReflectedLightShutter-State": "0",
  "Andor-Shutter Opening Time": "20",
  "Summary": {
    "Slices": 33,
    "InitialPositionList": null,
    "Interval_ms": 0,
    "UUID": "b6a70f29-f266-4ddd-b2d4-e0938cbbcd71",
    "UserName": "ColdSpring",
    "Depth": 2,
    "PixelType": "GRAY16",
    "Time": "2022-12-02 20:24:22 +0800",
    "Date": "2022-12-02",
    "z-step_um": -0.7999999999999972,
    "MetadataVersion": 10,
    "PositionIndex": 0,
    "SlicesFirst": false,
    "ChContrastMin": [0],
    "Width": 512,
    "PixelAspect": 1,
    "MicroManagerVersion": "1.4.16",
    "ROI": [
      0,
      0,
      512,
      512
    ],
    "ChNames": ["L-488"],
    "IJType": 1,
    "GridRow": 0,
    "Comment": "",
    "Height": 512,
    "GridColumn": 0,
    "Prefix": "20221202 osm-3-g444e-gfp; ced-1(e1735)_6",
    "PixelSize_um": 0,
    "Frames": 1,
    "BitDepth": 14,
    "KeepShutterOpenChannels": false,
    "Source": "Micro-Manager",
    "Channels": 1,
    "ComputerName": "T3610-MP",
    "CustomIntervals_ms": [],
    "KeepShutterOpenSlices": true,
    "ChColors": [-16724941],
    "TimeFirst": false,
    "ChContrastMax": [65536],
    "Positions": 1,
    "Directory": "Y:\\XC\\20221202 osm-3-g444e-gfp; ced-1(e1735)"
  },
  "Source": "Andor",
  "XYStage-OverShoot(um)": "0.0000",
  "XYStage-Wait_Cycles": "0",
  "COM4-StopBits": "1",
  "Andor-Binning": "1",
  "Andor-FrameTransfer Help": "Should only turn on FrameTransfer if using Burst or Live mode.",
  "COM4-DataBits": "8",
  "ZeissTransmittedLightShutter-Name": "ZeissTransmittedLightShutter",
  "XYStage-MotorOnOff": "On",
  "Andor-SpuriousNoiseFilter": "None",
  "Andor-Shutter": "Open",
  "Andor-OptAcquireMode": "",
  "COM2-AnswerTimeout": "500.0000",
  "COM5-DataBits": "8",
  "Binning": "1",
  "Andor-ReadoutTime": "35",
  "Andor-Description": "Andor camera adapter",
  "Wheel-A-Speed": "3",
  "COM4-DelayBetweenCharsMs": "0.0000",
  "COM5-Parity": "None",
  "Andor-Advanced | Snap Image Additional Delay (ms)": "0",
  "Andor-Exposure": "100.00",
  "COM5-Description": "Serial port driver (boost:asio)",
  "Andor-TransposeCorrection": "0",
  "COM4-Description": "Serial port driver (boost:asio)",
  "COM8-Verbose": "1",
  "CSUX-DriveSpeed-Description": "CSUX Drive Speed",
  "Andor-VerticalSpeed": "3.30",
  "XYStage-TransposeMirrorY": "0",
  "XPositionUm": 12649.6,
  "XYStage-TransposeMirrorX": "0",
  "ZeissFocusAxis-Velocity-Acceleration": "Fast",
  "COM2-Handshaking": "Off",
  "ZeissReflectorTurret-Label": "4-100 % Mirror",
  "COM6-DataBits": "8",
  "FileName": "img_000000000_L-488_002.tif",
  "Andor-CCDTemperature": "-68",
  "Core-Galvo": "Undefined",
  "Position": "Default",
  "COM8-BaudRate": "19200",
  "Andor-VerticalClockVoltage": "Normal",
  "COM8-Handshaking": "Off",
  "CameraChannelIndex": 0,
  "SliceIndex": 2,
  "ZPositionUm": 73.135,
  "Core-Focus": "ZeissFocusAxis",
  "Andor-ReadoutMode": "10.000 MHz",
  "Channel": "L-488",
  "AAAOTF-Description": "AA AOTF Shutter Controller driver adapter",
  "CSUX-Shutter-Name": "CSUX-Shutter",
  "COM5-Name": "COM5",
  "FrameIndex": 0,
  "XYStage-Version": "Version: USB-9.2e ",
  "COM6-BaudRate": "57600",
  "XYStage-Backlash-B": "0.0400",
  "COM6-Description": "Serial port driver (boost:asio)",
  "COM8-Name": "COM8",
  "COM2-Description": "Serial port driver (boost:asio)",
  "Andor-ActualInterval-ms": "135.60",
  "AAAOTF-State": "1",
  "Andor-PixelType": "16bit",
  "COM2-Name": "COM2",
  "Camera": "",
  "COM4-Parity": "None",
  "Core-ImageProcessor": "",
  "Wheel-A-ClosedPosition": "",
  "CSUX-Shutter-Description": "CSUX Shutter",
  "Andor-Output_Amplifier": "Electron Multiplying",
  "XYStage-StepSizeY_um": "0.0100",
  "AAAOTF-Channel": "2",
  "ZeissFocusAxis-Position": "9.0610",
  "Core-AutoShutter": "1",
  "ZeissTransmittedLightShutter-State": "0",
  "NextFrame": 0,
  "Core-XYStage": "XYStage",
  "COM8-Parity": "None",
  "COM6-StopBits": "1",
  "Time": "2022-12-02 20:24:23 +0800",
  "COM4-Name": "COM4",
  "Andor-Isolated Crop Mode": "Off",
  "ZeissScope-AnswerTimeOut": "250.0000",
  "COM4-BaudRate": "9600",
  "Andor-CCDTemperatureSetPoint": "-70",
  "Core-AutoFocus": "",
  "COM2-Verbose": "1",
  "CSUX-Shutter-State": "Open",
  "BitDepth": 14,
  "Slice": 2,
  "COM6-Verbose": "1",
  "XYStage-JoyStick Slow Speed": "5",
  "COM4-Verbose": "1",
  "AAAOTF-Maximum intensity (dB)": "1900",
  "ZeissScope-Microscope Version": "Application version: ",
  "ChannelIndex": 0,
  "Core-Shutter": "AAAOTF",
  "Wheel-A-State": "3",
  "ZeissReflectorTurret-Name": "ZeissReflectorTurret",
  "Core-TimeoutMs": "5000",
  "XYStage-JoyStick Fast Speed": "60",
  "XYStage-Maximum Speed (Do Not Change)": "7.5000",
  "ElapsedTime-ms": 967,
  "AAAOTF-Name": "AAAOTF",
  "Wheel-A-Description": "Sutter Lambda filter wheel adapter",
  "Frame": 0,
  "Width": 512,
  "COM5-Handshaking": "Off",
  "PositionName": null,
  "ZeissReflectorTurret-State": "3",
  "Height": 512,
  "Andor-TransposeMirrorX": "0",
  "Andor-TransposeMirrorY": "0",
  "COM2-BaudRate": "9600",
  "Wheel-A-Delay_ms": "0.0000",
  "COM6-Handshaking": "Off",
  "COM8-DataBits": "8",
  "COM5-DelayBetweenCharsMs": "0.0000",
  "CSUX-DriveSpeed-Name": "CSUX-DriveSpeed",
  "XYStage-Description": "ASI XY stage driver adapter",
  "COM4-Handshaking": "Off",
  "Andor-FrameTransfer": "Off",
  "PixelType": "GRAY16",
  "Andor-TransposeXY": "0",
  "COM4-AnswerTimeout": "500.0000",
  "COM2-Parity": "None",
  "COM8-StopBits": "1",
  "Andor-CCDTemperature Help": "Wait for temperature to stabilize before acquisition.",
  "YPositionUm": -2032.5,
  "COM6-AnswerTimeout": "500.0000",
  "Andor-TimeOut": "10000",
  "Andor-Trigger": "Software",
  "COM8-Description": "Serial port driver (boost:asio)",
  "COM6-Name": "COM6",
  "XYStage-JoyStick Reverse": "Off",
  "Andor-OptAcquireMode Description": "",
  "XYStage-FinishError-PCROS(nm)": "24.0000"
},
"FrameKey-0-0-3": {
  "CSUX-DriveSpeed-State": "1800",
  "Core-Initialize": "1",
  "Andor-FanMode": "Full",
  "Andor-SpuriousNoiseFilterDescription": "Recommended Range",
  "Andor-BaselineClamp": "Enabled",
  "ZeissTransmittedLightShutter-Description": "Zeiss Transmitted Light Shutter",
  "ZeissReflectedLightShutter-Description": "Zeiss Reflected Light Shutter",
  "Andor-CountConvert": "Counts",
  "XYStage-Speed-S": "5.7459",
  "ROI": "0-0-512-512",
  "Andor-SpuriousNoiseFilterThreshold": "0.0000",
  "COM5-AnswerTimeout": "8000.0000",
  "COM5-StopBits": "1",
  "Andor-Region of Interest": "Full Image",
  "XYStage-Error-E(nm)": "400.0000",
  "XYStage-StepSizeX_um": "0.0100",
  "CSUX-Hub-Name": "CSUX-Hub",
  "Andor-Advanced | Snap Image Timing Mode": "Delay for Exposure",
  "SlicePosition": 72.335,
  "Andor-CoolerMode": "Fan off at shutdown",
  "Exposure-ms": 100,
  "COM6-DelayBetweenCharsMs": "0.0000",
  "ZeissScope-Description": "Zeiss microscope CAN bus adapter",
  "COM6-Parity": "None",
  "ZeissFocusAxis-Move Mode": "Direct move to target",
  "CSUX-DriveSpeed-AutoAdjust": "0.0000",
  "Wheel-A-Busy": "0",
  "Andor-Pre-Amp-Gain": "4.9x",
  "XYStage-Name": "XYStage",
  "Andor-Shutter Closing Time": "20",
  "CSUX-Hub-Port": "COM5",
  "Andor-EMSwitch": "On",
  "COM2-DataBits": "8",
  "COM2-StopBits": "1",
  "AxisPositions": null,
  "COM5-BaudRate": "115200",
  "Andor-1. Camera Information : | Type | Model | Serial No. |": "| iXon | DU897_BV | 8593 |",
  "ZeissReflectedLightShutter-Name": "ZeissReflectedLightShutter",
  "ZeissScope-Port": "COM6",
  "ZeissScope-Name": "ZeissScope",
  "XYStage-Port": "COM4",
  "COM5-Verbose": "1",
  "CSUX-Hub-Description": "Yokogawa CSUX hub",
  "AAAOTF-Power (% of max)": "35.1000",
  "COM8-DelayBetweenCharsMs": "0.0000",
  "AAAOTF-Port": "COM8",
  "Wheel-A-Label": "Filter-3",
  "COM8-AnswerTimeout": "500.0000",
  "Andor-Camera": "| iXon | DU897_BV | 8593 |",
  "Andor-Gain": "300",
  "UUID": "3c739fb9-6982-40e5-8830-b688a243ca78",
  "Core-Camera": "Andor",
  "Core-SLM": "",
  "Wheel-A-Name": "Wheel-A",
  "Andor-CountConvertWavelength": "0.0000",
  "Andor-Shutter TTL Value": "High to Open",
  "Wheel-A-Port": "COM2",
  "Core-ChannelGroup": "Laser",
  "PositionIndex": 0,
  "WaitInterval": null,
  "COM2-DelayBetweenCharsMs": "0.0000",
  "PixelSizeUm": 0,
  "ZeissReflectorTurret-Description": "Reflector Turret",
  "CSUX-DriveSpeed-Run": "On",
  "ZeissReflectedLightShutter-State": "0",
  "Andor-Shutter Opening Time": "20",
  "Summary": {
    "Slices": 33,
    "InitialPositionList": null,
    "Interval_ms": 0,
    "UUID": "b6a70f29-f266-4ddd-b2d4-e0938cbbcd71",
    "UserName": "ColdSpring",
    "Depth": 2,
    "PixelType": "GRAY16",
    "Time": "2022-12-02 20:24:22 +0800",
    "Date": "2022-12-02",
    "z-step_um": -0.7999999999999972,
    "MetadataVersion": 10,
    "PositionIndex": 0,
    "SlicesFirst": false,
    "ChContrastMin": [0],
    "Width": 512,
    "PixelAspect": 1,
    "MicroManagerVersion": "1.4.16",
    "ROI": [
      0,
      0,
      512,
      512
    ],
    "ChNames": ["L-488"],
    "IJType": 1,
    "GridRow": 0,
    "Comment": "",
    "Height": 512,
    "GridColumn": 0,
    "Prefix": "20221202 osm-3-g444e-gfp; ced-1(e1735)_6",
    "PixelSize_um": 0,
    "Frames": 1,
    "BitDepth": 14,
    "KeepShutterOpenChannels": false,
    "Source": "Micro-Manager",
    "Channels": 1,
    "ComputerName": "T3610-MP",
    "CustomIntervals_ms": [],
    "KeepShutterOpenSlices": true,
    "ChColors": [-16724941],
    "TimeFirst": false,
    "ChContrastMax": [65536],
    "Positions": 1,
    "Directory": "Y:\\XC\\20221202 osm-3-g444e-gfp; ced-1(e1735)"
  },
  "Source": "Andor",
  "XYStage-OverShoot(um)": "0.0000",
  "XYStage-Wait_Cycles": "0",
  "COM4-StopBits": "1",
  "Andor-Binning": "1",
  "Andor-FrameTransfer Help": "Should only turn on FrameTransfer if using Burst or Live mode.",
  "COM4-DataBits": "8",
  "ZeissTransmittedLightShutter-Name": "ZeissTransmittedLightShutter",
  "XYStage-MotorOnOff": "On",
  "Andor-SpuriousNoiseFilter": "None",
  "Andor-Shutter": "Open",
  "Andor-OptAcquireMode": "",
  "COM2-AnswerTimeout": "500.0000",
  "COM5-DataBits": "8",
  "Binning": "1",
  "Andor-ReadoutTime": "35",
  "Andor-Description": "Andor camera adapter",
  "Wheel-A-Speed": "3",
  "COM4-DelayBetweenCharsMs": "0.0000",
  "COM5-Parity": "None",
  "Andor-Advanced | Snap Image Additional Delay (ms)": "0",
  "Andor-Exposure": "100.00",
  "COM5-Description": "Serial port driver (boost:asio)",
  "Andor-TransposeCorrection": "0",
  "COM4-Description": "Serial port driver (boost:asio)",
  "COM8-Verbose": "1",
  "CSUX-DriveSpeed-Description": "CSUX Drive Speed",
  "Andor-VerticalSpeed": "3.30",
  "XYStage-TransposeMirrorY": "0",
  "XPositionUm": 12649.6,
  "XYStage-TransposeMirrorX": "0",
  "ZeissFocusAxis-Velocity-Acceleration": "Fast",
  "COM2-Handshaking": "Off",
  "ZeissReflectorTurret-Label": "4-100 % Mirror",
  "COM6-DataBits": "8",
  "FileName": "img_000000000_L-488_003.tif",
  "Andor-CCDTemperature": "-68",
  "Core-Galvo": "Undefined",
  "Position": "Default",
  "COM8-BaudRate": "19200",
  "Andor-VerticalClockVoltage": "Normal",
  "COM8-Handshaking": "Off",
  "CameraChannelIndex": 0,
  "SliceIndex": 3,
  "ZPositionUm": 72.335,
  "Core-Focus": "ZeissFocusAxis",
  "Andor-ReadoutMode": "10.000 MHz",
  "Channel": "L-488",
  "AAAOTF-Description": "AA AOTF Shutter Controller driver adapter",
  "CSUX-Shutter-Name": "CSUX-Shutter",
  "COM5-Name": "COM5",
  "FrameIndex": 0,
  "XYStage-Version": "Version: USB-9.2e ",
  "COM6-BaudRate": "57600",
  "XYStage-Backlash-B": "0.0400",
  "COM6-Description": "Serial port driver (boost:asio)",
  "COM8-Name": "COM8",
  "COM2-Description": "Serial port driver (boost:asio)",
  "Andor-ActualInterval-ms": "135.60",
  "AAAOTF-State": "1",
  "Andor-PixelType": "16bit",
  "COM2-Name": "COM2",
  "Camera": "",
  "COM4-Parity": "None",
  "Core-ImageProcessor": "",
  "Wheel-A-ClosedPosition": "",
  "CSUX-Shutter-Description": "CSUX Shutter",
  "Andor-Output_Amplifier": "Electron Multiplying",
  "XYStage-StepSizeY_um": "0.0100",
  "AAAOTF-Channel": "2",
  "ZeissFocusAxis-Position": "9.0610",
  "Core-AutoShutter": "1",
  "ZeissTransmittedLightShutter-State": "0",
  "NextFrame": 0,
  "Core-XYStage": "XYStage",
  "COM8-Parity": "None",
  "COM6-StopBits": "1",
  "Time": "2022-12-02 20:24:23 +0800",
  "COM4-Name": "COM4",
  "Andor-Isolated Crop Mode": "Off",
  "ZeissScope-AnswerTimeOut": "250.0000",
  "COM4-BaudRate": "9600",
  "Andor-CCDTemperatureSetPoint": "-70",
  "Core-AutoFocus": "",
  "COM2-Verbose": "1",
  "CSUX-Shutter-State": "Open",
  "BitDepth": 14,
  "Slice": 3,
  "COM6-Verbose": "1",
  "XYStage-JoyStick Slow Speed": "5",
  "COM4-Verbose": "1",
  "AAAOTF-Maximum intensity (dB)": "1900",
  "ZeissScope-Microscope Version": "Application version: ",
  "ChannelIndex": 0,
  "Core-Shutter": "AAAOTF",
  "Wheel-A-State": "3",
  "ZeissReflectorTurret-Name": "ZeissReflectorTurret",
  "Core-TimeoutMs": "5000",
  "XYStage-JoyStick Fast Speed": "60",
  "XYStage-Maximum Speed (Do Not Change)": "7.5000",
  "ElapsedTime-ms": 1251,
  "AAAOTF-Name": "AAAOTF",
  "Wheel-A-Description": "Sutter Lambda filter wheel adapter",
  "Frame": 0,
  "Width": 512,
  "COM5-Handshaking": "Off",
  "PositionName": null,
  "ZeissReflectorTurret-State": "3",
  "Height": 512,
  "Andor-TransposeMirrorX": "0",
  "Andor-TransposeMirrorY": "0",
  "COM2-BaudRate": "9600",
  "Wheel-A-Delay_ms": "0.0000",
  "COM6-Handshaking": "Off",
  "COM8-DataBits": "8",
  "COM5-DelayBetweenCharsMs": "0.0000",
  "CSUX-DriveSpeed-Name": "CSUX-DriveSpeed",
  "XYStage-Description": "ASI XY stage driver adapter",
  "COM4-Handshaking": "Off",
  "Andor-FrameTransfer": "Off",
  "PixelType": "GRAY16",
  "Andor-TransposeXY": "0",
  "COM4-AnswerTimeout": "500.0000",
  "COM2-Parity": "None",
  "COM8-StopBits": "1",
  "Andor-CCDTemperature Help": "Wait for temperature to stabilize before acquisition.",
  "YPositionUm": -2032.5,
  "COM6-AnswerTimeout": "500.0000",
  "Andor-TimeOut": "10000",
  "Andor-Trigger": "Software",
  "COM8-Description": "Serial port driver (boost:asio)",
  "COM6-Name": "COM6",
  "XYStage-JoyStick Reverse": "Off",
  "Andor-OptAcquireMode Description": "",
  "XYStage-FinishError-PCROS(nm)": "24.0000"
},
"FrameKey-0-0-4": {
  "CSUX-DriveSpeed-State": "1800",
  "Core-Initialize": "1",
  "Andor-FanMode": "Full",
  "Andor-SpuriousNoiseFilterDescription": "Recommended Range",
  "Andor-BaselineClamp": "Enabled",
  "ZeissTransmittedLightShutter-Description": "Zeiss Transmitted Light Shutter",
  "ZeissReflectedLightShutter-Description": "Zeiss Reflected Light Shutter",
  "Andor-CountConvert": "Counts",
  "XYStage-Speed-S": "5.7459",
  "ROI": "0-0-512-512",
  "Andor-SpuriousNoiseFilterThreshold": "0.0000",
  "COM5-AnswerTimeout": "8000.0000",
  "COM5-StopBits": "1",
  "Andor-Region of Interest": "Full Image",
  "XYStage-Error-E(nm)": "400.0000",
  "XYStage-StepSizeX_um": "0.0100",
  "CSUX-Hub-Name": "CSUX-Hub",
  "Andor-Advanced | Snap Image Timing Mode": "Delay for Exposure",
  "SlicePosition": 71.535,
  "Andor-CoolerMode": "Fan off at shutdown",
  "Exposure-ms": 100,
  "COM6-DelayBetweenCharsMs": "0.0000",
  "ZeissScope-Description": "Zeiss microscope CAN bus adapter",
  "COM6-Parity": "None",
  "ZeissFocusAxis-Move Mode": "Direct move to target",
  "CSUX-DriveSpeed-AutoAdjust": "0.0000",
  "Wheel-A-Busy": "0",
  "Andor-Pre-Amp-Gain": "4.9x",
  "XYStage-Name": "XYStage",
  "Andor-Shutter Closing Time": "20",
  "CSUX-Hub-Port": "COM5",
  "Andor-EMSwitch": "On",
  "COM2-DataBits": "8",
  "COM2-StopBits": "1",
  "AxisPositions": null,
  "COM5-BaudRate": "115200",
  "Andor-1. Camera Information : | Type | Model | Serial No. |": "| iXon | DU897_BV | 8593 |",
  "ZeissReflectedLightShutter-Name": "ZeissReflectedLightShutter",
  "ZeissScope-Port": "COM6",
  "ZeissScope-Name": "ZeissScope",
  "XYStage-Port": "COM4",
  "COM5-Verbose": "1",
  "CSUX-Hub-Description": "Yokogawa CSUX hub",
  "AAAOTF-Power (% of max)": "35.1000",
  "COM8-DelayBetweenCharsMs": "0.0000",
  "AAAOTF-Port": "COM8",
  "Wheel-A-Label": "Filter-3",
  "COM8-AnswerTimeout": "500.0000",
  "Andor-Camera": "| iXon | DU897_BV | 8593 |",
  "Andor-Gain": "300",
  "UUID": "8d27bf73-5970-41a8-9e7e-9df2a9b72bc8",
  "Core-Camera": "Andor",
  "Core-SLM": "",
  "Wheel-A-Name": "Wheel-A",
  "Andor-CountConvertWavelength": "0.0000",
  "Andor-Shutter TTL Value": "High to Open",
  "Wheel-A-Port": "COM2",
  "Core-ChannelGroup": "Laser",
  "PositionIndex": 0,
  "WaitInterval": null,
  "COM2-DelayBetweenCharsMs": "0.0000",
  "PixelSizeUm": 0,
  "ZeissReflectorTurret-Description": "Reflector Turret",
  "CSUX-DriveSpeed-Run": "On",
  "ZeissReflectedLightShutter-State": "0",
  "Andor-Shutter Opening Time": "20",
  "Summary": {
    "Slices": 33,
    "InitialPositionList": null,
    "Interval_ms": 0,
    "UUID": "b6a70f29-f266-4ddd-b2d4-e0938cbbcd71",
    "UserName": "ColdSpring",
    "Depth": 2,
    "PixelType": "GRAY16",
    "Time": "2022-12-02 20:24:22 +0800",
    "Date": "2022-12-02",
    "z-step_um": -0.7999999999999972,
    "MetadataVersion": 10,
    "PositionIndex": 0,
    "SlicesFirst": false,
    "ChContrastMin": [0],
    "Width": 512,
    "PixelAspect": 1,
    "MicroManagerVersion": "1.4.16",
    "ROI": [
      0,
      0,
      512,
      512
    ],
    "ChNames": ["L-488"],
    "IJType": 1,
    "GridRow": 0,
    "Comment": "",
    "Height": 512,
    "GridColumn": 0,
    "Prefix": "20221202 osm-3-g444e-gfp; ced-1(e1735)_6",
    "PixelSize_um": 0,
    "Frames": 1,
    "BitDepth": 14,
    "KeepShutterOpenChannels": false,
    "Source": "Micro-Manager",
    "Channels": 1,
    "ComputerName": "T3610-MP",
    "CustomIntervals_ms": [],
    "KeepShutterOpenSlices": true,
    "ChColors": [-16724941],
    "TimeFirst": false,
    "ChContrastMax": [65536],
    "Positions": 1,
    "Directory": "Y:\\XC\\20221202 osm-3-g444e-gfp; ced-1(e1735)"
  },
  "Source": "Andor",
  "XYStage-OverShoot(um)": "0.0000",
  "XYStage-Wait_Cycles": "0",
  "COM4-StopBits": "1",
  "Andor-Binning": "1",
  "Andor-FrameTransfer Help": "Should only turn on FrameTransfer if using Burst or Live mode.",
  "COM4-DataBits": "8",
  "ZeissTransmittedLightShutter-Name": "ZeissTransmittedLightShutter",
  "XYStage-MotorOnOff": "On",
  "Andor-SpuriousNoiseFilter": "None",
  "Andor-Shutter": "Open",
  "Andor-OptAcquireMode": "",
  "COM2-AnswerTimeout": "500.0000",
  "COM5-DataBits": "8",
  "Binning": "1",
  "Andor-ReadoutTime": "35",
  "Andor-Description": "Andor camera adapter",
  "Wheel-A-Speed": "3",
  "COM4-DelayBetweenCharsMs": "0.0000",
  "COM5-Parity": "None",
  "Andor-Advanced | Snap Image Additional Delay (ms)": "0",
  "Andor-Exposure": "100.00",
  "COM5-Description": "Serial port driver (boost:asio)",
  "Andor-TransposeCorrection": "0",
  "COM4-Description": "Serial port driver (boost:asio)",
  "COM8-Verbose": "1",
  "CSUX-DriveSpeed-Description": "CSUX Drive Speed",
  "Andor-VerticalSpeed": "3.30",
  "XYStage-TransposeMirrorY": "0",
  "XPositionUm": 12649.6,
  "XYStage-TransposeMirrorX": "0",
  "ZeissFocusAxis-Velocity-Acceleration": "Fast",
  "COM2-Handshaking": "Off",
  "ZeissReflectorTurret-Label": "4-100 % Mirror",
  "COM6-DataBits": "8",
  "FileName": "img_000000000_L-488_004.tif",
  "Andor-CCDTemperature": "-68",
  "Core-Galvo": "Undefined",
  "Position": "Default",
  "COM8-BaudRate": "19200",
  "Andor-VerticalClockVoltage": "Normal",
  "COM8-Handshaking": "Off",
  "CameraChannelIndex": 0,
  "SliceIndex": 4,
  "ZPositionUm": 71.535,
  "Core-Focus": "ZeissFocusAxis",
  "Andor-ReadoutMode": "10.000 MHz",
  "Channel": "L-488",
  "AAAOTF-Description": "AA AOTF Shutter Controller driver adapter",
  "CSUX-Shutter-Name": "CSUX-Shutter",
  "COM5-Name": "COM5",
  "FrameIndex": 0,
  "XYStage-Version": "Version: USB-9.2e ",
  "COM6-BaudRate": "57600",
  "XYStage-Backlash-B": "0.0400",
  "COM6-Description": "Serial port driver (boost:asio)",
  "COM8-Name": "COM8",
  "COM2-Description": "Serial port driver (boost:asio)",
  "Andor-ActualInterval-ms": "135.60",
  "AAAOTF-State": "1",
  "Andor-PixelType": "16bit",
  "COM2-Name": "COM2",
  "Camera": "",
  "COM4-Parity": "None",
  "Core-ImageProcessor": "",
  "Wheel-A-ClosedPosition": "",
  "CSUX-Shutter-Description": "CSUX Shutter",
  "Andor-Output_Amplifier": "Electron Multiplying",
  "XYStage-StepSizeY_um": "0.0100",
  "AAAOTF-Channel": "2",
  "ZeissFocusAxis-Position": "9.0610",
  "Core-AutoShutter": "1",
  "ZeissTransmittedLightShutter-State": "0",
  "NextFrame": 0,
  "Core-XYStage": "XYStage",
  "COM8-Parity": "None",
  "COM6-StopBits": "1",
  "Time": "2022-12-02 20:24:23 +0800",
  "COM4-Name": "COM4",
  "Andor-Isolated Crop Mode": "Off",
  "ZeissScope-AnswerTimeOut": "250.0000",
  "COM4-BaudRate": "9600",
  "Andor-CCDTemperatureSetPoint": "-70",
  "Core-AutoFocus": "",
  "COM2-Verbose": "1",
  "CSUX-Shutter-State": "Open",
  "BitDepth": 14,
  "Slice": 4,
  "COM6-Verbose": "1",
  "XYStage-JoyStick Slow Speed": "5",
  "COM4-Verbose": "1",
  "AAAOTF-Maximum intensity (dB)": "1900",
  "ZeissScope-Microscope Version": "Application version: ",
  "ChannelIndex": 0,
  "Core-Shutter": "AAAOTF",
  "Wheel-A-State": "3",
  "ZeissReflectorTurret-Name": "ZeissReflectorTurret",
  "Core-TimeoutMs": "5000",
  "XYStage-JoyStick Fast Speed": "60",
  "XYStage-Maximum Speed (Do Not Change)": "7.5000",
  "ElapsedTime-ms": 1533,
  "AAAOTF-Name": "AAAOTF",
  "Wheel-A-Description": "Sutter Lambda filter wheel adapter",
  "Frame": 0,
  "Width": 512,
  "COM5-Handshaking": "Off",
  "PositionName": null,
  "ZeissReflectorTurret-State": "3",
  "Height": 512,
  "Andor-TransposeMirrorX": "0",
  "Andor-TransposeMirrorY": "0",
  "COM2-BaudRate": "9600",
  "Wheel-A-Delay_ms": "0.0000",
  "COM6-Handshaking": "Off",
  "COM8-DataBits": "8",
  "COM5-DelayBetweenCharsMs": "0.0000",
  "CSUX-DriveSpeed-Name": "CSUX-DriveSpeed",
  "XYStage-Description": "ASI XY stage driver adapter",
  "COM4-Handshaking": "Off",
  "Andor-FrameTransfer": "Off",
  "PixelType": "GRAY16",
  "Andor-TransposeXY": "0",
  "COM4-AnswerTimeout": "500.0000",
  "COM2-Parity": "None",
  "COM8-StopBits": "1",
  "Andor-CCDTemperature Help": "Wait for temperature to stabilize before acquisition.",
  "YPositionUm": -2032.5,
  "COM6-AnswerTimeout": "500.0000",
  "Andor-TimeOut": "10000",
  "Andor-Trigger": "Software",
  "COM8-Description": "Serial port driver (boost:asio)",
  "COM6-Name": "COM6",
  "XYStage-JoyStick Reverse": "Off",
  "Andor-OptAcquireMode Description": "",
  "XYStage-FinishError-PCROS(nm)": "24.0000"
},
"FrameKey-0-0-5": {
  "CSUX-DriveSpeed-State": "1800",
  "Core-Initialize": "1",
  "Andor-FanMode": "Full",
  "Andor-SpuriousNoiseFilterDescription": "Recommended Range",
  "Andor-BaselineClamp": "Enabled",
  "ZeissTransmittedLightShutter-Description": "Zeiss Transmitted Light Shutter",
  "ZeissReflectedLightShutter-Description": "Zeiss Reflected Light Shutter",
  "Andor-CountConvert": "Counts",
  "XYStage-Speed-S": "5.7459",
  "ROI": "0-0-512-512",
  "Andor-SpuriousNoiseFilterThreshold": "0.0000",
  "COM5-AnswerTimeout": "8000.0000",
  "COM5-StopBits": "1",
  "Andor-Region of Interest": "Full Image",
  "XYStage-Error-E(nm)": "400.0000",
  "XYStage-StepSizeX_um": "0.0100",
  "CSUX-Hub-Name": "CSUX-Hub",
  "Andor-Advanced | Snap Image Timing Mode": "Delay for Exposure",
  "SlicePosition": 70.735,
  "Andor-CoolerMode": "Fan off at shutdown",
  "Exposure-ms": 100,
  "COM6-DelayBetweenCharsMs": "0.0000",
  "ZeissScope-Description": "Zeiss microscope CAN bus adapter",
  "COM6-Parity": "None",
  "ZeissFocusAxis-Move Mode": "Direct move to target",
  "CSUX-DriveSpeed-AutoAdjust": "0.0000",
  "Wheel-A-Busy": "0",
  "Andor-Pre-Amp-Gain": "4.9x",
  "XYStage-Name": "XYStage",
  "Andor-Shutter Closing Time": "20",
  "CSUX-Hub-Port": "COM5",
  "Andor-EMSwitch": "On",
  "COM2-DataBits": "8",
  "COM2-StopBits": "1",
  "AxisPositions": null,
  "COM5-BaudRate": "115200",
  "Andor-1. Camera Information : | Type | Model | Serial No. |": "| iXon | DU897_BV | 8593 |",
  "ZeissReflectedLightShutter-Name": "ZeissReflectedLightShutter",
  "ZeissScope-Port": "COM6",
  "ZeissScope-Name": "ZeissScope",
  "XYStage-Port": "COM4",
  "COM5-Verbose": "1",
  "CSUX-Hub-Description": "Yokogawa CSUX hub",
  "AAAOTF-Power (% of max)": "35.1000",
  "COM8-DelayBetweenCharsMs": "0.0000",
  "AAAOTF-Port": "COM8",
  "Wheel-A-Label": "Filter-3",
  "COM8-AnswerTimeout": "500.0000",
  "Andor-Camera": "| iXon | DU897_BV | 8593 |",
  "Andor-Gain": "300",
  "UUID": "18420b03-af4c-441f-9647-d1ff3dc1584d",
  "Core-Camera": "Andor",
  "Core-SLM": "",
  "Wheel-A-Name": "Wheel-A",
  "Andor-CountConvertWavelength": "0.0000",
  "Andor-Shutter TTL Value": "High to Open",
  "Wheel-A-Port": "COM2",
  "Core-ChannelGroup": "Laser",
  "PositionIndex": 0,
  "WaitInterval": null,
  "COM2-DelayBetweenCharsMs": "0.0000",
  "PixelSizeUm": 0,
  "ZeissReflectorTurret-Description": "Reflector Turret",
  "CSUX-DriveSpeed-Run": "On",
  "ZeissReflectedLightShutter-State": "0",
  "Andor-Shutter Opening Time": "20",
  "Summary": {
    "Slices": 33,
    "InitialPositionList": null,
    "Interval_ms": 0,
    "UUID": "b6a70f29-f266-4ddd-b2d4-e0938cbbcd71",
    "UserName": "ColdSpring",
    "Depth": 2,
    "PixelType": "GRAY16",
    "Time": "2022-12-02 20:24:22 +0800",
    "Date": "2022-12-02",
    "z-step_um": -0.7999999999999972,
    "MetadataVersion": 10,
    "PositionIndex": 0,
    "SlicesFirst": false,
    "ChContrastMin": [0],
    "Width": 512,
    "PixelAspect": 1,
    "MicroManagerVersion": "1.4.16",
    "ROI": [
      0,
      0,
      512,
      512
    ],
    "ChNames": ["L-488"],
    "IJType": 1,
    "GridRow": 0,
    "Comment": "",
    "Height": 512,
    "GridColumn": 0,
    "Prefix": "20221202 osm-3-g444e-gfp; ced-1(e1735)_6",
    "PixelSize_um": 0,
    "Frames": 1,
    "BitDepth": 14,
    "KeepShutterOpenChannels": false,
    "Source": "Micro-Manager",
    "Channels": 1,
    "ComputerName": "T3610-MP",
    "CustomIntervals_ms": [],
    "KeepShutterOpenSlices": true,
    "ChColors": [-16724941],
    "TimeFirst": false,
    "ChContrastMax": [65536],
    "Positions": 1,
    "Directory": "Y:\\XC\\20221202 osm-3-g444e-gfp; ced-1(e1735)"
  },
  "Source": "Andor",
  "XYStage-OverShoot(um)": "0.0000",
  "XYStage-Wait_Cycles": "0",
  "COM4-StopBits": "1",
  "Andor-Binning": "1",
  "Andor-FrameTransfer Help": "Should only turn on FrameTransfer if using Burst or Live mode.",
  "COM4-DataBits": "8",
  "ZeissTransmittedLightShutter-Name": "ZeissTransmittedLightShutter",
  "XYStage-MotorOnOff": "On",
  "Andor-SpuriousNoiseFilter": "None",
  "Andor-Shutter": "Open",
  "Andor-OptAcquireMode": "",
  "COM2-AnswerTimeout": "500.0000",
  "COM5-DataBits": "8",
  "Binning": "1",
  "Andor-ReadoutTime": "35",
  "Andor-Description": "Andor camera adapter",
  "Wheel-A-Speed": "3",
  "COM4-DelayBetweenCharsMs": "0.0000",
  "COM5-Parity": "None",
  "Andor-Advanced | Snap Image Additional Delay (ms)": "0",
  "Andor-Exposure": "100.00",
  "COM5-Description": "Serial port driver (boost:asio)",
  "Andor-TransposeCorrection": "0",
  "COM4-Description": "Serial port driver (boost:asio)",
  "COM8-Verbose": "1",
  "CSUX-DriveSpeed-Description": "CSUX Drive Speed",
  "Andor-VerticalSpeed": "3.30",
  "XYStage-TransposeMirrorY": "0",
  "XPositionUm": 12649.6,
  "XYStage-TransposeMirrorX": "0",
  "ZeissFocusAxis-Velocity-Acceleration": "Fast",
  "COM2-Handshaking": "Off",
  "ZeissReflectorTurret-Label": "4-100 % Mirror",
  "COM6-DataBits": "8",
  "FileName": "img_000000000_L-488_005.tif",
  "Andor-CCDTemperature": "-68",
  "Core-Galvo": "Undefined",
  "Position": "Default",
  "COM8-BaudRate": "19200",
  "Andor-VerticalClockVoltage": "Normal",
  "COM8-Handshaking": "Off",
  "CameraChannelIndex": 0,
  "SliceIndex": 5,
  "ZPositionUm": 70.735,
  "Core-Focus": "ZeissFocusAxis",
  "Andor-ReadoutMode": "10.000 MHz",
  "Channel": "L-488",
  "AAAOTF-Description": "AA AOTF Shutter Controller driver adapter",
  "CSUX-Shutter-Name": "CSUX-Shutter",
  "COM5-Name": "COM5",
  "FrameIndex": 0,
  "XYStage-Version": "Version: USB-9.2e ",
  "COM6-BaudRate": "57600",
  "XYStage-Backlash-B": "0.0400",
  "COM6-Description": "Serial port driver (boost:asio)",
  "COM8-Name": "COM8",
  "COM2-Description": "Serial port driver (boost:asio)",
  "Andor-ActualInterval-ms": "135.60",
  "AAAOTF-State": "1",
  "Andor-PixelType": "16bit",
  "COM2-Name": "COM2",
  "Camera": "",
  "COM4-Parity": "None",
  "Core-ImageProcessor": "",
  "Wheel-A-ClosedPosition": "",
  "CSUX-Shutter-Description": "CSUX Shutter",
  "Andor-Output_Amplifier": "Electron Multiplying",
  "XYStage-StepSizeY_um": "0.0100",
  "AAAOTF-Channel": "2",
  "ZeissFocusAxis-Position": "9.0610",
  "Core-AutoShutter": "1",
  "ZeissTransmittedLightShutter-State": "0",
  "NextFrame": 0,
  "Core-XYStage": "XYStage",
  "COM8-Parity": "None",
  "COM6-StopBits": "1",
  "Time": "2022-12-02 20:24:24 +0800",
  "COM4-Name": "COM4",
  "Andor-Isolated Crop Mode": "Off",
  "ZeissScope-AnswerTimeOut": "250.0000",
  "COM4-BaudRate": "9600",
  "Andor-CCDTemperatureSetPoint": "-70",
  "Core-AutoFocus": "",
  "COM2-Verbose": "1",
  "CSUX-Shutter-State": "Open",
  "BitDepth": 14,
  "Slice": 5,
  "COM6-Verbose": "1",
  "XYStage-JoyStick Slow Speed": "5",
  "COM4-Verbose": "1",
  "AAAOTF-Maximum intensity (dB)": "1900",
  "ZeissScope-Microscope Version": "Application version: ",
  "ChannelIndex": 0,
  "Core-Shutter": "AAAOTF",
  "Wheel-A-State": "3",
  "ZeissReflectorTurret-Name": "ZeissReflectorTurret",
  "Core-TimeoutMs": "5000",
  "XYStage-JoyStick Fast Speed": "60",
  "XYStage-Maximum Speed (Do Not Change)": "7.5000",
  "ElapsedTime-ms": 1817,
  "AAAOTF-Name": "AAAOTF",
  "Wheel-A-Description": "Sutter Lambda filter wheel adapter",
  "Frame": 0,
  "Width": 512,
  "COM5-Handshaking": "Off",
  "PositionName": null,
  "ZeissReflectorTurret-State": "3",
  "Height": 512,
  "Andor-TransposeMirrorX": "0",
  "Andor-TransposeMirrorY": "0",
  "COM2-BaudRate": "9600",
  "Wheel-A-Delay_ms": "0.0000",
  "COM6-Handshaking": "Off",
  "COM8-DataBits": "8",
  "COM5-DelayBetweenCharsMs": "0.0000",
  "CSUX-DriveSpeed-Name": "CSUX-DriveSpeed",
  "XYStage-Description": "ASI XY stage driver adapter",
  "COM4-Handshaking": "Off",
  "Andor-FrameTransfer": "Off",
  "PixelType": "GRAY16",
  "Andor-TransposeXY": "0",
  "COM4-AnswerTimeout": "500.0000",
  "COM2-Parity": "None",
  "COM8-StopBits": "1",
  "Andor-CCDTemperature Help": "Wait for temperature to stabilize before acquisition.",
  "YPositionUm": -2032.5,
  "COM6-AnswerTimeout": "500.0000",
  "Andor-TimeOut": "10000",
  "Andor-Trigger": "Software",
  "COM8-Description": "Serial port driver (boost:asio)",
  "COM6-Name": "COM6",
  "XYStage-JoyStick Reverse": "Off",
  "Andor-OptAcquireMode Description": "",
  "XYStage-FinishError-PCROS(nm)": "24.0000"
},
"FrameKey-0-0-6": {
  "CSUX-DriveSpeed-State": "1800",
  "Core-Initialize": "1",
  "Andor-FanMode": "Full",
  "Andor-SpuriousNoiseFilterDescription": "Recommended Range",
  "Andor-BaselineClamp": "Enabled",
  "ZeissTransmittedLightShutter-Description": "Zeiss Transmitted Light Shutter",
  "ZeissReflectedLightShutter-Description": "Zeiss Reflected Light Shutter",
  "Andor-CountConvert": "Counts",
  "XYStage-Speed-S": "5.7459",
  "ROI": "0-0-512-512",
  "Andor-SpuriousNoiseFilterThreshold": "0.0000",
  "COM5-AnswerTimeout": "8000.0000",
  "COM5-StopBits": "1",
  "Andor-Region of Interest": "Full Image",
  "XYStage-Error-E(nm)": "400.0000",
  "XYStage-StepSizeX_um": "0.0100",
  "CSUX-Hub-Name": "CSUX-Hub",
  "Andor-Advanced | Snap Image Timing Mode": "Delay for Exposure",
  "SlicePosition": 69.935,
  "Andor-CoolerMode": "Fan off at shutdown",
  "Exposure-ms": 100,
  "COM6-DelayBetweenCharsMs": "0.0000",
  "ZeissScope-Description": "Zeiss microscope CAN bus adapter",
  "COM6-Parity": "None",
  "ZeissFocusAxis-Move Mode": "Direct move to target",
  "CSUX-DriveSpeed-AutoAdjust": "0.0000",
  "Wheel-A-Busy": "0",
  "Andor-Pre-Amp-Gain": "4.9x",
  "XYStage-Name": "XYStage",
  "Andor-Shutter Closing Time": "20",
  "CSUX-Hub-Port": "COM5",
  "Andor-EMSwitch": "On",
  "COM2-DataBits": "8",
  "COM2-StopBits": "1",
  "AxisPositions": null,
  "COM5-BaudRate": "115200",
  "Andor-1. Camera Information : | Type | Model | Serial No. |": "| iXon | DU897_BV | 8593 |",
  "ZeissReflectedLightShutter-Name": "ZeissReflectedLightShutter",
  "ZeissScope-Port": "COM6",
  "ZeissScope-Name": "ZeissScope",
  "XYStage-Port": "COM4",
  "COM5-Verbose": "1",
  "CSUX-Hub-Description": "Yokogawa CSUX hub",
  "AAAOTF-Power (% of max)": "35.1000",
  "COM8-DelayBetweenCharsMs": "0.0000",
  "AAAOTF-Port": "COM8",
  "Wheel-A-Label": "Filter-3",
  "COM8-AnswerTimeout": "500.0000",
  "Andor-Camera": "| iXon | DU897_BV | 8593 |",
  "Andor-Gain": "300",
  "UUID": "25783483-9320-45d8-b0c3-42c6bd5a2127",
  "Core-Camera": "Andor",
  "Core-SLM": "",
  "Wheel-A-Name": "Wheel-A",
  "Andor-CountConvertWavelength": "0.0000",
  "Andor-Shutter TTL Value": "High to Open",
  "Wheel-A-Port": "COM2",
  "Core-ChannelGroup": "Laser",
  "PositionIndex": 0,
  "WaitInterval": null,
  "COM2-DelayBetweenCharsMs": "0.0000",
  "PixelSizeUm": 0,
  "ZeissReflectorTurret-Description": "Reflector Turret",
  "CSUX-DriveSpeed-Run": "On",
  "ZeissReflectedLightShutter-State": "0",
  "Andor-Shutter Opening Time": "20",
  "Summary": {
    "Slices": 33,
    "InitialPositionList": null,
    "Interval_ms": 0,
    "UUID": "b6a70f29-f266-4ddd-b2d4-e0938cbbcd71",
    "UserName": "ColdSpring",
    "Depth": 2,
    "PixelType": "GRAY16",
    "Time": "2022-12-02 20:24:22 +0800",
    "Date": "2022-12-02",
    "z-step_um": -0.7999999999999972,
    "MetadataVersion": 10,
    "PositionIndex": 0,
    "SlicesFirst": false,
    "ChContrastMin": [0],
    "Width": 512,
    "PixelAspect": 1,
    "MicroManagerVersion": "1.4.16",
    "ROI": [
      0,
      0,
      512,
      512
    ],
    "ChNames": ["L-488"],
    "IJType": 1,
    "GridRow": 0,
    "Comment": "",
    "Height": 512,
    "GridColumn": 0,
    "Prefix": "20221202 osm-3-g444e-gfp; ced-1(e1735)_6",
    "PixelSize_um": 0,
    "Frames": 1,
    "BitDepth": 14,
    "KeepShutterOpenChannels": false,
    "Source": "Micro-Manager",
    "Channels": 1,
    "ComputerName": "T3610-MP",
    "CustomIntervals_ms": [],
    "KeepShutterOpenSlices": true,
    "ChColors": [-16724941],
    "TimeFirst": false,
    "ChContrastMax": [65536],
    "Positions": 1,
    "Directory": "Y:\\XC\\20221202 osm-3-g444e-gfp; ced-1(e1735)"
  },
  "Source": "Andor",
  "XYStage-OverShoot(um)": "0.0000",
  "XYStage-Wait_Cycles": "0",
  "COM4-StopBits": "1",
  "Andor-Binning": "1",
  "Andor-FrameTransfer Help": "Should only turn on FrameTransfer if using Burst or Live mode.",
  "COM4-DataBits": "8",
  "ZeissTransmittedLightShutter-Name": "ZeissTransmittedLightShutter",
  "XYStage-MotorOnOff": "On",
  "Andor-SpuriousNoiseFilter": "None",
  "Andor-Shutter": "Open",
  "Andor-OptAcquireMode": "",
  "COM2-AnswerTimeout": "500.0000",
  "COM5-DataBits": "8",
  "Binning": "1",
  "Andor-ReadoutTime": "35",
  "Andor-Description": "Andor camera adapter",
  "Wheel-A-Speed": "3",
  "COM4-DelayBetweenCharsMs": "0.0000",
  "COM5-Parity": "None",
  "Andor-Advanced | Snap Image Additional Delay (ms)": "0",
  "Andor-Exposure": "100.00",
  "COM5-Description": "Serial port driver (boost:asio)",
  "Andor-TransposeCorrection": "0",
  "COM4-Description": "Serial port driver (boost:asio)",
  "COM8-Verbose": "1",
  "CSUX-DriveSpeed-Description": "CSUX Drive Speed",
  "Andor-VerticalSpeed": "3.30",
  "XYStage-TransposeMirrorY": "0",
  "XPositionUm": 12649.6,
  "XYStage-TransposeMirrorX": "0",
  "ZeissFocusAxis-Velocity-Acceleration": "Fast",
  "COM2-Handshaking": "Off",
  "ZeissReflectorTurret-Label": "4-100 % Mirror",
  "COM6-DataBits": "8",
  "FileName": "img_000000000_L-488_006.tif",
  "Andor-CCDTemperature": "-68",
  "Core-Galvo": "Undefined",
  "Position": "Default",
  "COM8-BaudRate": "19200",
  "Andor-VerticalClockVoltage": "Normal",
  "COM8-Handshaking": "Off",
  "CameraChannelIndex": 0,
  "SliceIndex": 6,
  "ZPositionUm": 69.935,
  "Core-Focus": "ZeissFocusAxis",
  "Andor-ReadoutMode": "10.000 MHz",
  "Channel": "L-488",
  "AAAOTF-Description": "AA AOTF Shutter Controller driver adapter",
  "CSUX-Shutter-Name": "CSUX-Shutter",
  "COM5-Name": "COM5",
  "FrameIndex": 0,
  "XYStage-Version": "Version: USB-9.2e ",
  "COM6-BaudRate": "57600",
  "XYStage-Backlash-B": "0.0400",
  "COM6-Description": "Serial port driver (boost:asio)",
  "COM8-Name": "COM8",
  "COM2-Description": "Serial port driver (boost:asio)",
  "Andor-ActualInterval-ms": "135.60",
  "AAAOTF-State": "1",
  "Andor-PixelType": "16bit",
  "COM2-Name": "COM2",
  "Camera": "",
  "COM4-Parity": "None",
  "Core-ImageProcessor": "",
  "Wheel-A-ClosedPosition": "",
  "CSUX-Shutter-Description": "CSUX Shutter",
  "Andor-Output_Amplifier": "Electron Multiplying",
  "XYStage-StepSizeY_um": "0.0100",
  "AAAOTF-Channel": "2",
  "ZeissFocusAxis-Position": "9.0610",
  "Core-AutoShutter": "1",
  "ZeissTransmittedLightShutter-State": "0",
  "NextFrame": 0,
  "Core-XYStage": "XYStage",
  "COM8-Parity": "None",
  "COM6-StopBits": "1",
  "Time": "2022-12-02 20:24:24 +0800",
  "COM4-Name": "COM4",
  "Andor-Isolated Crop Mode": "Off",
  "ZeissScope-AnswerTimeOut": "250.0000",
  "COM4-BaudRate": "9600",
  "Andor-CCDTemperatureSetPoint": "-70",
  "Core-AutoFocus": "",
  "COM2-Verbose": "1",
  "CSUX-Shutter-State": "Open",
  "BitDepth": 14,
  "Slice": 6,
  "COM6-Verbose": "1",
  "XYStage-JoyStick Slow Speed": "5",
  "COM4-Verbose": "1",
  "AAAOTF-Maximum intensity (dB)": "1900",
  "ZeissScope-Microscope Version": "Application version: ",
  "ChannelIndex": 0,
  "Core-Shutter": "AAAOTF",
  "Wheel-A-State": "3",
  "ZeissReflectorTurret-Name": "ZeissReflectorTurret",
  "Core-TimeoutMs": "5000",
  "XYStage-JoyStick Fast Speed": "60",
  "XYStage-Maximum Speed (Do Not Change)": "7.5000",
  "ElapsedTime-ms": 2083,
  "AAAOTF-Name": "AAAOTF",
  "Wheel-A-Description": "Sutter Lambda filter wheel adapter",
  "Frame": 0,
  "Width": 512,
  "COM5-Handshaking": "Off",
  "PositionName": null,
  "ZeissReflectorTurret-State": "3",
  "Height": 512,
  "Andor-TransposeMirrorX": "0",
  "Andor-TransposeMirrorY": "0",
  "COM2-BaudRate": "9600",
  "Wheel-A-Delay_ms": "0.0000",
  "COM6-Handshaking": "Off",
  "COM8-DataBits": "8",
  "COM5-DelayBetweenCharsMs": "0.0000",
  "CSUX-DriveSpeed-Name": "CSUX-DriveSpeed",
  "XYStage-Description": "ASI XY stage driver adapter",
  "COM4-Handshaking": "Off",
  "Andor-FrameTransfer": "Off",
  "PixelType": "GRAY16",
  "Andor-TransposeXY": "0",
  "COM4-AnswerTimeout": "500.0000",
  "COM2-Parity": "None",
  "COM8-StopBits": "1",
  "Andor-CCDTemperature Help": "Wait for temperature to stabilize before acquisition.",
  "YPositionUm": -2032.5,
  "COM6-AnswerTimeout": "500.0000",
  "Andor-TimeOut": "10000",
  "Andor-Trigger": "Software",
  "COM8-Description": "Serial port driver (boost:asio)",
  "COM6-Name": "COM6",
  "XYStage-JoyStick Reverse": "Off",
  "Andor-OptAcquireMode Description": "",
  "XYStage-FinishError-PCROS(nm)": "24.0000"
},
"FrameKey-0-0-7": {
  "CSUX-DriveSpeed-State": "1800",
  "Core-Initialize": "1",
  "Andor-FanMode": "Full",
  "Andor-SpuriousNoiseFilterDescription": "Recommended Range",
  "Andor-BaselineClamp": "Enabled",
  "ZeissTransmittedLightShutter-Description": "Zeiss Transmitted Light Shutter",
  "ZeissReflectedLightShutter-Description": "Zeiss Reflected Light Shutter",
  "Andor-CountConvert": "Counts",
  "XYStage-Speed-S": "5.7459",
  "ROI": "0-0-512-512",
  "Andor-SpuriousNoiseFilterThreshold": "0.0000",
  "COM5-AnswerTimeout": "8000.0000",
  "COM5-StopBits": "1",
  "Andor-Region of Interest": "Full Image",
  "XYStage-Error-E(nm)": "400.0000",
  "XYStage-StepSizeX_um": "0.0100",
  "CSUX-Hub-Name": "CSUX-Hub",
  "Andor-Advanced | Snap Image Timing Mode": "Delay for Exposure",
  "SlicePosition": 69.135,
  "Andor-CoolerMode": "Fan off at shutdown",
  "Exposure-ms": 100,
  "COM6-DelayBetweenCharsMs": "0.0000",
  "ZeissScope-Description": "Zeiss microscope CAN bus adapter",
  "COM6-Parity": "None",
  "ZeissFocusAxis-Move Mode": "Direct move to target",
  "CSUX-DriveSpeed-AutoAdjust": "0.0000",
  "Wheel-A-Busy": "0",
  "Andor-Pre-Amp-Gain": "4.9x",
  "XYStage-Name": "XYStage",
  "Andor-Shutter Closing Time": "20",
  "CSUX-Hub-Port": "COM5",
  "Andor-EMSwitch": "On",
  "COM2-DataBits": "8",
  "COM2-StopBits": "1",
  "AxisPositions": null,
  "COM5-BaudRate": "115200",
  "Andor-1. Camera Information : | Type | Model | Serial No. |": "| iXon | DU897_BV | 8593 |",
  "ZeissReflectedLightShutter-Name": "ZeissReflectedLightShutter",
  "ZeissScope-Port": "COM6",
  "ZeissScope-Name": "ZeissScope",
  "XYStage-Port": "COM4",
  "COM5-Verbose": "1",
  "CSUX-Hub-Description": "Yokogawa CSUX hub",
  "AAAOTF-Power (% of max)": "35.1000",
  "COM8-DelayBetweenCharsMs": "0.0000",
  "AAAOTF-Port": "COM8",
  "Wheel-A-Label": "Filter-3",
  "COM8-AnswerTimeout": "500.0000",
  "Andor-Camera": "| iXon | DU897_BV | 8593 |",
  "Andor-Gain": "300",
  "UUID": "2955ae74-f515-4a2d-a613-91a15ffee1f5",
  "Core-Camera": "Andor",
  "Core-SLM": "",
  "Wheel-A-Name": "Wheel-A",
  "Andor-CountConvertWavelength": "0.0000",
  "Andor-Shutter TTL Value": "High to Open",
  "Wheel-A-Port": "COM2",
  "Core-ChannelGroup": "Laser",
  "PositionIndex": 0,
  "WaitInterval": null,
  "COM2-DelayBetweenCharsMs": "0.0000",
  "PixelSizeUm": 0,
  "ZeissReflectorTurret-Description": "Reflector Turret",
  "CSUX-DriveSpeed-Run": "On",
  "ZeissReflectedLightShutter-State": "0",
  "Andor-Shutter Opening Time": "20",
  "Summary": {
    "Slices": 33,
    "InitialPositionList": null,
    "Interval_ms": 0,
    "UUID": "b6a70f29-f266-4ddd-b2d4-e0938cbbcd71",
    "UserName": "ColdSpring",
    "Depth": 2,
    "PixelType": "GRAY16",
    "Time": "2022-12-02 20:24:22 +0800",
    "Date": "2022-12-02",
    "z-step_um": -0.7999999999999972,
    "MetadataVersion": 10,
    "PositionIndex": 0,
    "SlicesFirst": false,
    "ChContrastMin": [0],
    "Width": 512,
    "PixelAspect": 1,
    "MicroManagerVersion": "1.4.16",
    "ROI": [
      0,
      0,
      512,
      512
    ],
    "ChNames": ["L-488"],
    "IJType": 1,
    "GridRow": 0,
    "Comment": "",
    "Height": 512,
    "GridColumn": 0,
    "Prefix": "20221202 osm-3-g444e-gfp; ced-1(e1735)_6",
    "PixelSize_um": 0,
    "Frames": 1,
    "BitDepth": 14,
    "KeepShutterOpenChannels": false,
    "Source": "Micro-Manager",
    "Channels": 1,
    "ComputerName": "T3610-MP",
    "CustomIntervals_ms": [],
    "KeepShutterOpenSlices": true,
    "ChColors": [-16724941],
    "TimeFirst": false,
    "ChContrastMax": [65536],
    "Positions": 1,
    "Directory": "Y:\\XC\\20221202 osm-3-g444e-gfp; ced-1(e1735)"
  },
  "Source": "Andor",
  "XYStage-OverShoot(um)": "0.0000",
  "XYStage-Wait_Cycles": "0",
  "COM4-StopBits": "1",
  "Andor-Binning": "1",
  "Andor-FrameTransfer Help": "Should only turn on FrameTransfer if using Burst or Live mode.",
  "COM4-DataBits": "8",
  "ZeissTransmittedLightShutter-Name": "ZeissTransmittedLightShutter",
  "XYStage-MotorOnOff": "On",
  "Andor-SpuriousNoiseFilter": "None",
  "Andor-Shutter": "Open",
  "Andor-OptAcquireMode": "",
  "COM2-AnswerTimeout": "500.0000",
  "COM5-DataBits": "8",
  "Binning": "1",
  "Andor-ReadoutTime": "35",
  "Andor-Description": "Andor camera adapter",
  "Wheel-A-Speed": "3",
  "COM4-DelayBetweenCharsMs": "0.0000",
  "COM5-Parity": "None",
  "Andor-Advanced | Snap Image Additional Delay (ms)": "0",
  "Andor-Exposure": "100.00",
  "COM5-Description": "Serial port driver (boost:asio)",
  "Andor-TransposeCorrection": "0",
  "COM4-Description": "Serial port driver (boost:asio)",
  "COM8-Verbose": "1",
  "CSUX-DriveSpeed-Description": "CSUX Drive Speed",
  "Andor-VerticalSpeed": "3.30",
  "XYStage-TransposeMirrorY": "0",
  "XPositionUm": 12649.6,
  "XYStage-TransposeMirrorX": "0",
  "ZeissFocusAxis-Velocity-Acceleration": "Fast",
  "COM2-Handshaking": "Off",
  "ZeissReflectorTurret-Label": "4-100 % Mirror",
  "COM6-DataBits": "8",
  "FileName": "img_000000000_L-488_007.tif",
  "Andor-CCDTemperature": "-68",
  "Core-Galvo": "Undefined",
  "Position": "Default",
  "COM8-BaudRate": "19200",
  "Andor-VerticalClockVoltage": "Normal",
  "COM8-Handshaking": "Off",
  "CameraChannelIndex": 0,
  "SliceIndex": 7,
  "ZPositionUm": 69.135,
  "Core-Focus": "ZeissFocusAxis",
  "Andor-ReadoutMode": "10.000 MHz",
  "Channel": "L-488",
  "AAAOTF-Description": "AA AOTF Shutter Controller driver adapter",
  "CSUX-Shutter-Name": "CSUX-Shutter",
  "COM5-Name": "COM5",
  "FrameIndex": 0,
  "XYStage-Version": "Version: USB-9.2e ",
  "COM6-BaudRate": "57600",
  "XYStage-Backlash-B": "0.0400",
  "COM6-Description": "Serial port driver (boost:asio)",
  "COM8-Name": "COM8",
  "COM2-Description": "Serial port driver (boost:asio)",
  "Andor-ActualInterval-ms": "135.60",
  "AAAOTF-State": "1",
  "Andor-PixelType": "16bit",
  "COM2-Name": "COM2",
  "Camera": "",
  "COM4-Parity": "None",
  "Core-ImageProcessor": "",
  "Wheel-A-ClosedPosition": "",
  "CSUX-Shutter-Description": "CSUX Shutter",
  "Andor-Output_Amplifier": "Electron Multiplying",
  "XYStage-StepSizeY_um": "0.0100",
  "AAAOTF-Channel": "2",
  "ZeissFocusAxis-Position": "9.0610",
  "Core-AutoShutter": "1",
  "ZeissTransmittedLightShutter-State": "0",
  "NextFrame": 0,
  "Core-XYStage": "XYStage",
  "COM8-Parity": "None",
  "COM6-StopBits": "1",
  "Time": "2022-12-02 20:24:24 +0800",
  "COM4-Name": "COM4",
  "Andor-Isolated Crop Mode": "Off",
  "ZeissScope-AnswerTimeOut": "250.0000",
  "COM4-BaudRate": "9600",
  "Andor-CCDTemperatureSetPoint": "-70",
  "Core-AutoFocus": "",
  "COM2-Verbose": "1",
  "CSUX-Shutter-State": "Open",
  "BitDepth": 14,
  "Slice": 7,
  "COM6-Verbose": "1",
  "XYStage-JoyStick Slow Speed": "5",
  "COM4-Verbose": "1",
  "AAAOTF-Maximum intensity (dB)": "1900",
  "ZeissScope-Microscope Version": "Application version: ",
  "ChannelIndex": 0,
  "Core-Shutter": "AAAOTF",
  "Wheel-A-State": "3",
  "ZeissReflectorTurret-Name": "ZeissReflectorTurret",
  "Core-TimeoutMs": "5000",
  "XYStage-JoyStick Fast Speed": "60",
  "XYStage-Maximum Speed (Do Not Change)": "7.5000",
  "ElapsedTime-ms": 2350,
  "AAAOTF-Name": "AAAOTF",
  "Wheel-A-Description": "Sutter Lambda filter wheel adapter",
  "Frame": 0,
  "Width": 512,
  "COM5-Handshaking": "Off",
  "PositionName": null,
  "ZeissReflectorTurret-State": "3",
  "Height": 512,
  "Andor-TransposeMirrorX": "0",
  "Andor-TransposeMirrorY": "0",
  "COM2-BaudRate": "9600",
  "Wheel-A-Delay_ms": "0.0000",
  "COM6-Handshaking": "Off",
  "COM8-DataBits": "8",
  "COM5-DelayBetweenCharsMs": "0.0000",
  "CSUX-DriveSpeed-Name": "CSUX-DriveSpeed",
  "XYStage-Description": "ASI XY stage driver adapter",
  "COM4-Handshaking": "Off",
  "Andor-FrameTransfer": "Off",
  "PixelType": "GRAY16",
  "Andor-TransposeXY": "0",
  "COM4-AnswerTimeout": "500.0000",
  "COM2-Parity": "None",
  "COM8-StopBits": "1",
  "Andor-CCDTemperature Help": "Wait for temperature to stabilize before acquisition.",
  "YPositionUm": -2032.5,
  "COM6-AnswerTimeout": "500.0000",
  "Andor-TimeOut": "10000",
  "Andor-Trigger": "Software",
  "COM8-Description": "Serial port driver (boost:asio)",
  "COM6-Name": "COM6",
  "XYStage-JoyStick Reverse": "Off",
  "Andor-OptAcquireMode Description": "",
  "XYStage-FinishError-PCROS(nm)": "24.0000"
},
"FrameKey-0-0-8": {
  "CSUX-DriveSpeed-State": "1800",
  "Core-Initialize": "1",
  "Andor-FanMode": "Full",
  "Andor-SpuriousNoiseFilterDescription": "Recommended Range",
  "Andor-BaselineClamp": "Enabled",
  "ZeissTransmittedLightShutter-Description": "Zeiss Transmitted Light Shutter",
  "ZeissReflectedLightShutter-Description": "Zeiss Reflected Light Shutter",
  "Andor-CountConvert": "Counts",
  "XYStage-Speed-S": "5.7459",
  "ROI": "0-0-512-512",
  "Andor-SpuriousNoiseFilterThreshold": "0.0000",
  "COM5-AnswerTimeout": "8000.0000",
  "COM5-StopBits": "1",
  "Andor-Region of Interest": "Full Image",
  "XYStage-Error-E(nm)": "400.0000",
  "XYStage-StepSizeX_um": "0.0100",
  "CSUX-Hub-Name": "CSUX-Hub",
  "Andor-Advanced | Snap Image Timing Mode": "Delay for Exposure",
  "SlicePosition": 68.335,
  "Andor-CoolerMode": "Fan off at shutdown",
  "Exposure-ms": 100,
  "COM6-DelayBetweenCharsMs": "0.0000",
  "ZeissScope-Description": "Zeiss microscope CAN bus adapter",
  "COM6-Parity": "None",
  "ZeissFocusAxis-Move Mode": "Direct move to target",
  "CSUX-DriveSpeed-AutoAdjust": "0.0000",
  "Wheel-A-Busy": "0",
  "Andor-Pre-Amp-Gain": "4.9x",
  "XYStage-Name": "XYStage",
  "Andor-Shutter Closing Time": "20",
  "CSUX-Hub-Port": "COM5",
  "Andor-EMSwitch": "On",
  "COM2-DataBits": "8",
  "COM2-StopBits": "1",
  "AxisPositions": null,
  "COM5-BaudRate": "115200",
  "Andor-1. Camera Information : | Type | Model | Serial No. |": "| iXon | DU897_BV | 8593 |",
  "ZeissReflectedLightShutter-Name": "ZeissReflectedLightShutter",
  "ZeissScope-Port": "COM6",
  "ZeissScope-Name": "ZeissScope",
  "XYStage-Port": "COM4",
  "COM5-Verbose": "1",
  "CSUX-Hub-Description": "Yokogawa CSUX hub",
  "AAAOTF-Power (% of max)": "35.1000",
  "COM8-DelayBetweenCharsMs": "0.0000",
  "AAAOTF-Port": "COM8",
  "Wheel-A-Label": "Filter-3",
  "COM8-AnswerTimeout": "500.0000",
  "Andor-Camera": "| iXon | DU897_BV | 8593 |",
  "Andor-Gain": "300",
  "UUID": "4a66c83c-89c6-4988-ac77-d8e936ded603",
  "Core-Camera": "Andor",
  "Core-SLM": "",
  "Wheel-A-Name": "Wheel-A",
  "Andor-CountConvertWavelength": "0.0000",
  "Andor-Shutter TTL Value": "High to Open",
  "Wheel-A-Port": "COM2",
  "Core-ChannelGroup": "Laser",
  "PositionIndex": 0,
  "WaitInterval": null,
  "COM2-DelayBetweenCharsMs": "0.0000",
  "PixelSizeUm": 0,
  "ZeissReflectorTurret-Description": "Reflector Turret",
  "CSUX-DriveSpeed-Run": "On",
  "ZeissReflectedLightShutter-State": "0",
  "Andor-Shutter Opening Time": "20",
  "Summary": {
    "Slices": 33,
    "InitialPositionList": null,
    "Interval_ms": 0,
    "UUID": "b6a70f29-f266-4ddd-b2d4-e0938cbbcd71",
    "UserName": "ColdSpring",
    "Depth": 2,
    "PixelType": "GRAY16",
    "Time": "2022-12-02 20:24:22 +0800",
    "Date": "2022-12-02",
    "z-step_um": -0.7999999999999972,
    "MetadataVersion": 10,
    "PositionIndex": 0,
    "SlicesFirst": false,
    "ChContrastMin": [0],
    "Width": 512,
    "PixelAspect": 1,
    "MicroManagerVersion": "1.4.16",
    "ROI": [
      0,
      0,
      512,
      512
    ],
    "ChNames": ["L-488"],
    "IJType": 1,
    "GridRow": 0,
    "Comment": "",
    "Height": 512,
    "GridColumn": 0,
    "Prefix": "20221202 osm-3-g444e-gfp; ced-1(e1735)_6",
    "PixelSize_um": 0,
    "Frames": 1,
    "BitDepth": 14,
    "KeepShutterOpenChannels": false,
    "Source": "Micro-Manager",
    "Channels": 1,
    "ComputerName": "T3610-MP",
    "CustomIntervals_ms": [],
    "KeepShutterOpenSlices": true,
    "ChColors": [-16724941],
    "TimeFirst": false,
    "ChContrastMax": [65536],
    "Positions": 1,
    "Directory": "Y:\\XC\\20221202 osm-3-g444e-gfp; ced-1(e1735)"
  },
  "Source": "Andor",
  "XYStage-OverShoot(um)": "0.0000",
  "XYStage-Wait_Cycles": "0",
  "COM4-StopBits": "1",
  "Andor-Binning": "1",
  "Andor-FrameTransfer Help": "Should only turn on FrameTransfer if using Burst or Live mode.",
  "COM4-DataBits": "8",
  "ZeissTransmittedLightShutter-Name": "ZeissTransmittedLightShutter",
  "XYStage-MotorOnOff": "On",
  "Andor-SpuriousNoiseFilter": "None",
  "Andor-Shutter": "Open",
  "Andor-OptAcquireMode": "",
  "COM2-AnswerTimeout": "500.0000",
  "COM5-DataBits": "8",
  "Binning": "1",
  "Andor-ReadoutTime": "35",
  "Andor-Description": "Andor camera adapter",
  "Wheel-A-Speed": "3",
  "COM4-DelayBetweenCharsMs": "0.0000",
  "COM5-Parity": "None",
  "Andor-Advanced | Snap Image Additional Delay (ms)": "0",
  "Andor-Exposure": "100.00",
  "COM5-Description": "Serial port driver (boost:asio)",
  "Andor-TransposeCorrection": "0",
  "COM4-Description": "Serial port driver (boost:asio)",
  "COM8-Verbose": "1",
  "CSUX-DriveSpeed-Description": "CSUX Drive Speed",
  "Andor-VerticalSpeed": "3.30",
  "XYStage-TransposeMirrorY": "0",
  "XPositionUm": 12649.6,
  "XYStage-TransposeMirrorX": "0",
  "ZeissFocusAxis-Velocity-Acceleration": "Fast",
  "COM2-Handshaking": "Off",
  "ZeissReflectorTurret-Label": "4-100 % Mirror",
  "COM6-DataBits": "8",
  "FileName": "img_000000000_L-488_008.tif",
  "Andor-CCDTemperature": "-68",
  "Core-Galvo": "Undefined",
  "Position": "Default",
  "COM8-BaudRate": "19200",
  "Andor-VerticalClockVoltage": "Normal",
  "COM8-Handshaking": "Off",
  "CameraChannelIndex": 0,
  "SliceIndex": 8,
  "ZPositionUm": 68.335,
  "Core-Focus": "ZeissFocusAxis",
  "Andor-ReadoutMode": "10.000 MHz",
  "Channel": "L-488",
  "AAAOTF-Description": "AA AOTF Shutter Controller driver adapter",
  "CSUX-Shutter-Name": "CSUX-Shutter",
  "COM5-Name": "COM5",
  "FrameIndex": 0,
  "XYStage-Version": "Version: USB-9.2e ",
  "COM6-BaudRate": "57600",
  "XYStage-Backlash-B": "0.0400",
  "COM6-Description": "Serial port driver (boost:asio)",
  "COM8-Name": "COM8",
  "COM2-Description": "Serial port driver (boost:asio)",
  "Andor-ActualInterval-ms": "135.60",
  "AAAOTF-State": "1",
  "Andor-PixelType": "16bit",
  "COM2-Name": "COM2",
  "Camera": "",
  "COM4-Parity": "None",
  "Core-ImageProcessor": "",
  "Wheel-A-ClosedPosition": "",
  "CSUX-Shutter-Description": "CSUX Shutter",
  "Andor-Output_Amplifier": "Electron Multiplying",
  "XYStage-StepSizeY_um": "0.0100",
  "AAAOTF-Channel": "2",
  "ZeissFocusAxis-Position": "9.0610",
  "Core-AutoShutter": "1",
  "ZeissTransmittedLightShutter-State": "0",
  "NextFrame": 0,
  "Core-XYStage": "XYStage",
  "COM8-Parity": "None",
  "COM6-StopBits": "1",
  "Time": "2022-12-02 20:24:24 +0800",
  "COM4-Name": "COM4",
  "Andor-Isolated Crop Mode": "Off",
  "ZeissScope-AnswerTimeOut": "250.0000",
  "COM4-BaudRate": "9600",
  "Andor-CCDTemperatureSetPoint": "-70",
  "Core-AutoFocus": "",
  "COM2-Verbose": "1",
  "CSUX-Shutter-State": "Open",
  "BitDepth": 14,
  "Slice": 8,
  "COM6-Verbose": "1",
  "XYStage-JoyStick Slow Speed": "5",
  "COM4-Verbose": "1",
  "AAAOTF-Maximum intensity (dB)": "1900",
  "ZeissScope-Microscope Version": "Application version: ",
  "ChannelIndex": 0,
  "Core-Shutter": "AAAOTF",
  "Wheel-A-State": "3",
  "ZeissReflectorTurret-Name": "ZeissReflectorTurret",
  "Core-TimeoutMs": "5000",
  "XYStage-JoyStick Fast Speed": "60",
  "XYStage-Maximum Speed (Do Not Change)": "7.5000",
  "ElapsedTime-ms": 2617,
  "AAAOTF-Name": "AAAOTF",
  "Wheel-A-Description": "Sutter Lambda filter wheel adapter",
  "Frame": 0,
  "Width": 512,
  "COM5-Handshaking": "Off",
  "PositionName": null,
  "ZeissReflectorTurret-State": "3",
  "Height": 512,
  "Andor-TransposeMirrorX": "0",
  "Andor-TransposeMirrorY": "0",
  "COM2-BaudRate": "9600",
  "Wheel-A-Delay_ms": "0.0000",
  "COM6-Handshaking": "Off",
  "COM8-DataBits": "8",
  "COM5-DelayBetweenCharsMs": "0.0000",
  "CSUX-DriveSpeed-Name": "CSUX-DriveSpeed",
  "XYStage-Description": "ASI XY stage driver adapter",
  "COM4-Handshaking": "Off",
  "Andor-FrameTransfer": "Off",
  "PixelType": "GRAY16",
  "Andor-TransposeXY": "0",
  "COM4-AnswerTimeout": "500.0000",
  "COM2-Parity": "None",
  "COM8-StopBits": "1",
  "Andor-CCDTemperature Help": "Wait for temperature to stabilize before acquisition.",
  "YPositionUm": -2032.5,
  "COM6-AnswerTimeout": "500.0000",
  "Andor-TimeOut": "10000",
  "Andor-Trigger": "Software",
  "COM8-Description": "Serial port driver (boost:asio)",
  "COM6-Name": "COM6",
  "XYStage-JoyStick Reverse": "Off",
  "Andor-OptAcquireMode Description": "",
  "XYStage-FinishError-PCROS(nm)": "24.0000"
},
"FrameKey-0-0-9": {
  "CSUX-DriveSpeed-State": "1800",
  "Core-Initialize": "1",
  "Andor-FanMode": "Full",
  "Andor-SpuriousNoiseFilterDescription": "Recommended Range",
  "Andor-BaselineClamp": "Enabled",
  "ZeissTransmittedLightShutter-Description": "Zeiss Transmitted Light Shutter",
  "ZeissReflectedLightShutter-Description": "Zeiss Reflected Light Shutter",
  "Andor-CountConvert": "Counts",
  "XYStage-Speed-S": "5.7459",
  "ROI": "0-0-512-512",
  "Andor-SpuriousNoiseFilterThreshold": "0.0000",
  "COM5-AnswerTimeout": "8000.0000",
  "COM5-StopBits": "1",
  "Andor-Region of Interest": "Full Image",
  "XYStage-Error-E(nm)": "400.0000",
  "XYStage-StepSizeX_um": "0.0100",
  "CSUX-Hub-Name": "CSUX-Hub",
  "Andor-Advanced | Snap Image Timing Mode": "Delay for Exposure",
  "SlicePosition": 67.535,
  "Andor-CoolerMode": "Fan off at shutdown",
  "Exposure-ms": 100,
  "COM6-DelayBetweenCharsMs": "0.0000",
  "ZeissScope-Description": "Zeiss microscope CAN bus adapter",
  "COM6-Parity": "None",
  "ZeissFocusAxis-Move Mode": "Direct move to target",
  "CSUX-DriveSpeed-AutoAdjust": "0.0000",
  "Wheel-A-Busy": "0",
  "Andor-Pre-Amp-Gain": "4.9x",
  "XYStage-Name": "XYStage",
  "Andor-Shutter Closing Time": "20",
  "CSUX-Hub-Port": "COM5",
  "Andor-EMSwitch": "On",
  "COM2-DataBits": "8",
  "COM2-StopBits": "1",
  "AxisPositions": null,
  "COM5-BaudRate": "115200",
  "Andor-1. Camera Information : | Type | Model | Serial No. |": "| iXon | DU897_BV | 8593 |",
  "ZeissReflectedLightShutter-Name": "ZeissReflectedLightShutter",
  "ZeissScope-Port": "COM6",
  "ZeissScope-Name": "ZeissScope",
  "XYStage-Port": "COM4",
  "COM5-Verbose": "1",
  "CSUX-Hub-Description": "Yokogawa CSUX hub",
  "AAAOTF-Power (% of max)": "35.1000",
  "COM8-DelayBetweenCharsMs": "0.0000",
  "AAAOTF-Port": "COM8",
  "Wheel-A-Label": "Filter-3",
  "COM8-AnswerTimeout": "500.0000",
  "Andor-Camera": "| iXon | DU897_BV | 8593 |",
  "Andor-Gain": "300",
  "UUID": "ace14ec1-2bc1-4d3a-a1af-f272f1be1e7f",
  "Core-Camera": "Andor",
  "Core-SLM": "",
  "Wheel-A-Name": "Wheel-A",
  "Andor-CountConvertWavelength": "0.0000",
  "Andor-Shutter TTL Value": "High to Open",
  "Wheel-A-Port": "COM2",
  "Core-ChannelGroup": "Laser",
  "PositionIndex": 0,
  "WaitInterval": null,
  "COM2-DelayBetweenCharsMs": "0.0000",
  "PixelSizeUm": 0,
  "ZeissReflectorTurret-Description": "Reflector Turret",
  "CSUX-DriveSpeed-Run": "On",
  "ZeissReflectedLightShutter-State": "0",
  "Andor-Shutter Opening Time": "20",
  "Summary": {
    "Slices": 33,
    "InitialPositionList": null,
    "Interval_ms": 0,
    "UUID": "b6a70f29-f266-4ddd-b2d4-e0938cbbcd71",
    "UserName": "ColdSpring",
    "Depth": 2,
    "PixelType": "GRAY16",
    "Time": "2022-12-02 20:24:22 +0800",
    "Date": "2022-12-02",
    "z-step_um": -0.7999999999999972,
    "MetadataVersion": 10,
    "PositionIndex": 0,
    "SlicesFirst": false,
    "ChContrastMin": [0],
    "Width": 512,
    "PixelAspect": 1,
    "MicroManagerVersion": "1.4.16",
    "ROI": [
      0,
      0,
      512,
      512
    ],
    "ChNames": ["L-488"],
    "IJType": 1,
    "GridRow": 0,
    "Comment": "",
    "Height": 512,
    "GridColumn": 0,
    "Prefix": "20221202 osm-3-g444e-gfp; ced-1(e1735)_6",
    "PixelSize_um": 0,
    "Frames": 1,
    "BitDepth": 14,
    "KeepShutterOpenChannels": false,
    "Source": "Micro-Manager",
    "Channels": 1,
    "ComputerName": "T3610-MP",
    "CustomIntervals_ms": [],
    "KeepShutterOpenSlices": true,
    "ChColors": [-16724941],
    "TimeFirst": false,
    "ChContrastMax": [65536],
    "Positions": 1,
    "Directory": "Y:\\XC\\20221202 osm-3-g444e-gfp; ced-1(e1735)"
  },
  "Source": "Andor",
  "XYStage-OverShoot(um)": "0.0000",
  "XYStage-Wait_Cycles": "0",
  "COM4-StopBits": "1",
  "Andor-Binning": "1",
  "Andor-FrameTransfer Help": "Should only turn on FrameTransfer if using Burst or Live mode.",
  "COM4-DataBits": "8",
  "ZeissTransmittedLightShutter-Name": "ZeissTransmittedLightShutter",
  "XYStage-MotorOnOff": "On",
  "Andor-SpuriousNoiseFilter": "None",
  "Andor-Shutter": "Open",
  "Andor-OptAcquireMode": "",
  "COM2-AnswerTimeout": "500.0000",
  "COM5-DataBits": "8",
  "Binning": "1",
  "Andor-ReadoutTime": "35",
  "Andor-Description": "Andor camera adapter",
  "Wheel-A-Speed": "3",
  "COM4-DelayBetweenCharsMs": "0.0000",
  "COM5-Parity": "None",
  "Andor-Advanced | Snap Image Additional Delay (ms)": "0",
  "Andor-Exposure": "100.00",
  "COM5-Description": "Serial port driver (boost:asio)",
  "Andor-TransposeCorrection": "0",
  "COM4-Description": "Serial port driver (boost:asio)",
  "COM8-Verbose": "1",
  "CSUX-DriveSpeed-Description": "CSUX Drive Speed",
  "Andor-VerticalSpeed": "3.30",
  "XYStage-TransposeMirrorY": "0",
  "XPositionUm": 12649.6,
  "XYStage-TransposeMirrorX": "0",
  "ZeissFocusAxis-Velocity-Acceleration": "Fast",
  "COM2-Handshaking": "Off",
  "ZeissReflectorTurret-Label": "4-100 % Mirror",
  "COM6-DataBits": "8",
  "FileName": "img_000000000_L-488_009.tif",
  "Andor-CCDTemperature": "-68",
  "Core-Galvo": "Undefined",
  "Position": "Default",
  "COM8-BaudRate": "19200",
  "Andor-VerticalClockVoltage": "Normal",
  "COM8-Handshaking": "Off",
  "CameraChannelIndex": 0,
  "SliceIndex": 9,
  "ZPositionUm": 67.535,
  "Core-Focus": "ZeissFocusAxis",
  "Andor-ReadoutMode": "10.000 MHz",
  "Channel": "L-488",
  "AAAOTF-Description": "AA AOTF Shutter Controller driver adapter",
  "CSUX-Shutter-Name": "CSUX-Shutter",
  "COM5-Name": "COM5",
  "FrameIndex": 0,
  "XYStage-Version": "Version: USB-9.2e ",
  "COM6-BaudRate": "57600",
  "XYStage-Backlash-B": "0.0400",
  "COM6-Description": "Serial port driver (boost:asio)",
  "COM8-Name": "COM8",
  "COM2-Description": "Serial port driver (boost:asio)",
  "Andor-ActualInterval-ms": "135.60",
  "AAAOTF-State": "1",
  "Andor-PixelType": "16bit",
  "COM2-Name": "COM2",
  "Camera": "",
  "COM4-Parity": "None",
  "Core-ImageProcessor": "",
  "Wheel-A-ClosedPosition": "",
  "CSUX-Shutter-Description": "CSUX Shutter",
  "Andor-Output_Amplifier": "Electron Multiplying",
  "XYStage-StepSizeY_um": "0.0100",
  "AAAOTF-Channel": "2",
  "ZeissFocusAxis-Position": "9.0610",
  "Core-AutoShutter": "1",
  "ZeissTransmittedLightShutter-State": "0",
  "NextFrame": 0,
  "Core-XYStage": "XYStage",
  "COM8-Parity": "None",
  "COM6-StopBits": "1",
  "Time": "2022-12-02 20:24:25 +0800",
  "COM4-Name": "COM4",
  "Andor-Isolated Crop Mode": "Off",
  "ZeissScope-AnswerTimeOut": "250.0000",
  "COM4-BaudRate": "9600",
  "Andor-CCDTemperatureSetPoint": "-70",
  "Core-AutoFocus": "",
  "COM2-Verbose": "1",
  "CSUX-Shutter-State": "Open",
  "BitDepth": 14,
  "Slice": 9,
  "COM6-Verbose": "1",
  "XYStage-JoyStick Slow Speed": "5",
  "COM4-Verbose": "1",
  "AAAOTF-Maximum intensity (dB)": "1900",
  "ZeissScope-Microscope Version": "Application version: ",
  "ChannelIndex": 0,
  "Core-Shutter": "AAAOTF",
  "Wheel-A-State": "3",
  "ZeissReflectorTurret-Name": "ZeissReflectorTurret",
  "Core-TimeoutMs": "5000",
  "XYStage-JoyStick Fast Speed": "60",
  "XYStage-Maximum Speed (Do Not Change)": "7.5000",
  "ElapsedTime-ms": 2884,
  "AAAOTF-Name": "AAAOTF",
  "Wheel-A-Description": "Sutter Lambda filter wheel adapter",
  "Frame": 0,
  "Width": 512,
  "COM5-Handshaking": "Off",
  "PositionName": null,
  "ZeissReflectorTurret-State": "3",
  "Height": 512,
  "Andor-TransposeMirrorX": "0",
  "Andor-TransposeMirrorY": "0",
  "COM2-BaudRate": "9600",
  "Wheel-A-Delay_ms": "0.0000",
  "COM6-Handshaking": "Off",
  "COM8-DataBits": "8",
  "COM5-DelayBetweenCharsMs": "0.0000",
  "CSUX-DriveSpeed-Name": "CSUX-DriveSpeed",
  "XYStage-Description": "ASI XY stage driver adapter",
  "COM4-Handshaking": "Off",
  "Andor-FrameTransfer": "Off",
  "PixelType": "GRAY16",
  "Andor-TransposeXY": "0",
  "COM4-AnswerTimeout": "500.0000",
  "COM2-Parity": "None",
  "COM8-StopBits": "1",
  "Andor-CCDTemperature Help": "Wait for temperature to stabilize before acquisition.",
  "YPositionUm": -2032.5,
  "COM6-AnswerTimeout": "500.0000",
  "Andor-TimeOut": "10000",
  "Andor-Trigger": "Software",
  "COM8-Description": "Serial port driver (boost:asio)",
  "COM6-Name": "COM6",
  "XYStage-JoyStick Reverse": "Off",
  "Andor-OptAcquireMode Description": "",
  "XYStage-FinishError-PCROS(nm)": "24.0000"
},
"FrameKey-0-0-10": {
  "CSUX-DriveSpeed-State": "1800",
  "Core-Initialize": "1",
  "Andor-FanMode": "Full",
  "Andor-SpuriousNoiseFilterDescription": "Recommended Range",
  "Andor-BaselineClamp": "Enabled",
  "ZeissTransmittedLightShutter-Description": "Zeiss Transmitted Light Shutter",
  "ZeissReflectedLightShutter-Description": "Zeiss Reflected Light Shutter",
  "Andor-CountConvert": "Counts",
  "XYStage-Speed-S": "5.7459",
  "ROI": "0-0-512-512",
  "Andor-SpuriousNoiseFilterThreshold": "0.0000",
  "COM5-AnswerTimeout": "8000.0000",
  "COM5-StopBits": "1",
  "Andor-Region of Interest": "Full Image",
  "XYStage-Error-E(nm)": "400.0000",
  "XYStage-StepSizeX_um": "0.0100",
  "CSUX-Hub-Name": "CSUX-Hub",
  "Andor-Advanced | Snap Image Timing Mode": "Delay for Exposure",
  "SlicePosition": 66.735,
  "Andor-CoolerMode": "Fan off at shutdown",
  "Exposure-ms": 100,
  "COM6-DelayBetweenCharsMs": "0.0000",
  "ZeissScope-Description": "Zeiss microscope CAN bus adapter",
  "COM6-Parity": "None",
  "ZeissFocusAxis-Move Mode": "Direct move to target",
  "CSUX-DriveSpeed-AutoAdjust": "0.0000",
  "Wheel-A-Busy": "0",
  "Andor-Pre-Amp-Gain": "4.9x",
  "XYStage-Name": "XYStage",
  "Andor-Shutter Closing Time": "20",
  "CSUX-Hub-Port": "COM5",
  "Andor-EMSwitch": "On",
  "COM2-DataBits": "8",
  "COM2-StopBits": "1",
  "AxisPositions": null,
  "COM5-BaudRate": "115200",
  "Andor-1. Camera Information : | Type | Model | Serial No. |": "| iXon | DU897_BV | 8593 |",
  "ZeissReflectedLightShutter-Name": "ZeissReflectedLightShutter",
  "ZeissScope-Port": "COM6",
  "ZeissScope-Name": "ZeissScope",
  "XYStage-Port": "COM4",
  "COM5-Verbose": "1",
  "CSUX-Hub-Description": "Yokogawa CSUX hub",
  "AAAOTF-Power (% of max)": "35.1000",
  "COM8-DelayBetweenCharsMs": "0.0000",
  "AAAOTF-Port": "COM8",
  "Wheel-A-Label": "Filter-3",
  "COM8-AnswerTimeout": "500.0000",
  "Andor-Camera": "| iXon | DU897_BV | 8593 |",
  "Andor-Gain": "300",
  "UUID": "b3285a15-4503-4c84-a4c3-e7cba324a666",
  "Core-Camera": "Andor",
  "Core-SLM": "",
  "Wheel-A-Name": "Wheel-A",
  "Andor-CountConvertWavelength": "0.0000",
  "Andor-Shutter TTL Value": "High to Open",
  "Wheel-A-Port": "COM2",
  "Core-ChannelGroup": "Laser",
  "PositionIndex": 0,
  "WaitInterval": null,
  "COM2-DelayBetweenCharsMs": "0.0000",
  "PixelSizeUm": 0,
  "ZeissReflectorTurret-Description": "Reflector Turret",
  "CSUX-DriveSpeed-Run": "On",
  "ZeissReflectedLightShutter-State": "0",
  "Andor-Shutter Opening Time": "20",
  "Summary": {
    "Slices": 33,
    "InitialPositionList": null,
    "Interval_ms": 0,
    "UUID": "b6a70f29-f266-4ddd-b2d4-e0938cbbcd71",
    "UserName": "ColdSpring",
    "Depth": 2,
    "PixelType": "GRAY16",
    "Time": "2022-12-02 20:24:22 +0800",
    "Date": "2022-12-02",
    "z-step_um": -0.7999999999999972,
    "MetadataVersion": 10,
    "PositionIndex": 0,
    "SlicesFirst": false,
    "ChContrastMin": [0],
    "Width": 512,
    "PixelAspect": 1,
    "MicroManagerVersion": "1.4.16",
    "ROI": [
      0,
      0,
      512,
      512
    ],
    "ChNames": ["L-488"],
    "IJType": 1,
    "GridRow": 0,
    "Comment": "",
    "Height": 512,
    "GridColumn": 0,
    "Prefix": "20221202 osm-3-g444e-gfp; ced-1(e1735)_6",
    "PixelSize_um": 0,
    "Frames": 1,
    "BitDepth": 14,
    "KeepShutterOpenChannels": false,
    "Source": "Micro-Manager",
    "Channels": 1,
    "ComputerName": "T3610-MP",
    "CustomIntervals_ms": [],
    "KeepShutterOpenSlices": true,
    "ChColors": [-16724941],
    "TimeFirst": false,
    "ChContrastMax": [65536],
    "Positions": 1,
    "Directory": "Y:\\XC\\20221202 osm-3-g444e-gfp; ced-1(e1735)"
  },
  "Source": "Andor",
  "XYStage-OverShoot(um)": "0.0000",
  "XYStage-Wait_Cycles": "0",
  "COM4-StopBits": "1",
  "Andor-Binning": "1",
  "Andor-FrameTransfer Help": "Should only turn on FrameTransfer if using Burst or Live mode.",
  "COM4-DataBits": "8",
  "ZeissTransmittedLightShutter-Name": "ZeissTransmittedLightShutter",
  "XYStage-MotorOnOff": "On",
  "Andor-SpuriousNoiseFilter": "None",
  "Andor-Shutter": "Open",
  "Andor-OptAcquireMode": "",
  "COM2-AnswerTimeout": "500.0000",
  "COM5-DataBits": "8",
  "Binning": "1",
  "Andor-ReadoutTime": "35",
  "Andor-Description": "Andor camera adapter",
  "Wheel-A-Speed": "3",
  "COM4-DelayBetweenCharsMs": "0.0000",
  "COM5-Parity": "None",
  "Andor-Advanced | Snap Image Additional Delay (ms)": "0",
  "Andor-Exposure": "100.00",
  "COM5-Description": "Serial port driver (boost:asio)",
  "Andor-TransposeCorrection": "0",
  "COM4-Description": "Serial port driver (boost:asio)",
  "COM8-Verbose": "1",
  "CSUX-DriveSpeed-Description": "CSUX Drive Speed",
  "Andor-VerticalSpeed": "3.30",
  "XYStage-TransposeMirrorY": "0",
  "XPositionUm": 12649.6,
  "XYStage-TransposeMirrorX": "0",
  "ZeissFocusAxis-Velocity-Acceleration": "Fast",
  "COM2-Handshaking": "Off",
  "ZeissReflectorTurret-Label": "4-100 % Mirror",
  "COM6-DataBits": "8",
  "FileName": "img_000000000_L-488_010.tif",
  "Andor-CCDTemperature": "-68",
  "Core-Galvo": "Undefined",
  "Position": "Default",
  "COM8-BaudRate": "19200",
  "Andor-VerticalClockVoltage": "Normal",
  "COM8-Handshaking": "Off",
  "CameraChannelIndex": 0,
  "SliceIndex": 10,
  "ZPositionUm": 66.735,
  "Core-Focus": "ZeissFocusAxis",
  "Andor-ReadoutMode": "10.000 MHz",
  "Channel": "L-488",
  "AAAOTF-Description": "AA AOTF Shutter Controller driver adapter",
  "CSUX-Shutter-Name": "CSUX-Shutter",
  "COM5-Name": "COM5",
  "FrameIndex": 0,
  "XYStage-Version": "Version: USB-9.2e ",
  "COM6-BaudRate": "57600",
  "XYStage-Backlash-B": "0.0400",
  "COM6-Description": "Serial port driver (boost:asio)",
  "COM8-Name": "COM8",
  "COM2-Description": "Serial port driver (boost:asio)",
  "Andor-ActualInterval-ms": "135.60",
  "AAAOTF-State": "1",
  "Andor-PixelType": "16bit",
  "COM2-Name": "COM2",
  "Camera": "",
  "COM4-Parity": "None",
  "Core-ImageProcessor": "",
  "Wheel-A-ClosedPosition": "",
  "CSUX-Shutter-Description": "CSUX Shutter",
  "Andor-Output_Amplifier": "Electron Multiplying",
  "XYStage-StepSizeY_um": "0.0100",
  "AAAOTF-Channel": "2",
  "ZeissFocusAxis-Position": "9.0610",
  "Core-AutoShutter": "1",
  "ZeissTransmittedLightShutter-State": "0",
  "NextFrame": 0,
  "Core-XYStage": "XYStage",
  "COM8-Parity": "None",
  "COM6-StopBits": "1",
  "Time": "2022-12-02 20:24:25 +0800",
  "COM4-Name": "COM4",
  "Andor-Isolated Crop Mode": "Off",
  "ZeissScope-AnswerTimeOut": "250.0000",
  "COM4-BaudRate": "9600",
  "Andor-CCDTemperatureSetPoint": "-70",
  "Core-AutoFocus": "",
  "COM2-Verbose": "1",
  "CSUX-Shutter-State": "Open",
  "BitDepth": 14,
  "Slice": 10,
  "COM6-Verbose": "1",
  "XYStage-JoyStick Slow Speed": "5",
  "COM4-Verbose": "1",
  "AAAOTF-Maximum intensity (dB)": "1900",
  "ZeissScope-Microscope Version": "Application version: ",
  "ChannelIndex": 0,
  "Core-Shutter": "AAAOTF",
  "Wheel-A-State": "3",
  "ZeissReflectorTurret-Name": "ZeissReflectorTurret",
  "Core-TimeoutMs": "5000",
  "XYStage-JoyStick Fast Speed": "60",
  "XYStage-Maximum Speed (Do Not Change)": "7.5000",
  "ElapsedTime-ms": 3152,
  "AAAOTF-Name": "AAAOTF",
  "Wheel-A-Description": "Sutter Lambda filter wheel adapter",
  "Frame": 0,
  "Width": 512,
  "COM5-Handshaking": "Off",
  "PositionName": null,
  "ZeissReflectorTurret-State": "3",
  "Height": 512,
  "Andor-TransposeMirrorX": "0",
  "Andor-TransposeMirrorY": "0",
  "COM2-BaudRate": "9600",
  "Wheel-A-Delay_ms": "0.0000",
  "COM6-Handshaking": "Off",
  "COM8-DataBits": "8",
  "COM5-DelayBetweenCharsMs": "0.0000",
  "CSUX-DriveSpeed-Name": "CSUX-DriveSpeed",
  "XYStage-Description": "ASI XY stage driver adapter",
  "COM4-Handshaking": "Off",
  "Andor-FrameTransfer": "Off",
  "PixelType": "GRAY16",
  "Andor-TransposeXY": "0",
  "COM4-AnswerTimeout": "500.0000",
  "COM2-Parity": "None",
  "COM8-StopBits": "1",
  "Andor-CCDTemperature Help": "Wait for temperature to stabilize before acquisition.",
  "YPositionUm": -2032.5,
  "COM6-AnswerTimeout": "500.0000",
  "Andor-TimeOut": "10000",
  "Andor-Trigger": "Software",
  "COM8-Description": "Serial port driver (boost:asio)",
  "COM6-Name": "COM6",
  "XYStage-JoyStick Reverse": "Off",
  "Andor-OptAcquireMode Description": "",
  "XYStage-FinishError-PCROS(nm)": "24.0000"
},
"FrameKey-0-0-11": {
  "CSUX-DriveSpeed-State": "1800",
  "Core-Initialize": "1",
  "Andor-FanMode": "Full",
  "Andor-SpuriousNoiseFilterDescription": "Recommended Range",
  "Andor-BaselineClamp": "Enabled",
  "ZeissTransmittedLightShutter-Description": "Zeiss Transmitted Light Shutter",
  "ZeissReflectedLightShutter-Description": "Zeiss Reflected Light Shutter",
  "Andor-CountConvert": "Counts",
  "XYStage-Speed-S": "5.7459",
  "ROI": "0-0-512-512",
  "Andor-SpuriousNoiseFilterThreshold": "0.0000",
  "COM5-AnswerTimeout": "8000.0000",
  "COM5-StopBits": "1",
  "Andor-Region of Interest": "Full Image",
  "XYStage-Error-E(nm)": "400.0000",
  "XYStage-StepSizeX_um": "0.0100",
  "CSUX-Hub-Name": "CSUX-Hub",
  "Andor-Advanced | Snap Image Timing Mode": "Delay for Exposure",
  "SlicePosition": 65.935,
  "Andor-CoolerMode": "Fan off at shutdown",
  "Exposure-ms": 100,
  "COM6-DelayBetweenCharsMs": "0.0000",
  "ZeissScope-Description": "Zeiss microscope CAN bus adapter",
  "COM6-Parity": "None",
  "ZeissFocusAxis-Move Mode": "Direct move to target",
  "CSUX-DriveSpeed-AutoAdjust": "0.0000",
  "Wheel-A-Busy": "0",
  "Andor-Pre-Amp-Gain": "4.9x",
  "XYStage-Name": "XYStage",
  "Andor-Shutter Closing Time": "20",
  "CSUX-Hub-Port": "COM5",
  "Andor-EMSwitch": "On",
  "COM2-DataBits": "8",
  "COM2-StopBits": "1",
  "AxisPositions": null,
  "COM5-BaudRate": "115200",
  "Andor-1. Camera Information : | Type | Model | Serial No. |": "| iXon | DU897_BV | 8593 |",
  "ZeissReflectedLightShutter-Name": "ZeissReflectedLightShutter",
  "ZeissScope-Port": "COM6",
  "ZeissScope-Name": "ZeissScope",
  "XYStage-Port": "COM4",
  "COM5-Verbose": "1",
  "CSUX-Hub-Description": "Yokogawa CSUX hub",
  "AAAOTF-Power (% of max)": "35.1000",
  "COM8-DelayBetweenCharsMs": "0.0000",
  "AAAOTF-Port": "COM8",
  "Wheel-A-Label": "Filter-3",
  "COM8-AnswerTimeout": "500.0000",
  "Andor-Camera": "| iXon | DU897_BV | 8593 |",
  "Andor-Gain": "300",
  "UUID": "c132360f-eed9-43ab-9cfa-f61a87774e08",
  "Core-Camera": "Andor",
  "Core-SLM": "",
  "Wheel-A-Name": "Wheel-A",
  "Andor-CountConvertWavelength": "0.0000",
  "Andor-Shutter TTL Value": "High to Open",
  "Wheel-A-Port": "COM2",
  "Core-ChannelGroup": "Laser",
  "PositionIndex": 0,
  "WaitInterval": null,
  "COM2-DelayBetweenCharsMs": "0.0000",
  "PixelSizeUm": 0,
  "ZeissReflectorTurret-Description": "Reflector Turret",
  "CSUX-DriveSpeed-Run": "On",
  "ZeissReflectedLightShutter-State": "0",
  "Andor-Shutter Opening Time": "20",
  "Summary": {
    "Slices": 33,
    "InitialPositionList": null,
    "Interval_ms": 0,
    "UUID": "b6a70f29-f266-4ddd-b2d4-e0938cbbcd71",
    "UserName": "ColdSpring",
    "Depth": 2,
    "PixelType": "GRAY16",
    "Time": "2022-12-02 20:24:22 +0800",
    "Date": "2022-12-02",
    "z-step_um": -0.7999999999999972,
    "MetadataVersion": 10,
    "PositionIndex": 0,
    "SlicesFirst": false,
    "ChContrastMin": [0],
    "Width": 512,
    "PixelAspect": 1,
    "MicroManagerVersion": "1.4.16",
    "ROI": [
      0,
      0,
      512,
      512
    ],
    "ChNames": ["L-488"],
    "IJType": 1,
    "GridRow": 0,
    "Comment": "",
    "Height": 512,
    "GridColumn": 0,
    "Prefix": "20221202 osm-3-g444e-gfp; ced-1(e1735)_6",
    "PixelSize_um": 0,
    "Frames": 1,
    "BitDepth": 14,
    "KeepShutterOpenChannels": false,
    "Source": "Micro-Manager",
    "Channels": 1,
    "ComputerName": "T3610-MP",
    "CustomIntervals_ms": [],
    "KeepShutterOpenSlices": true,
    "ChColors": [-16724941],
    "TimeFirst": false,
    "ChContrastMax": [65536],
    "Positions": 1,
    "Directory": "Y:\\XC\\20221202 osm-3-g444e-gfp; ced-1(e1735)"
  },
  "Source": "Andor",
  "XYStage-OverShoot(um)": "0.0000",
  "XYStage-Wait_Cycles": "0",
  "COM4-StopBits": "1",
  "Andor-Binning": "1",
  "Andor-FrameTransfer Help": "Should only turn on FrameTransfer if using Burst or Live mode.",
  "COM4-DataBits": "8",
  "ZeissTransmittedLightShutter-Name": "ZeissTransmittedLightShutter",
  "XYStage-MotorOnOff": "On",
  "Andor-SpuriousNoiseFilter": "None",
  "Andor-Shutter": "Open",
  "Andor-OptAcquireMode": "",
  "COM2-AnswerTimeout": "500.0000",
  "COM5-DataBits": "8",
  "Binning": "1",
  "Andor-ReadoutTime": "35",
  "Andor-Description": "Andor camera adapter",
  "Wheel-A-Speed": "3",
  "COM4-DelayBetweenCharsMs": "0.0000",
  "COM5-Parity": "None",
  "Andor-Advanced | Snap Image Additional Delay (ms)": "0",
  "Andor-Exposure": "100.00",
  "COM5-Description": "Serial port driver (boost:asio)",
  "Andor-TransposeCorrection": "0",
  "COM4-Description": "Serial port driver (boost:asio)",
  "COM8-Verbose": "1",
  "CSUX-DriveSpeed-Description": "CSUX Drive Speed",
  "Andor-VerticalSpeed": "3.30",
  "XYStage-TransposeMirrorY": "0",
  "XPositionUm": 12649.6,
  "XYStage-TransposeMirrorX": "0",
  "ZeissFocusAxis-Velocity-Acceleration": "Fast",
  "COM2-Handshaking": "Off",
  "ZeissReflectorTurret-Label": "4-100 % Mirror",
  "COM6-DataBits": "8",
  "FileName": "img_000000000_L-488_011.tif",
  "Andor-CCDTemperature": "-68",
  "Core-Galvo": "Undefined",
  "Position": "Default",
  "COM8-BaudRate": "19200",
  "Andor-VerticalClockVoltage": "Normal",
  "COM8-Handshaking": "Off",
  "CameraChannelIndex": 0,
  "SliceIndex": 11,
  "ZPositionUm": 65.935,
  "Core-Focus": "ZeissFocusAxis",
  "Andor-ReadoutMode": "10.000 MHz",
  "Channel": "L-488",
  "AAAOTF-Description": "AA AOTF Shutter Controller driver adapter",
  "CSUX-Shutter-Name": "CSUX-Shutter",
  "COM5-Name": "COM5",
  "FrameIndex": 0,
  "XYStage-Version": "Version: USB-9.2e ",
  "COM6-BaudRate": "57600",
  "XYStage-Backlash-B": "0.0400",
  "COM6-Description": "Serial port driver (boost:asio)",
  "COM8-Name": "COM8",
  "COM2-Description": "Serial port driver (boost:asio)",
  "Andor-ActualInterval-ms": "135.60",
  "AAAOTF-State": "1",
  "Andor-PixelType": "16bit",
  "COM2-Name": "COM2",
  "Camera": "",
  "COM4-Parity": "None",
  "Core-ImageProcessor": "",
  "Wheel-A-ClosedPosition": "",
  "CSUX-Shutter-Description": "CSUX Shutter",
  "Andor-Output_Amplifier": "Electron Multiplying",
  "XYStage-StepSizeY_um": "0.0100",
  "AAAOTF-Channel": "2",
  "ZeissFocusAxis-Position": "9.0610",
  "Core-AutoShutter": "1",
  "ZeissTransmittedLightShutter-State": "0",
  "NextFrame": 0,
  "Core-XYStage": "XYStage",
  "COM8-Parity": "None",
  "COM6-StopBits": "1",
  "Time": "2022-12-02 20:24:25 +0800",
  "COM4-Name": "COM4",
  "Andor-Isolated Crop Mode": "Off",
  "ZeissScope-AnswerTimeOut": "250.0000",
  "COM4-BaudRate": "9600",
  "Andor-CCDTemperatureSetPoint": "-70",
  "Core-AutoFocus": "",
  "COM2-Verbose": "1",
  "CSUX-Shutter-State": "Open",
  "BitDepth": 14,
  "Slice": 11,
  "COM6-Verbose": "1",
  "XYStage-JoyStick Slow Speed": "5",
  "COM4-Verbose": "1",
  "AAAOTF-Maximum intensity (dB)": "1900",
  "ZeissScope-Microscope Version": "Application version: ",
  "ChannelIndex": 0,
  "Core-Shutter": "AAAOTF",
  "Wheel-A-State": "3",
  "ZeissReflectorTurret-Name": "ZeissReflectorTurret",
  "Core-TimeoutMs": "5000",
  "XYStage-JoyStick Fast Speed": "60",
  "XYStage-Maximum Speed (Do Not Change)": "7.5000",
  "ElapsedTime-ms": 3436,
  "AAAOTF-Name": "AAAOTF",
  "Wheel-A-Description": "Sutter Lambda filter wheel adapter",
  "Frame": 0,
  "Width": 512,
  "COM5-Handshaking": "Off",
  "PositionName": null,
  "ZeissReflectorTurret-State": "3",
  "Height": 512,
  "Andor-TransposeMirrorX": "0",
  "Andor-TransposeMirrorY": "0",
  "COM2-BaudRate": "9600",
  "Wheel-A-Delay_ms": "0.0000",
  "COM6-Handshaking": "Off",
  "COM8-DataBits": "8",
  "COM5-DelayBetweenCharsMs": "0.0000",
  "CSUX-DriveSpeed-Name": "CSUX-DriveSpeed",
  "XYStage-Description": "ASI XY stage driver adapter",
  "COM4-Handshaking": "Off",
  "Andor-FrameTransfer": "Off",
  "PixelType": "GRAY16",
  "Andor-TransposeXY": "0",
  "COM4-AnswerTimeout": "500.0000",
  "COM2-Parity": "None",
  "COM8-StopBits": "1",
  "Andor-CCDTemperature Help": "Wait for temperature to stabilize before acquisition.",
  "YPositionUm": -2032.5,
  "COM6-AnswerTimeout": "500.0000",
  "Andor-TimeOut": "10000",
  "Andor-Trigger": "Software",
  "COM8-Description": "Serial port driver (boost:asio)",
  "COM6-Name": "COM6",
  "XYStage-JoyStick Reverse": "Off",
  "Andor-OptAcquireMode Description": "",
  "XYStage-FinishError-PCROS(nm)": "24.0000"
},
"FrameKey-0-0-12": {
  "CSUX-DriveSpeed-State": "1800",
  "Core-Initialize": "1",
  "Andor-FanMode": "Full",
  "Andor-SpuriousNoiseFilterDescription": "Recommended Range",
  "Andor-BaselineClamp": "Enabled",
  "ZeissTransmittedLightShutter-Description": "Zeiss Transmitted Light Shutter",
  "ZeissReflectedLightShutter-Description": "Zeiss Reflected Light Shutter",
  "Andor-CountConvert": "Counts",
  "XYStage-Speed-S": "5.7459",
  "ROI": "0-0-512-512",
  "Andor-SpuriousNoiseFilterThreshold": "0.0000",
  "COM5-AnswerTimeout": "8000.0000",
  "COM5-StopBits": "1",
  "Andor-Region of Interest": "Full Image",
  "XYStage-Error-E(nm)": "400.0000",
  "XYStage-StepSizeX_um": "0.0100",
  "CSUX-Hub-Name": "CSUX-Hub",
  "Andor-Advanced | Snap Image Timing Mode": "Delay for Exposure",
  "SlicePosition": 65.13499999999999,
  "Andor-CoolerMode": "Fan off at shutdown",
  "Exposure-ms": 100,
  "COM6-DelayBetweenCharsMs": "0.0000",
  "ZeissScope-Description": "Zeiss microscope CAN bus adapter",
  "COM6-Parity": "None",
  "ZeissFocusAxis-Move Mode": "Direct move to target",
  "CSUX-DriveSpeed-AutoAdjust": "0.0000",
  "Wheel-A-Busy": "0",
  "Andor-Pre-Amp-Gain": "4.9x",
  "XYStage-Name": "XYStage",
  "Andor-Shutter Closing Time": "20",
  "CSUX-Hub-Port": "COM5",
  "Andor-EMSwitch": "On",
  "COM2-DataBits": "8",
  "COM2-StopBits": "1",
  "AxisPositions": null,
  "COM5-BaudRate": "115200",
  "Andor-1. Camera Information : | Type | Model | Serial No. |": "| iXon | DU897_BV | 8593 |",
  "ZeissReflectedLightShutter-Name": "ZeissReflectedLightShutter",
  "ZeissScope-Port": "COM6",
  "ZeissScope-Name": "ZeissScope",
  "XYStage-Port": "COM4",
  "COM5-Verbose": "1",
  "CSUX-Hub-Description": "Yokogawa CSUX hub",
  "AAAOTF-Power (% of max)": "35.1000",
  "COM8-DelayBetweenCharsMs": "0.0000",
  "AAAOTF-Port": "COM8",
  "Wheel-A-Label": "Filter-3",
  "COM8-AnswerTimeout": "500.0000",
  "Andor-Camera": "| iXon | DU897_BV | 8593 |",
  "Andor-Gain": "300",
  "UUID": "966aca95-11e8-46cf-bb4d-05b0a9eeac76",
  "Core-Camera": "Andor",
  "Core-SLM": "",
  "Wheel-A-Name": "Wheel-A",
  "Andor-CountConvertWavelength": "0.0000",
  "Andor-Shutter TTL Value": "High to Open",
  "Wheel-A-Port": "COM2",
  "Core-ChannelGroup": "Laser",
  "PositionIndex": 0,
  "WaitInterval": null,
  "COM2-DelayBetweenCharsMs": "0.0000",
  "PixelSizeUm": 0,
  "ZeissReflectorTurret-Description": "Reflector Turret",
  "CSUX-DriveSpeed-Run": "On",
  "ZeissReflectedLightShutter-State": "0",
  "Andor-Shutter Opening Time": "20",
  "Summary": {
    "Slices": 33,
    "InitialPositionList": null,
    "Interval_ms": 0,
    "UUID": "b6a70f29-f266-4ddd-b2d4-e0938cbbcd71",
    "UserName": "ColdSpring",
    "Depth": 2,
    "PixelType": "GRAY16",
    "Time": "2022-12-02 20:24:22 +0800",
    "Date": "2022-12-02",
    "z-step_um": -0.7999999999999972,
    "MetadataVersion": 10,
    "PositionIndex": 0,
    "SlicesFirst": false,
    "ChContrastMin": [0],
    "Width": 512,
    "PixelAspect": 1,
    "MicroManagerVersion": "1.4.16",
    "ROI": [
      0,
      0,
      512,
      512
    ],
    "ChNames": ["L-488"],
    "IJType": 1,
    "GridRow": 0,
    "Comment": "",
    "Height": 512,
    "GridColumn": 0,
    "Prefix": "20221202 osm-3-g444e-gfp; ced-1(e1735)_6",
    "PixelSize_um": 0,
    "Frames": 1,
    "BitDepth": 14,
    "KeepShutterOpenChannels": false,
    "Source": "Micro-Manager",
    "Channels": 1,
    "ComputerName": "T3610-MP",
    "CustomIntervals_ms": [],
    "KeepShutterOpenSlices": true,
    "ChColors": [-16724941],
    "TimeFirst": false,
    "ChContrastMax": [65536],
    "Positions": 1,
    "Directory": "Y:\\XC\\20221202 osm-3-g444e-gfp; ced-1(e1735)"
  },
  "Source": "Andor",
  "XYStage-OverShoot(um)": "0.0000",
  "XYStage-Wait_Cycles": "0",
  "COM4-StopBits": "1",
  "Andor-Binning": "1",
  "Andor-FrameTransfer Help": "Should only turn on FrameTransfer if using Burst or Live mode.",
  "COM4-DataBits": "8",
  "ZeissTransmittedLightShutter-Name": "ZeissTransmittedLightShutter",
  "XYStage-MotorOnOff": "On",
  "Andor-SpuriousNoiseFilter": "None",
  "Andor-Shutter": "Open",
  "Andor-OptAcquireMode": "",
  "COM2-AnswerTimeout": "500.0000",
  "COM5-DataBits": "8",
  "Binning": "1",
  "Andor-ReadoutTime": "35",
  "Andor-Description": "Andor camera adapter",
  "Wheel-A-Speed": "3",
  "COM4-DelayBetweenCharsMs": "0.0000",
  "COM5-Parity": "None",
  "Andor-Advanced | Snap Image Additional Delay (ms)": "0",
  "Andor-Exposure": "100.00",
  "COM5-Description": "Serial port driver (boost:asio)",
  "Andor-TransposeCorrection": "0",
  "COM4-Description": "Serial port driver (boost:asio)",
  "COM8-Verbose": "1",
  "CSUX-DriveSpeed-Description": "CSUX Drive Speed",
  "Andor-VerticalSpeed": "3.30",
  "XYStage-TransposeMirrorY": "0",
  "XPositionUm": 12649.6,
  "XYStage-TransposeMirrorX": "0",
  "ZeissFocusAxis-Velocity-Acceleration": "Fast",
  "COM2-Handshaking": "Off",
  "ZeissReflectorTurret-Label": "4-100 % Mirror",
  "COM6-DataBits": "8",
  "FileName": "img_000000000_L-488_012.tif",
  "Andor-CCDTemperature": "-68",
  "Core-Galvo": "Undefined",
  "Position": "Default",
  "COM8-BaudRate": "19200",
  "Andor-VerticalClockVoltage": "Normal",
  "COM8-Handshaking": "Off",
  "CameraChannelIndex": 0,
  "SliceIndex": 12,
  "ZPositionUm": 65.13499999999999,
  "Core-Focus": "ZeissFocusAxis",
  "Andor-ReadoutMode": "10.000 MHz",
  "Channel": "L-488",
  "AAAOTF-Description": "AA AOTF Shutter Controller driver adapter",
  "CSUX-Shutter-Name": "CSUX-Shutter",
  "COM5-Name": "COM5",
  "FrameIndex": 0,
  "XYStage-Version": "Version: USB-9.2e ",
  "COM6-BaudRate": "57600",
  "XYStage-Backlash-B": "0.0400",
  "COM6-Description": "Serial port driver (boost:asio)",
  "COM8-Name": "COM8",
  "COM2-Description": "Serial port driver (boost:asio)",
  "Andor-ActualInterval-ms": "135.60",
  "AAAOTF-State": "1",
  "Andor-PixelType": "16bit",
  "COM2-Name": "COM2",
  "Camera": "",
  "COM4-Parity": "None",
  "Core-ImageProcessor": "",
  "Wheel-A-ClosedPosition": "",
  "CSUX-Shutter-Description": "CSUX Shutter",
  "Andor-Output_Amplifier": "Electron Multiplying",
  "XYStage-StepSizeY_um": "0.0100",
  "AAAOTF-Channel": "2",
  "ZeissFocusAxis-Position": "9.0610",
  "Core-AutoShutter": "1",
  "ZeissTransmittedLightShutter-State": "0",
  "NextFrame": 0,
  "Core-XYStage": "XYStage",
  "COM8-Parity": "None",
  "COM6-StopBits": "1",
  "Time": "2022-12-02 20:24:25 +0800",
  "COM4-Name": "COM4",
  "Andor-Isolated Crop Mode": "Off",
  "ZeissScope-AnswerTimeOut": "250.0000",
  "COM4-BaudRate": "9600",
  "Andor-CCDTemperatureSetPoint": "-70",
  "Core-AutoFocus": "",
  "COM2-Verbose": "1",
  "CSUX-Shutter-State": "Open",
  "BitDepth": 14,
  "Slice": 12,
  "COM6-Verbose": "1",
  "XYStage-JoyStick Slow Speed": "5",
  "COM4-Verbose": "1",
  "AAAOTF-Maximum intensity (dB)": "1900",
  "ZeissScope-Microscope Version": "Application version: ",
  "ChannelIndex": 0,
  "Core-Shutter": "AAAOTF",
  "Wheel-A-State": "3",
  "ZeissReflectorTurret-Name": "ZeissReflectorTurret",
  "Core-TimeoutMs": "5000",
  "XYStage-JoyStick Fast Speed": "60",
  "XYStage-Maximum Speed (Do Not Change)": "7.5000",
  "ElapsedTime-ms": 3702,
  "AAAOTF-Name": "AAAOTF",
  "Wheel-A-Description": "Sutter Lambda filter wheel adapter",
  "Frame": 0,
  "Width": 512,
  "COM5-Handshaking": "Off",
  "PositionName": null,
  "ZeissReflectorTurret-State": "3",
  "Height": 512,
  "Andor-TransposeMirrorX": "0",
  "Andor-TransposeMirrorY": "0",
  "COM2-BaudRate": "9600",
  "Wheel-A-Delay_ms": "0.0000",
  "COM6-Handshaking": "Off",
  "COM8-DataBits": "8",
  "COM5-DelayBetweenCharsMs": "0.0000",
  "CSUX-DriveSpeed-Name": "CSUX-DriveSpeed",
  "XYStage-Description": "ASI XY stage driver adapter",
  "COM4-Handshaking": "Off",
  "Andor-FrameTransfer": "Off",
  "PixelType": "GRAY16",
  "Andor-TransposeXY": "0",
  "COM4-AnswerTimeout": "500.0000",
  "COM2-Parity": "None",
  "COM8-StopBits": "1",
  "Andor-CCDTemperature Help": "Wait for temperature to stabilize before acquisition.",
  "YPositionUm": -2032.5,
  "COM6-AnswerTimeout": "500.0000",
  "Andor-TimeOut": "10000",
  "Andor-Trigger": "Software",
  "COM8-Description": "Serial port driver (boost:asio)",
  "COM6-Name": "COM6",
  "XYStage-JoyStick Reverse": "Off",
  "Andor-OptAcquireMode Description": "",
  "XYStage-FinishError-PCROS(nm)": "24.0000"
},
"FrameKey-0-0-13": {
  "CSUX-DriveSpeed-State": "1800",
  "Core-Initialize": "1",
  "Andor-FanMode": "Full",
  "Andor-SpuriousNoiseFilterDescription": "Recommended Range",
  "Andor-BaselineClamp": "Enabled",
  "ZeissTransmittedLightShutter-Description": "Zeiss Transmitted Light Shutter",
  "ZeissReflectedLightShutter-Description": "Zeiss Reflected Light Shutter",
  "Andor-CountConvert": "Counts",
  "XYStage-Speed-S": "5.7459",
  "ROI": "0-0-512-512",
  "Andor-SpuriousNoiseFilterThreshold": "0.0000",
  "COM5-AnswerTimeout": "8000.0000",
  "COM5-StopBits": "1",
  "Andor-Region of Interest": "Full Image",
  "XYStage-Error-E(nm)": "400.0000",
  "XYStage-StepSizeX_um": "0.0100",
  "CSUX-Hub-Name": "CSUX-Hub",
  "Andor-Advanced | Snap Image Timing Mode": "Delay for Exposure",
  "SlicePosition": 64.335,
  "Andor-CoolerMode": "Fan off at shutdown",
  "Exposure-ms": 100,
  "COM6-DelayBetweenCharsMs": "0.0000",
  "ZeissScope-Description": "Zeiss microscope CAN bus adapter",
  "COM6-Parity": "None",
  "ZeissFocusAxis-Move Mode": "Direct move to target",
  "CSUX-DriveSpeed-AutoAdjust": "0.0000",
  "Wheel-A-Busy": "0",
  "Andor-Pre-Amp-Gain": "4.9x",
  "XYStage-Name": "XYStage",
  "Andor-Shutter Closing Time": "20",
  "CSUX-Hub-Port": "COM5",
  "Andor-EMSwitch": "On",
  "COM2-DataBits": "8",
  "COM2-StopBits": "1",
  "AxisPositions": null,
  "COM5-BaudRate": "115200",
  "Andor-1. Camera Information : | Type | Model | Serial No. |": "| iXon | DU897_BV | 8593 |",
  "ZeissReflectedLightShutter-Name": "ZeissReflectedLightShutter",
  "ZeissScope-Port": "COM6",
  "ZeissScope-Name": "ZeissScope",
  "XYStage-Port": "COM4",
  "COM5-Verbose": "1",
  "CSUX-Hub-Description": "Yokogawa CSUX hub",
  "AAAOTF-Power (% of max)": "35.1000",
  "COM8-DelayBetweenCharsMs": "0.0000",
  "AAAOTF-Port": "COM8",
  "Wheel-A-Label": "Filter-3",
  "COM8-AnswerTimeout": "500.0000",
  "Andor-Camera": "| iXon | DU897_BV | 8593 |",
  "Andor-Gain": "300",
  "UUID": "12f2a677-11da-458c-a015-ea03c1efa14a",
  "Core-Camera": "Andor",
  "Core-SLM": "",
  "Wheel-A-Name": "Wheel-A",
  "Andor-CountConvertWavelength": "0.0000",
  "Andor-Shutter TTL Value": "High to Open",
  "Wheel-A-Port": "COM2",
  "Core-ChannelGroup": "Laser",
  "PositionIndex": 0,
  "WaitInterval": null,
  "COM2-DelayBetweenCharsMs": "0.0000",
  "PixelSizeUm": 0,
  "ZeissReflectorTurret-Description": "Reflector Turret",
  "CSUX-DriveSpeed-Run": "On",
  "ZeissReflectedLightShutter-State": "0",
  "Andor-Shutter Opening Time": "20",
  "Summary": {
    "Slices": 33,
    "InitialPositionList": null,
    "Interval_ms": 0,
    "UUID": "b6a70f29-f266-4ddd-b2d4-e0938cbbcd71",
    "UserName": "ColdSpring",
    "Depth": 2,
    "PixelType": "GRAY16",
    "Time": "2022-12-02 20:24:22 +0800",
    "Date": "2022-12-02",
    "z-step_um": -0.7999999999999972,
    "MetadataVersion": 10,
    "PositionIndex": 0,
    "SlicesFirst": false,
    "ChContrastMin": [0],
    "Width": 512,
    "PixelAspect": 1,
    "MicroManagerVersion": "1.4.16",
    "ROI": [
      0,
      0,
      512,
      512
    ],
    "ChNames": ["L-488"],
    "IJType": 1,
    "GridRow": 0,
    "Comment": "",
    "Height": 512,
    "GridColumn": 0,
    "Prefix": "20221202 osm-3-g444e-gfp; ced-1(e1735)_6",
    "PixelSize_um": 0,
    "Frames": 1,
    "BitDepth": 14,
    "KeepShutterOpenChannels": false,
    "Source": "Micro-Manager",
    "Channels": 1,
    "ComputerName": "T3610-MP",
    "CustomIntervals_ms": [],
    "KeepShutterOpenSlices": true,
    "ChColors": [-16724941],
    "TimeFirst": false,
    "ChContrastMax": [65536],
    "Positions": 1,
    "Directory": "Y:\\XC\\20221202 osm-3-g444e-gfp; ced-1(e1735)"
  },
  "Source": "Andor",
  "XYStage-OverShoot(um)": "0.0000",
  "XYStage-Wait_Cycles": "0",
  "COM4-StopBits": "1",
  "Andor-Binning": "1",
  "Andor-FrameTransfer Help": "Should only turn on FrameTransfer if using Burst or Live mode.",
  "COM4-DataBits": "8",
  "ZeissTransmittedLightShutter-Name": "ZeissTransmittedLightShutter",
  "XYStage-MotorOnOff": "On",
  "Andor-SpuriousNoiseFilter": "None",
  "Andor-Shutter": "Open",
  "Andor-OptAcquireMode": "",
  "COM2-AnswerTimeout": "500.0000",
  "COM5-DataBits": "8",
  "Binning": "1",
  "Andor-ReadoutTime": "35",
  "Andor-Description": "Andor camera adapter",
  "Wheel-A-Speed": "3",
  "COM4-DelayBetweenCharsMs": "0.0000",
  "COM5-Parity": "None",
  "Andor-Advanced | Snap Image Additional Delay (ms)": "0",
  "Andor-Exposure": "100.00",
  "COM5-Description": "Serial port driver (boost:asio)",
  "Andor-TransposeCorrection": "0",
  "COM4-Description": "Serial port driver (boost:asio)",
  "COM8-Verbose": "1",
  "CSUX-DriveSpeed-Description": "CSUX Drive Speed",
  "Andor-VerticalSpeed": "3.30",
  "XYStage-TransposeMirrorY": "0",
  "XPositionUm": 12649.6,
  "XYStage-TransposeMirrorX": "0",
  "ZeissFocusAxis-Velocity-Acceleration": "Fast",
  "COM2-Handshaking": "Off",
  "ZeissReflectorTurret-Label": "4-100 % Mirror",
  "COM6-DataBits": "8",
  "FileName": "img_000000000_L-488_013.tif",
  "Andor-CCDTemperature": "-68",
  "Core-Galvo": "Undefined",
  "Position": "Default",
  "COM8-BaudRate": "19200",
  "Andor-VerticalClockVoltage": "Normal",
  "COM8-Handshaking": "Off",
  "CameraChannelIndex": 0,
  "SliceIndex": 13,
  "ZPositionUm": 64.335,
  "Core-Focus": "ZeissFocusAxis",
  "Andor-ReadoutMode": "10.000 MHz",
  "Channel": "L-488",
  "AAAOTF-Description": "AA AOTF Shutter Controller driver adapter",
  "CSUX-Shutter-Name": "CSUX-Shutter",
  "COM5-Name": "COM5",
  "FrameIndex": 0,
  "XYStage-Version": "Version: USB-9.2e ",
  "COM6-BaudRate": "57600",
  "XYStage-Backlash-B": "0.0400",
  "COM6-Description": "Serial port driver (boost:asio)",
  "COM8-Name": "COM8",
  "COM2-Description": "Serial port driver (boost:asio)",
  "Andor-ActualInterval-ms": "135.60",
  "AAAOTF-State": "1",
  "Andor-PixelType": "16bit",
  "COM2-Name": "COM2",
  "Camera": "",
  "COM4-Parity": "None",
  "Core-ImageProcessor": "",
  "Wheel-A-ClosedPosition": "",
  "CSUX-Shutter-Description": "CSUX Shutter",
  "Andor-Output_Amplifier": "Electron Multiplying",
  "XYStage-StepSizeY_um": "0.0100",
  "AAAOTF-Channel": "2",
  "ZeissFocusAxis-Position": "9.0610",
  "Core-AutoShutter": "1",
  "ZeissTransmittedLightShutter-State": "0",
  "NextFrame": 0,
  "Core-XYStage": "XYStage",
  "COM8-Parity": "None",
  "COM6-StopBits": "1",
  "Time": "2022-12-02 20:24:26 +0800",
  "COM4-Name": "COM4",
  "Andor-Isolated Crop Mode": "Off",
  "ZeissScope-AnswerTimeOut": "250.0000",
  "COM4-BaudRate": "9600",
  "Andor-CCDTemperatureSetPoint": "-70",
  "Core-AutoFocus": "",
  "COM2-Verbose": "1",
  "CSUX-Shutter-State": "Open",
  "BitDepth": 14,
  "Slice": 13,
  "COM6-Verbose": "1",
  "XYStage-JoyStick Slow Speed": "5",
  "COM4-Verbose": "1",
  "AAAOTF-Maximum intensity (dB)": "1900",
  "ZeissScope-Microscope Version": "Application version: ",
  "ChannelIndex": 0,
  "Core-Shutter": "AAAOTF",
  "Wheel-A-State": "3",
  "ZeissReflectorTurret-Name": "ZeissReflectorTurret",
  "Core-TimeoutMs": "5000",
  "XYStage-JoyStick Fast Speed": "60",
  "XYStage-Maximum Speed (Do Not Change)": "7.5000",
  "ElapsedTime-ms": 3984,
  "AAAOTF-Name": "AAAOTF",
  "Wheel-A-Description": "Sutter Lambda filter wheel adapter",
  "Frame": 0,
  "Width": 512,
  "COM5-Handshaking": "Off",
  "PositionName": null,
  "ZeissReflectorTurret-State": "3",
  "Height": 512,
  "Andor-TransposeMirrorX": "0",
  "Andor-TransposeMirrorY": "0",
  "COM2-BaudRate": "9600",
  "Wheel-A-Delay_ms": "0.0000",
  "COM6-Handshaking": "Off",
  "COM8-DataBits": "8",
  "COM5-DelayBetweenCharsMs": "0.0000",
  "CSUX-DriveSpeed-Name": "CSUX-DriveSpeed",
  "XYStage-Description": "ASI XY stage driver adapter",
  "COM4-Handshaking": "Off",
  "Andor-FrameTransfer": "Off",
  "PixelType": "GRAY16",
  "Andor-TransposeXY": "0",
  "COM4-AnswerTimeout": "500.0000",
  "COM2-Parity": "None",
  "COM8-StopBits": "1",
  "Andor-CCDTemperature Help": "Wait for temperature to stabilize before acquisition.",
  "YPositionUm": -2032.5,
  "COM6-AnswerTimeout": "500.0000",
  "Andor-TimeOut": "10000",
  "Andor-Trigger": "Software",
  "COM8-Description": "Serial port driver (boost:asio)",
  "COM6-Name": "COM6",
  "XYStage-JoyStick Reverse": "Off",
  "Andor-OptAcquireMode Description": "",
  "XYStage-FinishError-PCROS(nm)": "24.0000"
},
"FrameKey-0-0-14": {
  "CSUX-DriveSpeed-State": "1800",
  "Core-Initialize": "1",
  "Andor-FanMode": "Full",
  "Andor-SpuriousNoiseFilterDescription": "Recommended Range",
  "Andor-BaselineClamp": "Enabled",
  "ZeissTransmittedLightShutter-Description": "Zeiss Transmitted Light Shutter",
  "ZeissReflectedLightShutter-Description": "Zeiss Reflected Light Shutter",
  "Andor-CountConvert": "Counts",
  "XYStage-Speed-S": "5.7459",
  "ROI": "0-0-512-512",
  "Andor-SpuriousNoiseFilterThreshold": "0.0000",
  "COM5-AnswerTimeout": "8000.0000",
  "COM5-StopBits": "1",
  "Andor-Region of Interest": "Full Image",
  "XYStage-Error-E(nm)": "400.0000",
  "XYStage-StepSizeX_um": "0.0100",
  "CSUX-Hub-Name": "CSUX-Hub",
  "Andor-Advanced | Snap Image Timing Mode": "Delay for Exposure",
  "SlicePosition": 63.535,
  "Andor-CoolerMode": "Fan off at shutdown",
  "Exposure-ms": 100,
  "COM6-DelayBetweenCharsMs": "0.0000",
  "ZeissScope-Description": "Zeiss microscope CAN bus adapter",
  "COM6-Parity": "None",
  "ZeissFocusAxis-Move Mode": "Direct move to target",
  "CSUX-DriveSpeed-AutoAdjust": "0.0000",
  "Wheel-A-Busy": "0",
  "Andor-Pre-Amp-Gain": "4.9x",
  "XYStage-Name": "XYStage",
  "Andor-Shutter Closing Time": "20",
  "CSUX-Hub-Port": "COM5",
  "Andor-EMSwitch": "On",
  "COM2-DataBits": "8",
  "COM2-StopBits": "1",
  "AxisPositions": null,
  "COM5-BaudRate": "115200",
  "Andor-1. Camera Information : | Type | Model | Serial No. |": "| iXon | DU897_BV | 8593 |",
  "ZeissReflectedLightShutter-Name": "ZeissReflectedLightShutter",
  "ZeissScope-Port": "COM6",
  "ZeissScope-Name": "ZeissScope",
  "XYStage-Port": "COM4",
  "COM5-Verbose": "1",
  "CSUX-Hub-Description": "Yokogawa CSUX hub",
  "AAAOTF-Power (% of max)": "35.1000",
  "COM8-DelayBetweenCharsMs": "0.0000",
  "AAAOTF-Port": "COM8",
  "Wheel-A-Label": "Filter-3",
  "COM8-AnswerTimeout": "500.0000",
  "Andor-Camera": "| iXon | DU897_BV | 8593 |",
  "Andor-Gain": "300",
  "UUID": "979a8bab-cc85-4759-a48a-353c5c692723",
  "Core-Camera": "Andor",
  "Core-SLM": "",
  "Wheel-A-Name": "Wheel-A",
  "Andor-CountConvertWavelength": "0.0000",
  "Andor-Shutter TTL Value": "High to Open",
  "Wheel-A-Port": "COM2",
  "Core-ChannelGroup": "Laser",
  "PositionIndex": 0,
  "WaitInterval": null,
  "COM2-DelayBetweenCharsMs": "0.0000",
  "PixelSizeUm": 0,
  "ZeissReflectorTurret-Description": "Reflector Turret",
  "CSUX-DriveSpeed-Run": "On",
  "ZeissReflectedLightShutter-State": "0",
  "Andor-Shutter Opening Time": "20",
  "Summary": {
    "Slices": 33,
    "InitialPositionList": null,
    "Interval_ms": 0,
    "UUID": "b6a70f29-f266-4ddd-b2d4-e0938cbbcd71",
    "UserName": "ColdSpring",
    "Depth": 2,
    "PixelType": "GRAY16",
    "Time": "2022-12-02 20:24:22 +0800",
    "Date": "2022-12-02",
    "z-step_um": -0.7999999999999972,
    "MetadataVersion": 10,
    "PositionIndex": 0,
    "SlicesFirst": false,
    "ChContrastMin": [0],
    "Width": 512,
    "PixelAspect": 1,
    "MicroManagerVersion": "1.4.16",
    "ROI": [
      0,
      0,
      512,
      512
    ],
    "ChNames": ["L-488"],
    "IJType": 1,
    "GridRow": 0,
    "Comment": "",
    "Height": 512,
    "GridColumn": 0,
    "Prefix": "20221202 osm-3-g444e-gfp; ced-1(e1735)_6",
    "PixelSize_um": 0,
    "Frames": 1,
    "BitDepth": 14,
    "KeepShutterOpenChannels": false,
    "Source": "Micro-Manager",
    "Channels": 1,
    "ComputerName": "T3610-MP",
    "CustomIntervals_ms": [],
    "KeepShutterOpenSlices": true,
    "ChColors": [-16724941],
    "TimeFirst": false,
    "ChContrastMax": [65536],
    "Positions": 1,
    "Directory": "Y:\\XC\\20221202 osm-3-g444e-gfp; ced-1(e1735)"
  },
  "Source": "Andor",
  "XYStage-OverShoot(um)": "0.0000",
  "XYStage-Wait_Cycles": "0",
  "COM4-StopBits": "1",
  "Andor-Binning": "1",
  "Andor-FrameTransfer Help": "Should only turn on FrameTransfer if using Burst or Live mode.",
  "COM4-DataBits": "8",
  "ZeissTransmittedLightShutter-Name": "ZeissTransmittedLightShutter",
  "XYStage-MotorOnOff": "On",
  "Andor-SpuriousNoiseFilter": "None",
  "Andor-Shutter": "Open",
  "Andor-OptAcquireMode": "",
  "COM2-AnswerTimeout": "500.0000",
  "COM5-DataBits": "8",
  "Binning": "1",
  "Andor-ReadoutTime": "35",
  "Andor-Description": "Andor camera adapter",
  "Wheel-A-Speed": "3",
  "COM4-DelayBetweenCharsMs": "0.0000",
  "COM5-Parity": "None",
  "Andor-Advanced | Snap Image Additional Delay (ms)": "0",
  "Andor-Exposure": "100.00",
  "COM5-Description": "Serial port driver (boost:asio)",
  "Andor-TransposeCorrection": "0",
  "COM4-Description": "Serial port driver (boost:asio)",
  "COM8-Verbose": "1",
  "CSUX-DriveSpeed-Description": "CSUX Drive Speed",
  "Andor-VerticalSpeed": "3.30",
  "XYStage-TransposeMirrorY": "0",
  "XPositionUm": 12649.6,
  "XYStage-TransposeMirrorX": "0",
  "ZeissFocusAxis-Velocity-Acceleration": "Fast",
  "COM2-Handshaking": "Off",
  "ZeissReflectorTurret-Label": "4-100 % Mirror",
  "COM6-DataBits": "8",
  "FileName": "img_000000000_L-488_014.tif",
  "Andor-CCDTemperature": "-68",
  "Core-Galvo": "Undefined",
  "Position": "Default",
  "COM8-BaudRate": "19200",
  "Andor-VerticalClockVoltage": "Normal",
  "COM8-Handshaking": "Off",
  "CameraChannelIndex": 0,
  "SliceIndex": 14,
  "ZPositionUm": 63.535,
  "Core-Focus": "ZeissFocusAxis",
  "Andor-ReadoutMode": "10.000 MHz",
  "Channel": "L-488",
  "AAAOTF-Description": "AA AOTF Shutter Controller driver adapter",
  "CSUX-Shutter-Name": "CSUX-Shutter",
  "COM5-Name": "COM5",
  "FrameIndex": 0,
  "XYStage-Version": "Version: USB-9.2e ",
  "COM6-BaudRate": "57600",
  "XYStage-Backlash-B": "0.0400",
  "COM6-Description": "Serial port driver (boost:asio)",
  "COM8-Name": "COM8",
  "COM2-Description": "Serial port driver (boost:asio)",
  "Andor-ActualInterval-ms": "135.60",
  "AAAOTF-State": "1",
  "Andor-PixelType": "16bit",
  "COM2-Name": "COM2",
  "Camera": "",
  "COM4-Parity": "None",
  "Core-ImageProcessor": "",
  "Wheel-A-ClosedPosition": "",
  "CSUX-Shutter-Description": "CSUX Shutter",
  "Andor-Output_Amplifier": "Electron Multiplying",
  "XYStage-StepSizeY_um": "0.0100",
  "AAAOTF-Channel": "2",
  "ZeissFocusAxis-Position": "9.0610",
  "Core-AutoShutter": "1",
  "ZeissTransmittedLightShutter-State": "0",
  "NextFrame": 0,
  "Core-XYStage": "XYStage",
  "COM8-Parity": "None",
  "COM6-StopBits": "1",
  "Time": "2022-12-02 20:24:26 +0800",
  "COM4-Name": "COM4",
  "Andor-Isolated Crop Mode": "Off",
  "ZeissScope-AnswerTimeOut": "250.0000",
  "COM4-BaudRate": "9600",
  "Andor-CCDTemperatureSetPoint": "-70",
  "Core-AutoFocus": "",
  "COM2-Verbose": "1",
  "CSUX-Shutter-State": "Open",
  "BitDepth": 14,
  "Slice": 14,
  "COM6-Verbose": "1",
  "XYStage-JoyStick Slow Speed": "5",
  "COM4-Verbose": "1",
  "AAAOTF-Maximum intensity (dB)": "1900",
  "ZeissScope-Microscope Version": "Application version: ",
  "ChannelIndex": 0,
  "Core-Shutter": "AAAOTF",
  "Wheel-A-State": "3",
  "ZeissReflectorTurret-Name": "ZeissReflectorTurret",
  "Core-TimeoutMs": "5000",
  "XYStage-JoyStick Fast Speed": "60",
  "XYStage-Maximum Speed (Do Not Change)": "7.5000",
  "ElapsedTime-ms": 4252,
  "AAAOTF-Name": "AAAOTF",
  "Wheel-A-Description": "Sutter Lambda filter wheel adapter",
  "Frame": 0,
  "Width": 512,
  "COM5-Handshaking": "Off",
  "PositionName": null,
  "ZeissReflectorTurret-State": "3",
  "Height": 512,
  "Andor-TransposeMirrorX": "0",
  "Andor-TransposeMirrorY": "0",
  "COM2-BaudRate": "9600",
  "Wheel-A-Delay_ms": "0.0000",
  "COM6-Handshaking": "Off",
  "COM8-DataBits": "8",
  "COM5-DelayBetweenCharsMs": "0.0000",
  "CSUX-DriveSpeed-Name": "CSUX-DriveSpeed",
  "XYStage-Description": "ASI XY stage driver adapter",
  "COM4-Handshaking": "Off",
  "Andor-FrameTransfer": "Off",
  "PixelType": "GRAY16",
  "Andor-TransposeXY": "0",
  "COM4-AnswerTimeout": "500.0000",
  "COM2-Parity": "None",
  "COM8-StopBits": "1",
  "Andor-CCDTemperature Help": "Wait for temperature to stabilize before acquisition.",
  "YPositionUm": -2032.5,
  "COM6-AnswerTimeout": "500.0000",
  "Andor-TimeOut": "10000",
  "Andor-Trigger": "Software",
  "COM8-Description": "Serial port driver (boost:asio)",
  "COM6-Name": "COM6",
  "XYStage-JoyStick Reverse": "Off",
  "Andor-OptAcquireMode Description": "",
  "XYStage-FinishError-PCROS(nm)": "24.0000"
},
"FrameKey-0-0-15": {
  "CSUX-DriveSpeed-State": "1800",
  "Core-Initialize": "1",
  "Andor-FanMode": "Full",
  "Andor-SpuriousNoiseFilterDescription": "Recommended Range",
  "Andor-BaselineClamp": "Enabled",
  "ZeissTransmittedLightShutter-Description": "Zeiss Transmitted Light Shutter",
  "ZeissReflectedLightShutter-Description": "Zeiss Reflected Light Shutter",
  "Andor-CountConvert": "Counts",
  "XYStage-Speed-S": "5.7459",
  "ROI": "0-0-512-512",
  "Andor-SpuriousNoiseFilterThreshold": "0.0000",
  "COM5-AnswerTimeout": "8000.0000",
  "COM5-StopBits": "1",
  "Andor-Region of Interest": "Full Image",
  "XYStage-Error-E(nm)": "400.0000",
  "XYStage-StepSizeX_um": "0.0100",
  "CSUX-Hub-Name": "CSUX-Hub",
  "Andor-Advanced | Snap Image Timing Mode": "Delay for Exposure",
  "SlicePosition": 62.735,
  "Andor-CoolerMode": "Fan off at shutdown",
  "Exposure-ms": 100,
  "COM6-DelayBetweenCharsMs": "0.0000",
  "ZeissScope-Description": "Zeiss microscope CAN bus adapter",
  "COM6-Parity": "None",
  "ZeissFocusAxis-Move Mode": "Direct move to target",
  "CSUX-DriveSpeed-AutoAdjust": "0.0000",
  "Wheel-A-Busy": "0",
  "Andor-Pre-Amp-Gain": "4.9x",
  "XYStage-Name": "XYStage",
  "Andor-Shutter Closing Time": "20",
  "CSUX-Hub-Port": "COM5",
  "Andor-EMSwitch": "On",
  "COM2-DataBits": "8",
  "COM2-StopBits": "1",
  "AxisPositions": null,
  "COM5-BaudRate": "115200",
  "Andor-1. Camera Information : | Type | Model | Serial No. |": "| iXon | DU897_BV | 8593 |",
  "ZeissReflectedLightShutter-Name": "ZeissReflectedLightShutter",
  "ZeissScope-Port": "COM6",
  "ZeissScope-Name": "ZeissScope",
  "XYStage-Port": "COM4",
  "COM5-Verbose": "1",
  "CSUX-Hub-Description": "Yokogawa CSUX hub",
  "AAAOTF-Power (% of max)": "35.1000",
  "COM8-DelayBetweenCharsMs": "0.0000",
  "AAAOTF-Port": "COM8",
  "Wheel-A-Label": "Filter-3",
  "COM8-AnswerTimeout": "500.0000",
  "Andor-Camera": "| iXon | DU897_BV | 8593 |",
  "Andor-Gain": "300",
  "UUID": "7dd0d3b9-83a5-42c5-b12f-1e2e2565600f",
  "Core-Camera": "Andor",
  "Core-SLM": "",
  "Wheel-A-Name": "Wheel-A",
  "Andor-CountConvertWavelength": "0.0000",
  "Andor-Shutter TTL Value": "High to Open",
  "Wheel-A-Port": "COM2",
  "Core-ChannelGroup": "Laser",
  "PositionIndex": 0,
  "WaitInterval": null,
  "COM2-DelayBetweenCharsMs": "0.0000",
  "PixelSizeUm": 0,
  "ZeissReflectorTurret-Description": "Reflector Turret",
  "CSUX-DriveSpeed-Run": "On",
  "ZeissReflectedLightShutter-State": "0",
  "Andor-Shutter Opening Time": "20",
  "Summary": {
    "Slices": 33,
    "InitialPositionList": null,
    "Interval_ms": 0,
    "UUID": "b6a70f29-f266-4ddd-b2d4-e0938cbbcd71",
    "UserName": "ColdSpring",
    "Depth": 2,
    "PixelType": "GRAY16",
    "Time": "2022-12-02 20:24:22 +0800",
    "Date": "2022-12-02",
    "z-step_um": -0.7999999999999972,
    "MetadataVersion": 10,
    "PositionIndex": 0,
    "SlicesFirst": false,
    "ChContrastMin": [0],
    "Width": 512,
    "PixelAspect": 1,
    "MicroManagerVersion": "1.4.16",
    "ROI": [
      0,
      0,
      512,
      512
    ],
    "ChNames": ["L-488"],
    "IJType": 1,
    "GridRow": 0,
    "Comment": "",
    "Height": 512,
    "GridColumn": 0,
    "Prefix": "20221202 osm-3-g444e-gfp; ced-1(e1735)_6",
    "PixelSize_um": 0,
    "Frames": 1,
    "BitDepth": 14,
    "KeepShutterOpenChannels": false,
    "Source": "Micro-Manager",
    "Channels": 1,
    "ComputerName": "T3610-MP",
    "CustomIntervals_ms": [],
    "KeepShutterOpenSlices": true,
    "ChColors": [-16724941],
    "TimeFirst": false,
    "ChContrastMax": [65536],
    "Positions": 1,
    "Directory": "Y:\\XC\\20221202 osm-3-g444e-gfp; ced-1(e1735)"
  },
  "Source": "Andor",
  "XYStage-OverShoot(um)": "0.0000",
  "XYStage-Wait_Cycles": "0",
  "COM4-StopBits": "1",
  "Andor-Binning": "1",
  "Andor-FrameTransfer Help": "Should only turn on FrameTransfer if using Burst or Live mode.",
  "COM4-DataBits": "8",
  "ZeissTransmittedLightShutter-Name": "ZeissTransmittedLightShutter",
  "XYStage-MotorOnOff": "On",
  "Andor-SpuriousNoiseFilter": "None",
  "Andor-Shutter": "Open",
  "Andor-OptAcquireMode": "",
  "COM2-AnswerTimeout": "500.0000",
  "COM5-DataBits": "8",
  "Binning": "1",
  "Andor-ReadoutTime": "35",
  "Andor-Description": "Andor camera adapter",
  "Wheel-A-Speed": "3",
  "COM4-DelayBetweenCharsMs": "0.0000",
  "COM5-Parity": "None",
  "Andor-Advanced | Snap Image Additional Delay (ms)": "0",
  "Andor-Exposure": "100.00",
  "COM5-Description": "Serial port driver (boost:asio)",
  "Andor-TransposeCorrection": "0",
  "COM4-Description": "Serial port driver (boost:asio)",
  "COM8-Verbose": "1",
  "CSUX-DriveSpeed-Description": "CSUX Drive Speed",
  "Andor-VerticalSpeed": "3.30",
  "XYStage-TransposeMirrorY": "0",
  "XPositionUm": 12649.6,
  "XYStage-TransposeMirrorX": "0",
  "ZeissFocusAxis-Velocity-Acceleration": "Fast",
  "COM2-Handshaking": "Off",
  "ZeissReflectorTurret-Label": "4-100 % Mirror",
  "COM6-DataBits": "8",
  "FileName": "img_000000000_L-488_015.tif",
  "Andor-CCDTemperature": "-68",
  "Core-Galvo": "Undefined",
  "Position": "Default",
  "COM8-BaudRate": "19200",
  "Andor-VerticalClockVoltage": "Normal",
  "COM8-Handshaking": "Off",
  "CameraChannelIndex": 0,
  "SliceIndex": 15,
  "ZPositionUm": 62.735,
  "Core-Focus": "ZeissFocusAxis",
  "Andor-ReadoutMode": "10.000 MHz",
  "Channel": "L-488",
  "AAAOTF-Description": "AA AOTF Shutter Controller driver adapter",
  "CSUX-Shutter-Name": "CSUX-Shutter",
  "COM5-Name": "COM5",
  "FrameIndex": 0,
  "XYStage-Version": "Version: USB-9.2e ",
  "COM6-BaudRate": "57600",
  "XYStage-Backlash-B": "0.0400",
  "COM6-Description": "Serial port driver (boost:asio)",
  "COM8-Name": "COM8",
  "COM2-Description": "Serial port driver (boost:asio)",
  "Andor-ActualInterval-ms": "135.60",
  "AAAOTF-State": "1",
  "Andor-PixelType": "16bit",
  "COM2-Name": "COM2",
  "Camera": "",
  "COM4-Parity": "None",
  "Core-ImageProcessor": "",
  "Wheel-A-ClosedPosition": "",
  "CSUX-Shutter-Description": "CSUX Shutter",
  "Andor-Output_Amplifier": "Electron Multiplying",
  "XYStage-StepSizeY_um": "0.0100",
  "AAAOTF-Channel": "2",
  "ZeissFocusAxis-Position": "9.0610",
  "Core-AutoShutter": "1",
  "ZeissTransmittedLightShutter-State": "0",
  "NextFrame": 0,
  "Core-XYStage": "XYStage",
  "COM8-Parity": "None",
  "COM6-StopBits": "1",
  "Time": "2022-12-02 20:24:26 +0800",
  "COM4-Name": "COM4",
  "Andor-Isolated Crop Mode": "Off",
  "ZeissScope-AnswerTimeOut": "250.0000",
  "COM4-BaudRate": "9600",
  "Andor-CCDTemperatureSetPoint": "-70",
  "Core-AutoFocus": "",
  "COM2-Verbose": "1",
  "CSUX-Shutter-State": "Open",
  "BitDepth": 14,
  "Slice": 15,
  "COM6-Verbose": "1",
  "XYStage-JoyStick Slow Speed": "5",
  "COM4-Verbose": "1",
  "AAAOTF-Maximum intensity (dB)": "1900",
  "ZeissScope-Microscope Version": "Application version: ",
  "ChannelIndex": 0,
  "Core-Shutter": "AAAOTF",
  "Wheel-A-State": "3",
  "ZeissReflectorTurret-Name": "ZeissReflectorTurret",
  "Core-TimeoutMs": "5000",
  "XYStage-JoyStick Fast Speed": "60",
  "XYStage-Maximum Speed (Do Not Change)": "7.5000",
  "ElapsedTime-ms": 4535,
  "AAAOTF-Name": "AAAOTF",
  "Wheel-A-Description": "Sutter Lambda filter wheel adapter",
  "Frame": 0,
  "Width": 512,
  "COM5-Handshaking": "Off",
  "PositionName": null,
  "ZeissReflectorTurret-State": "3",
  "Height": 512,
  "Andor-TransposeMirrorX": "0",
  "Andor-TransposeMirrorY": "0",
  "COM2-BaudRate": "9600",
  "Wheel-A-Delay_ms": "0.0000",
  "COM6-Handshaking": "Off",
  "COM8-DataBits": "8",
  "COM5-DelayBetweenCharsMs": "0.0000",
  "CSUX-DriveSpeed-Name": "CSUX-DriveSpeed",
  "XYStage-Description": "ASI XY stage driver adapter",
  "COM4-Handshaking": "Off",
  "Andor-FrameTransfer": "Off",
  "PixelType": "GRAY16",
  "Andor-TransposeXY": "0",
  "COM4-AnswerTimeout": "500.0000",
  "COM2-Parity": "None",
  "COM8-StopBits": "1",
  "Andor-CCDTemperature Help": "Wait for temperature to stabilize before acquisition.",
  "YPositionUm": -2032.5,
  "COM6-AnswerTimeout": "500.0000",
  "Andor-TimeOut": "10000",
  "Andor-Trigger": "Software",
  "COM8-Description": "Serial port driver (boost:asio)",
  "COM6-Name": "COM6",
  "XYStage-JoyStick Reverse": "Off",
  "Andor-OptAcquireMode Description": "",
  "XYStage-FinishError-PCROS(nm)": "24.0000"
},
"FrameKey-0-0-16": {
  "CSUX-DriveSpeed-State": "1800",
  "Core-Initialize": "1",
  "Andor-FanMode": "Full",
  "Andor-SpuriousNoiseFilterDescription": "Recommended Range",
  "Andor-BaselineClamp": "Enabled",
  "ZeissTransmittedLightShutter-Description": "Zeiss Transmitted Light Shutter",
  "ZeissReflectedLightShutter-Description": "Zeiss Reflected Light Shutter",
  "Andor-CountConvert": "Counts",
  "XYStage-Speed-S": "5.7459",
  "ROI": "0-0-512-512",
  "Andor-SpuriousNoiseFilterThreshold": "0.0000",
  "COM5-AnswerTimeout": "8000.0000",
  "COM5-StopBits": "1",
  "Andor-Region of Interest": "Full Image",
  "XYStage-Error-E(nm)": "400.0000",
  "XYStage-StepSizeX_um": "0.0100",
  "CSUX-Hub-Name": "CSUX-Hub",
  "Andor-Advanced | Snap Image Timing Mode": "Delay for Exposure",
  "SlicePosition": 61.935,
  "Andor-CoolerMode": "Fan off at shutdown",
  "Exposure-ms": 100,
  "COM6-DelayBetweenCharsMs": "0.0000",
  "ZeissScope-Description": "Zeiss microscope CAN bus adapter",
  "COM6-Parity": "None",
  "ZeissFocusAxis-Move Mode": "Direct move to target",
  "CSUX-DriveSpeed-AutoAdjust": "0.0000",
  "Wheel-A-Busy": "0",
  "Andor-Pre-Amp-Gain": "4.9x",
  "XYStage-Name": "XYStage",
  "Andor-Shutter Closing Time": "20",
  "CSUX-Hub-Port": "COM5",
  "Andor-EMSwitch": "On",
  "COM2-DataBits": "8",
  "COM2-StopBits": "1",
  "AxisPositions": null,
  "COM5-BaudRate": "115200",
  "Andor-1. Camera Information : | Type | Model | Serial No. |": "| iXon | DU897_BV | 8593 |",
  "ZeissReflectedLightShutter-Name": "ZeissReflectedLightShutter",
  "ZeissScope-Port": "COM6",
  "ZeissScope-Name": "ZeissScope",
  "XYStage-Port": "COM4",
  "COM5-Verbose": "1",
  "CSUX-Hub-Description": "Yokogawa CSUX hub",
  "AAAOTF-Power (% of max)": "35.1000",
  "COM8-DelayBetweenCharsMs": "0.0000",
  "AAAOTF-Port": "COM8",
  "Wheel-A-Label": "Filter-3",
  "COM8-AnswerTimeout": "500.0000",
  "Andor-Camera": "| iXon | DU897_BV | 8593 |",
  "Andor-Gain": "300",
  "UUID": "647cd503-403c-45bb-aea8-b54d29a48db7",
  "Core-Camera": "Andor",
  "Core-SLM": "",
  "Wheel-A-Name": "Wheel-A",
  "Andor-CountConvertWavelength": "0.0000",
  "Andor-Shutter TTL Value": "High to Open",
  "Wheel-A-Port": "COM2",
  "Core-ChannelGroup": "Laser",
  "PositionIndex": 0,
  "WaitInterval": null,
  "COM2-DelayBetweenCharsMs": "0.0000",
  "PixelSizeUm": 0,
  "ZeissReflectorTurret-Description": "Reflector Turret",
  "CSUX-DriveSpeed-Run": "On",
  "ZeissReflectedLightShutter-State": "0",
  "Andor-Shutter Opening Time": "20",
  "Summary": {
    "Slices": 33,
    "InitialPositionList": null,
    "Interval_ms": 0,
    "UUID": "b6a70f29-f266-4ddd-b2d4-e0938cbbcd71",
    "UserName": "ColdSpring",
    "Depth": 2,
    "PixelType": "GRAY16",
    "Time": "2022-12-02 20:24:22 +0800",
    "Date": "2022-12-02",
    "z-step_um": -0.7999999999999972,
    "MetadataVersion": 10,
    "PositionIndex": 0,
    "SlicesFirst": false,
    "ChContrastMin": [0],
    "Width": 512,
    "PixelAspect": 1,
    "MicroManagerVersion": "1.4.16",
    "ROI": [
      0,
      0,
      512,
      512
    ],
    "ChNames": ["L-488"],
    "IJType": 1,
    "GridRow": 0,
    "Comment": "",
    "Height": 512,
    "GridColumn": 0,
    "Prefix": "20221202 osm-3-g444e-gfp; ced-1(e1735)_6",
    "PixelSize_um": 0,
    "Frames": 1,
    "BitDepth": 14,
    "KeepShutterOpenChannels": false,
    "Source": "Micro-Manager",
    "Channels": 1,
    "ComputerName": "T3610-MP",
    "CustomIntervals_ms": [],
    "KeepShutterOpenSlices": true,
    "ChColors": [-16724941],
    "TimeFirst": false,
    "ChContrastMax": [65536],
    "Positions": 1,
    "Directory": "Y:\\XC\\20221202 osm-3-g444e-gfp; ced-1(e1735)"
  },
  "Source": "Andor",
  "XYStage-OverShoot(um)": "0.0000",
  "XYStage-Wait_Cycles": "0",
  "COM4-StopBits": "1",
  "Andor-Binning": "1",
  "Andor-FrameTransfer Help": "Should only turn on FrameTransfer if using Burst or Live mode.",
  "COM4-DataBits": "8",
  "ZeissTransmittedLightShutter-Name": "ZeissTransmittedLightShutter",
  "XYStage-MotorOnOff": "On",
  "Andor-SpuriousNoiseFilter": "None",
  "Andor-Shutter": "Open",
  "Andor-OptAcquireMode": "",
  "COM2-AnswerTimeout": "500.0000",
  "COM5-DataBits": "8",
  "Binning": "1",
  "Andor-ReadoutTime": "35",
  "Andor-Description": "Andor camera adapter",
  "Wheel-A-Speed": "3",
  "COM4-DelayBetweenCharsMs": "0.0000",
  "COM5-Parity": "None",
  "Andor-Advanced | Snap Image Additional Delay (ms)": "0",
  "Andor-Exposure": "100.00",
  "COM5-Description": "Serial port driver (boost:asio)",
  "Andor-TransposeCorrection": "0",
  "COM4-Description": "Serial port driver (boost:asio)",
  "COM8-Verbose": "1",
  "CSUX-DriveSpeed-Description": "CSUX Drive Speed",
  "Andor-VerticalSpeed": "3.30",
  "XYStage-TransposeMirrorY": "0",
  "XPositionUm": 12649.6,
  "XYStage-TransposeMirrorX": "0",
  "ZeissFocusAxis-Velocity-Acceleration": "Fast",
  "COM2-Handshaking": "Off",
  "ZeissReflectorTurret-Label": "4-100 % Mirror",
  "COM6-DataBits": "8",
  "FileName": "img_000000000_L-488_016.tif",
  "Andor-CCDTemperature": "-68",
  "Core-Galvo": "Undefined",
  "Position": "Default",
  "COM8-BaudRate": "19200",
  "Andor-VerticalClockVoltage": "Normal",
  "COM8-Handshaking": "Off",
  "CameraChannelIndex": 0,
  "SliceIndex": 16,
  "ZPositionUm": 61.935,
  "Core-Focus": "ZeissFocusAxis",
  "Andor-ReadoutMode": "10.000 MHz",
  "Channel": "L-488",
  "AAAOTF-Description": "AA AOTF Shutter Controller driver adapter",
  "CSUX-Shutter-Name": "CSUX-Shutter",
  "COM5-Name": "COM5",
  "FrameIndex": 0,
  "XYStage-Version": "Version: USB-9.2e ",
  "COM6-BaudRate": "57600",
  "XYStage-Backlash-B": "0.0400",
  "COM6-Description": "Serial port driver (boost:asio)",
  "COM8-Name": "COM8",
  "COM2-Description": "Serial port driver (boost:asio)",
  "Andor-ActualInterval-ms": "135.60",
  "AAAOTF-State": "1",
  "Andor-PixelType": "16bit",
  "COM2-Name": "COM2",
  "Camera": "",
  "COM4-Parity": "None",
  "Core-ImageProcessor": "",
  "Wheel-A-ClosedPosition": "",
  "CSUX-Shutter-Description": "CSUX Shutter",
  "Andor-Output_Amplifier": "Electron Multiplying",
  "XYStage-StepSizeY_um": "0.0100",
  "AAAOTF-Channel": "2",
  "ZeissFocusAxis-Position": "9.0610",
  "Core-AutoShutter": "1",
  "ZeissTransmittedLightShutter-State": "0",
  "NextFrame": 0,
  "Core-XYStage": "XYStage",
  "COM8-Parity": "None",
  "COM6-StopBits": "1",
  "Time": "2022-12-02 20:24:27 +0800",
  "COM4-Name": "COM4",
  "Andor-Isolated Crop Mode": "Off",
  "ZeissScope-AnswerTimeOut": "250.0000",
  "COM4-BaudRate": "9600",
  "Andor-CCDTemperatureSetPoint": "-70",
  "Core-AutoFocus": "",
  "COM2-Verbose": "1",
  "CSUX-Shutter-State": "Open",
  "BitDepth": 14,
  "Slice": 16,
  "COM6-Verbose": "1",
  "XYStage-JoyStick Slow Speed": "5",
  "COM4-Verbose": "1",
  "AAAOTF-Maximum intensity (dB)": "1900",
  "ZeissScope-Microscope Version": "Application version: ",
  "ChannelIndex": 0,
  "Core-Shutter": "AAAOTF",
  "Wheel-A-State": "3",
  "ZeissReflectorTurret-Name": "ZeissReflectorTurret",
  "Core-TimeoutMs": "5000",
  "XYStage-JoyStick Fast Speed": "60",
  "XYStage-Maximum Speed (Do Not Change)": "7.5000",
  "ElapsedTime-ms": 4802,
  "AAAOTF-Name": "AAAOTF",
  "Wheel-A-Description": "Sutter Lambda filter wheel adapter",
  "Frame": 0,
  "Width": 512,
  "COM5-Handshaking": "Off",
  "PositionName": null,
  "ZeissReflectorTurret-State": "3",
  "Height": 512,
  "Andor-TransposeMirrorX": "0",
  "Andor-TransposeMirrorY": "0",
  "COM2-BaudRate": "9600",
  "Wheel-A-Delay_ms": "0.0000",
  "COM6-Handshaking": "Off",
  "COM8-DataBits": "8",
  "COM5-DelayBetweenCharsMs": "0.0000",
  "CSUX-DriveSpeed-Name": "CSUX-DriveSpeed",
  "XYStage-Description": "ASI XY stage driver adapter",
  "COM4-Handshaking": "Off",
  "Andor-FrameTransfer": "Off",
  "PixelType": "GRAY16",
  "Andor-TransposeXY": "0",
  "COM4-AnswerTimeout": "500.0000",
  "COM2-Parity": "None",
  "COM8-StopBits": "1",
  "Andor-CCDTemperature Help": "Wait for temperature to stabilize before acquisition.",
  "YPositionUm": -2032.5,
  "COM6-AnswerTimeout": "500.0000",
  "Andor-TimeOut": "10000",
  "Andor-Trigger": "Software",
  "COM8-Description": "Serial port driver (boost:asio)",
  "COM6-Name": "COM6",
  "XYStage-JoyStick Reverse": "Off",
  "Andor-OptAcquireMode Description": "",
  "XYStage-FinishError-PCROS(nm)": "24.0000"
},
"FrameKey-0-0-17": {
  "CSUX-DriveSpeed-State": "1800",
  "Core-Initialize": "1",
  "Andor-FanMode": "Full",
  "Andor-SpuriousNoiseFilterDescription": "Recommended Range",
  "Andor-BaselineClamp": "Enabled",
  "ZeissTransmittedLightShutter-Description": "Zeiss Transmitted Light Shutter",
  "ZeissReflectedLightShutter-Description": "Zeiss Reflected Light Shutter",
  "Andor-CountConvert": "Counts",
  "XYStage-Speed-S": "5.7459",
  "ROI": "0-0-512-512",
  "Andor-SpuriousNoiseFilterThreshold": "0.0000",
  "COM5-AnswerTimeout": "8000.0000",
  "COM5-StopBits": "1",
  "Andor-Region of Interest": "Full Image",
  "XYStage-Error-E(nm)": "400.0000",
  "XYStage-StepSizeX_um": "0.0100",
  "CSUX-Hub-Name": "CSUX-Hub",
  "Andor-Advanced | Snap Image Timing Mode": "Delay for Exposure",
  "SlicePosition": 61.135,
  "Andor-CoolerMode": "Fan off at shutdown",
  "Exposure-ms": 100,
  "COM6-DelayBetweenCharsMs": "0.0000",
  "ZeissScope-Description": "Zeiss microscope CAN bus adapter",
  "COM6-Parity": "None",
  "ZeissFocusAxis-Move Mode": "Direct move to target",
  "CSUX-DriveSpeed-AutoAdjust": "0.0000",
  "Wheel-A-Busy": "0",
  "Andor-Pre-Amp-Gain": "4.9x",
  "XYStage-Name": "XYStage",
  "Andor-Shutter Closing Time": "20",
  "CSUX-Hub-Port": "COM5",
  "Andor-EMSwitch": "On",
  "COM2-DataBits": "8",
  "COM2-StopBits": "1",
  "AxisPositions": null,
  "COM5-BaudRate": "115200",
  "Andor-1. Camera Information : | Type | Model | Serial No. |": "| iXon | DU897_BV | 8593 |",
  "ZeissReflectedLightShutter-Name": "ZeissReflectedLightShutter",
  "ZeissScope-Port": "COM6",
  "ZeissScope-Name": "ZeissScope",
  "XYStage-Port": "COM4",
  "COM5-Verbose": "1",
  "CSUX-Hub-Description": "Yokogawa CSUX hub",
  "AAAOTF-Power (% of max)": "35.1000",
  "COM8-DelayBetweenCharsMs": "0.0000",
  "AAAOTF-Port": "COM8",
  "Wheel-A-Label": "Filter-3",
  "COM8-AnswerTimeout": "500.0000",
  "Andor-Camera": "| iXon | DU897_BV | 8593 |",
  "Andor-Gain": "300",
  "UUID": "724edc95-98df-4bd2-90fe-0dd33b58cbeb",
  "Core-Camera": "Andor",
  "Core-SLM": "",
  "Wheel-A-Name": "Wheel-A",
  "Andor-CountConvertWavelength": "0.0000",
  "Andor-Shutter TTL Value": "High to Open",
  "Wheel-A-Port": "COM2",
  "Core-ChannelGroup": "Laser",
  "PositionIndex": 0,
  "WaitInterval": null,
  "COM2-DelayBetweenCharsMs": "0.0000",
  "PixelSizeUm": 0,
  "ZeissReflectorTurret-Description": "Reflector Turret",
  "CSUX-DriveSpeed-Run": "On",
  "ZeissReflectedLightShutter-State": "0",
  "Andor-Shutter Opening Time": "20",
  "Summary": {
    "Slices": 33,
    "InitialPositionList": null,
    "Interval_ms": 0,
    "UUID": "b6a70f29-f266-4ddd-b2d4-e0938cbbcd71",
    "UserName": "ColdSpring",
    "Depth": 2,
    "PixelType": "GRAY16",
    "Time": "2022-12-02 20:24:22 +0800",
    "Date": "2022-12-02",
    "z-step_um": -0.7999999999999972,
    "MetadataVersion": 10,
    "PositionIndex": 0,
    "SlicesFirst": false,
    "ChContrastMin": [0],
    "Width": 512,
    "PixelAspect": 1,
    "MicroManagerVersion": "1.4.16",
    "ROI": [
      0,
      0,
      512,
      512
    ],
    "ChNames": ["L-488"],
    "IJType": 1,
    "GridRow": 0,
    "Comment": "",
    "Height": 512,
    "GridColumn": 0,
    "Prefix": "20221202 osm-3-g444e-gfp; ced-1(e1735)_6",
    "PixelSize_um": 0,
    "Frames": 1,
    "BitDepth": 14,
    "KeepShutterOpenChannels": false,
    "Source": "Micro-Manager",
    "Channels": 1,
    "ComputerName": "T3610-MP",
    "CustomIntervals_ms": [],
    "KeepShutterOpenSlices": true,
    "ChColors": [-16724941],
    "TimeFirst": false,
    "ChContrastMax": [65536],
    "Positions": 1,
    "Directory": "Y:\\XC\\20221202 osm-3-g444e-gfp; ced-1(e1735)"
  },
  "Source": "Andor",
  "XYStage-OverShoot(um)": "0.0000",
  "XYStage-Wait_Cycles": "0",
  "COM4-StopBits": "1",
  "Andor-Binning": "1",
  "Andor-FrameTransfer Help": "Should only turn on FrameTransfer if using Burst or Live mode.",
  "COM4-DataBits": "8",
  "ZeissTransmittedLightShutter-Name": "ZeissTransmittedLightShutter",
  "XYStage-MotorOnOff": "On",
  "Andor-SpuriousNoiseFilter": "None",
  "Andor-Shutter": "Open",
  "Andor-OptAcquireMode": "",
  "COM2-AnswerTimeout": "500.0000",
  "COM5-DataBits": "8",
  "Binning": "1",
  "Andor-ReadoutTime": "35",
  "Andor-Description": "Andor camera adapter",
  "Wheel-A-Speed": "3",
  "COM4-DelayBetweenCharsMs": "0.0000",
  "COM5-Parity": "None",
  "Andor-Advanced | Snap Image Additional Delay (ms)": "0",
  "Andor-Exposure": "100.00",
  "COM5-Description": "Serial port driver (boost:asio)",
  "Andor-TransposeCorrection": "0",
  "COM4-Description": "Serial port driver (boost:asio)",
  "COM8-Verbose": "1",
  "CSUX-DriveSpeed-Description": "CSUX Drive Speed",
  "Andor-VerticalSpeed": "3.30",
  "XYStage-TransposeMirrorY": "0",
  "XPositionUm": 12649.6,
  "XYStage-TransposeMirrorX": "0",
  "ZeissFocusAxis-Velocity-Acceleration": "Fast",
  "COM2-Handshaking": "Off",
  "ZeissReflectorTurret-Label": "4-100 % Mirror",
  "COM6-DataBits": "8",
  "FileName": "img_000000000_L-488_017.tif",
  "Andor-CCDTemperature": "-68",
  "Core-Galvo": "Undefined",
  "Position": "Default",
  "COM8-BaudRate": "19200",
  "Andor-VerticalClockVoltage": "Normal",
  "COM8-Handshaking": "Off",
  "CameraChannelIndex": 0,
  "SliceIndex": 17,
  "ZPositionUm": 61.135,
  "Core-Focus": "ZeissFocusAxis",
  "Andor-ReadoutMode": "10.000 MHz",
  "Channel": "L-488",
  "AAAOTF-Description": "AA AOTF Shutter Controller driver adapter",
  "CSUX-Shutter-Name": "CSUX-Shutter",
  "COM5-Name": "COM5",
  "FrameIndex": 0,
  "XYStage-Version": "Version: USB-9.2e ",
  "COM6-BaudRate": "57600",
  "XYStage-Backlash-B": "0.0400",
  "COM6-Description": "Serial port driver (boost:asio)",
  "COM8-Name": "COM8",
  "COM2-Description": "Serial port driver (boost:asio)",
  "Andor-ActualInterval-ms": "135.60",
  "AAAOTF-State": "1",
  "Andor-PixelType": "16bit",
  "COM2-Name": "COM2",
  "Camera": "",
  "COM4-Parity": "None",
  "Core-ImageProcessor": "",
  "Wheel-A-ClosedPosition": "",
  "CSUX-Shutter-Description": "CSUX Shutter",
  "Andor-Output_Amplifier": "Electron Multiplying",
  "XYStage-StepSizeY_um": "0.0100",
  "AAAOTF-Channel": "2",
  "ZeissFocusAxis-Position": "9.0610",
  "Core-AutoShutter": "1",
  "ZeissTransmittedLightShutter-State": "0",
  "NextFrame": 0,
  "Core-XYStage": "XYStage",
  "COM8-Parity": "None",
  "COM6-StopBits": "1",
  "Time": "2022-12-02 20:24:27 +0800",
  "COM4-Name": "COM4",
  "Andor-Isolated Crop Mode": "Off",
  "ZeissScope-AnswerTimeOut": "250.0000",
  "COM4-BaudRate": "9600",
  "Andor-CCDTemperatureSetPoint": "-70",
  "Core-AutoFocus": "",
  "COM2-Verbose": "1",
  "CSUX-Shutter-State": "Open",
  "BitDepth": 14,
  "Slice": 17,
  "COM6-Verbose": "1",
  "XYStage-JoyStick Slow Speed": "5",
  "COM4-Verbose": "1",
  "AAAOTF-Maximum intensity (dB)": "1900",
  "ZeissScope-Microscope Version": "Application version: ",
  "ChannelIndex": 0,
  "Core-Shutter": "AAAOTF",
  "Wheel-A-State": "3",
  "ZeissReflectorTurret-Name": "ZeissReflectorTurret",
  "Core-TimeoutMs": "5000",
  "XYStage-JoyStick Fast Speed": "60",
  "XYStage-Maximum Speed (Do Not Change)": "7.5000",
  "ElapsedTime-ms": 5086,
  "AAAOTF-Name": "AAAOTF",
  "Wheel-A-Description": "Sutter Lambda filter wheel adapter",
  "Frame": 0,
  "Width": 512,
  "COM5-Handshaking": "Off",
  "PositionName": null,
  "ZeissReflectorTurret-State": "3",
  "Height": 512,
  "Andor-TransposeMirrorX": "0",
  "Andor-TransposeMirrorY": "0",
  "COM2-BaudRate": "9600",
  "Wheel-A-Delay_ms": "0.0000",
  "COM6-Handshaking": "Off",
  "COM8-DataBits": "8",
  "COM5-DelayBetweenCharsMs": "0.0000",
  "CSUX-DriveSpeed-Name": "CSUX-DriveSpeed",
  "XYStage-Description": "ASI XY stage driver adapter",
  "COM4-Handshaking": "Off",
  "Andor-FrameTransfer": "Off",
  "PixelType": "GRAY16",
  "Andor-TransposeXY": "0",
  "COM4-AnswerTimeout": "500.0000",
  "COM2-Parity": "None",
  "COM8-StopBits": "1",
  "Andor-CCDTemperature Help": "Wait for temperature to stabilize before acquisition.",
  "YPositionUm": -2032.5,
  "COM6-AnswerTimeout": "500.0000",
  "Andor-TimeOut": "10000",
  "Andor-Trigger": "Software",
  "COM8-Description": "Serial port driver (boost:asio)",
  "COM6-Name": "COM6",
  "XYStage-JoyStick Reverse": "Off",
  "Andor-OptAcquireMode Description": "",
  "XYStage-FinishError-PCROS(nm)": "24.0000"
},
"FrameKey-0-0-18": {
  "CSUX-DriveSpeed-State": "1800",
  "Core-Initialize": "1",
  "Andor-FanMode": "Full",
  "Andor-SpuriousNoiseFilterDescription": "Recommended Range",
  "Andor-BaselineClamp": "Enabled",
  "ZeissTransmittedLightShutter-Description": "Zeiss Transmitted Light Shutter",
  "ZeissReflectedLightShutter-Description": "Zeiss Reflected Light Shutter",
  "Andor-CountConvert": "Counts",
  "XYStage-Speed-S": "5.7459",
  "ROI": "0-0-512-512",
  "Andor-SpuriousNoiseFilterThreshold": "0.0000",
  "COM5-AnswerTimeout": "8000.0000",
  "COM5-StopBits": "1",
  "Andor-Region of Interest": "Full Image",
  "XYStage-Error-E(nm)": "400.0000",
  "XYStage-StepSizeX_um": "0.0100",
  "CSUX-Hub-Name": "CSUX-Hub",
  "Andor-Advanced | Snap Image Timing Mode": "Delay for Exposure",
  "SlicePosition": 60.335,
  "Andor-CoolerMode": "Fan off at shutdown",
  "Exposure-ms": 100,
  "COM6-DelayBetweenCharsMs": "0.0000",
  "ZeissScope-Description": "Zeiss microscope CAN bus adapter",
  "COM6-Parity": "None",
  "ZeissFocusAxis-Move Mode": "Direct move to target",
  "CSUX-DriveSpeed-AutoAdjust": "0.0000",
  "Wheel-A-Busy": "0",
  "Andor-Pre-Amp-Gain": "4.9x",
  "XYStage-Name": "XYStage",
  "Andor-Shutter Closing Time": "20",
  "CSUX-Hub-Port": "COM5",
  "Andor-EMSwitch": "On",
  "COM2-DataBits": "8",
  "COM2-StopBits": "1",
  "AxisPositions": null,
  "COM5-BaudRate": "115200",
  "Andor-1. Camera Information : | Type | Model | Serial No. |": "| iXon | DU897_BV | 8593 |",
  "ZeissReflectedLightShutter-Name": "ZeissReflectedLightShutter",
  "ZeissScope-Port": "COM6",
  "ZeissScope-Name": "ZeissScope",
  "XYStage-Port": "COM4",
  "COM5-Verbose": "1",
  "CSUX-Hub-Description": "Yokogawa CSUX hub",
  "AAAOTF-Power (% of max)": "35.1000",
  "COM8-DelayBetweenCharsMs": "0.0000",
  "AAAOTF-Port": "COM8",
  "Wheel-A-Label": "Filter-3",
  "COM8-AnswerTimeout": "500.0000",
  "Andor-Camera": "| iXon | DU897_BV | 8593 |",
  "Andor-Gain": "300",
  "UUID": "4bc003c5-f95e-4b31-a5b2-e0548d1a59e5",
  "Core-Camera": "Andor",
  "Core-SLM": "",
  "Wheel-A-Name": "Wheel-A",
  "Andor-CountConvertWavelength": "0.0000",
  "Andor-Shutter TTL Value": "High to Open",
  "Wheel-A-Port": "COM2",
  "Core-ChannelGroup": "Laser",
  "PositionIndex": 0,
  "WaitInterval": null,
  "COM2-DelayBetweenCharsMs": "0.0000",
  "PixelSizeUm": 0,
  "ZeissReflectorTurret-Description": "Reflector Turret",
  "CSUX-DriveSpeed-Run": "On",
  "ZeissReflectedLightShutter-State": "0",
  "Andor-Shutter Opening Time": "20",
  "Summary": {
    "Slices": 33,
    "InitialPositionList": null,
    "Interval_ms": 0,
    "UUID": "b6a70f29-f266-4ddd-b2d4-e0938cbbcd71",
    "UserName": "ColdSpring",
    "Depth": 2,
    "PixelType": "GRAY16",
    "Time": "2022-12-02 20:24:22 +0800",
    "Date": "2022-12-02",
    "z-step_um": -0.7999999999999972,
    "MetadataVersion": 10,
    "PositionIndex": 0,
    "SlicesFirst": false,
    "ChContrastMin": [0],
    "Width": 512,
    "PixelAspect": 1,
    "MicroManagerVersion": "1.4.16",
    "ROI": [
      0,
      0,
      512,
      512
    ],
    "ChNames": ["L-488"],
    "IJType": 1,
    "GridRow": 0,
    "Comment": "",
    "Height": 512,
    "GridColumn": 0,
    "Prefix": "20221202 osm-3-g444e-gfp; ced-1(e1735)_6",
    "PixelSize_um": 0,
    "Frames": 1,
    "BitDepth": 14,
    "KeepShutterOpenChannels": false,
    "Source": "Micro-Manager",
    "Channels": 1,
    "ComputerName": "T3610-MP",
    "CustomIntervals_ms": [],
    "KeepShutterOpenSlices": true,
    "ChColors": [-16724941],
    "TimeFirst": false,
    "ChContrastMax": [65536],
    "Positions": 1,
    "Directory": "Y:\\XC\\20221202 osm-3-g444e-gfp; ced-1(e1735)"
  },
  "Source": "Andor",
  "XYStage-OverShoot(um)": "0.0000",
  "XYStage-Wait_Cycles": "0",
  "COM4-StopBits": "1",
  "Andor-Binning": "1",
  "Andor-FrameTransfer Help": "Should only turn on FrameTransfer if using Burst or Live mode.",
  "COM4-DataBits": "8",
  "ZeissTransmittedLightShutter-Name": "ZeissTransmittedLightShutter",
  "XYStage-MotorOnOff": "On",
  "Andor-SpuriousNoiseFilter": "None",
  "Andor-Shutter": "Open",
  "Andor-OptAcquireMode": "",
  "COM2-AnswerTimeout": "500.0000",
  "COM5-DataBits": "8",
  "Binning": "1",
  "Andor-ReadoutTime": "35",
  "Andor-Description": "Andor camera adapter",
  "Wheel-A-Speed": "3",
  "COM4-DelayBetweenCharsMs": "0.0000",
  "COM5-Parity": "None",
  "Andor-Advanced | Snap Image Additional Delay (ms)": "0",
  "Andor-Exposure": "100.00",
  "COM5-Description": "Serial port driver (boost:asio)",
  "Andor-TransposeCorrection": "0",
  "COM4-Description": "Serial port driver (boost:asio)",
  "COM8-Verbose": "1",
  "CSUX-DriveSpeed-Description": "CSUX Drive Speed",
  "Andor-VerticalSpeed": "3.30",
  "XYStage-TransposeMirrorY": "0",
  "XPositionUm": 12649.6,
  "XYStage-TransposeMirrorX": "0",
  "ZeissFocusAxis-Velocity-Acceleration": "Fast",
  "COM2-Handshaking": "Off",
  "ZeissReflectorTurret-Label": "4-100 % Mirror",
  "COM6-DataBits": "8",
  "FileName": "img_000000000_L-488_018.tif",
  "Andor-CCDTemperature": "-68",
  "Core-Galvo": "Undefined",
  "Position": "Default",
  "COM8-BaudRate": "19200",
  "Andor-VerticalClockVoltage": "Normal",
  "COM8-Handshaking": "Off",
  "CameraChannelIndex": 0,
  "SliceIndex": 18,
  "ZPositionUm": 60.335,
  "Core-Focus": "ZeissFocusAxis",
  "Andor-ReadoutMode": "10.000 MHz",
  "Channel": "L-488",
  "AAAOTF-Description": "AA AOTF Shutter Controller driver adapter",
  "CSUX-Shutter-Name": "CSUX-Shutter",
  "COM5-Name": "COM5",
  "FrameIndex": 0,
  "XYStage-Version": "Version: USB-9.2e ",
  "COM6-BaudRate": "57600",
  "XYStage-Backlash-B": "0.0400",
  "COM6-Description": "Serial port driver (boost:asio)",
  "COM8-Name": "COM8",
  "COM2-Description": "Serial port driver (boost:asio)",
  "Andor-ActualInterval-ms": "135.60",
  "AAAOTF-State": "1",
  "Andor-PixelType": "16bit",
  "COM2-Name": "COM2",
  "Camera": "",
  "COM4-Parity": "None",
  "Core-ImageProcessor": "",
  "Wheel-A-ClosedPosition": "",
  "CSUX-Shutter-Description": "CSUX Shutter",
  "Andor-Output_Amplifier": "Electron Multiplying",
  "XYStage-StepSizeY_um": "0.0100",
  "AAAOTF-Channel": "2",
  "ZeissFocusAxis-Position": "9.0610",
  "Core-AutoShutter": "1",
  "ZeissTransmittedLightShutter-State": "0",
  "NextFrame": 0,
  "Core-XYStage": "XYStage",
  "COM8-Parity": "None",
  "COM6-StopBits": "1",
  "Time": "2022-12-02 20:24:27 +0800",
  "COM4-Name": "COM4",
  "Andor-Isolated Crop Mode": "Off",
  "ZeissScope-AnswerTimeOut": "250.0000",
  "COM4-BaudRate": "9600",
  "Andor-CCDTemperatureSetPoint": "-70",
  "Core-AutoFocus": "",
  "COM2-Verbose": "1",
  "CSUX-Shutter-State": "Open",
  "BitDepth": 14,
  "Slice": 18,
  "COM6-Verbose": "1",
  "XYStage-JoyStick Slow Speed": "5",
  "COM4-Verbose": "1",
  "AAAOTF-Maximum intensity (dB)": "1900",
  "ZeissScope-Microscope Version": "Application version: ",
  "ChannelIndex": 0,
  "Core-Shutter": "AAAOTF",
  "Wheel-A-State": "3",
  "ZeissReflectorTurret-Name": "ZeissReflectorTurret",
  "Core-TimeoutMs": "5000",
  "XYStage-JoyStick Fast Speed": "60",
  "XYStage-Maximum Speed (Do Not Change)": "7.5000",
  "ElapsedTime-ms": 5366,
  "AAAOTF-Name": "AAAOTF",
  "Wheel-A-Description": "Sutter Lambda filter wheel adapter",
  "Frame": 0,
  "Width": 512,
  "COM5-Handshaking": "Off",
  "PositionName": null,
  "ZeissReflectorTurret-State": "3",
  "Height": 512,
  "Andor-TransposeMirrorX": "0",
  "Andor-TransposeMirrorY": "0",
  "COM2-BaudRate": "9600",
  "Wheel-A-Delay_ms": "0.0000",
  "COM6-Handshaking": "Off",
  "COM8-DataBits": "8",
  "COM5-DelayBetweenCharsMs": "0.0000",
  "CSUX-DriveSpeed-Name": "CSUX-DriveSpeed",
  "XYStage-Description": "ASI XY stage driver adapter",
  "COM4-Handshaking": "Off",
  "Andor-FrameTransfer": "Off",
  "PixelType": "GRAY16",
  "Andor-TransposeXY": "0",
  "COM4-AnswerTimeout": "500.0000",
  "COM2-Parity": "None",
  "COM8-StopBits": "1",
  "Andor-CCDTemperature Help": "Wait for temperature to stabilize before acquisition.",
  "YPositionUm": -2032.5,
  "COM6-AnswerTimeout": "500.0000",
  "Andor-TimeOut": "10000",
  "Andor-Trigger": "Software",
  "COM8-Description": "Serial port driver (boost:asio)",
  "COM6-Name": "COM6",
  "XYStage-JoyStick Reverse": "Off",
  "Andor-OptAcquireMode Description": "",
  "XYStage-FinishError-PCROS(nm)": "24.0000"
},
"FrameKey-0-0-19": {
  "CSUX-DriveSpeed-State": "1800",
  "Core-Initialize": "1",
  "Andor-FanMode": "Full",
  "Andor-SpuriousNoiseFilterDescription": "Recommended Range",
  "Andor-BaselineClamp": "Enabled",
  "ZeissTransmittedLightShutter-Description": "Zeiss Transmitted Light Shutter",
  "ZeissReflectedLightShutter-Description": "Zeiss Reflected Light Shutter",
  "Andor-CountConvert": "Counts",
  "XYStage-Speed-S": "5.7459",
  "ROI": "0-0-512-512",
  "Andor-SpuriousNoiseFilterThreshold": "0.0000",
  "COM5-AnswerTimeout": "8000.0000",
  "COM5-StopBits": "1",
  "Andor-Region of Interest": "Full Image",
  "XYStage-Error-E(nm)": "400.0000",
  "XYStage-StepSizeX_um": "0.0100",
  "CSUX-Hub-Name": "CSUX-Hub",
  "Andor-Advanced | Snap Image Timing Mode": "Delay for Exposure",
  "SlicePosition": 59.535,
  "Andor-CoolerMode": "Fan off at shutdown",
  "Exposure-ms": 100,
  "COM6-DelayBetweenCharsMs": "0.0000",
  "ZeissScope-Description": "Zeiss microscope CAN bus adapter",
  "COM6-Parity": "None",
  "ZeissFocusAxis-Move Mode": "Direct move to target",
  "CSUX-DriveSpeed-AutoAdjust": "0.0000",
  "Wheel-A-Busy": "0",
  "Andor-Pre-Amp-Gain": "4.9x",
  "XYStage-Name": "XYStage",
  "Andor-Shutter Closing Time": "20",
  "CSUX-Hub-Port": "COM5",
  "Andor-EMSwitch": "On",
  "COM2-DataBits": "8",
  "COM2-StopBits": "1",
  "AxisPositions": null,
  "COM5-BaudRate": "115200",
  "Andor-1. Camera Information : | Type | Model | Serial No. |": "| iXon | DU897_BV | 8593 |",
  "ZeissReflectedLightShutter-Name": "ZeissReflectedLightShutter",
  "ZeissScope-Port": "COM6",
  "ZeissScope-Name": "ZeissScope",
  "XYStage-Port": "COM4",
  "COM5-Verbose": "1",
  "CSUX-Hub-Description": "Yokogawa CSUX hub",
  "AAAOTF-Power (% of max)": "35.1000",
  "COM8-DelayBetweenCharsMs": "0.0000",
  "AAAOTF-Port": "COM8",
  "Wheel-A-Label": "Filter-3",
  "COM8-AnswerTimeout": "500.0000",
  "Andor-Camera": "| iXon | DU897_BV | 8593 |",
  "Andor-Gain": "300",
  "UUID": "0b153cf4-2da6-400c-9bcf-ede66e53d71d",
  "Core-Camera": "Andor",
  "Core-SLM": "",
  "Wheel-A-Name": "Wheel-A",
  "Andor-CountConvertWavelength": "0.0000",
  "Andor-Shutter TTL Value": "High to Open",
  "Wheel-A-Port": "COM2",
  "Core-ChannelGroup": "Laser",
  "PositionIndex": 0,
  "WaitInterval": null,
  "COM2-DelayBetweenCharsMs": "0.0000",
  "PixelSizeUm": 0,
  "ZeissReflectorTurret-Description": "Reflector Turret",
  "CSUX-DriveSpeed-Run": "On",
  "ZeissReflectedLightShutter-State": "0",
  "Andor-Shutter Opening Time": "20",
  "Summary": {
    "Slices": 33,
    "InitialPositionList": null,
    "Interval_ms": 0,
    "UUID": "b6a70f29-f266-4ddd-b2d4-e0938cbbcd71",
    "UserName": "ColdSpring",
    "Depth": 2,
    "PixelType": "GRAY16",
    "Time": "2022-12-02 20:24:22 +0800",
    "Date": "2022-12-02",
    "z-step_um": -0.7999999999999972,
    "MetadataVersion": 10,
    "PositionIndex": 0,
    "SlicesFirst": false,
    "ChContrastMin": [0],
    "Width": 512,
    "PixelAspect": 1,
    "MicroManagerVersion": "1.4.16",
    "ROI": [
      0,
      0,
      512,
      512
    ],
    "ChNames": ["L-488"],
    "IJType": 1,
    "GridRow": 0,
    "Comment": "",
    "Height": 512,
    "GridColumn": 0,
    "Prefix": "20221202 osm-3-g444e-gfp; ced-1(e1735)_6",
    "PixelSize_um": 0,
    "Frames": 1,
    "BitDepth": 14,
    "KeepShutterOpenChannels": false,
    "Source": "Micro-Manager",
    "Channels": 1,
    "ComputerName": "T3610-MP",
    "CustomIntervals_ms": [],
    "KeepShutterOpenSlices": true,
    "ChColors": [-16724941],
    "TimeFirst": false,
    "ChContrastMax": [65536],
    "Positions": 1,
    "Directory": "Y:\\XC\\20221202 osm-3-g444e-gfp; ced-1(e1735)"
  },
  "Source": "Andor",
  "XYStage-OverShoot(um)": "0.0000",
  "XYStage-Wait_Cycles": "0",
  "COM4-StopBits": "1",
  "Andor-Binning": "1",
  "Andor-FrameTransfer Help": "Should only turn on FrameTransfer if using Burst or Live mode.",
  "COM4-DataBits": "8",
  "ZeissTransmittedLightShutter-Name": "ZeissTransmittedLightShutter",
  "XYStage-MotorOnOff": "On",
  "Andor-SpuriousNoiseFilter": "None",
  "Andor-Shutter": "Open",
  "Andor-OptAcquireMode": "",
  "COM2-AnswerTimeout": "500.0000",
  "COM5-DataBits": "8",
  "Binning": "1",
  "Andor-ReadoutTime": "35",
  "Andor-Description": "Andor camera adapter",
  "Wheel-A-Speed": "3",
  "COM4-DelayBetweenCharsMs": "0.0000",
  "COM5-Parity": "None",
  "Andor-Advanced | Snap Image Additional Delay (ms)": "0",
  "Andor-Exposure": "100.00",
  "COM5-Description": "Serial port driver (boost:asio)",
  "Andor-TransposeCorrection": "0",
  "COM4-Description": "Serial port driver (boost:asio)",
  "COM8-Verbose": "1",
  "CSUX-DriveSpeed-Description": "CSUX Drive Speed",
  "Andor-VerticalSpeed": "3.30",
  "XYStage-TransposeMirrorY": "0",
  "XPositionUm": 12649.6,
  "XYStage-TransposeMirrorX": "0",
  "ZeissFocusAxis-Velocity-Acceleration": "Fast",
  "COM2-Handshaking": "Off",
  "ZeissReflectorTurret-Label": "4-100 % Mirror",
  "COM6-DataBits": "8",
  "FileName": "img_000000000_L-488_019.tif",
  "Andor-CCDTemperature": "-68",
  "Core-Galvo": "Undefined",
  "Position": "Default",
  "COM8-BaudRate": "19200",
  "Andor-VerticalClockVoltage": "Normal",
  "COM8-Handshaking": "Off",
  "CameraChannelIndex": 0,
  "SliceIndex": 19,
  "ZPositionUm": 59.535,
  "Core-Focus": "ZeissFocusAxis",
  "Andor-ReadoutMode": "10.000 MHz",
  "Channel": "L-488",
  "AAAOTF-Description": "AA AOTF Shutter Controller driver adapter",
  "CSUX-Shutter-Name": "CSUX-Shutter",
  "COM5-Name": "COM5",
  "FrameIndex": 0,
  "XYStage-Version": "Version: USB-9.2e ",
  "COM6-BaudRate": "57600",
  "XYStage-Backlash-B": "0.0400",
  "COM6-Description": "Serial port driver (boost:asio)",
  "COM8-Name": "COM8",
  "COM2-Description": "Serial port driver (boost:asio)",
  "Andor-ActualInterval-ms": "135.60",
  "AAAOTF-State": "1",
  "Andor-PixelType": "16bit",
  "COM2-Name": "COM2",
  "Camera": "",
  "COM4-Parity": "None",
  "Core-ImageProcessor": "",
  "Wheel-A-ClosedPosition": "",
  "CSUX-Shutter-Description": "CSUX Shutter",
  "Andor-Output_Amplifier": "Electron Multiplying",
  "XYStage-StepSizeY_um": "0.0100",
  "AAAOTF-Channel": "2",
  "ZeissFocusAxis-Position": "9.0610",
  "Core-AutoShutter": "1",
  "ZeissTransmittedLightShutter-State": "0",
  "NextFrame": 0,
  "Core-XYStage": "XYStage",
  "COM8-Parity": "None",
  "COM6-StopBits": "1",
  "Time": "2022-12-02 20:24:27 +0800",
  "COM4-Name": "COM4",
  "Andor-Isolated Crop Mode": "Off",
  "ZeissScope-AnswerTimeOut": "250.0000",
  "COM4-BaudRate": "9600",
  "Andor-CCDTemperatureSetPoint": "-70",
  "Core-AutoFocus": "",
  "COM2-Verbose": "1",
  "CSUX-Shutter-State": "Open",
  "BitDepth": 14,
  "Slice": 19,
  "COM6-Verbose": "1",
  "XYStage-JoyStick Slow Speed": "5",
  "COM4-Verbose": "1",
  "AAAOTF-Maximum intensity (dB)": "1900",
  "ZeissScope-Microscope Version": "Application version: ",
  "ChannelIndex": 0,
  "Core-Shutter": "AAAOTF",
  "Wheel-A-State": "3",
  "ZeissReflectorTurret-Name": "ZeissReflectorTurret",
  "Core-TimeoutMs": "5000",
  "XYStage-JoyStick Fast Speed": "60",
  "XYStage-Maximum Speed (Do Not Change)": "7.5000",
  "ElapsedTime-ms": 5646,
  "AAAOTF-Name": "AAAOTF",
  "Wheel-A-Description": "Sutter Lambda filter wheel adapter",
  "Frame": 0,
  "Width": 512,
  "COM5-Handshaking": "Off",
  "PositionName": null,
  "ZeissReflectorTurret-State": "3",
  "Height": 512,
  "Andor-TransposeMirrorX": "0",
  "Andor-TransposeMirrorY": "0",
  "COM2-BaudRate": "9600",
  "Wheel-A-Delay_ms": "0.0000",
  "COM6-Handshaking": "Off",
  "COM8-DataBits": "8",
  "COM5-DelayBetweenCharsMs": "0.0000",
  "CSUX-DriveSpeed-Name": "CSUX-DriveSpeed",
  "XYStage-Description": "ASI XY stage driver adapter",
  "COM4-Handshaking": "Off",
  "Andor-FrameTransfer": "Off",
  "PixelType": "GRAY16",
  "Andor-TransposeXY": "0",
  "COM4-AnswerTimeout": "500.0000",
  "COM2-Parity": "None",
  "COM8-StopBits": "1",
  "Andor-CCDTemperature Help": "Wait for temperature to stabilize before acquisition.",
  "YPositionUm": -2032.5,
  "COM6-AnswerTimeout": "500.0000",
  "Andor-TimeOut": "10000",
  "Andor-Trigger": "Software",
  "COM8-Description": "Serial port driver (boost:asio)",
  "COM6-Name": "COM6",
  "XYStage-JoyStick Reverse": "Off",
  "Andor-OptAcquireMode Description": "",
  "XYStage-FinishError-PCROS(nm)": "24.0000"
},
"FrameKey-0-0-20": {
  "CSUX-DriveSpeed-State": "1800",
  "Core-Initialize": "1",
  "Andor-FanMode": "Full",
  "Andor-SpuriousNoiseFilterDescription": "Recommended Range",
  "Andor-BaselineClamp": "Enabled",
  "ZeissTransmittedLightShutter-Description": "Zeiss Transmitted Light Shutter",
  "ZeissReflectedLightShutter-Description": "Zeiss Reflected Light Shutter",
  "Andor-CountConvert": "Counts",
  "XYStage-Speed-S": "5.7459",
  "ROI": "0-0-512-512",
  "Andor-SpuriousNoiseFilterThreshold": "0.0000",
  "COM5-AnswerTimeout": "8000.0000",
  "COM5-StopBits": "1",
  "Andor-Region of Interest": "Full Image",
  "XYStage-Error-E(nm)": "400.0000",
  "XYStage-StepSizeX_um": "0.0100",
  "CSUX-Hub-Name": "CSUX-Hub",
  "Andor-Advanced | Snap Image Timing Mode": "Delay for Exposure",
  "SlicePosition": 58.735,
  "Andor-CoolerMode": "Fan off at shutdown",
  "Exposure-ms": 100,
  "COM6-DelayBetweenCharsMs": "0.0000",
  "ZeissScope-Description": "Zeiss microscope CAN bus adapter",
  "COM6-Parity": "None",
  "ZeissFocusAxis-Move Mode": "Direct move to target",
  "CSUX-DriveSpeed-AutoAdjust": "0.0000",
  "Wheel-A-Busy": "0",
  "Andor-Pre-Amp-Gain": "4.9x",
  "XYStage-Name": "XYStage",
  "Andor-Shutter Closing Time": "20",
  "CSUX-Hub-Port": "COM5",
  "Andor-EMSwitch": "On",
  "COM2-DataBits": "8",
  "COM2-StopBits": "1",
  "AxisPositions": null,
  "COM5-BaudRate": "115200",
  "Andor-1. Camera Information : | Type | Model | Serial No. |": "| iXon | DU897_BV | 8593 |",
  "ZeissReflectedLightShutter-Name": "ZeissReflectedLightShutter",
  "ZeissScope-Port": "COM6",
  "ZeissScope-Name": "ZeissScope",
  "XYStage-Port": "COM4",
  "COM5-Verbose": "1",
  "CSUX-Hub-Description": "Yokogawa CSUX hub",
  "AAAOTF-Power (% of max)": "35.1000",
  "COM8-DelayBetweenCharsMs": "0.0000",
  "AAAOTF-Port": "COM8",
  "Wheel-A-Label": "Filter-3",
  "COM8-AnswerTimeout": "500.0000",
  "Andor-Camera": "| iXon | DU897_BV | 8593 |",
  "Andor-Gain": "300",
  "UUID": "2d0e0dd6-2c83-4b2b-81d1-1b777c5bcf04",
  "Core-Camera": "Andor",
  "Core-SLM": "",
  "Wheel-A-Name": "Wheel-A",
  "Andor-CountConvertWavelength": "0.0000",
  "Andor-Shutter TTL Value": "High to Open",
  "Wheel-A-Port": "COM2",
  "Core-ChannelGroup": "Laser",
  "PositionIndex": 0,
  "WaitInterval": null,
  "COM2-DelayBetweenCharsMs": "0.0000",
  "PixelSizeUm": 0,
  "ZeissReflectorTurret-Description": "Reflector Turret",
  "CSUX-DriveSpeed-Run": "On",
  "ZeissReflectedLightShutter-State": "0",
  "Andor-Shutter Opening Time": "20",
  "Summary": {
    "Slices": 33,
    "InitialPositionList": null,
    "Interval_ms": 0,
    "UUID": "b6a70f29-f266-4ddd-b2d4-e0938cbbcd71",
    "UserName": "ColdSpring",
    "Depth": 2,
    "PixelType": "GRAY16",
    "Time": "2022-12-02 20:24:22 +0800",
    "Date": "2022-12-02",
    "z-step_um": -0.7999999999999972,
    "MetadataVersion": 10,
    "PositionIndex": 0,
    "SlicesFirst": false,
    "ChContrastMin": [0],
    "Width": 512,
    "PixelAspect": 1,
    "MicroManagerVersion": "1.4.16",
    "ROI": [
      0,
      0,
      512,
      512
    ],
    "ChNames": ["L-488"],
    "IJType": 1,
    "GridRow": 0,
    "Comment": "",
    "Height": 512,
    "GridColumn": 0,
    "Prefix": "20221202 osm-3-g444e-gfp; ced-1(e1735)_6",
    "PixelSize_um": 0,
    "Frames": 1,
    "BitDepth": 14,
    "KeepShutterOpenChannels": false,
    "Source": "Micro-Manager",
    "Channels": 1,
    "ComputerName": "T3610-MP",
    "CustomIntervals_ms": [],
    "KeepShutterOpenSlices": true,
    "ChColors": [-16724941],
    "TimeFirst": false,
    "ChContrastMax": [65536],
    "Positions": 1,
    "Directory": "Y:\\XC\\20221202 osm-3-g444e-gfp; ced-1(e1735)"
  },
  "Source": "Andor",
  "XYStage-OverShoot(um)": "0.0000",
  "XYStage-Wait_Cycles": "0",
  "COM4-StopBits": "1",
  "Andor-Binning": "1",
  "Andor-FrameTransfer Help": "Should only turn on FrameTransfer if using Burst or Live mode.",
  "COM4-DataBits": "8",
  "ZeissTransmittedLightShutter-Name": "ZeissTransmittedLightShutter",
  "XYStage-MotorOnOff": "On",
  "Andor-SpuriousNoiseFilter": "None",
  "Andor-Shutter": "Open",
  "Andor-OptAcquireMode": "",
  "COM2-AnswerTimeout": "500.0000",
  "COM5-DataBits": "8",
  "Binning": "1",
  "Andor-ReadoutTime": "35",
  "Andor-Description": "Andor camera adapter",
  "Wheel-A-Speed": "3",
  "COM4-DelayBetweenCharsMs": "0.0000",
  "COM5-Parity": "None",
  "Andor-Advanced | Snap Image Additional Delay (ms)": "0",
  "Andor-Exposure": "100.00",
  "COM5-Description": "Serial port driver (boost:asio)",
  "Andor-TransposeCorrection": "0",
  "COM4-Description": "Serial port driver (boost:asio)",
  "COM8-Verbose": "1",
  "CSUX-DriveSpeed-Description": "CSUX Drive Speed",
  "Andor-VerticalSpeed": "3.30",
  "XYStage-TransposeMirrorY": "0",
  "XPositionUm": 12649.6,
  "XYStage-TransposeMirrorX": "0",
  "ZeissFocusAxis-Velocity-Acceleration": "Fast",
  "COM2-Handshaking": "Off",
  "ZeissReflectorTurret-Label": "4-100 % Mirror",
  "COM6-DataBits": "8",
  "FileName": "img_000000000_L-488_020.tif",
  "Andor-CCDTemperature": "-68",
  "Core-Galvo": "Undefined",
  "Position": "Default",
  "COM8-BaudRate": "19200",
  "Andor-VerticalClockVoltage": "Normal",
  "COM8-Handshaking": "Off",
  "CameraChannelIndex": 0,
  "SliceIndex": 20,
  "ZPositionUm": 58.735,
  "Core-Focus": "ZeissFocusAxis",
  "Andor-ReadoutMode": "10.000 MHz",
  "Channel": "L-488",
  "AAAOTF-Description": "AA AOTF Shutter Controller driver adapter",
  "CSUX-Shutter-Name": "CSUX-Shutter",
  "COM5-Name": "COM5",
  "FrameIndex": 0,
  "XYStage-Version": "Version: USB-9.2e ",
  "COM6-BaudRate": "57600",
  "XYStage-Backlash-B": "0.0400",
  "COM6-Description": "Serial port driver (boost:asio)",
  "COM8-Name": "COM8",
  "COM2-Description": "Serial port driver (boost:asio)",
  "Andor-ActualInterval-ms": "135.60",
  "AAAOTF-State": "1",
  "Andor-PixelType": "16bit",
  "COM2-Name": "COM2",
  "Camera": "",
  "COM4-Parity": "None",
  "Core-ImageProcessor": "",
  "Wheel-A-ClosedPosition": "",
  "CSUX-Shutter-Description": "CSUX Shutter",
  "Andor-Output_Amplifier": "Electron Multiplying",
  "XYStage-StepSizeY_um": "0.0100",
  "AAAOTF-Channel": "2",
  "ZeissFocusAxis-Position": "9.0610",
  "Core-AutoShutter": "1",
  "ZeissTransmittedLightShutter-State": "0",
  "NextFrame": 0,
  "Core-XYStage": "XYStage",
  "COM8-Parity": "None",
  "COM6-StopBits": "1",
  "Time": "2022-12-02 20:24:28 +0800",
  "COM4-Name": "COM4",
  "Andor-Isolated Crop Mode": "Off",
  "ZeissScope-AnswerTimeOut": "250.0000",
  "COM4-BaudRate": "9600",
  "Andor-CCDTemperatureSetPoint": "-70",
  "Core-AutoFocus": "",
  "COM2-Verbose": "1",
  "CSUX-Shutter-State": "Open",
  "BitDepth": 14,
  "Slice": 20,
  "COM6-Verbose": "1",
  "XYStage-JoyStick Slow Speed": "5",
  "COM4-Verbose": "1",
  "AAAOTF-Maximum intensity (dB)": "1900",
  "ZeissScope-Microscope Version": "Application version: ",
  "ChannelIndex": 0,
  "Core-Shutter": "AAAOTF",
  "Wheel-A-State": "3",
  "ZeissReflectorTurret-Name": "ZeissReflectorTurret",
  "Core-TimeoutMs": "5000",
  "XYStage-JoyStick Fast Speed": "60",
  "XYStage-Maximum Speed (Do Not Change)": "7.5000",
  "ElapsedTime-ms": 5913,
  "AAAOTF-Name": "AAAOTF",
  "Wheel-A-Description": "Sutter Lambda filter wheel adapter",
  "Frame": 0,
  "Width": 512,
  "COM5-Handshaking": "Off",
  "PositionName": null,
  "ZeissReflectorTurret-State": "3",
  "Height": 512,
  "Andor-TransposeMirrorX": "0",
  "Andor-TransposeMirrorY": "0",
  "COM2-BaudRate": "9600",
  "Wheel-A-Delay_ms": "0.0000",
  "COM6-Handshaking": "Off",
  "COM8-DataBits": "8",
  "COM5-DelayBetweenCharsMs": "0.0000",
  "CSUX-DriveSpeed-Name": "CSUX-DriveSpeed",
  "XYStage-Description": "ASI XY stage driver adapter",
  "COM4-Handshaking": "Off",
  "Andor-FrameTransfer": "Off",
  "PixelType": "GRAY16",
  "Andor-TransposeXY": "0",
  "COM4-AnswerTimeout": "500.0000",
  "COM2-Parity": "None",
  "COM8-StopBits": "1",
  "Andor-CCDTemperature Help": "Wait for temperature to stabilize before acquisition.",
  "YPositionUm": -2032.5,
  "COM6-AnswerTimeout": "500.0000",
  "Andor-TimeOut": "10000",
  "Andor-Trigger": "Software",
  "COM8-Description": "Serial port driver (boost:asio)",
  "COM6-Name": "COM6",
  "XYStage-JoyStick Reverse": "Off",
  "Andor-OptAcquireMode Description": "",
  "XYStage-FinishError-PCROS(nm)": "24.0000"
},
"FrameKey-0-0-21": {
  "CSUX-DriveSpeed-State": "1800",
  "Core-Initialize": "1",
  "Andor-FanMode": "Full",
  "Andor-SpuriousNoiseFilterDescription": "Recommended Range",
  "Andor-BaselineClamp": "Enabled",
  "ZeissTransmittedLightShutter-Description": "Zeiss Transmitted Light Shutter",
  "ZeissReflectedLightShutter-Description": "Zeiss Reflected Light Shutter",
  "Andor-CountConvert": "Counts",
  "XYStage-Speed-S": "5.7459",
  "ROI": "0-0-512-512",
  "Andor-SpuriousNoiseFilterThreshold": "0.0000",
  "COM5-AnswerTimeout": "8000.0000",
  "COM5-StopBits": "1",
  "Andor-Region of Interest": "Full Image",
  "XYStage-Error-E(nm)": "400.0000",
  "XYStage-StepSizeX_um": "0.0100",
  "CSUX-Hub-Name": "CSUX-Hub",
  "Andor-Advanced | Snap Image Timing Mode": "Delay for Exposure",
  "SlicePosition": 57.935,
  "Andor-CoolerMode": "Fan off at shutdown",
  "Exposure-ms": 100,
  "COM6-DelayBetweenCharsMs": "0.0000",
  "ZeissScope-Description": "Zeiss microscope CAN bus adapter",
  "COM6-Parity": "None",
  "ZeissFocusAxis-Move Mode": "Direct move to target",
  "CSUX-DriveSpeed-AutoAdjust": "0.0000",
  "Wheel-A-Busy": "0",
  "Andor-Pre-Amp-Gain": "4.9x",
  "XYStage-Name": "XYStage",
  "Andor-Shutter Closing Time": "20",
  "CSUX-Hub-Port": "COM5",
  "Andor-EMSwitch": "On",
  "COM2-DataBits": "8",
  "COM2-StopBits": "1",
  "AxisPositions": null,
  "COM5-BaudRate": "115200",
  "Andor-1. Camera Information : | Type | Model | Serial No. |": "| iXon | DU897_BV | 8593 |",
  "ZeissReflectedLightShutter-Name": "ZeissReflectedLightShutter",
  "ZeissScope-Port": "COM6",
  "ZeissScope-Name": "ZeissScope",
  "XYStage-Port": "COM4",
  "COM5-Verbose": "1",
  "CSUX-Hub-Description": "Yokogawa CSUX hub",
  "AAAOTF-Power (% of max)": "35.1000",
  "COM8-DelayBetweenCharsMs": "0.0000",
  "AAAOTF-Port": "COM8",
  "Wheel-A-Label": "Filter-3",
  "COM8-AnswerTimeout": "500.0000",
  "Andor-Camera": "| iXon | DU897_BV | 8593 |",
  "Andor-Gain": "300",
  "UUID": "fd71a5fc-d192-4f79-9479-6762f9504142",
  "Core-Camera": "Andor",
  "Core-SLM": "",
  "Wheel-A-Name": "Wheel-A",
  "Andor-CountConvertWavelength": "0.0000",
  "Andor-Shutter TTL Value": "High to Open",
  "Wheel-A-Port": "COM2",
  "Core-ChannelGroup": "Laser",
  "PositionIndex": 0,
  "WaitInterval": null,
  "COM2-DelayBetweenCharsMs": "0.0000",
  "PixelSizeUm": 0,
  "ZeissReflectorTurret-Description": "Reflector Turret",
  "CSUX-DriveSpeed-Run": "On",
  "ZeissReflectedLightShutter-State": "0",
  "Andor-Shutter Opening Time": "20",
  "Summary": {
    "Slices": 33,
    "InitialPositionList": null,
    "Interval_ms": 0,
    "UUID": "b6a70f29-f266-4ddd-b2d4-e0938cbbcd71",
    "UserName": "ColdSpring",
    "Depth": 2,
    "PixelType": "GRAY16",
    "Time": "2022-12-02 20:24:22 +0800",
    "Date": "2022-12-02",
    "z-step_um": -0.7999999999999972,
    "MetadataVersion": 10,
    "PositionIndex": 0,
    "SlicesFirst": false,
    "ChContrastMin": [0],
    "Width": 512,
    "PixelAspect": 1,
    "MicroManagerVersion": "1.4.16",
    "ROI": [
      0,
      0,
      512,
      512
    ],
    "ChNames": ["L-488"],
    "IJType": 1,
    "GridRow": 0,
    "Comment": "",
    "Height": 512,
    "GridColumn": 0,
    "Prefix": "20221202 osm-3-g444e-gfp; ced-1(e1735)_6",
    "PixelSize_um": 0,
    "Frames": 1,
    "BitDepth": 14,
    "KeepShutterOpenChannels": false,
    "Source": "Micro-Manager",
    "Channels": 1,
    "ComputerName": "T3610-MP",
    "CustomIntervals_ms": [],
    "KeepShutterOpenSlices": true,
    "ChColors": [-16724941],
    "TimeFirst": false,
    "ChContrastMax": [65536],
    "Positions": 1,
    "Directory": "Y:\\XC\\20221202 osm-3-g444e-gfp; ced-1(e1735)"
  },
  "Source": "Andor",
  "XYStage-OverShoot(um)": "0.0000",
  "XYStage-Wait_Cycles": "0",
  "COM4-StopBits": "1",
  "Andor-Binning": "1",
  "Andor-FrameTransfer Help": "Should only turn on FrameTransfer if using Burst or Live mode.",
  "COM4-DataBits": "8",
  "ZeissTransmittedLightShutter-Name": "ZeissTransmittedLightShutter",
  "XYStage-MotorOnOff": "On",
  "Andor-SpuriousNoiseFilter": "None",
  "Andor-Shutter": "Open",
  "Andor-OptAcquireMode": "",
  "COM2-AnswerTimeout": "500.0000",
  "COM5-DataBits": "8",
  "Binning": "1",
  "Andor-ReadoutTime": "35",
  "Andor-Description": "Andor camera adapter",
  "Wheel-A-Speed": "3",
  "COM4-DelayBetweenCharsMs": "0.0000",
  "COM5-Parity": "None",
  "Andor-Advanced | Snap Image Additional Delay (ms)": "0",
  "Andor-Exposure": "100.00",
  "COM5-Description": "Serial port driver (boost:asio)",
  "Andor-TransposeCorrection": "0",
  "COM4-Description": "Serial port driver (boost:asio)",
  "COM8-Verbose": "1",
  "CSUX-DriveSpeed-Description": "CSUX Drive Speed",
  "Andor-VerticalSpeed": "3.30",
  "XYStage-TransposeMirrorY": "0",
  "XPositionUm": 12649.6,
  "XYStage-TransposeMirrorX": "0",
  "ZeissFocusAxis-Velocity-Acceleration": "Fast",
  "COM2-Handshaking": "Off",
  "ZeissReflectorTurret-Label": "4-100 % Mirror",
  "COM6-DataBits": "8",
  "FileName": "img_000000000_L-488_021.tif",
  "Andor-CCDTemperature": "-68",
  "Core-Galvo": "Undefined",
  "Position": "Default",
  "COM8-BaudRate": "19200",
  "Andor-VerticalClockVoltage": "Normal",
  "COM8-Handshaking": "Off",
  "CameraChannelIndex": 0,
  "SliceIndex": 21,
  "ZPositionUm": 57.935,
  "Core-Focus": "ZeissFocusAxis",
  "Andor-ReadoutMode": "10.000 MHz",
  "Channel": "L-488",
  "AAAOTF-Description": "AA AOTF Shutter Controller driver adapter",
  "CSUX-Shutter-Name": "CSUX-Shutter",
  "COM5-Name": "COM5",
  "FrameIndex": 0,
  "XYStage-Version": "Version: USB-9.2e ",
  "COM6-BaudRate": "57600",
  "XYStage-Backlash-B": "0.0400",
  "COM6-Description": "Serial port driver (boost:asio)",
  "COM8-Name": "COM8",
  "COM2-Description": "Serial port driver (boost:asio)",
  "Andor-ActualInterval-ms": "135.60",
  "AAAOTF-State": "1",
  "Andor-PixelType": "16bit",
  "COM2-Name": "COM2",
  "Camera": "",
  "COM4-Parity": "None",
  "Core-ImageProcessor": "",
  "Wheel-A-ClosedPosition": "",
  "CSUX-Shutter-Description": "CSUX Shutter",
  "Andor-Output_Amplifier": "Electron Multiplying",
  "XYStage-StepSizeY_um": "0.0100",
  "AAAOTF-Channel": "2",
  "ZeissFocusAxis-Position": "9.0610",
  "Core-AutoShutter": "1",
  "ZeissTransmittedLightShutter-State": "0",
  "NextFrame": 0,
  "Core-XYStage": "XYStage",
  "COM8-Parity": "None",
  "COM6-StopBits": "1",
  "Time": "2022-12-02 20:24:28 +0800",
  "COM4-Name": "COM4",
  "Andor-Isolated Crop Mode": "Off",
  "ZeissScope-AnswerTimeOut": "250.0000",
  "COM4-BaudRate": "9600",
  "Andor-CCDTemperatureSetPoint": "-70",
  "Core-AutoFocus": "",
  "COM2-Verbose": "1",
  "CSUX-Shutter-State": "Open",
  "BitDepth": 14,
  "Slice": 21,
  "COM6-Verbose": "1",
  "XYStage-JoyStick Slow Speed": "5",
  "COM4-Verbose": "1",
  "AAAOTF-Maximum intensity (dB)": "1900",
  "ZeissScope-Microscope Version": "Application version: ",
  "ChannelIndex": 0,
  "Core-Shutter": "AAAOTF",
  "Wheel-A-State": "3",
  "ZeissReflectorTurret-Name": "ZeissReflectorTurret",
  "Core-TimeoutMs": "5000",
  "XYStage-JoyStick Fast Speed": "60",
  "XYStage-Maximum Speed (Do Not Change)": "7.5000",
  "ElapsedTime-ms": 6197,
  "AAAOTF-Name": "AAAOTF",
  "Wheel-A-Description": "Sutter Lambda filter wheel adapter",
  "Frame": 0,
  "Width": 512,
  "COM5-Handshaking": "Off",
  "PositionName": null,
  "ZeissReflectorTurret-State": "3",
  "Height": 512,
  "Andor-TransposeMirrorX": "0",
  "Andor-TransposeMirrorY": "0",
  "COM2-BaudRate": "9600",
  "Wheel-A-Delay_ms": "0.0000",
  "COM6-Handshaking": "Off",
  "COM8-DataBits": "8",
  "COM5-DelayBetweenCharsMs": "0.0000",
  "CSUX-DriveSpeed-Name": "CSUX-DriveSpeed",
  "XYStage-Description": "ASI XY stage driver adapter",
  "COM4-Handshaking": "Off",
  "Andor-FrameTransfer": "Off",
  "PixelType": "GRAY16",
  "Andor-TransposeXY": "0",
  "COM4-AnswerTimeout": "500.0000",
  "COM2-Parity": "None",
  "COM8-StopBits": "1",
  "Andor-CCDTemperature Help": "Wait for temperature to stabilize before acquisition.",
  "YPositionUm": -2032.5,
  "COM6-AnswerTimeout": "500.0000",
  "Andor-TimeOut": "10000",
  "Andor-Trigger": "Software",
  "COM8-Description": "Serial port driver (boost:asio)",
  "COM6-Name": "COM6",
  "XYStage-JoyStick Reverse": "Off",
  "Andor-OptAcquireMode Description": "",
  "XYStage-FinishError-PCROS(nm)": "24.0000"
},
"FrameKey-0-0-22": {
  "CSUX-DriveSpeed-State": "1800",
  "Core-Initialize": "1",
  "Andor-FanMode": "Full",
  "Andor-SpuriousNoiseFilterDescription": "Recommended Range",
  "Andor-BaselineClamp": "Enabled",
  "ZeissTransmittedLightShutter-Description": "Zeiss Transmitted Light Shutter",
  "ZeissReflectedLightShutter-Description": "Zeiss Reflected Light Shutter",
  "Andor-CountConvert": "Counts",
  "XYStage-Speed-S": "5.7459",
  "ROI": "0-0-512-512",
  "Andor-SpuriousNoiseFilterThreshold": "0.0000",
  "COM5-AnswerTimeout": "8000.0000",
  "COM5-StopBits": "1",
  "Andor-Region of Interest": "Full Image",
  "XYStage-Error-E(nm)": "400.0000",
  "XYStage-StepSizeX_um": "0.0100",
  "CSUX-Hub-Name": "CSUX-Hub",
  "Andor-Advanced | Snap Image Timing Mode": "Delay for Exposure",
  "SlicePosition": 57.135,
  "Andor-CoolerMode": "Fan off at shutdown",
  "Exposure-ms": 100,
  "COM6-DelayBetweenCharsMs": "0.0000",
  "ZeissScope-Description": "Zeiss microscope CAN bus adapter",
  "COM6-Parity": "None",
  "ZeissFocusAxis-Move Mode": "Direct move to target",
  "CSUX-DriveSpeed-AutoAdjust": "0.0000",
  "Wheel-A-Busy": "0",
  "Andor-Pre-Amp-Gain": "4.9x",
  "XYStage-Name": "XYStage",
  "Andor-Shutter Closing Time": "20",
  "CSUX-Hub-Port": "COM5",
  "Andor-EMSwitch": "On",
  "COM2-DataBits": "8",
  "COM2-StopBits": "1",
  "AxisPositions": null,
  "COM5-BaudRate": "115200",
  "Andor-1. Camera Information : | Type | Model | Serial No. |": "| iXon | DU897_BV | 8593 |",
  "ZeissReflectedLightShutter-Name": "ZeissReflectedLightShutter",
  "ZeissScope-Port": "COM6",
  "ZeissScope-Name": "ZeissScope",
  "XYStage-Port": "COM4",
  "COM5-Verbose": "1",
  "CSUX-Hub-Description": "Yokogawa CSUX hub",
  "AAAOTF-Power (% of max)": "35.1000",
  "COM8-DelayBetweenCharsMs": "0.0000",
  "AAAOTF-Port": "COM8",
  "Wheel-A-Label": "Filter-3",
  "COM8-AnswerTimeout": "500.0000",
  "Andor-Camera": "| iXon | DU897_BV | 8593 |",
  "Andor-Gain": "300",
  "UUID": "1a696a7a-25d7-4904-991f-ad717e0d5275",
  "Core-Camera": "Andor",
  "Core-SLM": "",
  "Wheel-A-Name": "Wheel-A",
  "Andor-CountConvertWavelength": "0.0000",
  "Andor-Shutter TTL Value": "High to Open",
  "Wheel-A-Port": "COM2",
  "Core-ChannelGroup": "Laser",
  "PositionIndex": 0,
  "WaitInterval": null,
  "COM2-DelayBetweenCharsMs": "0.0000",
  "PixelSizeUm": 0,
  "ZeissReflectorTurret-Description": "Reflector Turret",
  "CSUX-DriveSpeed-Run": "On",
  "ZeissReflectedLightShutter-State": "0",
  "Andor-Shutter Opening Time": "20",
  "Summary": {
    "Slices": 33,
    "InitialPositionList": null,
    "Interval_ms": 0,
    "UUID": "b6a70f29-f266-4ddd-b2d4-e0938cbbcd71",
    "UserName": "ColdSpring",
    "Depth": 2,
    "PixelType": "GRAY16",
    "Time": "2022-12-02 20:24:22 +0800",
    "Date": "2022-12-02",
    "z-step_um": -0.7999999999999972,
    "MetadataVersion": 10,
    "PositionIndex": 0,
    "SlicesFirst": false,
    "ChContrastMin": [0],
    "Width": 512,
    "PixelAspect": 1,
    "MicroManagerVersion": "1.4.16",
    "ROI": [
      0,
      0,
      512,
      512
    ],
    "ChNames": ["L-488"],
    "IJType": 1,
    "GridRow": 0,
    "Comment": "",
    "Height": 512,
    "GridColumn": 0,
    "Prefix": "20221202 osm-3-g444e-gfp; ced-1(e1735)_6",
    "PixelSize_um": 0,
    "Frames": 1,
    "BitDepth": 14,
    "KeepShutterOpenChannels": false,
    "Source": "Micro-Manager",
    "Channels": 1,
    "ComputerName": "T3610-MP",
    "CustomIntervals_ms": [],
    "KeepShutterOpenSlices": true,
    "ChColors": [-16724941],
    "TimeFirst": false,
    "ChContrastMax": [65536],
    "Positions": 1,
    "Directory": "Y:\\XC\\20221202 osm-3-g444e-gfp; ced-1(e1735)"
  },
  "Source": "Andor",
  "XYStage-OverShoot(um)": "0.0000",
  "XYStage-Wait_Cycles": "0",
  "COM4-StopBits": "1",
  "Andor-Binning": "1",
  "Andor-FrameTransfer Help": "Should only turn on FrameTransfer if using Burst or Live mode.",
  "COM4-DataBits": "8",
  "ZeissTransmittedLightShutter-Name": "ZeissTransmittedLightShutter",
  "XYStage-MotorOnOff": "On",
  "Andor-SpuriousNoiseFilter": "None",
  "Andor-Shutter": "Open",
  "Andor-OptAcquireMode": "",
  "COM2-AnswerTimeout": "500.0000",
  "COM5-DataBits": "8",
  "Binning": "1",
  "Andor-ReadoutTime": "35",
  "Andor-Description": "Andor camera adapter",
  "Wheel-A-Speed": "3",
  "COM4-DelayBetweenCharsMs": "0.0000",
  "COM5-Parity": "None",
  "Andor-Advanced | Snap Image Additional Delay (ms)": "0",
  "Andor-Exposure": "100.00",
  "COM5-Description": "Serial port driver (boost:asio)",
  "Andor-TransposeCorrection": "0",
  "COM4-Description": "Serial port driver (boost:asio)",
  "COM8-Verbose": "1",
  "CSUX-DriveSpeed-Description": "CSUX Drive Speed",
  "Andor-VerticalSpeed": "3.30",
  "XYStage-TransposeMirrorY": "0",
  "XPositionUm": 12649.6,
  "XYStage-TransposeMirrorX": "0",
  "ZeissFocusAxis-Velocity-Acceleration": "Fast",
  "COM2-Handshaking": "Off",
  "ZeissReflectorTurret-Label": "4-100 % Mirror",
  "COM6-DataBits": "8",
  "FileName": "img_000000000_L-488_022.tif",
  "Andor-CCDTemperature": "-68",
  "Core-Galvo": "Undefined",
  "Position": "Default",
  "COM8-BaudRate": "19200",
  "Andor-VerticalClockVoltage": "Normal",
  "COM8-Handshaking": "Off",
  "CameraChannelIndex": 0,
  "SliceIndex": 22,
  "ZPositionUm": 57.135,
  "Core-Focus": "ZeissFocusAxis",
  "Andor-ReadoutMode": "10.000 MHz",
  "Channel": "L-488",
  "AAAOTF-Description": "AA AOTF Shutter Controller driver adapter",
  "CSUX-Shutter-Name": "CSUX-Shutter",
  "COM5-Name": "COM5",
  "FrameIndex": 0,
  "XYStage-Version": "Version: USB-9.2e ",
  "COM6-BaudRate": "57600",
  "XYStage-Backlash-B": "0.0400",
  "COM6-Description": "Serial port driver (boost:asio)",
  "COM8-Name": "COM8",
  "COM2-Description": "Serial port driver (boost:asio)",
  "Andor-ActualInterval-ms": "135.60",
  "AAAOTF-State": "1",
  "Andor-PixelType": "16bit",
  "COM2-Name": "COM2",
  "Camera": "",
  "COM4-Parity": "None",
  "Core-ImageProcessor": "",
  "Wheel-A-ClosedPosition": "",
  "CSUX-Shutter-Description": "CSUX Shutter",
  "Andor-Output_Amplifier": "Electron Multiplying",
  "XYStage-StepSizeY_um": "0.0100",
  "AAAOTF-Channel": "2",
  "ZeissFocusAxis-Position": "9.0610",
  "Core-AutoShutter": "1",
  "ZeissTransmittedLightShutter-State": "0",
  "NextFrame": 0,
  "Core-XYStage": "XYStage",
  "COM8-Parity": "None",
  "COM6-StopBits": "1",
  "Time": "2022-12-02 20:24:28 +0800",
  "COM4-Name": "COM4",
  "Andor-Isolated Crop Mode": "Off",
  "ZeissScope-AnswerTimeOut": "250.0000",
  "COM4-BaudRate": "9600",
  "Andor-CCDTemperatureSetPoint": "-70",
  "Core-AutoFocus": "",
  "COM2-Verbose": "1",
  "CSUX-Shutter-State": "Open",
  "BitDepth": 14,
  "Slice": 22,
  "COM6-Verbose": "1",
  "XYStage-JoyStick Slow Speed": "5",
  "COM4-Verbose": "1",
  "AAAOTF-Maximum intensity (dB)": "1900",
  "ZeissScope-Microscope Version": "Application version: ",
  "ChannelIndex": 0,
  "Core-Shutter": "AAAOTF",
  "Wheel-A-State": "3",
  "ZeissReflectorTurret-Name": "ZeissReflectorTurret",
  "Core-TimeoutMs": "5000",
  "XYStage-JoyStick Fast Speed": "60",
  "XYStage-Maximum Speed (Do Not Change)": "7.5000",
  "ElapsedTime-ms": 6465,
  "AAAOTF-Name": "AAAOTF",
  "Wheel-A-Description": "Sutter Lambda filter wheel adapter",
  "Frame": 0,
  "Width": 512,
  "COM5-Handshaking": "Off",
  "PositionName": null,
  "ZeissReflectorTurret-State": "3",
  "Height": 512,
  "Andor-TransposeMirrorX": "0",
  "Andor-TransposeMirrorY": "0",
  "COM2-BaudRate": "9600",
  "Wheel-A-Delay_ms": "0.0000",
  "COM6-Handshaking": "Off",
  "COM8-DataBits": "8",
  "COM5-DelayBetweenCharsMs": "0.0000",
  "CSUX-DriveSpeed-Name": "CSUX-DriveSpeed",
  "XYStage-Description": "ASI XY stage driver adapter",
  "COM4-Handshaking": "Off",
  "Andor-FrameTransfer": "Off",
  "PixelType": "GRAY16",
  "Andor-TransposeXY": "0",
  "COM4-AnswerTimeout": "500.0000",
  "COM2-Parity": "None",
  "COM8-StopBits": "1",
  "Andor-CCDTemperature Help": "Wait for temperature to stabilize before acquisition.",
  "YPositionUm": -2032.5,
  "COM6-AnswerTimeout": "500.0000",
  "Andor-TimeOut": "10000",
  "Andor-Trigger": "Software",
  "COM8-Description": "Serial port driver (boost:asio)",
  "COM6-Name": "COM6",
  "XYStage-JoyStick Reverse": "Off",
  "Andor-OptAcquireMode Description": "",
  "XYStage-FinishError-PCROS(nm)": "24.0000"
},
"FrameKey-0-0-23": {
  "CSUX-DriveSpeed-State": "1800",
  "Core-Initialize": "1",
  "Andor-FanMode": "Full",
  "Andor-SpuriousNoiseFilterDescription": "Recommended Range",
  "Andor-BaselineClamp": "Enabled",
  "ZeissTransmittedLightShutter-Description": "Zeiss Transmitted Light Shutter",
  "ZeissReflectedLightShutter-Description": "Zeiss Reflected Light Shutter",
  "Andor-CountConvert": "Counts",
  "XYStage-Speed-S": "5.7459",
  "ROI": "0-0-512-512",
  "Andor-SpuriousNoiseFilterThreshold": "0.0000",
  "COM5-AnswerTimeout": "8000.0000",
  "COM5-StopBits": "1",
  "Andor-Region of Interest": "Full Image",
  "XYStage-Error-E(nm)": "400.0000",
  "XYStage-StepSizeX_um": "0.0100",
  "CSUX-Hub-Name": "CSUX-Hub",
  "Andor-Advanced | Snap Image Timing Mode": "Delay for Exposure",
  "SlicePosition": 56.334999999999994,
  "Andor-CoolerMode": "Fan off at shutdown",
  "Exposure-ms": 100,
  "COM6-DelayBetweenCharsMs": "0.0000",
  "ZeissScope-Description": "Zeiss microscope CAN bus adapter",
  "COM6-Parity": "None",
  "ZeissFocusAxis-Move Mode": "Direct move to target",
  "CSUX-DriveSpeed-AutoAdjust": "0.0000",
  "Wheel-A-Busy": "0",
  "Andor-Pre-Amp-Gain": "4.9x",
  "XYStage-Name": "XYStage",
  "Andor-Shutter Closing Time": "20",
  "CSUX-Hub-Port": "COM5",
  "Andor-EMSwitch": "On",
  "COM2-DataBits": "8",
  "COM2-StopBits": "1",
  "AxisPositions": null,
  "COM5-BaudRate": "115200",
  "Andor-1. Camera Information : | Type | Model | Serial No. |": "| iXon | DU897_BV | 8593 |",
  "ZeissReflectedLightShutter-Name": "ZeissReflectedLightShutter",
  "ZeissScope-Port": "COM6",
  "ZeissScope-Name": "ZeissScope",
  "XYStage-Port": "COM4",
  "COM5-Verbose": "1",
  "CSUX-Hub-Description": "Yokogawa CSUX hub",
  "AAAOTF-Power (% of max)": "35.1000",
  "COM8-DelayBetweenCharsMs": "0.0000",
  "AAAOTF-Port": "COM8",
  "Wheel-A-Label": "Filter-3",
  "COM8-AnswerTimeout": "500.0000",
  "Andor-Camera": "| iXon | DU897_BV | 8593 |",
  "Andor-Gain": "300",
  "UUID": "252954be-f6b5-42b7-9f29-479eb0b5cf60",
  "Core-Camera": "Andor",
  "Core-SLM": "",
  "Wheel-A-Name": "Wheel-A",
  "Andor-CountConvertWavelength": "0.0000",
  "Andor-Shutter TTL Value": "High to Open",
  "Wheel-A-Port": "COM2",
  "Core-ChannelGroup": "Laser",
  "PositionIndex": 0,
  "WaitInterval": null,
  "COM2-DelayBetweenCharsMs": "0.0000",
  "PixelSizeUm": 0,
  "ZeissReflectorTurret-Description": "Reflector Turret",
  "CSUX-DriveSpeed-Run": "On",
  "ZeissReflectedLightShutter-State": "0",
  "Andor-Shutter Opening Time": "20",
  "Summary": {
    "Slices": 33,
    "InitialPositionList": null,
    "Interval_ms": 0,
    "UUID": "b6a70f29-f266-4ddd-b2d4-e0938cbbcd71",
    "UserName": "ColdSpring",
    "Depth": 2,
    "PixelType": "GRAY16",
    "Time": "2022-12-02 20:24:22 +0800",
    "Date": "2022-12-02",
    "z-step_um": -0.7999999999999972,
    "MetadataVersion": 10,
    "PositionIndex": 0,
    "SlicesFirst": false,
    "ChContrastMin": [0],
    "Width": 512,
    "PixelAspect": 1,
    "MicroManagerVersion": "1.4.16",
    "ROI": [
      0,
      0,
      512,
      512
    ],
    "ChNames": ["L-488"],
    "IJType": 1,
    "GridRow": 0,
    "Comment": "",
    "Height": 512,
    "GridColumn": 0,
    "Prefix": "20221202 osm-3-g444e-gfp; ced-1(e1735)_6",
    "PixelSize_um": 0,
    "Frames": 1,
    "BitDepth": 14,
    "KeepShutterOpenChannels": false,
    "Source": "Micro-Manager",
    "Channels": 1,
    "ComputerName": "T3610-MP",
    "CustomIntervals_ms": [],
    "KeepShutterOpenSlices": true,
    "ChColors": [-16724941],
    "TimeFirst": false,
    "ChContrastMax": [65536],
    "Positions": 1,
    "Directory": "Y:\\XC\\20221202 osm-3-g444e-gfp; ced-1(e1735)"
  },
  "Source": "Andor",
  "XYStage-OverShoot(um)": "0.0000",
  "XYStage-Wait_Cycles": "0",
  "COM4-StopBits": "1",
  "Andor-Binning": "1",
  "Andor-FrameTransfer Help": "Should only turn on FrameTransfer if using Burst or Live mode.",
  "COM4-DataBits": "8",
  "ZeissTransmittedLightShutter-Name": "ZeissTransmittedLightShutter",
  "XYStage-MotorOnOff": "On",
  "Andor-SpuriousNoiseFilter": "None",
  "Andor-Shutter": "Open",
  "Andor-OptAcquireMode": "",
  "COM2-AnswerTimeout": "500.0000",
  "COM5-DataBits": "8",
  "Binning": "1",
  "Andor-ReadoutTime": "35",
  "Andor-Description": "Andor camera adapter",
  "Wheel-A-Speed": "3",
  "COM4-DelayBetweenCharsMs": "0.0000",
  "COM5-Parity": "None",
  "Andor-Advanced | Snap Image Additional Delay (ms)": "0",
  "Andor-Exposure": "100.00",
  "COM5-Description": "Serial port driver (boost:asio)",
  "Andor-TransposeCorrection": "0",
  "COM4-Description": "Serial port driver (boost:asio)",
  "COM8-Verbose": "1",
  "CSUX-DriveSpeed-Description": "CSUX Drive Speed",
  "Andor-VerticalSpeed": "3.30",
  "XYStage-TransposeMirrorY": "0",
  "XPositionUm": 12649.6,
  "XYStage-TransposeMirrorX": "0",
  "ZeissFocusAxis-Velocity-Acceleration": "Fast",
  "COM2-Handshaking": "Off",
  "ZeissReflectorTurret-Label": "4-100 % Mirror",
  "COM6-DataBits": "8",
  "FileName": "img_000000000_L-488_023.tif",
  "Andor-CCDTemperature": "-68",
  "Core-Galvo": "Undefined",
  "Position": "Default",
  "COM8-BaudRate": "19200",
  "Andor-VerticalClockVoltage": "Normal",
  "COM8-Handshaking": "Off",
  "CameraChannelIndex": 0,
  "SliceIndex": 23,
  "ZPositionUm": 56.334999999999994,
  "Core-Focus": "ZeissFocusAxis",
  "Andor-ReadoutMode": "10.000 MHz",
  "Channel": "L-488",
  "AAAOTF-Description": "AA AOTF Shutter Controller driver adapter",
  "CSUX-Shutter-Name": "CSUX-Shutter",
  "COM5-Name": "COM5",
  "FrameIndex": 0,
  "XYStage-Version": "Version: USB-9.2e ",
  "COM6-BaudRate": "57600",
  "XYStage-Backlash-B": "0.0400",
  "COM6-Description": "Serial port driver (boost:asio)",
  "COM8-Name": "COM8",
  "COM2-Description": "Serial port driver (boost:asio)",
  "Andor-ActualInterval-ms": "135.60",
  "AAAOTF-State": "1",
  "Andor-PixelType": "16bit",
  "COM2-Name": "COM2",
  "Camera": "",
  "COM4-Parity": "None",
  "Core-ImageProcessor": "",
  "Wheel-A-ClosedPosition": "",
  "CSUX-Shutter-Description": "CSUX Shutter",
  "Andor-Output_Amplifier": "Electron Multiplying",
  "XYStage-StepSizeY_um": "0.0100",
  "AAAOTF-Channel": "2",
  "ZeissFocusAxis-Position": "9.0610",
  "Core-AutoShutter": "1",
  "ZeissTransmittedLightShutter-State": "0",
  "NextFrame": 0,
  "Core-XYStage": "XYStage",
  "COM8-Parity": "None",
  "COM6-StopBits": "1",
  "Time": "2022-12-02 20:24:28 +0800",
  "COM4-Name": "COM4",
  "Andor-Isolated Crop Mode": "Off",
  "ZeissScope-AnswerTimeOut": "250.0000",
  "COM4-BaudRate": "9600",
  "Andor-CCDTemperatureSetPoint": "-70",
  "Core-AutoFocus": "",
  "COM2-Verbose": "1",
  "CSUX-Shutter-State": "Open",
  "BitDepth": 14,
  "Slice": 23,
  "COM6-Verbose": "1",
  "XYStage-JoyStick Slow Speed": "5",
  "COM4-Verbose": "1",
  "AAAOTF-Maximum intensity (dB)": "1900",
  "ZeissScope-Microscope Version": "Application version: ",
  "ChannelIndex": 0,
  "Core-Shutter": "AAAOTF",
  "Wheel-A-State": "3",
  "ZeissReflectorTurret-Name": "ZeissReflectorTurret",
  "Core-TimeoutMs": "5000",
  "XYStage-JoyStick Fast Speed": "60",
  "XYStage-Maximum Speed (Do Not Change)": "7.5000",
  "ElapsedTime-ms": 6749,
  "AAAOTF-Name": "AAAOTF",
  "Wheel-A-Description": "Sutter Lambda filter wheel adapter",
  "Frame": 0,
  "Width": 512,
  "COM5-Handshaking": "Off",
  "PositionName": null,
  "ZeissReflectorTurret-State": "3",
  "Height": 512,
  "Andor-TransposeMirrorX": "0",
  "Andor-TransposeMirrorY": "0",
  "COM2-BaudRate": "9600",
  "Wheel-A-Delay_ms": "0.0000",
  "COM6-Handshaking": "Off",
  "COM8-DataBits": "8",
  "COM5-DelayBetweenCharsMs": "0.0000",
  "CSUX-DriveSpeed-Name": "CSUX-DriveSpeed",
  "XYStage-Description": "ASI XY stage driver adapter",
  "COM4-Handshaking": "Off",
  "Andor-FrameTransfer": "Off",
  "PixelType": "GRAY16",
  "Andor-TransposeXY": "0",
  "COM4-AnswerTimeout": "500.0000",
  "COM2-Parity": "None",
  "COM8-StopBits": "1",
  "Andor-CCDTemperature Help": "Wait for temperature to stabilize before acquisition.",
  "YPositionUm": -2032.5,
  "COM6-AnswerTimeout": "500.0000",
  "Andor-TimeOut": "10000",
  "Andor-Trigger": "Software",
  "COM8-Description": "Serial port driver (boost:asio)",
  "COM6-Name": "COM6",
  "XYStage-JoyStick Reverse": "Off",
  "Andor-OptAcquireMode Description": "",
  "XYStage-FinishError-PCROS(nm)": "24.0000"
},
"FrameKey-0-0-24": {
  "CSUX-DriveSpeed-State": "1800",
  "Core-Initialize": "1",
  "Andor-FanMode": "Full",
  "Andor-SpuriousNoiseFilterDescription": "Recommended Range",
  "Andor-BaselineClamp": "Enabled",
  "ZeissTransmittedLightShutter-Description": "Zeiss Transmitted Light Shutter",
  "ZeissReflectedLightShutter-Description": "Zeiss Reflected Light Shutter",
  "Andor-CountConvert": "Counts",
  "XYStage-Speed-S": "5.7459",
  "ROI": "0-0-512-512",
  "Andor-SpuriousNoiseFilterThreshold": "0.0000",
  "COM5-AnswerTimeout": "8000.0000",
  "COM5-StopBits": "1",
  "Andor-Region of Interest": "Full Image",
  "XYStage-Error-E(nm)": "400.0000",
  "XYStage-StepSizeX_um": "0.0100",
  "CSUX-Hub-Name": "CSUX-Hub",
  "Andor-Advanced | Snap Image Timing Mode": "Delay for Exposure",
  "SlicePosition": 55.535,
  "Andor-CoolerMode": "Fan off at shutdown",
  "Exposure-ms": 100,
  "COM6-DelayBetweenCharsMs": "0.0000",
  "ZeissScope-Description": "Zeiss microscope CAN bus adapter",
  "COM6-Parity": "None",
  "ZeissFocusAxis-Move Mode": "Direct move to target",
  "CSUX-DriveSpeed-AutoAdjust": "0.0000",
  "Wheel-A-Busy": "0",
  "Andor-Pre-Amp-Gain": "4.9x",
  "XYStage-Name": "XYStage",
  "Andor-Shutter Closing Time": "20",
  "CSUX-Hub-Port": "COM5",
  "Andor-EMSwitch": "On",
  "COM2-DataBits": "8",
  "COM2-StopBits": "1",
  "AxisPositions": null,
  "COM5-BaudRate": "115200",
  "Andor-1. Camera Information : | Type | Model | Serial No. |": "| iXon | DU897_BV | 8593 |",
  "ZeissReflectedLightShutter-Name": "ZeissReflectedLightShutter",
  "ZeissScope-Port": "COM6",
  "ZeissScope-Name": "ZeissScope",
  "XYStage-Port": "COM4",
  "COM5-Verbose": "1",
  "CSUX-Hub-Description": "Yokogawa CSUX hub",
  "AAAOTF-Power (% of max)": "35.1000",
  "COM8-DelayBetweenCharsMs": "0.0000",
  "AAAOTF-Port": "COM8",
  "Wheel-A-Label": "Filter-3",
  "COM8-AnswerTimeout": "500.0000",
  "Andor-Camera": "| iXon | DU897_BV | 8593 |",
  "Andor-Gain": "300",
  "UUID": "57f9af74-87de-4c9f-a565-e06f0de77dac",
  "Core-Camera": "Andor",
  "Core-SLM": "",
  "Wheel-A-Name": "Wheel-A",
  "Andor-CountConvertWavelength": "0.0000",
  "Andor-Shutter TTL Value": "High to Open",
  "Wheel-A-Port": "COM2",
  "Core-ChannelGroup": "Laser",
  "PositionIndex": 0,
  "WaitInterval": null,
  "COM2-DelayBetweenCharsMs": "0.0000",
  "PixelSizeUm": 0,
  "ZeissReflectorTurret-Description": "Reflector Turret",
  "CSUX-DriveSpeed-Run": "On",
  "ZeissReflectedLightShutter-State": "0",
  "Andor-Shutter Opening Time": "20",
  "Summary": {
    "Slices": 33,
    "InitialPositionList": null,
    "Interval_ms": 0,
    "UUID": "b6a70f29-f266-4ddd-b2d4-e0938cbbcd71",
    "UserName": "ColdSpring",
    "Depth": 2,
    "PixelType": "GRAY16",
    "Time": "2022-12-02 20:24:22 +0800",
    "Date": "2022-12-02",
    "z-step_um": -0.7999999999999972,
    "MetadataVersion": 10,
    "PositionIndex": 0,
    "SlicesFirst": false,
    "ChContrastMin": [0],
    "Width": 512,
    "PixelAspect": 1,
    "MicroManagerVersion": "1.4.16",
    "ROI": [
      0,
      0,
      512,
      512
    ],
    "ChNames": ["L-488"],
    "IJType": 1,
    "GridRow": 0,
    "Comment": "",
    "Height": 512,
    "GridColumn": 0,
    "Prefix": "20221202 osm-3-g444e-gfp; ced-1(e1735)_6",
    "PixelSize_um": 0,
    "Frames": 1,
    "BitDepth": 14,
    "KeepShutterOpenChannels": false,
    "Source": "Micro-Manager",
    "Channels": 1,
    "ComputerName": "T3610-MP",
    "CustomIntervals_ms": [],
    "KeepShutterOpenSlices": true,
    "ChColors": [-16724941],
    "TimeFirst": false,
    "ChContrastMax": [65536],
    "Positions": 1,
    "Directory": "Y:\\XC\\20221202 osm-3-g444e-gfp; ced-1(e1735)"
  },
  "Source": "Andor",
  "XYStage-OverShoot(um)": "0.0000",
  "XYStage-Wait_Cycles": "0",
  "COM4-StopBits": "1",
  "Andor-Binning": "1",
  "Andor-FrameTransfer Help": "Should only turn on FrameTransfer if using Burst or Live mode.",
  "COM4-DataBits": "8",
  "ZeissTransmittedLightShutter-Name": "ZeissTransmittedLightShutter",
  "XYStage-MotorOnOff": "On",
  "Andor-SpuriousNoiseFilter": "None",
  "Andor-Shutter": "Open",
  "Andor-OptAcquireMode": "",
  "COM2-AnswerTimeout": "500.0000",
  "COM5-DataBits": "8",
  "Binning": "1",
  "Andor-ReadoutTime": "35",
  "Andor-Description": "Andor camera adapter",
  "Wheel-A-Speed": "3",
  "COM4-DelayBetweenCharsMs": "0.0000",
  "COM5-Parity": "None",
  "Andor-Advanced | Snap Image Additional Delay (ms)": "0",
  "Andor-Exposure": "100.00",
  "COM5-Description": "Serial port driver (boost:asio)",
  "Andor-TransposeCorrection": "0",
  "COM4-Description": "Serial port driver (boost:asio)",
  "COM8-Verbose": "1",
  "CSUX-DriveSpeed-Description": "CSUX Drive Speed",
  "Andor-VerticalSpeed": "3.30",
  "XYStage-TransposeMirrorY": "0",
  "XPositionUm": 12649.6,
  "XYStage-TransposeMirrorX": "0",
  "ZeissFocusAxis-Velocity-Acceleration": "Fast",
  "COM2-Handshaking": "Off",
  "ZeissReflectorTurret-Label": "4-100 % Mirror",
  "COM6-DataBits": "8",
  "FileName": "img_000000000_L-488_024.tif",
  "Andor-CCDTemperature": "-68",
  "Core-Galvo": "Undefined",
  "Position": "Default",
  "COM8-BaudRate": "19200",
  "Andor-VerticalClockVoltage": "Normal",
  "COM8-Handshaking": "Off",
  "CameraChannelIndex": 0,
  "SliceIndex": 24,
  "ZPositionUm": 55.535,
  "Core-Focus": "ZeissFocusAxis",
  "Andor-ReadoutMode": "10.000 MHz",
  "Channel": "L-488",
  "AAAOTF-Description": "AA AOTF Shutter Controller driver adapter",
  "CSUX-Shutter-Name": "CSUX-Shutter",
  "COM5-Name": "COM5",
  "FrameIndex": 0,
  "XYStage-Version": "Version: USB-9.2e ",
  "COM6-BaudRate": "57600",
  "XYStage-Backlash-B": "0.0400",
  "COM6-Description": "Serial port driver (boost:asio)",
  "COM8-Name": "COM8",
  "COM2-Description": "Serial port driver (boost:asio)",
  "Andor-ActualInterval-ms": "135.60",
  "AAAOTF-State": "1",
  "Andor-PixelType": "16bit",
  "COM2-Name": "COM2",
  "Camera": "",
  "COM4-Parity": "None",
  "Core-ImageProcessor": "",
  "Wheel-A-ClosedPosition": "",
  "CSUX-Shutter-Description": "CSUX Shutter",
  "Andor-Output_Amplifier": "Electron Multiplying",
  "XYStage-StepSizeY_um": "0.0100",
  "AAAOTF-Channel": "2",
  "ZeissFocusAxis-Position": "9.0610",
  "Core-AutoShutter": "1",
  "ZeissTransmittedLightShutter-State": "0",
  "NextFrame": 0,
  "Core-XYStage": "XYStage",
  "COM8-Parity": "None",
  "COM6-StopBits": "1",
  "Time": "2022-12-02 20:24:29 +0800",
  "COM4-Name": "COM4",
  "Andor-Isolated Crop Mode": "Off",
  "ZeissScope-AnswerTimeOut": "250.0000",
  "COM4-BaudRate": "9600",
  "Andor-CCDTemperatureSetPoint": "-70",
  "Core-AutoFocus": "",
  "COM2-Verbose": "1",
  "CSUX-Shutter-State": "Open",
  "BitDepth": 14,
  "Slice": 24,
  "COM6-Verbose": "1",
  "XYStage-JoyStick Slow Speed": "5",
  "COM4-Verbose": "1",
  "AAAOTF-Maximum intensity (dB)": "1900",
  "ZeissScope-Microscope Version": "Application version: ",
  "ChannelIndex": 0,
  "Core-Shutter": "AAAOTF",
  "Wheel-A-State": "3",
  "ZeissReflectorTurret-Name": "ZeissReflectorTurret",
  "Core-TimeoutMs": "5000",
  "XYStage-JoyStick Fast Speed": "60",
  "XYStage-Maximum Speed (Do Not Change)": "7.5000",
  "ElapsedTime-ms": 7016,
  "AAAOTF-Name": "AAAOTF",
  "Wheel-A-Description": "Sutter Lambda filter wheel adapter",
  "Frame": 0,
  "Width": 512,
  "COM5-Handshaking": "Off",
  "PositionName": null,
  "ZeissReflectorTurret-State": "3",
  "Height": 512,
  "Andor-TransposeMirrorX": "0",
  "Andor-TransposeMirrorY": "0",
  "COM2-BaudRate": "9600",
  "Wheel-A-Delay_ms": "0.0000",
  "COM6-Handshaking": "Off",
  "COM8-DataBits": "8",
  "COM5-DelayBetweenCharsMs": "0.0000",
  "CSUX-DriveSpeed-Name": "CSUX-DriveSpeed",
  "XYStage-Description": "ASI XY stage driver adapter",
  "COM4-Handshaking": "Off",
  "Andor-FrameTransfer": "Off",
  "PixelType": "GRAY16",
  "Andor-TransposeXY": "0",
  "COM4-AnswerTimeout": "500.0000",
  "COM2-Parity": "None",
  "COM8-StopBits": "1",
  "Andor-CCDTemperature Help": "Wait for temperature to stabilize before acquisition.",
  "YPositionUm": -2032.5,
  "COM6-AnswerTimeout": "500.0000",
  "Andor-TimeOut": "10000",
  "Andor-Trigger": "Software",
  "COM8-Description": "Serial port driver (boost:asio)",
  "COM6-Name": "COM6",
  "XYStage-JoyStick Reverse": "Off",
  "Andor-OptAcquireMode Description": "",
  "XYStage-FinishError-PCROS(nm)": "24.0000"
},
"FrameKey-0-0-25": {
  "CSUX-DriveSpeed-State": "1800",
  "Core-Initialize": "1",
  "Andor-FanMode": "Full",
  "Andor-SpuriousNoiseFilterDescription": "Recommended Range",
  "Andor-BaselineClamp": "Enabled",
  "ZeissTransmittedLightShutter-Description": "Zeiss Transmitted Light Shutter",
  "ZeissReflectedLightShutter-Description": "Zeiss Reflected Light Shutter",
  "Andor-CountConvert": "Counts",
  "XYStage-Speed-S": "5.7459",
  "ROI": "0-0-512-512",
  "Andor-SpuriousNoiseFilterThreshold": "0.0000",
  "COM5-AnswerTimeout": "8000.0000",
  "COM5-StopBits": "1",
  "Andor-Region of Interest": "Full Image",
  "XYStage-Error-E(nm)": "400.0000",
  "XYStage-StepSizeX_um": "0.0100",
  "CSUX-Hub-Name": "CSUX-Hub",
  "Andor-Advanced | Snap Image Timing Mode": "Delay for Exposure",
  "SlicePosition": 54.735,
  "Andor-CoolerMode": "Fan off at shutdown",
  "Exposure-ms": 100,
  "COM6-DelayBetweenCharsMs": "0.0000",
  "ZeissScope-Description": "Zeiss microscope CAN bus adapter",
  "COM6-Parity": "None",
  "ZeissFocusAxis-Move Mode": "Direct move to target",
  "CSUX-DriveSpeed-AutoAdjust": "0.0000",
  "Wheel-A-Busy": "0",
  "Andor-Pre-Amp-Gain": "4.9x",
  "XYStage-Name": "XYStage",
  "Andor-Shutter Closing Time": "20",
  "CSUX-Hub-Port": "COM5",
  "Andor-EMSwitch": "On",
  "COM2-DataBits": "8",
  "COM2-StopBits": "1",
  "AxisPositions": null,
  "COM5-BaudRate": "115200",
  "Andor-1. Camera Information : | Type | Model | Serial No. |": "| iXon | DU897_BV | 8593 |",
  "ZeissReflectedLightShutter-Name": "ZeissReflectedLightShutter",
  "ZeissScope-Port": "COM6",
  "ZeissScope-Name": "ZeissScope",
  "XYStage-Port": "COM4",
  "COM5-Verbose": "1",
  "CSUX-Hub-Description": "Yokogawa CSUX hub",
  "AAAOTF-Power (% of max)": "35.1000",
  "COM8-DelayBetweenCharsMs": "0.0000",
  "AAAOTF-Port": "COM8",
  "Wheel-A-Label": "Filter-3",
  "COM8-AnswerTimeout": "500.0000",
  "Andor-Camera": "| iXon | DU897_BV | 8593 |",
  "Andor-Gain": "300",
  "UUID": "44cd60a6-fd8c-4b49-b305-d75802df1c72",
  "Core-Camera": "Andor",
  "Core-SLM": "",
  "Wheel-A-Name": "Wheel-A",
  "Andor-CountConvertWavelength": "0.0000",
  "Andor-Shutter TTL Value": "High to Open",
  "Wheel-A-Port": "COM2",
  "Core-ChannelGroup": "Laser",
  "PositionIndex": 0,
  "WaitInterval": null,
  "COM2-DelayBetweenCharsMs": "0.0000",
  "PixelSizeUm": 0,
  "ZeissReflectorTurret-Description": "Reflector Turret",
  "CSUX-DriveSpeed-Run": "On",
  "ZeissReflectedLightShutter-State": "0",
  "Andor-Shutter Opening Time": "20",
  "Summary": {
    "Slices": 33,
    "InitialPositionList": null,
    "Interval_ms": 0,
    "UUID": "b6a70f29-f266-4ddd-b2d4-e0938cbbcd71",
    "UserName": "ColdSpring",
    "Depth": 2,
    "PixelType": "GRAY16",
    "Time": "2022-12-02 20:24:22 +0800",
    "Date": "2022-12-02",
    "z-step_um": -0.7999999999999972,
    "MetadataVersion": 10,
    "PositionIndex": 0,
    "SlicesFirst": false,
    "ChContrastMin": [0],
    "Width": 512,
    "PixelAspect": 1,
    "MicroManagerVersion": "1.4.16",
    "ROI": [
      0,
      0,
      512,
      512
    ],
    "ChNames": ["L-488"],
    "IJType": 1,
    "GridRow": 0,
    "Comment": "",
    "Height": 512,
    "GridColumn": 0,
    "Prefix": "20221202 osm-3-g444e-gfp; ced-1(e1735)_6",
    "PixelSize_um": 0,
    "Frames": 1,
    "BitDepth": 14,
    "KeepShutterOpenChannels": false,
    "Source": "Micro-Manager",
    "Channels": 1,
    "ComputerName": "T3610-MP",
    "CustomIntervals_ms": [],
    "KeepShutterOpenSlices": true,
    "ChColors": [-16724941],
    "TimeFirst": false,
    "ChContrastMax": [65536],
    "Positions": 1,
    "Directory": "Y:\\XC\\20221202 osm-3-g444e-gfp; ced-1(e1735)"
  },
  "Source": "Andor",
  "XYStage-OverShoot(um)": "0.0000",
  "XYStage-Wait_Cycles": "0",
  "COM4-StopBits": "1",
  "Andor-Binning": "1",
  "Andor-FrameTransfer Help": "Should only turn on FrameTransfer if using Burst or Live mode.",
  "COM4-DataBits": "8",
  "ZeissTransmittedLightShutter-Name": "ZeissTransmittedLightShutter",
  "XYStage-MotorOnOff": "On",
  "Andor-SpuriousNoiseFilter": "None",
  "Andor-Shutter": "Open",
  "Andor-OptAcquireMode": "",
  "COM2-AnswerTimeout": "500.0000",
  "COM5-DataBits": "8",
  "Binning": "1",
  "Andor-ReadoutTime": "35",
  "Andor-Description": "Andor camera adapter",
  "Wheel-A-Speed": "3",
  "COM4-DelayBetweenCharsMs": "0.0000",
  "COM5-Parity": "None",
  "Andor-Advanced | Snap Image Additional Delay (ms)": "0",
  "Andor-Exposure": "100.00",
  "COM5-Description": "Serial port driver (boost:asio)",
  "Andor-TransposeCorrection": "0",
  "COM4-Description": "Serial port driver (boost:asio)",
  "COM8-Verbose": "1",
  "CSUX-DriveSpeed-Description": "CSUX Drive Speed",
  "Andor-VerticalSpeed": "3.30",
  "XYStage-TransposeMirrorY": "0",
  "XPositionUm": 12649.6,
  "XYStage-TransposeMirrorX": "0",
  "ZeissFocusAxis-Velocity-Acceleration": "Fast",
  "COM2-Handshaking": "Off",
  "ZeissReflectorTurret-Label": "4-100 % Mirror",
  "COM6-DataBits": "8",
  "FileName": "img_000000000_L-488_025.tif",
  "Andor-CCDTemperature": "-68",
  "Core-Galvo": "Undefined",
  "Position": "Default",
  "COM8-BaudRate": "19200",
  "Andor-VerticalClockVoltage": "Normal",
  "COM8-Handshaking": "Off",
  "CameraChannelIndex": 0,
  "SliceIndex": 25,
  "ZPositionUm": 54.735,
  "Core-Focus": "ZeissFocusAxis",
  "Andor-ReadoutMode": "10.000 MHz",
  "Channel": "L-488",
  "AAAOTF-Description": "AA AOTF Shutter Controller driver adapter",
  "CSUX-Shutter-Name": "CSUX-Shutter",
  "COM5-Name": "COM5",
  "FrameIndex": 0,
  "XYStage-Version": "Version: USB-9.2e ",
  "COM6-BaudRate": "57600",
  "XYStage-Backlash-B": "0.0400",
  "COM6-Description": "Serial port driver (boost:asio)",
  "COM8-Name": "COM8",
  "COM2-Description": "Serial port driver (boost:asio)",
  "Andor-ActualInterval-ms": "135.60",
  "AAAOTF-State": "1",
  "Andor-PixelType": "16bit",
  "COM2-Name": "COM2",
  "Camera": "",
  "COM4-Parity": "None",
  "Core-ImageProcessor": "",
  "Wheel-A-ClosedPosition": "",
  "CSUX-Shutter-Description": "CSUX Shutter",
  "Andor-Output_Amplifier": "Electron Multiplying",
  "XYStage-StepSizeY_um": "0.0100",
  "AAAOTF-Channel": "2",
  "ZeissFocusAxis-Position": "9.0610",
  "Core-AutoShutter": "1",
  "ZeissTransmittedLightShutter-State": "0",
  "NextFrame": 0,
  "Core-XYStage": "XYStage",
  "COM8-Parity": "None",
  "COM6-StopBits": "1",
  "Time": "2022-12-02 20:24:29 +0800",
  "COM4-Name": "COM4",
  "Andor-Isolated Crop Mode": "Off",
  "ZeissScope-AnswerTimeOut": "250.0000",
  "COM4-BaudRate": "9600",
  "Andor-CCDTemperatureSetPoint": "-70",
  "Core-AutoFocus": "",
  "COM2-Verbose": "1",
  "CSUX-Shutter-State": "Open",
  "BitDepth": 14,
  "Slice": 25,
  "COM6-Verbose": "1",
  "XYStage-JoyStick Slow Speed": "5",
  "COM4-Verbose": "1",
  "AAAOTF-Maximum intensity (dB)": "1900",
  "ZeissScope-Microscope Version": "Application version: ",
  "ChannelIndex": 0,
  "Core-Shutter": "AAAOTF",
  "Wheel-A-State": "3",
  "ZeissReflectorTurret-Name": "ZeissReflectorTurret",
  "Core-TimeoutMs": "5000",
  "XYStage-JoyStick Fast Speed": "60",
  "XYStage-Maximum Speed (Do Not Change)": "7.5000",
  "ElapsedTime-ms": 7298,
  "AAAOTF-Name": "AAAOTF",
  "Wheel-A-Description": "Sutter Lambda filter wheel adapter",
  "Frame": 0,
  "Width": 512,
  "COM5-Handshaking": "Off",
  "PositionName": null,
  "ZeissReflectorTurret-State": "3",
  "Height": 512,
  "Andor-TransposeMirrorX": "0",
  "Andor-TransposeMirrorY": "0",
  "COM2-BaudRate": "9600",
  "Wheel-A-Delay_ms": "0.0000",
  "COM6-Handshaking": "Off",
  "COM8-DataBits": "8",
  "COM5-DelayBetweenCharsMs": "0.0000",
  "CSUX-DriveSpeed-Name": "CSUX-DriveSpeed",
  "XYStage-Description": "ASI XY stage driver adapter",
  "COM4-Handshaking": "Off",
  "Andor-FrameTransfer": "Off",
  "PixelType": "GRAY16",
  "Andor-TransposeXY": "0",
  "COM4-AnswerTimeout": "500.0000",
  "COM2-Parity": "None",
  "COM8-StopBits": "1",
  "Andor-CCDTemperature Help": "Wait for temperature to stabilize before acquisition.",
  "YPositionUm": -2032.5,
  "COM6-AnswerTimeout": "500.0000",
  "Andor-TimeOut": "10000",
  "Andor-Trigger": "Software",
  "COM8-Description": "Serial port driver (boost:asio)",
  "COM6-Name": "COM6",
  "XYStage-JoyStick Reverse": "Off",
  "Andor-OptAcquireMode Description": "",
  "XYStage-FinishError-PCROS(nm)": "24.0000"
},
"FrameKey-0-0-26": {
  "CSUX-DriveSpeed-State": "1800",
  "Core-Initialize": "1",
  "Andor-FanMode": "Full",
  "Andor-SpuriousNoiseFilterDescription": "Recommended Range",
  "Andor-BaselineClamp": "Enabled",
  "ZeissTransmittedLightShutter-Description": "Zeiss Transmitted Light Shutter",
  "ZeissReflectedLightShutter-Description": "Zeiss Reflected Light Shutter",
  "Andor-CountConvert": "Counts",
  "XYStage-Speed-S": "5.7459",
  "ROI": "0-0-512-512",
  "Andor-SpuriousNoiseFilterThreshold": "0.0000",
  "COM5-AnswerTimeout": "8000.0000",
  "COM5-StopBits": "1",
  "Andor-Region of Interest": "Full Image",
  "XYStage-Error-E(nm)": "400.0000",
  "XYStage-StepSizeX_um": "0.0100",
  "CSUX-Hub-Name": "CSUX-Hub",
  "Andor-Advanced | Snap Image Timing Mode": "Delay for Exposure",
  "SlicePosition": 53.935,
  "Andor-CoolerMode": "Fan off at shutdown",
  "Exposure-ms": 100,
  "COM6-DelayBetweenCharsMs": "0.0000",
  "ZeissScope-Description": "Zeiss microscope CAN bus adapter",
  "COM6-Parity": "None",
  "ZeissFocusAxis-Move Mode": "Direct move to target",
  "CSUX-DriveSpeed-AutoAdjust": "0.0000",
  "Wheel-A-Busy": "0",
  "Andor-Pre-Amp-Gain": "4.9x",
  "XYStage-Name": "XYStage",
  "Andor-Shutter Closing Time": "20",
  "CSUX-Hub-Port": "COM5",
  "Andor-EMSwitch": "On",
  "COM2-DataBits": "8",
  "COM2-StopBits": "1",
  "AxisPositions": null,
  "COM5-BaudRate": "115200",
  "Andor-1. Camera Information : | Type | Model | Serial No. |": "| iXon | DU897_BV | 8593 |",
  "ZeissReflectedLightShutter-Name": "ZeissReflectedLightShutter",
  "ZeissScope-Port": "COM6",
  "ZeissScope-Name": "ZeissScope",
  "XYStage-Port": "COM4",
  "COM5-Verbose": "1",
  "CSUX-Hub-Description": "Yokogawa CSUX hub",
  "AAAOTF-Power (% of max)": "35.1000",
  "COM8-DelayBetweenCharsMs": "0.0000",
  "AAAOTF-Port": "COM8",
  "Wheel-A-Label": "Filter-3",
  "COM8-AnswerTimeout": "500.0000",
  "Andor-Camera": "| iXon | DU897_BV | 8593 |",
  "Andor-Gain": "300",
  "UUID": "a8a0c733-e65e-47f6-87d3-a13dd04e76d9",
  "Core-Camera": "Andor",
  "Core-SLM": "",
  "Wheel-A-Name": "Wheel-A",
  "Andor-CountConvertWavelength": "0.0000",
  "Andor-Shutter TTL Value": "High to Open",
  "Wheel-A-Port": "COM2",
  "Core-ChannelGroup": "Laser",
  "PositionIndex": 0,
  "WaitInterval": null,
  "COM2-DelayBetweenCharsMs": "0.0000",
  "PixelSizeUm": 0,
  "ZeissReflectorTurret-Description": "Reflector Turret",
  "CSUX-DriveSpeed-Run": "On",
  "ZeissReflectedLightShutter-State": "0",
  "Andor-Shutter Opening Time": "20",
  "Summary": {
    "Slices": 33,
    "InitialPositionList": null,
    "Interval_ms": 0,
    "UUID": "b6a70f29-f266-4ddd-b2d4-e0938cbbcd71",
    "UserName": "ColdSpring",
    "Depth": 2,
    "PixelType": "GRAY16",
    "Time": "2022-12-02 20:24:22 +0800",
    "Date": "2022-12-02",
    "z-step_um": -0.7999999999999972,
    "MetadataVersion": 10,
    "PositionIndex": 0,
    "SlicesFirst": false,
    "ChContrastMin": [0],
    "Width": 512,
    "PixelAspect": 1,
    "MicroManagerVersion": "1.4.16",
    "ROI": [
      0,
      0,
      512,
      512
    ],
    "ChNames": ["L-488"],
    "IJType": 1,
    "GridRow": 0,
    "Comment": "",
    "Height": 512,
    "GridColumn": 0,
    "Prefix": "20221202 osm-3-g444e-gfp; ced-1(e1735)_6",
    "PixelSize_um": 0,
    "Frames": 1,
    "BitDepth": 14,
    "KeepShutterOpenChannels": false,
    "Source": "Micro-Manager",
    "Channels": 1,
    "ComputerName": "T3610-MP",
    "CustomIntervals_ms": [],
    "KeepShutterOpenSlices": true,
    "ChColors": [-16724941],
    "TimeFirst": false,
    "ChContrastMax": [65536],
    "Positions": 1,
    "Directory": "Y:\\XC\\20221202 osm-3-g444e-gfp; ced-1(e1735)"
  },
  "Source": "Andor",
  "XYStage-OverShoot(um)": "0.0000",
  "XYStage-Wait_Cycles": "0",
  "COM4-StopBits": "1",
  "Andor-Binning": "1",
  "Andor-FrameTransfer Help": "Should only turn on FrameTransfer if using Burst or Live mode.",
  "COM4-DataBits": "8",
  "ZeissTransmittedLightShutter-Name": "ZeissTransmittedLightShutter",
  "XYStage-MotorOnOff": "On",
  "Andor-SpuriousNoiseFilter": "None",
  "Andor-Shutter": "Open",
  "Andor-OptAcquireMode": "",
  "COM2-AnswerTimeout": "500.0000",
  "COM5-DataBits": "8",
  "Binning": "1",
  "Andor-ReadoutTime": "35",
  "Andor-Description": "Andor camera adapter",
  "Wheel-A-Speed": "3",
  "COM4-DelayBetweenCharsMs": "0.0000",
  "COM5-Parity": "None",
  "Andor-Advanced | Snap Image Additional Delay (ms)": "0",
  "Andor-Exposure": "100.00",
  "COM5-Description": "Serial port driver (boost:asio)",
  "Andor-TransposeCorrection": "0",
  "COM4-Description": "Serial port driver (boost:asio)",
  "COM8-Verbose": "1",
  "CSUX-DriveSpeed-Description": "CSUX Drive Speed",
  "Andor-VerticalSpeed": "3.30",
  "XYStage-TransposeMirrorY": "0",
  "XPositionUm": 12649.6,
  "XYStage-TransposeMirrorX": "0",
  "ZeissFocusAxis-Velocity-Acceleration": "Fast",
  "COM2-Handshaking": "Off",
  "ZeissReflectorTurret-Label": "4-100 % Mirror",
  "COM6-DataBits": "8",
  "FileName": "img_000000000_L-488_026.tif",
  "Andor-CCDTemperature": "-68",
  "Core-Galvo": "Undefined",
  "Position": "Default",
  "COM8-BaudRate": "19200",
  "Andor-VerticalClockVoltage": "Normal",
  "COM8-Handshaking": "Off",
  "CameraChannelIndex": 0,
  "SliceIndex": 26,
  "ZPositionUm": 53.935,
  "Core-Focus": "ZeissFocusAxis",
  "Andor-ReadoutMode": "10.000 MHz",
  "Channel": "L-488",
  "AAAOTF-Description": "AA AOTF Shutter Controller driver adapter",
  "CSUX-Shutter-Name": "CSUX-Shutter",
  "COM5-Name": "COM5",
  "FrameIndex": 0,
  "XYStage-Version": "Version: USB-9.2e ",
  "COM6-BaudRate": "57600",
  "XYStage-Backlash-B": "0.0400",
  "COM6-Description": "Serial port driver (boost:asio)",
  "COM8-Name": "COM8",
  "COM2-Description": "Serial port driver (boost:asio)",
  "Andor-ActualInterval-ms": "135.60",
  "AAAOTF-State": "1",
  "Andor-PixelType": "16bit",
  "COM2-Name": "COM2",
  "Camera": "",
  "COM4-Parity": "None",
  "Core-ImageProcessor": "",
  "Wheel-A-ClosedPosition": "",
  "CSUX-Shutter-Description": "CSUX Shutter",
  "Andor-Output_Amplifier": "Electron Multiplying",
  "XYStage-StepSizeY_um": "0.0100",
  "AAAOTF-Channel": "2",
  "ZeissFocusAxis-Position": "9.0610",
  "Core-AutoShutter": "1",
  "ZeissTransmittedLightShutter-State": "0",
  "NextFrame": 0,
  "Core-XYStage": "XYStage",
  "COM8-Parity": "None",
  "COM6-StopBits": "1",
  "Time": "2022-12-02 20:24:29 +0800",
  "COM4-Name": "COM4",
  "Andor-Isolated Crop Mode": "Off",
  "ZeissScope-AnswerTimeOut": "250.0000",
  "COM4-BaudRate": "9600",
  "Andor-CCDTemperatureSetPoint": "-70",
  "Core-AutoFocus": "",
  "COM2-Verbose": "1",
  "CSUX-Shutter-State": "Open",
  "BitDepth": 14,
  "Slice": 26,
  "COM6-Verbose": "1",
  "XYStage-JoyStick Slow Speed": "5",
  "COM4-Verbose": "1",
  "AAAOTF-Maximum intensity (dB)": "1900",
  "ZeissScope-Microscope Version": "Application version: ",
  "ChannelIndex": 0,
  "Core-Shutter": "AAAOTF",
  "Wheel-A-State": "3",
  "ZeissReflectorTurret-Name": "ZeissReflectorTurret",
  "Core-TimeoutMs": "5000",
  "XYStage-JoyStick Fast Speed": "60",
  "XYStage-Maximum Speed (Do Not Change)": "7.5000",
  "ElapsedTime-ms": 7581,
  "AAAOTF-Name": "AAAOTF",
  "Wheel-A-Description": "Sutter Lambda filter wheel adapter",
  "Frame": 0,
  "Width": 512,
  "COM5-Handshaking": "Off",
  "PositionName": null,
  "ZeissReflectorTurret-State": "3",
  "Height": 512,
  "Andor-TransposeMirrorX": "0",
  "Andor-TransposeMirrorY": "0",
  "COM2-BaudRate": "9600",
  "Wheel-A-Delay_ms": "0.0000",
  "COM6-Handshaking": "Off",
  "COM8-DataBits": "8",
  "COM5-DelayBetweenCharsMs": "0.0000",
  "CSUX-DriveSpeed-Name": "CSUX-DriveSpeed",
  "XYStage-Description": "ASI XY stage driver adapter",
  "COM4-Handshaking": "Off",
  "Andor-FrameTransfer": "Off",
  "PixelType": "GRAY16",
  "Andor-TransposeXY": "0",
  "COM4-AnswerTimeout": "500.0000",
  "COM2-Parity": "None",
  "COM8-StopBits": "1",
  "Andor-CCDTemperature Help": "Wait for temperature to stabilize before acquisition.",
  "YPositionUm": -2032.5,
  "COM6-AnswerTimeout": "500.0000",
  "Andor-TimeOut": "10000",
  "Andor-Trigger": "Software",
  "COM8-Description": "Serial port driver (boost:asio)",
  "COM6-Name": "COM6",
  "XYStage-JoyStick Reverse": "Off",
  "Andor-OptAcquireMode Description": "",
  "XYStage-FinishError-PCROS(nm)": "24.0000"
},
"FrameKey-0-0-27": {
  "CSUX-DriveSpeed-State": "1800",
  "Core-Initialize": "1",
  "Andor-FanMode": "Full",
  "Andor-SpuriousNoiseFilterDescription": "Recommended Range",
  "Andor-BaselineClamp": "Enabled",
  "ZeissTransmittedLightShutter-Description": "Zeiss Transmitted Light Shutter",
  "ZeissReflectedLightShutter-Description": "Zeiss Reflected Light Shutter",
  "Andor-CountConvert": "Counts",
  "XYStage-Speed-S": "5.7459",
  "ROI": "0-0-512-512",
  "Andor-SpuriousNoiseFilterThreshold": "0.0000",
  "COM5-AnswerTimeout": "8000.0000",
  "COM5-StopBits": "1",
  "Andor-Region of Interest": "Full Image",
  "XYStage-Error-E(nm)": "400.0000",
  "XYStage-StepSizeX_um": "0.0100",
  "CSUX-Hub-Name": "CSUX-Hub",
  "Andor-Advanced | Snap Image Timing Mode": "Delay for Exposure",
  "SlicePosition": 53.135,
  "Andor-CoolerMode": "Fan off at shutdown",
  "Exposure-ms": 100,
  "COM6-DelayBetweenCharsMs": "0.0000",
  "ZeissScope-Description": "Zeiss microscope CAN bus adapter",
  "COM6-Parity": "None",
  "ZeissFocusAxis-Move Mode": "Direct move to target",
  "CSUX-DriveSpeed-AutoAdjust": "0.0000",
  "Wheel-A-Busy": "0",
  "Andor-Pre-Amp-Gain": "4.9x",
  "XYStage-Name": "XYStage",
  "Andor-Shutter Closing Time": "20",
  "CSUX-Hub-Port": "COM5",
  "Andor-EMSwitch": "On",
  "COM2-DataBits": "8",
  "COM2-StopBits": "1",
  "AxisPositions": null,
  "COM5-BaudRate": "115200",
  "Andor-1. Camera Information : | Type | Model | Serial No. |": "| iXon | DU897_BV | 8593 |",
  "ZeissReflectedLightShutter-Name": "ZeissReflectedLightShutter",
  "ZeissScope-Port": "COM6",
  "ZeissScope-Name": "ZeissScope",
  "XYStage-Port": "COM4",
  "COM5-Verbose": "1",
  "CSUX-Hub-Description": "Yokogawa CSUX hub",
  "AAAOTF-Power (% of max)": "35.1000",
  "COM8-DelayBetweenCharsMs": "0.0000",
  "AAAOTF-Port": "COM8",
  "Wheel-A-Label": "Filter-3",
  "COM8-AnswerTimeout": "500.0000",
  "Andor-Camera": "| iXon | DU897_BV | 8593 |",
  "Andor-Gain": "300",
  "UUID": "c8473b01-0ac5-4021-861d-a88a1369f718",
  "Core-Camera": "Andor",
  "Core-SLM": "",
  "Wheel-A-Name": "Wheel-A",
  "Andor-CountConvertWavelength": "0.0000",
  "Andor-Shutter TTL Value": "High to Open",
  "Wheel-A-Port": "COM2",
  "Core-ChannelGroup": "Laser",
  "PositionIndex": 0,
  "WaitInterval": null,
  "COM2-DelayBetweenCharsMs": "0.0000",
  "PixelSizeUm": 0,
  "ZeissReflectorTurret-Description": "Reflector Turret",
  "CSUX-DriveSpeed-Run": "On",
  "ZeissReflectedLightShutter-State": "0",
  "Andor-Shutter Opening Time": "20",
  "Summary": {
    "Slices": 33,
    "InitialPositionList": null,
    "Interval_ms": 0,
    "UUID": "b6a70f29-f266-4ddd-b2d4-e0938cbbcd71",
    "UserName": "ColdSpring",
    "Depth": 2,
    "PixelType": "GRAY16",
    "Time": "2022-12-02 20:24:22 +0800",
    "Date": "2022-12-02",
    "z-step_um": -0.7999999999999972,
    "MetadataVersion": 10,
    "PositionIndex": 0,
    "SlicesFirst": false,
    "ChContrastMin": [0],
    "Width": 512,
    "PixelAspect": 1,
    "MicroManagerVersion": "1.4.16",
    "ROI": [
      0,
      0,
      512,
      512
    ],
    "ChNames": ["L-488"],
    "IJType": 1,
    "GridRow": 0,
    "Comment": "",
    "Height": 512,
    "GridColumn": 0,
    "Prefix": "20221202 osm-3-g444e-gfp; ced-1(e1735)_6",
    "PixelSize_um": 0,
    "Frames": 1,
    "BitDepth": 14,
    "KeepShutterOpenChannels": false,
    "Source": "Micro-Manager",
    "Channels": 1,
    "ComputerName": "T3610-MP",
    "CustomIntervals_ms": [],
    "KeepShutterOpenSlices": true,
    "ChColors": [-16724941],
    "TimeFirst": false,
    "ChContrastMax": [65536],
    "Positions": 1,
    "Directory": "Y:\\XC\\20221202 osm-3-g444e-gfp; ced-1(e1735)"
  },
  "Source": "Andor",
  "XYStage-OverShoot(um)": "0.0000",
  "XYStage-Wait_Cycles": "0",
  "COM4-StopBits": "1",
  "Andor-Binning": "1",
  "Andor-FrameTransfer Help": "Should only turn on FrameTransfer if using Burst or Live mode.",
  "COM4-DataBits": "8",
  "ZeissTransmittedLightShutter-Name": "ZeissTransmittedLightShutter",
  "XYStage-MotorOnOff": "On",
  "Andor-SpuriousNoiseFilter": "None",
  "Andor-Shutter": "Open",
  "Andor-OptAcquireMode": "",
  "COM2-AnswerTimeout": "500.0000",
  "COM5-DataBits": "8",
  "Binning": "1",
  "Andor-ReadoutTime": "35",
  "Andor-Description": "Andor camera adapter",
  "Wheel-A-Speed": "3",
  "COM4-DelayBetweenCharsMs": "0.0000",
  "COM5-Parity": "None",
  "Andor-Advanced | Snap Image Additional Delay (ms)": "0",
  "Andor-Exposure": "100.00",
  "COM5-Description": "Serial port driver (boost:asio)",
  "Andor-TransposeCorrection": "0",
  "COM4-Description": "Serial port driver (boost:asio)",
  "COM8-Verbose": "1",
  "CSUX-DriveSpeed-Description": "CSUX Drive Speed",
  "Andor-VerticalSpeed": "3.30",
  "XYStage-TransposeMirrorY": "0",
  "XPositionUm": 12649.6,
  "XYStage-TransposeMirrorX": "0",
  "ZeissFocusAxis-Velocity-Acceleration": "Fast",
  "COM2-Handshaking": "Off",
  "ZeissReflectorTurret-Label": "4-100 % Mirror",
  "COM6-DataBits": "8",
  "FileName": "img_000000000_L-488_027.tif",
  "Andor-CCDTemperature": "-68",
  "Core-Galvo": "Undefined",
  "Position": "Default",
  "COM8-BaudRate": "19200",
  "Andor-VerticalClockVoltage": "Normal",
  "COM8-Handshaking": "Off",
  "CameraChannelIndex": 0,
  "SliceIndex": 27,
  "ZPositionUm": 53.135,
  "Core-Focus": "ZeissFocusAxis",
  "Andor-ReadoutMode": "10.000 MHz",
  "Channel": "L-488",
  "AAAOTF-Description": "AA AOTF Shutter Controller driver adapter",
  "CSUX-Shutter-Name": "CSUX-Shutter",
  "COM5-Name": "COM5",
  "FrameIndex": 0,
  "XYStage-Version": "Version: USB-9.2e ",
  "COM6-BaudRate": "57600",
  "XYStage-Backlash-B": "0.0400",
  "COM6-Description": "Serial port driver (boost:asio)",
  "COM8-Name": "COM8",
  "COM2-Description": "Serial port driver (boost:asio)",
  "Andor-ActualInterval-ms": "135.60",
  "AAAOTF-State": "1",
  "Andor-PixelType": "16bit",
  "COM2-Name": "COM2",
  "Camera": "",
  "COM4-Parity": "None",
  "Core-ImageProcessor": "",
  "Wheel-A-ClosedPosition": "",
  "CSUX-Shutter-Description": "CSUX Shutter",
  "Andor-Output_Amplifier": "Electron Multiplying",
  "XYStage-StepSizeY_um": "0.0100",
  "AAAOTF-Channel": "2",
  "ZeissFocusAxis-Position": "9.0610",
  "Core-AutoShutter": "1",
  "ZeissTransmittedLightShutter-State": "0",
  "NextFrame": 0,
  "Core-XYStage": "XYStage",
  "COM8-Parity": "None",
  "COM6-StopBits": "1",
  "Time": "2022-12-02 20:24:30 +0800",
  "COM4-Name": "COM4",
  "Andor-Isolated Crop Mode": "Off",
  "ZeissScope-AnswerTimeOut": "250.0000",
  "COM4-BaudRate": "9600",
  "Andor-CCDTemperatureSetPoint": "-70",
  "Core-AutoFocus": "",
  "COM2-Verbose": "1",
  "CSUX-Shutter-State": "Open",
  "BitDepth": 14,
  "Slice": 27,
  "COM6-Verbose": "1",
  "XYStage-JoyStick Slow Speed": "5",
  "COM4-Verbose": "1",
  "AAAOTF-Maximum intensity (dB)": "1900",
  "ZeissScope-Microscope Version": "Application version: ",
  "ChannelIndex": 0,
  "Core-Shutter": "AAAOTF",
  "Wheel-A-State": "3",
  "ZeissReflectorTurret-Name": "ZeissReflectorTurret",
  "Core-TimeoutMs": "5000",
  "XYStage-JoyStick Fast Speed": "60",
  "XYStage-Maximum Speed (Do Not Change)": "7.5000",
  "ElapsedTime-ms": 7863,
  "AAAOTF-Name": "AAAOTF",
  "Wheel-A-Description": "Sutter Lambda filter wheel adapter",
  "Frame": 0,
  "Width": 512,
  "COM5-Handshaking": "Off",
  "PositionName": null,
  "ZeissReflectorTurret-State": "3",
  "Height": 512,
  "Andor-TransposeMirrorX": "0",
  "Andor-TransposeMirrorY": "0",
  "COM2-BaudRate": "9600",
  "Wheel-A-Delay_ms": "0.0000",
  "COM6-Handshaking": "Off",
  "COM8-DataBits": "8",
  "COM5-DelayBetweenCharsMs": "0.0000",
  "CSUX-DriveSpeed-Name": "CSUX-DriveSpeed",
  "XYStage-Description": "ASI XY stage driver adapter",
  "COM4-Handshaking": "Off",
  "Andor-FrameTransfer": "Off",
  "PixelType": "GRAY16",
  "Andor-TransposeXY": "0",
  "COM4-AnswerTimeout": "500.0000",
  "COM2-Parity": "None",
  "COM8-StopBits": "1",
  "Andor-CCDTemperature Help": "Wait for temperature to stabilize before acquisition.",
  "YPositionUm": -2032.5,
  "COM6-AnswerTimeout": "500.0000",
  "Andor-TimeOut": "10000",
  "Andor-Trigger": "Software",
  "COM8-Description": "Serial port driver (boost:asio)",
  "COM6-Name": "COM6",
  "XYStage-JoyStick Reverse": "Off",
  "Andor-OptAcquireMode Description": "",
  "XYStage-FinishError-PCROS(nm)": "24.0000"
},
"FrameKey-0-0-28": {
  "CSUX-DriveSpeed-State": "1800",
  "Core-Initialize": "1",
  "Andor-FanMode": "Full",
  "Andor-SpuriousNoiseFilterDescription": "Recommended Range",
  "Andor-BaselineClamp": "Enabled",
  "ZeissTransmittedLightShutter-Description": "Zeiss Transmitted Light Shutter",
  "ZeissReflectedLightShutter-Description": "Zeiss Reflected Light Shutter",
  "Andor-CountConvert": "Counts",
  "XYStage-Speed-S": "5.7459",
  "ROI": "0-0-512-512",
  "Andor-SpuriousNoiseFilterThreshold": "0.0000",
  "COM5-AnswerTimeout": "8000.0000",
  "COM5-StopBits": "1",
  "Andor-Region of Interest": "Full Image",
  "XYStage-Error-E(nm)": "400.0000",
  "XYStage-StepSizeX_um": "0.0100",
  "CSUX-Hub-Name": "CSUX-Hub",
  "Andor-Advanced | Snap Image Timing Mode": "Delay for Exposure",
  "SlicePosition": 52.334999999999994,
  "Andor-CoolerMode": "Fan off at shutdown",
  "Exposure-ms": 100,
  "COM6-DelayBetweenCharsMs": "0.0000",
  "ZeissScope-Description": "Zeiss microscope CAN bus adapter",
  "COM6-Parity": "None",
  "ZeissFocusAxis-Move Mode": "Direct move to target",
  "CSUX-DriveSpeed-AutoAdjust": "0.0000",
  "Wheel-A-Busy": "0",
  "Andor-Pre-Amp-Gain": "4.9x",
  "XYStage-Name": "XYStage",
  "Andor-Shutter Closing Time": "20",
  "CSUX-Hub-Port": "COM5",
  "Andor-EMSwitch": "On",
  "COM2-DataBits": "8",
  "COM2-StopBits": "1",
  "AxisPositions": null,
  "COM5-BaudRate": "115200",
  "Andor-1. Camera Information : | Type | Model | Serial No. |": "| iXon | DU897_BV | 8593 |",
  "ZeissReflectedLightShutter-Name": "ZeissReflectedLightShutter",
  "ZeissScope-Port": "COM6",
  "ZeissScope-Name": "ZeissScope",
  "XYStage-Port": "COM4",
  "COM5-Verbose": "1",
  "CSUX-Hub-Description": "Yokogawa CSUX hub",
  "AAAOTF-Power (% of max)": "35.1000",
  "COM8-DelayBetweenCharsMs": "0.0000",
  "AAAOTF-Port": "COM8",
  "Wheel-A-Label": "Filter-3",
  "COM8-AnswerTimeout": "500.0000",
  "Andor-Camera": "| iXon | DU897_BV | 8593 |",
  "Andor-Gain": "300",
  "UUID": "ef77f562-4fd7-45b4-81ac-122e210a5d1f",
  "Core-Camera": "Andor",
  "Core-SLM": "",
  "Wheel-A-Name": "Wheel-A",
  "Andor-CountConvertWavelength": "0.0000",
  "Andor-Shutter TTL Value": "High to Open",
  "Wheel-A-Port": "COM2",
  "Core-ChannelGroup": "Laser",
  "PositionIndex": 0,
  "WaitInterval": null,
  "COM2-DelayBetweenCharsMs": "0.0000",
  "PixelSizeUm": 0,
  "ZeissReflectorTurret-Description": "Reflector Turret",
  "CSUX-DriveSpeed-Run": "On",
  "ZeissReflectedLightShutter-State": "0",
  "Andor-Shutter Opening Time": "20",
  "Summary": {
    "Slices": 33,
    "InitialPositionList": null,
    "Interval_ms": 0,
    "UUID": "b6a70f29-f266-4ddd-b2d4-e0938cbbcd71",
    "UserName": "ColdSpring",
    "Depth": 2,
    "PixelType": "GRAY16",
    "Time": "2022-12-02 20:24:22 +0800",
    "Date": "2022-12-02",
    "z-step_um": -0.7999999999999972,
    "MetadataVersion": 10,
    "PositionIndex": 0,
    "SlicesFirst": false,
    "ChContrastMin": [0],
    "Width": 512,
    "PixelAspect": 1,
    "MicroManagerVersion": "1.4.16",
    "ROI": [
      0,
      0,
      512,
      512
    ],
    "ChNames": ["L-488"],
    "IJType": 1,
    "GridRow": 0,
    "Comment": "",
    "Height": 512,
    "GridColumn": 0,
    "Prefix": "20221202 osm-3-g444e-gfp; ced-1(e1735)_6",
    "PixelSize_um": 0,
    "Frames": 1,
    "BitDepth": 14,
    "KeepShutterOpenChannels": false,
    "Source": "Micro-Manager",
    "Channels": 1,
    "ComputerName": "T3610-MP",
    "CustomIntervals_ms": [],
    "KeepShutterOpenSlices": true,
    "ChColors": [-16724941],
    "TimeFirst": false,
    "ChContrastMax": [65536],
    "Positions": 1,
    "Directory": "Y:\\XC\\20221202 osm-3-g444e-gfp; ced-1(e1735)"
  },
  "Source": "Andor",
  "XYStage-OverShoot(um)": "0.0000",
  "XYStage-Wait_Cycles": "0",
  "COM4-StopBits": "1",
  "Andor-Binning": "1",
  "Andor-FrameTransfer Help": "Should only turn on FrameTransfer if using Burst or Live mode.",
  "COM4-DataBits": "8",
  "ZeissTransmittedLightShutter-Name": "ZeissTransmittedLightShutter",
  "XYStage-MotorOnOff": "On",
  "Andor-SpuriousNoiseFilter": "None",
  "Andor-Shutter": "Open",
  "Andor-OptAcquireMode": "",
  "COM2-AnswerTimeout": "500.0000",
  "COM5-DataBits": "8",
  "Binning": "1",
  "Andor-ReadoutTime": "35",
  "Andor-Description": "Andor camera adapter",
  "Wheel-A-Speed": "3",
  "COM4-DelayBetweenCharsMs": "0.0000",
  "COM5-Parity": "None",
  "Andor-Advanced | Snap Image Additional Delay (ms)": "0",
  "Andor-Exposure": "100.00",
  "COM5-Description": "Serial port driver (boost:asio)",
  "Andor-TransposeCorrection": "0",
  "COM4-Description": "Serial port driver (boost:asio)",
  "COM8-Verbose": "1",
  "CSUX-DriveSpeed-Description": "CSUX Drive Speed",
  "Andor-VerticalSpeed": "3.30",
  "XYStage-TransposeMirrorY": "0",
  "XPositionUm": 12649.6,
  "XYStage-TransposeMirrorX": "0",
  "ZeissFocusAxis-Velocity-Acceleration": "Fast",
  "COM2-Handshaking": "Off",
  "ZeissReflectorTurret-Label": "4-100 % Mirror",
  "COM6-DataBits": "8",
  "FileName": "img_000000000_L-488_028.tif",
  "Andor-CCDTemperature": "-68",
  "Core-Galvo": "Undefined",
  "Position": "Default",
  "COM8-BaudRate": "19200",
  "Andor-VerticalClockVoltage": "Normal",
  "COM8-Handshaking": "Off",
  "CameraChannelIndex": 0,
  "SliceIndex": 28,
  "ZPositionUm": 52.334999999999994,
  "Core-Focus": "ZeissFocusAxis",
  "Andor-ReadoutMode": "10.000 MHz",
  "Channel": "L-488",
  "AAAOTF-Description": "AA AOTF Shutter Controller driver adapter",
  "CSUX-Shutter-Name": "CSUX-Shutter",
  "COM5-Name": "COM5",
  "FrameIndex": 0,
  "XYStage-Version": "Version: USB-9.2e ",
  "COM6-BaudRate": "57600",
  "XYStage-Backlash-B": "0.0400",
  "COM6-Description": "Serial port driver (boost:asio)",
  "COM8-Name": "COM8",
  "COM2-Description": "Serial port driver (boost:asio)",
  "Andor-ActualInterval-ms": "135.60",
  "AAAOTF-State": "1",
  "Andor-PixelType": "16bit",
  "COM2-Name": "COM2",
  "Camera": "",
  "COM4-Parity": "None",
  "Core-ImageProcessor": "",
  "Wheel-A-ClosedPosition": "",
  "CSUX-Shutter-Description": "CSUX Shutter",
  "Andor-Output_Amplifier": "Electron Multiplying",
  "XYStage-StepSizeY_um": "0.0100",
  "AAAOTF-Channel": "2",
  "ZeissFocusAxis-Position": "9.0610",
  "Core-AutoShutter": "1",
  "ZeissTransmittedLightShutter-State": "0",
  "NextFrame": 0,
  "Core-XYStage": "XYStage",
  "COM8-Parity": "None",
  "COM6-StopBits": "1",
  "Time": "2022-12-02 20:24:30 +0800",
  "COM4-Name": "COM4",
  "Andor-Isolated Crop Mode": "Off",
  "ZeissScope-AnswerTimeOut": "250.0000",
  "COM4-BaudRate": "9600",
  "Andor-CCDTemperatureSetPoint": "-70",
  "Core-AutoFocus": "",
  "COM2-Verbose": "1",
  "CSUX-Shutter-State": "Open",
  "BitDepth": 14,
  "Slice": 28,
  "COM6-Verbose": "1",
  "XYStage-JoyStick Slow Speed": "5",
  "COM4-Verbose": "1",
  "AAAOTF-Maximum intensity (dB)": "1900",
  "ZeissScope-Microscope Version": "Application version: ",
  "ChannelIndex": 0,
  "Core-Shutter": "AAAOTF",
  "Wheel-A-State": "3",
  "ZeissReflectorTurret-Name": "ZeissReflectorTurret",
  "Core-TimeoutMs": "5000",
  "XYStage-JoyStick Fast Speed": "60",
  "XYStage-Maximum Speed (Do Not Change)": "7.5000",
  "ElapsedTime-ms": 8149,
  "AAAOTF-Name": "AAAOTF",
  "Wheel-A-Description": "Sutter Lambda filter wheel adapter",
  "Frame": 0,
  "Width": 512,
  "COM5-Handshaking": "Off",
  "PositionName": null,
  "ZeissReflectorTurret-State": "3",
  "Height": 512,
  "Andor-TransposeMirrorX": "0",
  "Andor-TransposeMirrorY": "0",
  "COM2-BaudRate": "9600",
  "Wheel-A-Delay_ms": "0.0000",
  "COM6-Handshaking": "Off",
  "COM8-DataBits": "8",
  "COM5-DelayBetweenCharsMs": "0.0000",
  "CSUX-DriveSpeed-Name": "CSUX-DriveSpeed",
  "XYStage-Description": "ASI XY stage driver adapter",
  "COM4-Handshaking": "Off",
  "Andor-FrameTransfer": "Off",
  "PixelType": "GRAY16",
  "Andor-TransposeXY": "0",
  "COM4-AnswerTimeout": "500.0000",
  "COM2-Parity": "None",
  "COM8-StopBits": "1",
  "Andor-CCDTemperature Help": "Wait for temperature to stabilize before acquisition.",
  "YPositionUm": -2032.5,
  "COM6-AnswerTimeout": "500.0000",
  "Andor-TimeOut": "10000",
  "Andor-Trigger": "Software",
  "COM8-Description": "Serial port driver (boost:asio)",
  "COM6-Name": "COM6",
  "XYStage-JoyStick Reverse": "Off",
  "Andor-OptAcquireMode Description": "",
  "XYStage-FinishError-PCROS(nm)": "24.0000"
},
"FrameKey-0-0-29": {
  "CSUX-DriveSpeed-State": "1800",
  "Core-Initialize": "1",
  "Andor-FanMode": "Full",
  "Andor-SpuriousNoiseFilterDescription": "Recommended Range",
  "Andor-BaselineClamp": "Enabled",
  "ZeissTransmittedLightShutter-Description": "Zeiss Transmitted Light Shutter",
  "ZeissReflectedLightShutter-Description": "Zeiss Reflected Light Shutter",
  "Andor-CountConvert": "Counts",
  "XYStage-Speed-S": "5.7459",
  "ROI": "0-0-512-512",
  "Andor-SpuriousNoiseFilterThreshold": "0.0000",
  "COM5-AnswerTimeout": "8000.0000",
  "COM5-StopBits": "1",
  "Andor-Region of Interest": "Full Image",
  "XYStage-Error-E(nm)": "400.0000",
  "XYStage-StepSizeX_um": "0.0100",
  "CSUX-Hub-Name": "CSUX-Hub",
  "Andor-Advanced | Snap Image Timing Mode": "Delay for Exposure",
  "SlicePosition": 51.535,
  "Andor-CoolerMode": "Fan off at shutdown",
  "Exposure-ms": 100,
  "COM6-DelayBetweenCharsMs": "0.0000",
  "ZeissScope-Description": "Zeiss microscope CAN bus adapter",
  "COM6-Parity": "None",
  "ZeissFocusAxis-Move Mode": "Direct move to target",
  "CSUX-DriveSpeed-AutoAdjust": "0.0000",
  "Wheel-A-Busy": "0",
  "Andor-Pre-Amp-Gain": "4.9x",
  "XYStage-Name": "XYStage",
  "Andor-Shutter Closing Time": "20",
  "CSUX-Hub-Port": "COM5",
  "Andor-EMSwitch": "On",
  "COM2-DataBits": "8",
  "COM2-StopBits": "1",
  "AxisPositions": null,
  "COM5-BaudRate": "115200",
  "Andor-1. Camera Information : | Type | Model | Serial No. |": "| iXon | DU897_BV | 8593 |",
  "ZeissReflectedLightShutter-Name": "ZeissReflectedLightShutter",
  "ZeissScope-Port": "COM6",
  "ZeissScope-Name": "ZeissScope",
  "XYStage-Port": "COM4",
  "COM5-Verbose": "1",
  "CSUX-Hub-Description": "Yokogawa CSUX hub",
  "AAAOTF-Power (% of max)": "35.1000",
  "COM8-DelayBetweenCharsMs": "0.0000",
  "AAAOTF-Port": "COM8",
  "Wheel-A-Label": "Filter-3",
  "COM8-AnswerTimeout": "500.0000",
  "Andor-Camera": "| iXon | DU897_BV | 8593 |",
  "Andor-Gain": "300",
  "UUID": "f8a7d091-4db4-4414-9019-10b0a26009cc",
  "Core-Camera": "Andor",
  "Core-SLM": "",
  "Wheel-A-Name": "Wheel-A",
  "Andor-CountConvertWavelength": "0.0000",
  "Andor-Shutter TTL Value": "High to Open",
  "Wheel-A-Port": "COM2",
  "Core-ChannelGroup": "Laser",
  "PositionIndex": 0,
  "WaitInterval": null,
  "COM2-DelayBetweenCharsMs": "0.0000",
  "PixelSizeUm": 0,
  "ZeissReflectorTurret-Description": "Reflector Turret",
  "CSUX-DriveSpeed-Run": "On",
  "ZeissReflectedLightShutter-State": "0",
  "Andor-Shutter Opening Time": "20",
  "Summary": {
    "Slices": 33,
    "InitialPositionList": null,
    "Interval_ms": 0,
    "UUID": "b6a70f29-f266-4ddd-b2d4-e0938cbbcd71",
    "UserName": "ColdSpring",
    "Depth": 2,
    "PixelType": "GRAY16",
    "Time": "2022-12-02 20:24:22 +0800",
    "Date": "2022-12-02",
    "z-step_um": -0.7999999999999972,
    "MetadataVersion": 10,
    "PositionIndex": 0,
    "SlicesFirst": false,
    "ChContrastMin": [0],
    "Width": 512,
    "PixelAspect": 1,
    "MicroManagerVersion": "1.4.16",
    "ROI": [
      0,
      0,
      512,
      512
    ],
    "ChNames": ["L-488"],
    "IJType": 1,
    "GridRow": 0,
    "Comment": "",
    "Height": 512,
    "GridColumn": 0,
    "Prefix": "20221202 osm-3-g444e-gfp; ced-1(e1735)_6",
    "PixelSize_um": 0,
    "Frames": 1,
    "BitDepth": 14,
    "KeepShutterOpenChannels": false,
    "Source": "Micro-Manager",
    "Channels": 1,
    "ComputerName": "T3610-MP",
    "CustomIntervals_ms": [],
    "KeepShutterOpenSlices": true,
    "ChColors": [-16724941],
    "TimeFirst": false,
    "ChContrastMax": [65536],
    "Positions": 1,
    "Directory": "Y:\\XC\\20221202 osm-3-g444e-gfp; ced-1(e1735)"
  },
  "Source": "Andor",
  "XYStage-OverShoot(um)": "0.0000",
  "XYStage-Wait_Cycles": "0",
  "COM4-StopBits": "1",
  "Andor-Binning": "1",
  "Andor-FrameTransfer Help": "Should only turn on FrameTransfer if using Burst or Live mode.",
  "COM4-DataBits": "8",
  "ZeissTransmittedLightShutter-Name": "ZeissTransmittedLightShutter",
  "XYStage-MotorOnOff": "On",
  "Andor-SpuriousNoiseFilter": "None",
  "Andor-Shutter": "Open",
  "Andor-OptAcquireMode": "",
  "COM2-AnswerTimeout": "500.0000",
  "COM5-DataBits": "8",
  "Binning": "1",
  "Andor-ReadoutTime": "35",
  "Andor-Description": "Andor camera adapter",
  "Wheel-A-Speed": "3",
  "COM4-DelayBetweenCharsMs": "0.0000",
  "COM5-Parity": "None",
  "Andor-Advanced | Snap Image Additional Delay (ms)": "0",
  "Andor-Exposure": "100.00",
  "COM5-Description": "Serial port driver (boost:asio)",
  "Andor-TransposeCorrection": "0",
  "COM4-Description": "Serial port driver (boost:asio)",
  "COM8-Verbose": "1",
  "CSUX-DriveSpeed-Description": "CSUX Drive Speed",
  "Andor-VerticalSpeed": "3.30",
  "XYStage-TransposeMirrorY": "0",
  "XPositionUm": 12649.6,
  "XYStage-TransposeMirrorX": "0",
  "ZeissFocusAxis-Velocity-Acceleration": "Fast",
  "COM2-Handshaking": "Off",
  "ZeissReflectorTurret-Label": "4-100 % Mirror",
  "COM6-DataBits": "8",
  "FileName": "img_000000000_L-488_029.tif",
  "Andor-CCDTemperature": "-68",
  "Core-Galvo": "Undefined",
  "Position": "Default",
  "COM8-BaudRate": "19200",
  "Andor-VerticalClockVoltage": "Normal",
  "COM8-Handshaking": "Off",
  "CameraChannelIndex": 0,
  "SliceIndex": 29,
  "ZPositionUm": 51.535,
  "Core-Focus": "ZeissFocusAxis",
  "Andor-ReadoutMode": "10.000 MHz",
  "Channel": "L-488",
  "AAAOTF-Description": "AA AOTF Shutter Controller driver adapter",
  "CSUX-Shutter-Name": "CSUX-Shutter",
  "COM5-Name": "COM5",
  "FrameIndex": 0,
  "XYStage-Version": "Version: USB-9.2e ",
  "COM6-BaudRate": "57600",
  "XYStage-Backlash-B": "0.0400",
  "COM6-Description": "Serial port driver (boost:asio)",
  "COM8-Name": "COM8",
  "COM2-Description": "Serial port driver (boost:asio)",
  "Andor-ActualInterval-ms": "135.60",
  "AAAOTF-State": "1",
  "Andor-PixelType": "16bit",
  "COM2-Name": "COM2",
  "Camera": "",
  "COM4-Parity": "None",
  "Core-ImageProcessor": "",
  "Wheel-A-ClosedPosition": "",
  "CSUX-Shutter-Description": "CSUX Shutter",
  "Andor-Output_Amplifier": "Electron Multiplying",
  "XYStage-StepSizeY_um": "0.0100",
  "AAAOTF-Channel": "2",
  "ZeissFocusAxis-Position": "9.0610",
  "Core-AutoShutter": "1",
  "ZeissTransmittedLightShutter-State": "0",
  "NextFrame": 0,
  "Core-XYStage": "XYStage",
  "COM8-Parity": "None",
  "COM6-StopBits": "1",
  "Time": "2022-12-02 20:24:30 +0800",
  "COM4-Name": "COM4",
  "Andor-Isolated Crop Mode": "Off",
  "ZeissScope-AnswerTimeOut": "250.0000",
  "COM4-BaudRate": "9600",
  "Andor-CCDTemperatureSetPoint": "-70",
  "Core-AutoFocus": "",
  "COM2-Verbose": "1",
  "CSUX-Shutter-State": "Open",
  "BitDepth": 14,
  "Slice": 29,
  "COM6-Verbose": "1",
  "XYStage-JoyStick Slow Speed": "5",
  "COM4-Verbose": "1",
  "AAAOTF-Maximum intensity (dB)": "1900",
  "ZeissScope-Microscope Version": "Application version: ",
  "ChannelIndex": 0,
  "Core-Shutter": "AAAOTF",
  "Wheel-A-State": "3",
  "ZeissReflectorTurret-Name": "ZeissReflectorTurret",
  "Core-TimeoutMs": "5000",
  "XYStage-JoyStick Fast Speed": "60",
  "XYStage-Maximum Speed (Do Not Change)": "7.5000",
  "ElapsedTime-ms": 8430,
  "AAAOTF-Name": "AAAOTF",
  "Wheel-A-Description": "Sutter Lambda filter wheel adapter",
  "Frame": 0,
  "Width": 512,
  "COM5-Handshaking": "Off",
  "PositionName": null,
  "ZeissReflectorTurret-State": "3",
  "Height": 512,
  "Andor-TransposeMirrorX": "0",
  "Andor-TransposeMirrorY": "0",
  "COM2-BaudRate": "9600",
  "Wheel-A-Delay_ms": "0.0000",
  "COM6-Handshaking": "Off",
  "COM8-DataBits": "8",
  "COM5-DelayBetweenCharsMs": "0.0000",
  "CSUX-DriveSpeed-Name": "CSUX-DriveSpeed",
  "XYStage-Description": "ASI XY stage driver adapter",
  "COM4-Handshaking": "Off",
  "Andor-FrameTransfer": "Off",
  "PixelType": "GRAY16",
  "Andor-TransposeXY": "0",
  "COM4-AnswerTimeout": "500.0000",
  "COM2-Parity": "None",
  "COM8-StopBits": "1",
  "Andor-CCDTemperature Help": "Wait for temperature to stabilize before acquisition.",
  "YPositionUm": -2032.5,
  "COM6-AnswerTimeout": "500.0000",
  "Andor-TimeOut": "10000",
  "Andor-Trigger": "Software",
  "COM8-Description": "Serial port driver (boost:asio)",
  "COM6-Name": "COM6",
  "XYStage-JoyStick Reverse": "Off",
  "Andor-OptAcquireMode Description": "",
  "XYStage-FinishError-PCROS(nm)": "24.0000"
},
"FrameKey-0-0-30": {
  "CSUX-DriveSpeed-State": "1800",
  "Core-Initialize": "1",
  "Andor-FanMode": "Full",
  "Andor-SpuriousNoiseFilterDescription": "Recommended Range",
  "Andor-BaselineClamp": "Enabled",
  "ZeissTransmittedLightShutter-Description": "Zeiss Transmitted Light Shutter",
  "ZeissReflectedLightShutter-Description": "Zeiss Reflected Light Shutter",
  "Andor-CountConvert": "Counts",
  "XYStage-Speed-S": "5.7459",
  "ROI": "0-0-512-512",
  "Andor-SpuriousNoiseFilterThreshold": "0.0000",
  "COM5-AnswerTimeout": "8000.0000",
  "COM5-StopBits": "1",
  "Andor-Region of Interest": "Full Image",
  "XYStage-Error-E(nm)": "400.0000",
  "XYStage-StepSizeX_um": "0.0100",
  "CSUX-Hub-Name": "CSUX-Hub",
  "Andor-Advanced | Snap Image Timing Mode": "Delay for Exposure",
  "SlicePosition": 50.735,
  "Andor-CoolerMode": "Fan off at shutdown",
  "Exposure-ms": 100,
  "COM6-DelayBetweenCharsMs": "0.0000",
  "ZeissScope-Description": "Zeiss microscope CAN bus adapter",
  "COM6-Parity": "None",
  "ZeissFocusAxis-Move Mode": "Direct move to target",
  "CSUX-DriveSpeed-AutoAdjust": "0.0000",
  "Wheel-A-Busy": "0",
  "Andor-Pre-Amp-Gain": "4.9x",
  "XYStage-Name": "XYStage",
  "Andor-Shutter Closing Time": "20",
  "CSUX-Hub-Port": "COM5",
  "Andor-EMSwitch": "On",
  "COM2-DataBits": "8",
  "COM2-StopBits": "1",
  "AxisPositions": null,
  "COM5-BaudRate": "115200",
  "Andor-1. Camera Information : | Type | Model | Serial No. |": "| iXon | DU897_BV | 8593 |",
  "ZeissReflectedLightShutter-Name": "ZeissReflectedLightShutter",
  "ZeissScope-Port": "COM6",
  "ZeissScope-Name": "ZeissScope",
  "XYStage-Port": "COM4",
  "COM5-Verbose": "1",
  "CSUX-Hub-Description": "Yokogawa CSUX hub",
  "AAAOTF-Power (% of max)": "35.1000",
  "COM8-DelayBetweenCharsMs": "0.0000",
  "AAAOTF-Port": "COM8",
  "Wheel-A-Label": "Filter-3",
  "COM8-AnswerTimeout": "500.0000",
  "Andor-Camera": "| iXon | DU897_BV | 8593 |",
  "Andor-Gain": "300",
  "UUID": "9467248d-9b49-4aa0-bc03-835826f28e0a",
  "Core-Camera": "Andor",
  "Core-SLM": "",
  "Wheel-A-Name": "Wheel-A",
  "Andor-CountConvertWavelength": "0.0000",
  "Andor-Shutter TTL Value": "High to Open",
  "Wheel-A-Port": "COM2",
  "Core-ChannelGroup": "Laser",
  "PositionIndex": 0,
  "WaitInterval": null,
  "COM2-DelayBetweenCharsMs": "0.0000",
  "PixelSizeUm": 0,
  "ZeissReflectorTurret-Description": "Reflector Turret",
  "CSUX-DriveSpeed-Run": "On",
  "ZeissReflectedLightShutter-State": "0",
  "Andor-Shutter Opening Time": "20",
  "Summary": {
    "Slices": 33,
    "InitialPositionList": null,
    "Interval_ms": 0,
    "UUID": "b6a70f29-f266-4ddd-b2d4-e0938cbbcd71",
    "UserName": "ColdSpring",
    "Depth": 2,
    "PixelType": "GRAY16",
    "Time": "2022-12-02 20:24:22 +0800",
    "Date": "2022-12-02",
    "z-step_um": -0.7999999999999972,
    "MetadataVersion": 10,
    "PositionIndex": 0,
    "SlicesFirst": false,
    "ChContrastMin": [0],
    "Width": 512,
    "PixelAspect": 1,
    "MicroManagerVersion": "1.4.16",
    "ROI": [
      0,
      0,
      512,
      512
    ],
    "ChNames": ["L-488"],
    "IJType": 1,
    "GridRow": 0,
    "Comment": "",
    "Height": 512,
    "GridColumn": 0,
    "Prefix": "20221202 osm-3-g444e-gfp; ced-1(e1735)_6",
    "PixelSize_um": 0,
    "Frames": 1,
    "BitDepth": 14,
    "KeepShutterOpenChannels": false,
    "Source": "Micro-Manager",
    "Channels": 1,
    "ComputerName": "T3610-MP",
    "CustomIntervals_ms": [],
    "KeepShutterOpenSlices": true,
    "ChColors": [-16724941],
    "TimeFirst": false,
    "ChContrastMax": [65536],
    "Positions": 1,
    "Directory": "Y:\\XC\\20221202 osm-3-g444e-gfp; ced-1(e1735)"
  },
  "Source": "Andor",
  "XYStage-OverShoot(um)": "0.0000",
  "XYStage-Wait_Cycles": "0",
  "COM4-StopBits": "1",
  "Andor-Binning": "1",
  "Andor-FrameTransfer Help": "Should only turn on FrameTransfer if using Burst or Live mode.",
  "COM4-DataBits": "8",
  "ZeissTransmittedLightShutter-Name": "ZeissTransmittedLightShutter",
  "XYStage-MotorOnOff": "On",
  "Andor-SpuriousNoiseFilter": "None",
  "Andor-Shutter": "Open",
  "Andor-OptAcquireMode": "",
  "COM2-AnswerTimeout": "500.0000",
  "COM5-DataBits": "8",
  "Binning": "1",
  "Andor-ReadoutTime": "35",
  "Andor-Description": "Andor camera adapter",
  "Wheel-A-Speed": "3",
  "COM4-DelayBetweenCharsMs": "0.0000",
  "COM5-Parity": "None",
  "Andor-Advanced | Snap Image Additional Delay (ms)": "0",
  "Andor-Exposure": "100.00",
  "COM5-Description": "Serial port driver (boost:asio)",
  "Andor-TransposeCorrection": "0",
  "COM4-Description": "Serial port driver (boost:asio)",
  "COM8-Verbose": "1",
  "CSUX-DriveSpeed-Description": "CSUX Drive Speed",
  "Andor-VerticalSpeed": "3.30",
  "XYStage-TransposeMirrorY": "0",
  "XPositionUm": 12649.6,
  "XYStage-TransposeMirrorX": "0",
  "ZeissFocusAxis-Velocity-Acceleration": "Fast",
  "COM2-Handshaking": "Off",
  "ZeissReflectorTurret-Label": "4-100 % Mirror",
  "COM6-DataBits": "8",
  "FileName": "img_000000000_L-488_030.tif",
  "Andor-CCDTemperature": "-68",
  "Core-Galvo": "Undefined",
  "Position": "Default",
  "COM8-BaudRate": "19200",
  "Andor-VerticalClockVoltage": "Normal",
  "COM8-Handshaking": "Off",
  "CameraChannelIndex": 0,
  "SliceIndex": 30,
  "ZPositionUm": 50.735,
  "Core-Focus": "ZeissFocusAxis",
  "Andor-ReadoutMode": "10.000 MHz",
  "Channel": "L-488",
  "AAAOTF-Description": "AA AOTF Shutter Controller driver adapter",
  "CSUX-Shutter-Name": "CSUX-Shutter",
  "COM5-Name": "COM5",
  "FrameIndex": 0,
  "XYStage-Version": "Version: USB-9.2e ",
  "COM6-BaudRate": "57600",
  "XYStage-Backlash-B": "0.0400",
  "COM6-Description": "Serial port driver (boost:asio)",
  "COM8-Name": "COM8",
  "COM2-Description": "Serial port driver (boost:asio)",
  "Andor-ActualInterval-ms": "135.60",
  "AAAOTF-State": "1",
  "Andor-PixelType": "16bit",
  "COM2-Name": "COM2",
  "Camera": "",
  "COM4-Parity": "None",
  "Core-ImageProcessor": "",
  "Wheel-A-ClosedPosition": "",
  "CSUX-Shutter-Description": "CSUX Shutter",
  "Andor-Output_Amplifier": "Electron Multiplying",
  "XYStage-StepSizeY_um": "0.0100",
  "AAAOTF-Channel": "2",
  "ZeissFocusAxis-Position": "9.0610",
  "Core-AutoShutter": "1",
  "ZeissTransmittedLightShutter-State": "0",
  "NextFrame": 0,
  "Core-XYStage": "XYStage",
  "COM8-Parity": "None",
  "COM6-StopBits": "1",
  "Time": "2022-12-02 20:24:30 +0800",
  "COM4-Name": "COM4",
  "Andor-Isolated Crop Mode": "Off",
  "ZeissScope-AnswerTimeOut": "250.0000",
  "COM4-BaudRate": "9600",
  "Andor-CCDTemperatureSetPoint": "-70",
  "Core-AutoFocus": "",
  "COM2-Verbose": "1",
  "CSUX-Shutter-State": "Open",
  "BitDepth": 14,
  "Slice": 30,
  "COM6-Verbose": "1",
  "XYStage-JoyStick Slow Speed": "5",
  "COM4-Verbose": "1",
  "AAAOTF-Maximum intensity (dB)": "1900",
  "ZeissScope-Microscope Version": "Application version: ",
  "ChannelIndex": 0,
  "Core-Shutter": "AAAOTF",
  "Wheel-A-State": "3",
  "ZeissReflectorTurret-Name": "ZeissReflectorTurret",
  "Core-TimeoutMs": "5000",
  "XYStage-JoyStick Fast Speed": "60",
  "XYStage-Maximum Speed (Do Not Change)": "7.5000",
  "ElapsedTime-ms": 8713,
  "AAAOTF-Name": "AAAOTF",
  "Wheel-A-Description": "Sutter Lambda filter wheel adapter",
  "Frame": 0,
  "Width": 512,
  "COM5-Handshaking": "Off",
  "PositionName": null,
  "ZeissReflectorTurret-State": "3",
  "Height": 512,
  "Andor-TransposeMirrorX": "0",
  "Andor-TransposeMirrorY": "0",
  "COM2-BaudRate": "9600",
  "Wheel-A-Delay_ms": "0.0000",
  "COM6-Handshaking": "Off",
  "COM8-DataBits": "8",
  "COM5-DelayBetweenCharsMs": "0.0000",
  "CSUX-DriveSpeed-Name": "CSUX-DriveSpeed",
  "XYStage-Description": "ASI XY stage driver adapter",
  "COM4-Handshaking": "Off",
  "Andor-FrameTransfer": "Off",
  "PixelType": "GRAY16",
  "Andor-TransposeXY": "0",
  "COM4-AnswerTimeout": "500.0000",
  "COM2-Parity": "None",
  "COM8-StopBits": "1",
  "Andor-CCDTemperature Help": "Wait for temperature to stabilize before acquisition.",
  "YPositionUm": -2032.5,
  "COM6-AnswerTimeout": "500.0000",
  "Andor-TimeOut": "10000",
  "Andor-Trigger": "Software",
  "COM8-Description": "Serial port driver (boost:asio)",
  "COM6-Name": "COM6",
  "XYStage-JoyStick Reverse": "Off",
  "Andor-OptAcquireMode Description": "",
  "XYStage-FinishError-PCROS(nm)": "24.0000"
},
"FrameKey-0-0-31": {
  "CSUX-DriveSpeed-State": "1800",
  "Core-Initialize": "1",
  "Andor-FanMode": "Full",
  "Andor-SpuriousNoiseFilterDescription": "Recommended Range",
  "Andor-BaselineClamp": "Enabled",
  "ZeissTransmittedLightShutter-Description": "Zeiss Transmitted Light Shutter",
  "ZeissReflectedLightShutter-Description": "Zeiss Reflected Light Shutter",
  "Andor-CountConvert": "Counts",
  "XYStage-Speed-S": "5.7459",
  "ROI": "0-0-512-512",
  "Andor-SpuriousNoiseFilterThreshold": "0.0000",
  "COM5-AnswerTimeout": "8000.0000",
  "COM5-StopBits": "1",
  "Andor-Region of Interest": "Full Image",
  "XYStage-Error-E(nm)": "400.0000",
  "XYStage-StepSizeX_um": "0.0100",
  "CSUX-Hub-Name": "CSUX-Hub",
  "Andor-Advanced | Snap Image Timing Mode": "Delay for Exposure",
  "SlicePosition": 49.935,
  "Andor-CoolerMode": "Fan off at shutdown",
  "Exposure-ms": 100,
  "COM6-DelayBetweenCharsMs": "0.0000",
  "ZeissScope-Description": "Zeiss microscope CAN bus adapter",
  "COM6-Parity": "None",
  "ZeissFocusAxis-Move Mode": "Direct move to target",
  "CSUX-DriveSpeed-AutoAdjust": "0.0000",
  "Wheel-A-Busy": "0",
  "Andor-Pre-Amp-Gain": "4.9x",
  "XYStage-Name": "XYStage",
  "Andor-Shutter Closing Time": "20",
  "CSUX-Hub-Port": "COM5",
  "Andor-EMSwitch": "On",
  "COM2-DataBits": "8",
  "COM2-StopBits": "1",
  "AxisPositions": null,
  "COM5-BaudRate": "115200",
  "Andor-1. Camera Information : | Type | Model | Serial No. |": "| iXon | DU897_BV | 8593 |",
  "ZeissReflectedLightShutter-Name": "ZeissReflectedLightShutter",
  "ZeissScope-Port": "COM6",
  "ZeissScope-Name": "ZeissScope",
  "XYStage-Port": "COM4",
  "COM5-Verbose": "1",
  "CSUX-Hub-Description": "Yokogawa CSUX hub",
  "AAAOTF-Power (% of max)": "35.1000",
  "COM8-DelayBetweenCharsMs": "0.0000",
  "AAAOTF-Port": "COM8",
  "Wheel-A-Label": "Filter-3",
  "COM8-AnswerTimeout": "500.0000",
  "Andor-Camera": "| iXon | DU897_BV | 8593 |",
  "Andor-Gain": "300",
  "UUID": "a981545a-b559-477f-812b-22fc345479a0",
  "Core-Camera": "Andor",
  "Core-SLM": "",
  "Wheel-A-Name": "Wheel-A",
  "Andor-CountConvertWavelength": "0.0000",
  "Andor-Shutter TTL Value": "High to Open",
  "Wheel-A-Port": "COM2",
  "Core-ChannelGroup": "Laser",
  "PositionIndex": 0,
  "WaitInterval": null,
  "COM2-DelayBetweenCharsMs": "0.0000",
  "PixelSizeUm": 0,
  "ZeissReflectorTurret-Description": "Reflector Turret",
  "CSUX-DriveSpeed-Run": "On",
  "ZeissReflectedLightShutter-State": "0",
  "Andor-Shutter Opening Time": "20",
  "Summary": {
    "Slices": 33,
    "InitialPositionList": null,
    "Interval_ms": 0,
    "UUID": "b6a70f29-f266-4ddd-b2d4-e0938cbbcd71",
    "UserName": "ColdSpring",
    "Depth": 2,
    "PixelType": "GRAY16",
    "Time": "2022-12-02 20:24:22 +0800",
    "Date": "2022-12-02",
    "z-step_um": -0.7999999999999972,
    "MetadataVersion": 10,
    "PositionIndex": 0,
    "SlicesFirst": false,
    "ChContrastMin": [0],
    "Width": 512,
    "PixelAspect": 1,
    "MicroManagerVersion": "1.4.16",
    "ROI": [
      0,
      0,
      512,
      512
    ],
    "ChNames": ["L-488"],
    "IJType": 1,
    "GridRow": 0,
    "Comment": "",
    "Height": 512,
    "GridColumn": 0,
    "Prefix": "20221202 osm-3-g444e-gfp; ced-1(e1735)_6",
    "PixelSize_um": 0,
    "Frames": 1,
    "BitDepth": 14,
    "KeepShutterOpenChannels": false,
    "Source": "Micro-Manager",
    "Channels": 1,
    "ComputerName": "T3610-MP",
    "CustomIntervals_ms": [],
    "KeepShutterOpenSlices": true,
    "ChColors": [-16724941],
    "TimeFirst": false,
    "ChContrastMax": [65536],
    "Positions": 1,
    "Directory": "Y:\\XC\\20221202 osm-3-g444e-gfp; ced-1(e1735)"
  },
  "Source": "Andor",
  "XYStage-OverShoot(um)": "0.0000",
  "XYStage-Wait_Cycles": "0",
  "COM4-StopBits": "1",
  "Andor-Binning": "1",
  "Andor-FrameTransfer Help": "Should only turn on FrameTransfer if using Burst or Live mode.",
  "COM4-DataBits": "8",
  "ZeissTransmittedLightShutter-Name": "ZeissTransmittedLightShutter",
  "XYStage-MotorOnOff": "On",
  "Andor-SpuriousNoiseFilter": "None",
  "Andor-Shutter": "Open",
  "Andor-OptAcquireMode": "",
  "COM2-AnswerTimeout": "500.0000",
  "COM5-DataBits": "8",
  "Binning": "1",
  "Andor-ReadoutTime": "35",
  "Andor-Description": "Andor camera adapter",
  "Wheel-A-Speed": "3",
  "COM4-DelayBetweenCharsMs": "0.0000",
  "COM5-Parity": "None",
  "Andor-Advanced | Snap Image Additional Delay (ms)": "0",
  "Andor-Exposure": "100.00",
  "COM5-Description": "Serial port driver (boost:asio)",
  "Andor-TransposeCorrection": "0",
  "COM4-Description": "Serial port driver (boost:asio)",
  "COM8-Verbose": "1",
  "CSUX-DriveSpeed-Description": "CSUX Drive Speed",
  "Andor-VerticalSpeed": "3.30",
  "XYStage-TransposeMirrorY": "0",
  "XPositionUm": 12649.6,
  "XYStage-TransposeMirrorX": "0",
  "ZeissFocusAxis-Velocity-Acceleration": "Fast",
  "COM2-Handshaking": "Off",
  "ZeissReflectorTurret-Label": "4-100 % Mirror",
  "COM6-DataBits": "8",
  "FileName": "img_000000000_L-488_031.tif",
  "Andor-CCDTemperature": "-68",
  "Core-Galvo": "Undefined",
  "Position": "Default",
  "COM8-BaudRate": "19200",
  "Andor-VerticalClockVoltage": "Normal",
  "COM8-Handshaking": "Off",
  "CameraChannelIndex": 0,
  "SliceIndex": 31,
  "ZPositionUm": 49.935,
  "Core-Focus": "ZeissFocusAxis",
  "Andor-ReadoutMode": "10.000 MHz",
  "Channel": "L-488",
  "AAAOTF-Description": "AA AOTF Shutter Controller driver adapter",
  "CSUX-Shutter-Name": "CSUX-Shutter",
  "COM5-Name": "COM5",
  "FrameIndex": 0,
  "XYStage-Version": "Version: USB-9.2e ",
  "COM6-BaudRate": "57600",
  "XYStage-Backlash-B": "0.0400",
  "COM6-Description": "Serial port driver (boost:asio)",
  "COM8-Name": "COM8",
  "COM2-Description": "Serial port driver (boost:asio)",
  "Andor-ActualInterval-ms": "135.60",
  "AAAOTF-State": "1",
  "Andor-PixelType": "16bit",
  "COM2-Name": "COM2",
  "Camera": "",
  "COM4-Parity": "None",
  "Core-ImageProcessor": "",
  "Wheel-A-ClosedPosition": "",
  "CSUX-Shutter-Description": "CSUX Shutter",
  "Andor-Output_Amplifier": "Electron Multiplying",
  "XYStage-StepSizeY_um": "0.0100",
  "AAAOTF-Channel": "2",
  "ZeissFocusAxis-Position": "9.0610",
  "Core-AutoShutter": "1",
  "ZeissTransmittedLightShutter-State": "0",
  "NextFrame": 0,
  "Core-XYStage": "XYStage",
  "COM8-Parity": "None",
  "COM6-StopBits": "1",
  "Time": "2022-12-02 20:24:31 +0800",
  "COM4-Name": "COM4",
  "Andor-Isolated Crop Mode": "Off",
  "ZeissScope-AnswerTimeOut": "250.0000",
  "COM4-BaudRate": "9600",
  "Andor-CCDTemperatureSetPoint": "-70",
  "Core-AutoFocus": "",
  "COM2-Verbose": "1",
  "CSUX-Shutter-State": "Open",
  "BitDepth": 14,
  "Slice": 31,
  "COM6-Verbose": "1",
  "XYStage-JoyStick Slow Speed": "5",
  "COM4-Verbose": "1",
  "AAAOTF-Maximum intensity (dB)": "1900",
  "ZeissScope-Microscope Version": "Application version: ",
  "ChannelIndex": 0,
  "Core-Shutter": "AAAOTF",
  "Wheel-A-State": "3",
  "ZeissReflectorTurret-Name": "ZeissReflectorTurret",
  "Core-TimeoutMs": "5000",
  "XYStage-JoyStick Fast Speed": "60",
  "XYStage-Maximum Speed (Do Not Change)": "7.5000",
  "ElapsedTime-ms": 8980,
  "AAAOTF-Name": "AAAOTF",
  "Wheel-A-Description": "Sutter Lambda filter wheel adapter",
  "Frame": 0,
  "Width": 512,
  "COM5-Handshaking": "Off",
  "PositionName": null,
  "ZeissReflectorTurret-State": "3",
  "Height": 512,
  "Andor-TransposeMirrorX": "0",
  "Andor-TransposeMirrorY": "0",
  "COM2-BaudRate": "9600",
  "Wheel-A-Delay_ms": "0.0000",
  "COM6-Handshaking": "Off",
  "COM8-DataBits": "8",
  "COM5-DelayBetweenCharsMs": "0.0000",
  "CSUX-DriveSpeed-Name": "CSUX-DriveSpeed",
  "XYStage-Description": "ASI XY stage driver adapter",
  "COM4-Handshaking": "Off",
  "Andor-FrameTransfer": "Off",
  "PixelType": "GRAY16",
  "Andor-TransposeXY": "0",
  "COM4-AnswerTimeout": "500.0000",
  "COM2-Parity": "None",
  "COM8-StopBits": "1",
  "Andor-CCDTemperature Help": "Wait for temperature to stabilize before acquisition.",
  "YPositionUm": -2032.5,
  "COM6-AnswerTimeout": "500.0000",
  "Andor-TimeOut": "10000",
  "Andor-Trigger": "Software",
  "COM8-Description": "Serial port driver (boost:asio)",
  "COM6-Name": "COM6",
  "XYStage-JoyStick Reverse": "Off",
  "Andor-OptAcquireMode Description": "",
  "XYStage-FinishError-PCROS(nm)": "24.0000"
},
"FrameKey-0-0-32": {
  "CSUX-DriveSpeed-State": "1800",
  "Core-Initialize": "1",
  "Andor-FanMode": "Full",
  "Andor-SpuriousNoiseFilterDescription": "Recommended Range",
  "Andor-BaselineClamp": "Enabled",
  "ZeissTransmittedLightShutter-Description": "Zeiss Transmitted Light Shutter",
  "ZeissReflectedLightShutter-Description": "Zeiss Reflected Light Shutter",
  "Andor-CountConvert": "Counts",
  "XYStage-Speed-S": "5.7459",
  "ROI": "0-0-512-512",
  "Andor-SpuriousNoiseFilterThreshold": "0.0000",
  "COM5-AnswerTimeout": "8000.0000",
  "COM5-StopBits": "1",
  "Andor-Region of Interest": "Full Image",
  "XYStage-Error-E(nm)": "400.0000",
  "XYStage-StepSizeX_um": "0.0100",
  "CSUX-Hub-Name": "CSUX-Hub",
  "Andor-Advanced | Snap Image Timing Mode": "Delay for Exposure",
  "SlicePosition": 49.135,
  "Andor-CoolerMode": "Fan off at shutdown",
  "Exposure-ms": 100,
  "COM6-DelayBetweenCharsMs": "0.0000",
  "ZeissScope-Description": "Zeiss microscope CAN bus adapter",
  "COM6-Parity": "None",
  "ZeissFocusAxis-Move Mode": "Direct move to target",
  "CSUX-DriveSpeed-AutoAdjust": "0.0000",
  "Wheel-A-Busy": "0",
  "Andor-Pre-Amp-Gain": "4.9x",
  "XYStage-Name": "XYStage",
  "Andor-Shutter Closing Time": "20",
  "CSUX-Hub-Port": "COM5",
  "Andor-EMSwitch": "On",
  "COM2-DataBits": "8",
  "COM2-StopBits": "1",
  "AxisPositions": null,
  "COM5-BaudRate": "115200",
  "Andor-1. Camera Information : | Type | Model | Serial No. |": "| iXon | DU897_BV | 8593 |",
  "ZeissReflectedLightShutter-Name": "ZeissReflectedLightShutter",
  "ZeissScope-Port": "COM6",
  "ZeissScope-Name": "ZeissScope",
  "XYStage-Port": "COM4",
  "COM5-Verbose": "1",
  "CSUX-Hub-Description": "Yokogawa CSUX hub",
  "AAAOTF-Power (% of max)": "35.1000",
  "COM8-DelayBetweenCharsMs": "0.0000",
  "AAAOTF-Port": "COM8",
  "Wheel-A-Label": "Filter-3",
  "COM8-AnswerTimeout": "500.0000",
  "Andor-Camera": "| iXon | DU897_BV | 8593 |",
  "Andor-Gain": "300",
  "UUID": "6a1fc95f-d3e7-472d-b2b7-e75913b9ce06",
  "Core-Camera": "Andor",
  "Core-SLM": "",
  "Wheel-A-Name": "Wheel-A",
  "Andor-CountConvertWavelength": "0.0000",
  "Andor-Shutter TTL Value": "High to Open",
  "Wheel-A-Port": "COM2",
  "Core-ChannelGroup": "Laser",
  "PositionIndex": 0,
  "WaitInterval": null,
  "COM2-DelayBetweenCharsMs": "0.0000",
  "PixelSizeUm": 0,
  "ZeissReflectorTurret-Description": "Reflector Turret",
  "CSUX-DriveSpeed-Run": "On",
  "ZeissReflectedLightShutter-State": "0",
  "Andor-Shutter Opening Time": "20",
  "Summary": {
    "Slices": 33,
    "InitialPositionList": null,
    "Interval_ms": 0,
    "UUID": "b6a70f29-f266-4ddd-b2d4-e0938cbbcd71",
    "UserName": "ColdSpring",
    "Depth": 2,
    "PixelType": "GRAY16",
    "Time": "2022-12-02 20:24:22 +0800",
    "Date": "2022-12-02",
    "z-step_um": -0.7999999999999972,
    "MetadataVersion": 10,
    "PositionIndex": 0,
    "SlicesFirst": false,
    "ChContrastMin": [0],
    "Width": 512,
    "PixelAspect": 1,
    "MicroManagerVersion": "1.4.16",
    "ROI": [
      0,
      0,
      512,
      512
    ],
    "ChNames": ["L-488"],
    "IJType": 1,
    "GridRow": 0,
    "Comment": "",
    "Height": 512,
    "GridColumn": 0,
    "Prefix": "20221202 osm-3-g444e-gfp; ced-1(e1735)_6",
    "PixelSize_um": 0,
    "Frames": 1,
    "BitDepth": 14,
    "KeepShutterOpenChannels": false,
    "Source": "Micro-Manager",
    "Channels": 1,
    "ComputerName": "T3610-MP",
    "CustomIntervals_ms": [],
    "KeepShutterOpenSlices": true,
    "ChColors": [-16724941],
    "TimeFirst": false,
    "ChContrastMax": [65536],
    "Positions": 1,
    "Directory": "Y:\\XC\\20221202 osm-3-g444e-gfp; ced-1(e1735)"
  },
  "Source": "Andor",
  "XYStage-OverShoot(um)": "0.0000",
  "XYStage-Wait_Cycles": "0",
  "COM4-StopBits": "1",
  "Andor-Binning": "1",
  "Andor-FrameTransfer Help": "Should only turn on FrameTransfer if using Burst or Live mode.",
  "COM4-DataBits": "8",
  "ZeissTransmittedLightShutter-Name": "ZeissTransmittedLightShutter",
  "XYStage-MotorOnOff": "On",
  "Andor-SpuriousNoiseFilter": "None",
  "Andor-Shutter": "Open",
  "Andor-OptAcquireMode": "",
  "COM2-AnswerTimeout": "500.0000",
  "COM5-DataBits": "8",
  "Binning": "1",
  "Andor-ReadoutTime": "35",
  "Andor-Description": "Andor camera adapter",
  "Wheel-A-Speed": "3",
  "COM4-DelayBetweenCharsMs": "0.0000",
  "COM5-Parity": "None",
  "Andor-Advanced | Snap Image Additional Delay (ms)": "0",
  "Andor-Exposure": "100.00",
  "COM5-Description": "Serial port driver (boost:asio)",
  "Andor-TransposeCorrection": "0",
  "COM4-Description": "Serial port driver (boost:asio)",
  "COM8-Verbose": "1",
  "CSUX-DriveSpeed-Description": "CSUX Drive Speed",
  "Andor-VerticalSpeed": "3.30",
  "XYStage-TransposeMirrorY": "0",
  "XPositionUm": 12649.6,
  "XYStage-TransposeMirrorX": "0",
  "ZeissFocusAxis-Velocity-Acceleration": "Fast",
  "COM2-Handshaking": "Off",
  "ZeissReflectorTurret-Label": "4-100 % Mirror",
  "COM6-DataBits": "8",
  "FileName": "img_000000000_L-488_032.tif",
  "Andor-CCDTemperature": "-68",
  "Core-Galvo": "Undefined",
  "Position": "Default",
  "COM8-BaudRate": "19200",
  "Andor-VerticalClockVoltage": "Normal",
  "COM8-Handshaking": "Off",
  "CameraChannelIndex": 0,
  "SliceIndex": 32,
  "ZPositionUm": 49.135,
  "Core-Focus": "ZeissFocusAxis",
  "Andor-ReadoutMode": "10.000 MHz",
  "Channel": "L-488",
  "AAAOTF-Description": "AA AOTF Shutter Controller driver adapter",
  "CSUX-Shutter-Name": "CSUX-Shutter",
  "COM5-Name": "COM5",
  "FrameIndex": 0,
  "XYStage-Version": "Version: USB-9.2e ",
  "COM6-BaudRate": "57600",
  "XYStage-Backlash-B": "0.0400",
  "COM6-Description": "Serial port driver (boost:asio)",
  "COM8-Name": "COM8",
  "COM2-Description": "Serial port driver (boost:asio)",
  "Andor-ActualInterval-ms": "135.60",
  "AAAOTF-State": "1",
  "Andor-PixelType": "16bit",
  "COM2-Name": "COM2",
  "Camera": "",
  "COM4-Parity": "None",
  "Core-ImageProcessor": "",
  "Wheel-A-ClosedPosition": "",
  "CSUX-Shutter-Description": "CSUX Shutter",
  "Andor-Output_Amplifier": "Electron Multiplying",
  "XYStage-StepSizeY_um": "0.0100",
  "AAAOTF-Channel": "2",
  "ZeissFocusAxis-Position": "9.0610",
  "Core-AutoShutter": "1",
  "ZeissTransmittedLightShutter-State": "0",
  "NextFrame": null,
  "Core-XYStage": "XYStage",
  "COM8-Parity": "None",
  "COM6-StopBits": "1",
  "Time": "2022-12-02 20:24:31 +0800",
  "COM4-Name": "COM4",
  "Andor-Isolated Crop Mode": "Off",
  "ZeissScope-AnswerTimeOut": "250.0000",
  "COM4-BaudRate": "9600",
  "Andor-CCDTemperatureSetPoint": "-70",
  "Core-AutoFocus": "",
  "COM2-Verbose": "1",
  "CSUX-Shutter-State": "Open",
  "BitDepth": 14,
  "Slice": 32,
  "COM6-Verbose": "1",
  "XYStage-JoyStick Slow Speed": "5",
  "COM4-Verbose": "1",
  "AAAOTF-Maximum intensity (dB)": "1900",
  "ZeissScope-Microscope Version": "Application version: ",
  "ChannelIndex": 0,
  "Core-Shutter": "AAAOTF",
  "Wheel-A-State": "3",
  "ZeissReflectorTurret-Name": "ZeissReflectorTurret",
  "Core-TimeoutMs": "5000",
  "XYStage-JoyStick Fast Speed": "60",
  "XYStage-Maximum Speed (Do Not Change)": "7.5000",
  "ElapsedTime-ms": 9247,
  "AAAOTF-Name": "AAAOTF",
  "Wheel-A-Description": "Sutter Lambda filter wheel adapter",
  "Frame": 0,
  "Width": 512,
  "COM5-Handshaking": "Off",
  "PositionName": null,
  "ZeissReflectorTurret-State": "3",
  "Height": 512,
  "Andor-TransposeMirrorX": "0",
  "Andor-TransposeMirrorY": "0",
  "COM2-BaudRate": "9600",
  "Wheel-A-Delay_ms": "0.0000",
  "COM6-Handshaking": "Off",
  "COM8-DataBits": "8",
  "COM5-DelayBetweenCharsMs": "0.0000",
  "CSUX-DriveSpeed-Name": "CSUX-DriveSpeed",
  "XYStage-Description": "ASI XY stage driver adapter",
  "COM4-Handshaking": "Off",
  "Andor-FrameTransfer": "Off",
  "PixelType": "GRAY16",
  "Andor-TransposeXY": "0",
  "COM4-AnswerTimeout": "500.0000",
  "COM2-Parity": "None",
  "COM8-StopBits": "1",
  "Andor-CCDTemperature Help": "Wait for temperature to stabilize before acquisition.",
  "YPositionUm": -2032.5,
  "COM6-AnswerTimeout": "500.0000",
  "Andor-TimeOut": "10000",
  "Andor-Trigger": "Software",
  "COM8-Description": "Serial port driver (boost:asio)",
  "COM6-Name": "COM6",
  "XYStage-JoyStick Reverse": "Off",
  "Andor-OptAcquireMode Description": "",
  "XYStage-FinishError-PCROS(nm)": "24.0000"
}
}
