# Supplementary material for: Neurons dispose of hyperactive kinesin into glial cells for clearance
Source: EMBO J. 2024 May 28;43(13):5. doi: 10.1038/s44318-024-00118-0 (PMC11217292; doi:10.1038/s44318-024-00118-0)
Supplement: Supplementary file 14 — Source data Fig. 5 [file 44318_2024_118_MOESM14_ESM.zip]

Archive with 154 entries (137 files):
- Figure5/Figure 5C Micr. image/
- Figure5/Figure 5C Micr. image/20211124 OSM-3-GFP KI_17/
- Figure5/Figure 5C Micr. image/20211124 OSM-3-GFP KI_17/display_and_comments.txt
- Figure5/Figure 5C Micr. image/20211124 OSM-3-GFP KI_17/Pos0/
- Figure5/Figure 5C Micr. image/20211124 OSM-3-GFP KI_17/Pos0/img_000000000_Confocal-488-Acq_000.tif
- Figure5/Figure 5C Micr. image/20211124 OSM-3-GFP KI_17/Pos0/img_000000000_Confocal-488-Acq_001.tif
- Figure5/Figure 5C Micr. image/20211124 OSM-3-GFP KI_17/Pos0/img_000000000_Confocal-488-Acq_002.tif
- Figure5/Figure 5C Micr. image/20211124 OSM-3-GFP KI_17/Pos0/img_000000000_Confocal-488-Acq_003.tif
- Figure5/Figure 5C Micr. image/20211124 OSM-3-GFP KI_17/Pos0/img_000000000_Confocal-488-Acq_004.tif
- Figure5/Figure 5C Micr. image/20211124 OSM-3-GFP KI_17/Pos0/img_000000000_Confocal-488-Acq_005.tif
- Figure5/Figure 5C Micr. image/20211124 OSM-3-GFP KI_17/Pos0/img_000000000_Confocal-488-Acq_006.tif
- Figure5/Figure 5C Micr. image/20211124 OSM-3-GFP KI_17/Pos0/img_000000000_Confocal-488-Acq_007.tif
- Figure5/Figure 5C Micr. image/20211124 OSM-3-GFP KI_17/Pos0/img_000000000_Confocal-488-Acq_008.tif
- Figure5/Figure 5C Micr. image/20211124 OSM-3-GFP KI_17/Pos0/img_000000000_Confocal-488-Acq_009.tif
- Figure5/Figure 5C Micr. image/20211124 OSM-3-GFP KI_17/Pos0/img_000000000_Confocal-488-Acq_010.tif
- Figure5/Figure 5C Micr. image/20211124 OSM-3-GFP KI_17/Pos0/img_000000000_Confocal-488-Acq_011.tif
- Figure5/Figure 5C Micr. image/20211124 OSM-3-GFP KI_17/Pos0/img_000000000_Confocal-488-Acq_012.tif
- Figure5/Figure 5C Micr. image/20211124 OSM-3-GFP KI_17/Pos0/img_000000000_Confocal-488-Acq_013.tif
- Figure5/Figure 5C Micr. image/20211124 OSM-3-GFP KI_17/Pos0/img_000000000_Confocal-488-Acq_014.tif
- Figure5/Figure 5C Micr. image/20211124 OSM-3-GFP KI_17/Pos0/img_000000000_Confocal-488-Acq_015.tif
- Figure5/Figure 5C Micr. image/20211124 OSM-3-GFP KI_17/Pos0/img_000000000_Confocal-488-Acq_016.tif
- Figure5/Figure 5C Micr. image/20211124 OSM-3-GFP KI_17/Pos0/img_000000000_Confocal-488-Acq_017.tif
- Figure5/Figure 5C Micr. image/20211124 OSM-3-GFP KI_17/Pos0/img_000000000_Confocal-488-Acq_018.tif
- Figure5/Figure 5C Micr. image/20211124 OSM-3-GFP KI_17/Pos0/metadata.txt
- Figure5/Figure 5C Micr. image/20211124 OSM-3-GFP KI_25/
- Figure5/Figure 5C Micr. image/20211124 OSM-3-GFP KI_25/display_and_comments.txt
- Figure5/Figure 5C Micr. image/20211124 OSM-3-GFP KI_25/Pos0/
- Figure5/Figure 5C Micr. image/20211124 OSM-3-GFP KI_25/Pos0/img_000000000_Confocal-488-Acq_000.tif
- Figure5/Figure 5C Micr. image/20211124 OSM-3-GFP KI_25/Pos0/img_000000000_Confocal-488-Acq_001.tif
- Figure5/Figure 5C Micr. image/20211124 OSM-3-GFP KI_25/Pos0/img_000000000_Confocal-488-Acq_002.tif
- Figure5/Figure 5C Micr. image/20211124 OSM-3-GFP KI_25/Pos0/img_000000000_Confocal-488-Acq_003.tif
- Figure5/Figure 5C Micr. image/20211124 OSM-3-GFP KI_25/Pos0/img_000000000_Confocal-488-Acq_004.tif
- Figure5/Figure 5C Micr. image/20211124 OSM-3-GFP KI_25/Pos0/img_000000000_Confocal-488-Acq_005.tif
- Figure5/Figure 5C Micr. image/20211124 OSM-3-GFP KI_25/Pos0/img_000000000_Confocal-488-Acq_006.tif
- Figure5/Figure 5C Micr. image/20211124 OSM-3-GFP KI_25/Pos0/img_000000000_Confocal-488-Acq_007.tif
- Figure5/Figure 5C Micr. image/20211124 OSM-3-GFP KI_25/Pos0/img_000000000_Confocal-488-Acq_008.tif
- Figure5/Figure 5C Micr. image/20211124 OSM-3-GFP KI_25/Pos0/img_000000000_Confocal-488-Acq_009.tif
- Figure5/Figure 5C Micr. image/20211124 OSM-3-GFP KI_25/Pos0/img_000000000_Confocal-488-Acq_010.tif
- Figure5/Figure 5C Micr. image/20211124 OSM-3-GFP KI_25/Pos0/img_000000000_Confocal-488-Acq_011.tif
- Figure5/Figure 5C Micr. image/20211124 OSM-3-GFP KI_25/Pos0/img_000000000_Confocal-488-Acq_012.tif
- Figure5/Figure 5C Micr. image/20211124 OSM-3-GFP KI_25/Pos0/img_000000000_Confocal-488-Acq_013.tif
- Figure5/Figure 5C Micr. image/20211124 OSM-3-GFP KI_25/Pos0/img_000000000_Confocal-488-Acq_014.tif
- Figure5/Figure 5C Micr. image/20211124 OSM-3-GFP KI_25/Pos0/img_000000000_Confocal-488-Acq_015.tif
- Figure5/Figure 5C Micr. image/20211124 OSM-3-GFP KI_25/Pos0/img_000000000_Confocal-488-Acq_016.tif
- Figure5/Figure 5C Micr. image/20211124 OSM-3-GFP KI_25/Pos0/img_000000000_Confocal-488-Acq_017.tif
- Figure5/Figure 5C Micr. image/20211124 OSM-3-GFP KI_25/Pos0/img_000000000_Confocal-488-Acq_018.tif
- Figure5/Figure 5C Micr. image/20211124 OSM-3-GFP KI_25/Pos0/img_000000000_Confocal-488-Acq_019.tif
- Figure5/Figure 5C Micr. image/20211124 OSM-3-GFP KI_25/Pos0/img_000000000_Confocal-488-Acq_020.tif
- Figure5/Figure 5C Micr. image/20211124 OSM-3-GFP KI_25/Pos0/img_000000000_Confocal-488-Acq_021.tif
- Figure5/Figure 5C Micr. image/20211124 OSM-3-GFP KI_25/Pos0/metadata.txt
- Figure5/Figure 5C Micr. image/20211124 osm-3-R238W-gfp ki amphid/
- Figure5/Figure 5C Micr. image/20211124 osm-3-R238W-gfp ki amphid/display_and_comments.txt
- Figure5/Figure 5C Micr. image/20211124 osm-3-R238W-gfp ki amphid/Pos0/
- Figure5/Figure 5C Micr. image/20211124 osm-3-R238W-gfp ki amphid/Pos0/img_000000000_Confocal-488-Acq_000.tif
- Figure5/Figure 5C Micr. image/20211124 osm-3-R238W-gfp ki amphid/Pos0/img_000000000_Confocal-488-Acq_001.tif
- Figure5/Figure 5C Micr. image/20211124 osm-3-R238W-gfp ki amphid/Pos0/img_000000000_Confocal-488-Acq_002.tif
- Figure5/Figure 5C Micr. image/20211124 osm-3-R238W-gfp ki amphid/Pos0/img_000000000_Confocal-488-Acq_003.tif
- Figure5/Figure 5C Micr. image/20211124 osm-3-R238W-gfp ki amphid/Pos0/img_000000000_Confocal-488-Acq_004.tif
- Figure5/Figure 5C Micr. image/20211124 osm-3-R238W-gfp ki amphid/Pos0/img_000000000_Confocal-488-Acq_005.tif
- Figure5/Figure 5C Micr. image/20211124 osm-3-R238W-gfp ki amphid/Pos0/img_000000000_Confocal-488-Acq_006.tif
- Figure5/Figure 5C Micr. image/20211124 osm-3-R238W-gfp ki amphid/Pos0/img_000000000_Confocal-488-Acq_007.tif
- Figure5/Figure 5C Micr. image/20211124 osm-3-R238W-gfp ki amphid/Pos0/img_000000000_Confocal-488-Acq_008.tif
- Figure5/Figure 5C Micr. image/20211124 osm-3-R238W-gfp ki amphid/Pos0/img_000000000_Confocal-488-Acq_009.tif
- Figure5/Figure 5C Micr. image/20211124 osm-3-R238W-gfp ki amphid/Pos0/metadata.txt
- Figure5/Figure 5C Micr. image/20211124 osm-3-R238W-gfp ki phasmid/
- Figure5/Figure 5C Micr. image/20211124 osm-3-R238W-gfp ki phasmid/display_and_comments.txt
- Figure5/Figure 5C Micr. image/20211124 osm-3-R238W-gfp ki phasmid/Pos0/
- Figure5/Figure 5C Micr. image/20211124 osm-3-R238W-gfp ki phasmid/Pos0/img_000000000_Confocal-488-Acq_000.tif
- Figure5/Figure 5C Micr. image/20211124 osm-3-R238W-gfp ki phasmid/Pos0/img_000000000_Confocal-488-Acq_001.tif
- Figure5/Figure 5C Micr. image/20211124 osm-3-R238W-gfp ki phasmid/Pos0/img_000000000_Confocal-488-Acq_002.tif
- Figure5/Figure 5C Micr. image/20211124 osm-3-R238W-gfp ki phasmid/Pos0/img_000000000_Confocal-488-Acq_003.tif
- Figure5/Figure 5C Micr. image/20211124 osm-3-R238W-gfp ki phasmid/Pos0/img_000000000_Confocal-488-Acq_004.tif
- Figure5/Figure 5C Micr. image/20211124 osm-3-R238W-gfp ki phasmid/Pos0/img_000000000_Confocal-488-Acq_005.tif
- Figure5/Figure 5C Micr. image/20211124 osm-3-R238W-gfp ki phasmid/Pos0/img_000000000_Confocal-488-Acq_006.tif
- Figure5/Figure 5C Micr. image/20211124 osm-3-R238W-gfp ki phasmid/Pos0/img_000000000_Confocal-488-Acq_007.tif
- Figure5/Figure 5C Micr. image/20211124 osm-3-R238W-gfp ki phasmid/Pos0/img_000000000_Confocal-488-Acq_008.tif
- Figure5/Figure 5C Micr. image/20211124 osm-3-R238W-gfp ki phasmid/Pos0/img_000000000_Confocal-488-Acq_009.tif
- Figure5/Figure 5C Micr. image/20211124 osm-3-R238W-gfp ki phasmid/Pos0/img_000000000_Confocal-488-Acq_010.tif
- Figure5/Figure 5C Micr. image/20211124 osm-3-R238W-gfp ki phasmid/Pos0/img_000000000_Confocal-488-Acq_011.tif
- Figure5/Figure 5C Micr. image/20211124 osm-3-R238W-gfp ki phasmid/Pos0/img_000000000_Confocal-488-Acq_012.tif
- Figure5/Figure 5C Micr. image/20211124 osm-3-R238W-gfp ki phasmid/Pos0/img_000000000_Confocal-488-Acq_013.tif
- Figure5/Figure 5C Micr. image/20211124 osm-3-R238W-gfp ki phasmid/Pos0/img_000000000_Confocal-488-Acq_014.tif
- Figure5/Figure 5C Micr. image/20211124 osm-3-R238W-gfp ki phasmid/Pos0/img_000000000_Confocal-488-Acq_015.tif
- Figure5/Figure 5C Micr. image/20211124 osm-3-R238W-gfp ki phasmid/Pos0/img_000000000_Confocal-488-Acq_016.tif
- Figure5/Figure 5C Micr. image/20211124 osm-3-R238W-gfp ki phasmid/Pos0/img_000000000_Confocal-488-Acq_017.tif
- Figure5/Figure 5C Micr. image/20211124 osm-3-R238W-gfp ki phasmid/Pos0/img_000000000_Confocal-488-Acq_018.tif
- Figure5/Figure 5C Micr. image/20211124 osm-3-R238W-gfp ki phasmid/Pos0/img_000000000_Confocal-488-Acq_019.tif
- Figure5/Figure 5C Micr. image/20211124 osm-3-R238W-gfp ki phasmid/Pos0/img_000000000_Confocal-488-Acq_020.tif
- Figure5/Figure 5C Micr. image/20211124 osm-3-R238W-gfp ki phasmid/Pos0/metadata.txt
- Figure5/Figure 5C Micr. image/20211213 osm-3-H207Q-G444E-gfp sup_37 amphid/
- Figure5/Figure 5C Micr. image/20211213 osm-3-H207Q-G444E-gfp sup_37 amphid/display_and_comments.txt
- Figure5/Figure 5C Micr. image/20211213 osm-3-H207Q-G444E-gfp sup_37 amphid/Pos0/
- Figure5/Figure 5C Micr. image/20211213 osm-3-H207Q-G444E-gfp sup_37 amphid/Pos0/img_000000000_Confocal-488-Acq_000.tif
- Figure5/Figure 5C Micr. image/20211213 osm-3-H207Q-G444E-gfp sup_37 amphid/Pos0/img_000000000_Confocal-488-Acq_001.tif
- Figure5/Figure 5C Micr. image/20211213 osm-3-H207Q-G444E-gfp sup_37 amphid/Pos0/img_000000000_Confocal-488-Acq_002.tif
- Figure5/Figure 5C Micr. image/20211213 osm-3-H207Q-G444E-gfp sup_37 amphid/Pos0/img_000000000_Confocal-488-Acq_003.tif
- Figure5/Figure 5C Micr. image/20211213 osm-3-H207Q-G444E-gfp sup_37 amphid/Pos0/img_000000000_Confocal-488-Acq_004.tif
- Figure5/Figure 5C Micr. image/20211213 osm-3-H207Q-G444E-gfp sup_37 amphid/Pos0/img_000000000_Confocal-488-Acq_005.tif
- Figure5/Figure 5C Micr. image/20211213 osm-3-H207Q-G444E-gfp sup_37 amphid/Pos0/img_000000000_Confocal-488-Acq_006.tif
- Figure5/Figure 5C Micr. image/20211213 osm-3-H207Q-G444E-gfp sup_37 amphid/Pos0/img_000000000_Confocal-488-Acq_007.tif
- Figure5/Figure 5C Micr. image/20211213 osm-3-H207Q-G444E-gfp sup_37 amphid/Pos0/img_000000000_Confocal-488-Acq_008.tif
- Figure5/Figure 5C Micr. image/20211213 osm-3-H207Q-G444E-gfp sup_37 amphid/Pos0/metadata.txt
- Figure5/Figure 5C Micr. image/20211213 osm-3-H207Q-G444E-gfp sup_39 phasmid/
- Figure5/Figure 5C Micr. image/20211213 osm-3-H207Q-G444E-gfp sup_39 phasmid/display_and_comments.txt
- Figure5/Figure 5C Micr. image/20211213 osm-3-H207Q-G444E-gfp sup_39 phasmid/Pos0/
- Figure5/Figure 5C Micr. image/20211213 osm-3-H207Q-G444E-gfp sup_39 phasmid/Pos0/img_000000000_Confocal-488-Acq_000.tif
- Figure5/Figure 5C Micr. image/20211213 osm-3-H207Q-G444E-gfp sup_39 phasmid/Pos0/img_000000000_Confocal-488-Acq_001.tif
- Figure5/Figure 5C Micr. image/20211213 osm-3-H207Q-G444E-gfp sup_39 phasmid/Pos0/img_000000000_Confocal-488-Acq_002.tif
- Figure5/Figure 5C Micr. image/20211213 osm-3-H207Q-G444E-gfp sup_39 phasmid/Pos0/img_000000000_Confocal-488-Acq_003.tif
- Figure5/Figure 5C Micr. image/20211213 osm-3-H207Q-G444E-gfp sup_39 phasmid/Pos0/img_000000000_Confocal-488-Acq_004.tif
- Figure5/Figure 5C Micr. image/20211213 osm-3-H207Q-G444E-gfp sup_39 phasmid/Pos0/img_000000000_Confocal-488-Acq_005.tif
- Figure5/Figure 5C Micr. image/20211213 osm-3-H207Q-G444E-gfp sup_39 phasmid/Pos0/img_000000000_Confocal-488-Acq_006.tif
- Figure5/Figure 5C Micr. image/20211213 osm-3-H207Q-G444E-gfp sup_39 phasmid/Pos0/img_000000000_Confocal-488-Acq_007.tif
- Figure5/Figure 5C Micr. image/20211213 osm-3-H207Q-G444E-gfp sup_39 phasmid/Pos0/img_000000000_Confocal-488-Acq_008.tif
- Figure5/Figure 5C Micr. image/20211213 osm-3-H207Q-G444E-gfp sup_39 phasmid/Pos0/img_000000000_Confocal-488-Acq_009.tif
- Figure5/Figure 5C Micr. image/20211213 osm-3-H207Q-G444E-gfp sup_39 phasmid/Pos0/img_000000000_Confocal-488-Acq_010.tif
- Figure5/Figure 5C Micr. image/20211213 osm-3-H207Q-G444E-gfp sup_39 phasmid/Pos0/img_000000000_Confocal-488-Acq_011.tif
- Figure5/Figure 5C Micr. image/20211213 osm-3-H207Q-G444E-gfp sup_39 phasmid/Pos0/img_000000000_Confocal-488-Acq_012.tif
- Figure5/Figure 5C Micr. image/20211213 osm-3-H207Q-G444E-gfp sup_39 phasmid/Pos0/img_000000000_Confocal-488-Acq_013.tif
- Figure5/Figure 5C Micr. image/20211213 osm-3-H207Q-G444E-gfp sup_39 phasmid/Pos0/metadata.txt
- Figure5/Figure 5C Micr. image/20220302 osm-3-H207Q-gfp ki_2 phasmid/
- Figure5/Figure 5C Micr. image/20220302 osm-3-H207Q-gfp ki_2 phasmid/display_and_comments.txt
- Figure5/Figure 5C Micr. image/20220302 osm-3-H207Q-gfp ki_2 phasmid/Pos0/
- Figure5/Figure 5C Micr. image/20220302 osm-3-H207Q-gfp ki_2 phasmid/Pos0/img_000000000_Confocal-488-Acq_000.tif
- Figure5/Figure 5C Micr. image/20220302 osm-3-H207Q-gfp ki_2 phasmid/Pos0/img_000000000_Confocal-488-Acq_001.tif
- Figure5/Figure 5C Micr. image/20220302 osm-3-H207Q-gfp ki_2 phasmid/Pos0/img_000000000_Confocal-488-Acq_002.tif
- Figure5/Figure 5C Micr. image/20220302 osm-3-H207Q-gfp ki_2 phasmid/Pos0/img_000000000_Confocal-488-Acq_003.tif
- Figure5/Figure 5C Micr. image/20220302 osm-3-H207Q-gfp ki_2 phasmid/Pos0/img_000000000_Confocal-488-Acq_004.tif
- Figure5/Figure 5C Micr. image/20220302 osm-3-H207Q-gfp ki_2 phasmid/Pos0/img_000000000_Confocal-488-Acq_005.tif
- Figure5/Figure 5C Micr. image/20220302 osm-3-H207Q-gfp ki_2 phasmid/Pos0/img_000000000_Confocal-488-Acq_006.tif
- Figure5/Figure 5C Micr. image/20220302 osm-3-H207Q-gfp ki_2 phasmid/Pos0/img_000000000_Confocal-488-Acq_007.tif
- Figure5/Figure 5C Micr. image/20220302 osm-3-H207Q-gfp ki_2 phasmid/Pos0/img_000000000_Confocal-488-Acq_008.tif
- Figure5/Figure 5C Micr. image/20220302 osm-3-H207Q-gfp ki_2 phasmid/Pos0/metadata.txt
- Figure5/Figure 5C Micr. image/20220302 osm-3-H207Q-gfp ki_3 amphid/
- Figure5/Figure 5C Micr. image/20220302 osm-3-H207Q-gfp ki_3 amphid/display_and_comments.txt
- Figure5/Figure 5C Micr. image/20220302 osm-3-H207Q-gfp ki_3 amphid/Pos0/
- Figure5/Figure 5C Micr. image/20220302 osm-3-H207Q-gfp ki_3 amphid/Pos0/img_000000000_Confocal-488-Acq_000.tif
- Figure5/Figure 5C Micr. image/20220302 osm-3-H207Q-gfp ki_3 amphid/Pos0/img_000000000_Confocal-488-Acq_001.tif
- Figure5/Figure 5C Micr. image/20220302 osm-3-H207Q-gfp ki_3 amphid/Pos0/img_000000000_Confocal-488-Acq_002.tif
- Figure5/Figure 5C Micr. image/20220302 osm-3-H207Q-gfp ki_3 amphid/Pos0/img_000000000_Confocal-488-Acq_003.tif
- Figure5/Figure 5C Micr. image/20220302 osm-3-H207Q-gfp ki_3 amphid/Pos0/img_000000000_Confocal-488-Acq_004.tif
- Figure5/Figure 5C Micr. image/20220302 osm-3-H207Q-gfp ki_3 amphid/Pos0/img_000000000_Confocal-488-Acq_005.tif
- Figure5/Figure 5C Micr. image/20220302 osm-3-H207Q-gfp ki_3 amphid/Pos0/img_000000000_Confocal-488-Acq_006.tif
- Figure5/Figure 5C Micr. image/20220302 osm-3-H207Q-gfp ki_3 amphid/Pos0/img_000000000_Confocal-488-Acq_007.tif
- Figure5/Figure 5C Micr. image/20220302 osm-3-H207Q-gfp ki_3 amphid/Pos0/img_000000000_Confocal-488-Acq_008.tif
- Figure5/Figure 5C Micr. image/20220302 osm-3-H207Q-gfp ki_3 amphid/Pos0/img_000000000_Confocal-488-Acq_009.tif
- Figure5/Figure 5C Micr. image/20220302 osm-3-H207Q-gfp ki_3 amphid/Pos0/img_000000000_Confocal-488-Acq_010.tif
- Figure5/Figure 5C Micr. image/20220302 osm-3-H207Q-gfp ki_3 amphid/Pos0/img_000000000_Confocal-488-Acq_011.tif
- Figure5/Figure 5C Micr. image/20220302 osm-3-H207Q-gfp ki_3 amphid/Pos0/img_000000000_Confocal-488-Acq_012.tif
- Figure5/Figure 5C Micr. image/20220302 osm-3-H207Q-gfp ki_3 amphid/Pos0/img_000000000_Confocal-488-Acq_013.tif
- Figure5/Figure 5C Micr. image/20220302 osm-3-H207Q-gfp ki_3 amphid/Pos0/metadata.txt
- Figure5/Figure 5D Cilium length.xlsx
- Figure5/figure 5E Histogram of anterograde IFT speeds of WT and mutant OSM-3 motor.xlsx
- Figure5/Figure 5F.xlsx
