# Supplementary material for: Neurons dispose of hyperactive kinesin into glial cells for clearance
Source: EMBO J. 2024 May 28;43(13):5. doi: 10.1038/s44318-024-00118-0 (PMC11217292; doi:10.1038/s44318-024-00118-0)
Supplement: Supplementary file 14 — Source data Fig. 5 [file 44318_2024_118_MOESM14_ESM.zip › Figure5/Figure 5C Micr. image/20211213 osm-3-H207Q-G444E-gfp sup_39 phasmid/Pos0/metadata.txt]

{
"Summary": {
  "Slices": 14,
  "InitialPositionList": null,
  "Interval_ms": 0,
  "UUID": "cad95baa-8500-4e5d-ab85-a0ff9c3c42ce",
  "UserName": "dell",
  "Depth": 2,
  "PixelType": "GRAY16",
  "Time": "2021-12-15 16:23:38 +0800",
  "Date": "2021-12-15",
  "z-step_um": -0.5,
  "MetadataVersion": 10,
  "PositionIndex": 0,
  "SlicesFirst": false,
  "ChContrastMin": [0],
  "Width": 512,
  "PixelAspect": 1,
  "MicroManagerVersion": "1.4.19",
  "ROI": [
    0,
    0,
    512,
    512
  ],
  "ChNames": ["Confocal-488-Acq"],
  "IJType": 1,
  "GridRow": 0,
  "Comment": "",
  "Height": 512,
  "GridColumn": 0,
  "Prefix": "210211213 osm-3-L542P-G444E-gfp ki_39",
  "PixelSize_um": 0,
  "Frames": 1,
  "BitDepth": 14,
  "KeepShutterOpenChannels": false,
  "Source": "Micro-Manager",
  "Channels": 1,
  "ComputerName": "T3600-IX83",
  "CustomIntervals_ms": [],
  "KeepShutterOpenSlices": false,
  "ChColors": [-16711936],
  "TimeFirst": false,
  "ChContrastMax": [65536],
  "Positions": 1,
  "Directory": "Y:\\XC\\210211214 osm-3-H207Q-G444E-gfp ki"
},
"FrameKey-0-0-0": {
  "CSUX-DriveSpeed-State": "1800",
  "Core-Initialize": "1",
  "TransmittedIllumination 1-Description": "DIA High Intensity White LED 1",
  "Andor-FanMode": "Full",
  "Andor-SpuriousNoiseFilterDescription": "Spurious Noise Filter is Off",
  "Dichroic 1-Description": "Mirror unit deck 1",
  "XYStage-BuildName": "TIGER_COMM",
  "Andor-BaselineClamp": "Enabled",
  "AOTF-Description": "AA AOTF Shutter Controller driver adapter",
  "AOTF-State": "0",
  "Andor-CountConvert": "Counts",
  "XYStage-Speed-S": "5.7459",
  "ROI": "0-0-512-512",
  "Andor-SpuriousNoiseFilterThreshold": "0.0000",
  "COM5-AnswerTimeout": "500.0000",
  "COM5-StopBits": "1",
  "Andor-Region of Interest": "Full Image",
  "XYStage-Error-E(nm)": "400.0000",
  "XYStage-StepSizeX_um": "0.0100",
  "CSUX-Hub-Name": "CSUX-Hub",
  "Andor-Advanced | Snap Image Timing Mode": "Delay for Exposure",
  "SlicePosition": 6031.36,
  "Andor-CoolerMode": "Fan off at shutdown",
  "Exposure-ms": 200,
  "Olympus IX83-Name": "Olympus IX83",
  "XYStage-Acceleration-AC(ms)": "100",
  "CSUX-DriveSpeed-AutoAdjust": "0.0000",
  "Wheel-A-Busy": "0",
  "Andor-Pre-Amp-Gain": "5x",
  "XYStage-Name": "XYStage",
  "Andor-Shutter Closing Time": "20",
  "CSUX-Hub-Port": "COM4",
  "EpiShutter 2-Description": "Epi shutter, deck 2",
  "Andor-EMSwitch": "On",
  "AxisPositions": null,
  "COM5-BaudRate": "9600",
  "Andor-1. Camera Information : | Type | Model | Serial No. |": "| iXon | DU897_BV | 8562 |",
  "XYStage-Port": "COM8",
  "COM5-Verbose": "1",
  "Wheel-A-1-Label": "Filter-0",
  "XYStage-SerialCommand": "",
  "CSUX-Hub-Description": "Yokogawa CSUX hub",
  "COM8-DelayBetweenCharsMs": "0.0000",
  "Condenser turret-Label": "5-IX2-DIC100",
  "AutofocusDrive-Name": "AutofocusDrive",
  "Wheel-A-Label": "Filter-3",
  "COM3-AnswerTimeout": "500.0000",
  "Andor-KeepCleanTime": "3.5676",
  "Dichroic 2-State": "2",
  "COM8-AnswerTimeout": "500.0000",
  "Andor-Camera": "| iXon | DU897_BV | 8562 |",
  "COM3-Handshaking": "Off",
  "Andor-Gain": "205",
  "Wheel-A-1-Name": "Wheel-A",
  "UUID": "f1a7a8e0-1034-459e-9331-158bd9d55a61",
  "Wheel-A-1-Port": "COM5",
  "TransmittedIllumination 1-Name": "TransmittedIllumination 1",
  "Core-Camera": "Andor",
  "Core-SLM": "",
  "EpiShutter 1-Name": "EpiShutter 1",
  "Wheel-A-Name": "Wheel-A",
  "Andor-CountConvertWavelength": "0.0000",
  "FocusDrive-MaxSpeed": "3000",
  "Andor-Shutter TTL Value": "High to Open",
  "Wheel-A-Port": "COM5",
  "Core-ChannelGroup": "Illumination",
  "PositionIndex": 0,
  "WaitInterval": 0,
  "Light Path-Label": "1-LeftPort",
  "AOTF-Power (% of max)": "28.6000",
  "PixelSizeUm": 0,
  "CSUX-DriveSpeed-Run": "On",
  "EpiShutter 1-Description": "Epi shutter, deck 1",
  "XYStage-CompileDate": "Jan 14 2014:14:28:31",
  "Andor-Shutter Opening Time": "20",
  "Summary": {
    "Slices": 14,
    "InitialPositionList": null,
    "Interval_ms": 0,
    "UUID": "cad95baa-8500-4e5d-ab85-a0ff9c3c42ce",
    "UserName": "dell",
    "Depth": 2,
    "PixelType": "GRAY16",
    "Time": "2021-12-15 16:23:38 +0800",
    "Date": "2021-12-15",
    "z-step_um": -0.5,
    "MetadataVersion": 10,
    "PositionIndex": 0,
    "SlicesFirst": false,
    "ChContrastMin": [0],
    "Width": 512,
    "PixelAspect": 1,
    "MicroManagerVersion": "1.4.19",
    "ROI": [
      0,
      0,
      512,
      512
    ],
    "ChNames": ["Confocal-488-Acq"],
    "IJType": 1,
    "GridRow": 0,
    "Comment": "",
    "Height": 512,
    "GridColumn": 0,
    "Prefix": "210211213 osm-3-L542P-G444E-gfp ki_39",
    "PixelSize_um": 0,
    "Frames": 1,
    "BitDepth": 14,
    "KeepShutterOpenChannels": false,
    "Source": "Micro-Manager",
    "Channels": 1,
    "ComputerName": "T3600-IX83",
    "CustomIntervals_ms": [],
    "KeepShutterOpenSlices": false,
    "ChColors": [-16711936],
    "TimeFirst": false,
    "ChContrastMax": [65536],
    "Positions": 1,
    "Directory": "Y:\\XC\\210211214 osm-3-H207Q-G444E-gfp ki"
  },
  "Source": "Andor",
  "XYStage-OverShoot(um)": "0.0000",
  "XYStage-Wait_Cycles": "0",
  "COM4-StopBits": "1",
  "FocusDrive-AccelerationTime": "60",
  "Andor-Binning": "1",
  "Andor-FrameTransfer Help": "Should only turn on FrameTransfer if using Burst or Live mode.",
  "COM4-DataBits": "8",
  "COM3-DataBits": "8",
  "XYStage-MotorOnOff": "On",
  "Andor-SpuriousNoiseFilter": "None",
  "Condenser turret-Name": "Condenser turret",
  "Andor-Shutter": "Open",
  "Andor-OptAcquireMode": "",
  "Dichroic 1-Label": "5-MDICT",
  "COM5-DataBits": "8",
  "Binning": "1",
  "Andor-ReadoutTime": "32.0324",
  "Dichroic 2-Name": "Dichroic 2",
  "Andor-Description": "Andor camera adapter",
  "Wheel-A-Speed": "3",
  "COM4-DelayBetweenCharsMs": "0.0000",
  "COM5-Parity": "None",
  "Andor-Advanced | Snap Image Additional Delay (ms)": "0",
  "Light Path-Description": "Switches light between camera and eyepiece.",
  "Andor-Exposure": "200.00",
  "COM5-Description": "Serial port driver (boost:asio)",
  "Polarizer-Name": "Polarizer",
  "Andor-TransposeCorrection": "0",
  "DiaShutter-State": "0",
  "COM4-Description": "Serial port driver (boost:asio)",
  "COM3-Description": "Serial port driver (boost:asio)",
  "COM8-Verbose": "1",
  "COM3-Parity": "None",
  "CSUX-DriveSpeed-Description": "CSUX Drive Speed",
  "Andor-VerticalSpeed": "3.30",
  "XYStage-TransposeMirrorY": "0",
  "Polarizer-Description": "Polarizer in/out device",
  "XPositionUm": -11280.7,
  "XYStage-TransposeMirrorX": "0",
  "AOTF-Channel": "2",
  "Wheel-A-1-ClosedPosition": "",
  "FileName": "img_000000000_Confocal-488-Acq_000.tif",
  "Andor-CCDTemperature": "-68",
  "Core-Galvo": "",
  "Position": "Default",
  "COM8-BaudRate": "115200",
  "Andor-VerticalClockVoltage": "Normal",
  "Condenser turret-State": "4",
  "COM8-Handshaking": "Off",
  "Wheel-A-1-Speed": "3",
  "EpiShutter 2-State": "0",
  "CameraChannelIndex": 0,
  "SliceIndex": 0,
  "ZPositionUm": 6031.36,
  "Polarizer-Label": "1-Out",
  "DiaShutter-Description": "Dia shutter",
  "Core-Focus": "FocusDrive",
  "Andor-ReadoutMode": "10.000 MHz",
  "Channel": "Confocal-488-Acq",
  "TransmittedIllumination 1-Brightness": "141",
  "AutofocusDrive-Description": "Olympus IX83 ZDC offset drive",
  "XYStage-SerialResponse": "",
  "CSUX-Shutter-Name": "CSUX-Shutter",
  "COM5-Name": "COM5",
  "FrameIndex": 0,
  "Dichroic 1-State": "4",
  "XYStage-Version": "v1.91",
  "Polarizer-State": "0",
  "AOTF-Name": "AAAOTF",
  "XYStage-Backlash-B": "0.0400",
  "COM8-Name": "COM8",
  "Andor-ActualInterval-ms": "235.60",
  "Andor-PixelType": "16bit",
  "Camera": "",
  "Wheel-A-1-Delay_ms": "0.0000",
  "FocusDrive-InitialSpeed": "700",
  "COM4-Parity": "None",
  "Core-ImageProcessor": "",
  "Wheel-A-ClosedPosition": "",
  "CSUX-Shutter-Description": "CSUX Shutter",
  "Andor-Output_Amplifier": "Electron Multiplying",
  "XYStage-StepSizeY_um": "0.0100",
  "Dichroic 2-Description": "Mirror unit deck 2",
  "Core-AutoShutter": "1",
  "AOTF-Port": "COM3",
  "NextFrame": 0,
  "Core-XYStage": "XYStage",
  "Wheel-A-1-State": "0",
  "COM8-Parity": "None",
  "Wheel-A-1-Description": "Sutter Lambda filter wheel adapter",
  "Time": "2021-12-15 16:23:38 +0800",
  "COM4-Name": "COM4",
  "EpiShutter 1-State": "0",
  "Andor-Isolated Crop Mode": "Off",
  "COM4-BaudRate": "115200",
  "Andor-CCDTemperatureSetPoint": "-70",
  "Core-AutoFocus": "Autofocus",
  "Autofocus-Name": "Autofocus",
  "CSUX-Shutter-State": "Open",
  "Olympus IX83-FrontPanel": "1",
  "BitDepth": 14,
  "Slice": 0,
  "XYStage-JoyStick Slow Speed": "5",
  "COM4-Verbose": "1",
  "FocusDrive-Description": "Olympus IX83 Z drive",
  "Olympus IX83-TouchPanel": "1",
  "ChannelIndex": 0,
  "EpiShutter 2-Name": "EpiShutter 2",
  "Core-Shutter": "AOTF",
  "Wheel-A-State": "3",
  "Core-TimeoutMs": "5000",
  "XYStage-JoyStick Fast Speed": "60",
  "XYStage-Maximum Speed (Do Not Change)": "7.5000",
  "ElapsedTime-ms": 594,
  "Wheel-A-Description": "Sutter Lambda filter wheel adapter",
  "Frame": 0,
  "Width": 512,
  "Dichroic 2-Label": "3-NONE",
  "Condenser turret-Description": "Rotating condenser turret",
  "COM5-Handshaking": "Off",
  "COM3-StopBits": "1",
  "PositionName": null,
  "Height": 512,
  "Andor-TransposeMirrorX": "0",
  "Light Path-Name": "Light Path",
  "COM3-Verbose": "1",
  "Andor-TransposeMirrorY": "0",
  "Wheel-A-Delay_ms": "0.0000",
  "COM8-DataBits": "8",
  "Autofocus-UpperLimit": "10500",
  "COM3-Name": "COM3",
  "Autofocus-Description": "Olympus IX83 ZDC",
  "Wheel-A-1-Busy": "0",
  "Autofocus-LowerLimit": "0",
  "COM5-DelayBetweenCharsMs": "0.0000",
  "CSUX-DriveSpeed-Name": "CSUX-DriveSpeed",
  "XYStage-Description": "ASI XY stage driver adapter",
  "COM4-Handshaking": "Off",
  "Andor-FrameTransfer": "Off",
  "COM3-DelayBetweenCharsMs": "0.0000",
  "PixelType": "GRAY16",
  "Andor-TransposeXY": "0",
  "AOTF-Maximum intensity (dB)": "1900",
  "COM4-AnswerTimeout": "500.0000",
  "COM8-StopBits": "1",
  "Andor-CCDTemperature Help": "Wait for temperature to stabilize before acquisition.",
  "YPositionUm": 4990.7,
  "Light Path-State": "0",
  "Andor-TimeOut": "10000",
  "Andor-Trigger": "Software",
  "Dichroic 1-Name": "Dichroic 1",
  "FocusDrive-Name": "FocusDrive",
  "COM8-Description": "Serial port driver (boost:asio)",
  "XYStage-JoyStick Reverse": "Off",
  "COM3-BaudRate": "57600",
  "DiaShutter-Name": "DiaShutter",
  "XYStage-OnlySendSerialCommandOnChange": "Yes",
  "Olympus IX83-Description": "Olympus IX83,BX83 Microscopes",
  "Andor-OptAcquireMode Description": "",
  "XYStage-FinishError-PCROS(nm)": "24.0000"
},
"FrameKey-0-0-1": {
  "CSUX-DriveSpeed-State": "1800",
  "Core-Initialize": "1",
  "TransmittedIllumination 1-Description": "DIA High Intensity White LED 1",
  "Andor-FanMode": "Full",
  "Andor-SpuriousNoiseFilterDescription": "Spurious Noise Filter is Off",
  "Dichroic 1-Description": "Mirror unit deck 1",
  "XYStage-BuildName": "TIGER_COMM",
  "Andor-BaselineClamp": "Enabled",
  "AOTF-Description": "AA AOTF Shutter Controller driver adapter",
  "AOTF-State": "0",
  "Andor-CountConvert": "Counts",
  "XYStage-Speed-S": "5.7459",
  "ROI": "0-0-512-512",
  "Andor-SpuriousNoiseFilterThreshold": "0.0000",
  "COM5-AnswerTimeout": "500.0000",
  "COM5-StopBits": "1",
  "Andor-Region of Interest": "Full Image",
  "XYStage-Error-E(nm)": "400.0000",
  "XYStage-StepSizeX_um": "0.0100",
  "CSUX-Hub-Name": "CSUX-Hub",
  "Andor-Advanced | Snap Image Timing Mode": "Delay for Exposure",
  "SlicePosition": 6030.86,
  "Andor-CoolerMode": "Fan off at shutdown",
  "Exposure-ms": 200,
  "Olympus IX83-Name": "Olympus IX83",
  "XYStage-Acceleration-AC(ms)": "100",
  "CSUX-DriveSpeed-AutoAdjust": "0.0000",
  "Wheel-A-Busy": "0",
  "Andor-Pre-Amp-Gain": "5x",
  "XYStage-Name": "XYStage",
  "Andor-Shutter Closing Time": "20",
  "CSUX-Hub-Port": "COM4",
  "EpiShutter 2-Description": "Epi shutter, deck 2",
  "Andor-EMSwitch": "On",
  "AxisPositions": null,
  "COM5-BaudRate": "9600",
  "Andor-1. Camera Information : | Type | Model | Serial No. |": "| iXon | DU897_BV | 8562 |",
  "XYStage-Port": "COM8",
  "COM5-Verbose": "1",
  "Wheel-A-1-Label": "Filter-0",
  "XYStage-SerialCommand": "",
  "CSUX-Hub-Description": "Yokogawa CSUX hub",
  "COM8-DelayBetweenCharsMs": "0.0000",
  "Condenser turret-Label": "5-IX2-DIC100",
  "AutofocusDrive-Name": "AutofocusDrive",
  "Wheel-A-Label": "Filter-3",
  "COM3-AnswerTimeout": "500.0000",
  "Andor-KeepCleanTime": "3.5676",
  "Dichroic 2-State": "2",
  "COM8-AnswerTimeout": "500.0000",
  "Andor-Camera": "| iXon | DU897_BV | 8562 |",
  "COM3-Handshaking": "Off",
  "Andor-Gain": "205",
  "Wheel-A-1-Name": "Wheel-A",
  "UUID": "a25efff9-2865-4dab-9ff7-15a7e52ab6e0",
  "Wheel-A-1-Port": "COM5",
  "TransmittedIllumination 1-Name": "TransmittedIllumination 1",
  "Core-Camera": "Andor",
  "Core-SLM": "",
  "EpiShutter 1-Name": "EpiShutter 1",
  "Wheel-A-Name": "Wheel-A",
  "Andor-CountConvertWavelength": "0.0000",
  "FocusDrive-MaxSpeed": "3000",
  "Andor-Shutter TTL Value": "High to Open",
  "Wheel-A-Port": "COM5",
  "Core-ChannelGroup": "Illumination",
  "PositionIndex": 0,
  "WaitInterval": null,
  "Light Path-Label": "1-LeftPort",
  "AOTF-Power (% of max)": "28.6000",
  "PixelSizeUm": 0,
  "CSUX-DriveSpeed-Run": "On",
  "EpiShutter 1-Description": "Epi shutter, deck 1",
  "XYStage-CompileDate": "Jan 14 2014:14:28:31",
  "Andor-Shutter Opening Time": "20",
  "Summary": {
    "Slices": 14,
    "InitialPositionList": null,
    "Interval_ms": 0,
    "UUID": "cad95baa-8500-4e5d-ab85-a0ff9c3c42ce",
    "UserName": "dell",
    "Depth": 2,
    "PixelType": "GRAY16",
    "Time": "2021-12-15 16:23:38 +0800",
    "Date": "2021-12-15",
    "z-step_um": -0.5,
    "MetadataVersion": 10,
    "PositionIndex": 0,
    "SlicesFirst": false,
    "ChContrastMin": [0],
    "Width": 512,
    "PixelAspect": 1,
    "MicroManagerVersion": "1.4.19",
    "ROI": [
      0,
      0,
      512,
      512
    ],
    "ChNames": ["Confocal-488-Acq"],
    "IJType": 1,
    "GridRow": 0,
    "Comment": "",
    "Height": 512,
    "GridColumn": 0,
    "Prefix": "210211213 osm-3-L542P-G444E-gfp ki_39",
    "PixelSize_um": 0,
    "Frames": 1,
    "BitDepth": 14,
    "KeepShutterOpenChannels": false,
    "Source": "Micro-Manager",
    "Channels": 1,
    "ComputerName": "T3600-IX83",
    "CustomIntervals_ms": [],
    "KeepShutterOpenSlices": false,
    "ChColors": [-16711936],
    "TimeFirst": false,
    "ChContrastMax": [65536],
    "Positions": 1,
    "Directory": "Y:\\XC\\210211214 osm-3-H207Q-G444E-gfp ki"
  },
  "Source": "Andor",
  "XYStage-OverShoot(um)": "0.0000",
  "XYStage-Wait_Cycles": "0",
  "COM4-StopBits": "1",
  "FocusDrive-AccelerationTime": "60",
  "Andor-Binning": "1",
  "Andor-FrameTransfer Help": "Should only turn on FrameTransfer if using Burst or Live mode.",
  "COM4-DataBits": "8",
  "COM3-DataBits": "8",
  "XYStage-MotorOnOff": "On",
  "Andor-SpuriousNoiseFilter": "None",
  "Condenser turret-Name": "Condenser turret",
  "Andor-Shutter": "Open",
  "Andor-OptAcquireMode": "",
  "Dichroic 1-Label": "5-MDICT",
  "COM5-DataBits": "8",
  "Binning": "1",
  "Andor-ReadoutTime": "32.0324",
  "Dichroic 2-Name": "Dichroic 2",
  "Andor-Description": "Andor camera adapter",
  "Wheel-A-Speed": "3",
  "COM4-DelayBetweenCharsMs": "0.0000",
  "COM5-Parity": "None",
  "Andor-Advanced | Snap Image Additional Delay (ms)": "0",
  "Light Path-Description": "Switches light between camera and eyepiece.",
  "Andor-Exposure": "200.00",
  "COM5-Description": "Serial port driver (boost:asio)",
  "Polarizer-Name": "Polarizer",
  "Andor-TransposeCorrection": "0",
  "DiaShutter-State": "0",
  "COM4-Description": "Serial port driver (boost:asio)",
  "COM3-Description": "Serial port driver (boost:asio)",
  "COM8-Verbose": "1",
  "COM3-Parity": "None",
  "CSUX-DriveSpeed-Description": "CSUX Drive Speed",
  "Andor-VerticalSpeed": "3.30",
  "XYStage-TransposeMirrorY": "0",
  "Polarizer-Description": "Polarizer in/out device",
  "XPositionUm": -11280.7,
  "XYStage-TransposeMirrorX": "0",
  "AOTF-Channel": "2",
  "Wheel-A-1-ClosedPosition": "",
  "FileName": "img_000000000_Confocal-488-Acq_001.tif",
  "Andor-CCDTemperature": "-68",
  "Core-Galvo": "",
  "Position": "Default",
  "COM8-BaudRate": "115200",
  "Andor-VerticalClockVoltage": "Normal",
  "Condenser turret-State": "4",
  "COM8-Handshaking": "Off",
  "Wheel-A-1-Speed": "3",
  "EpiShutter 2-State": "0",
  "CameraChannelIndex": 0,
  "SliceIndex": 1,
  "ZPositionUm": 6030.86,
  "Polarizer-Label": "1-Out",
  "DiaShutter-Description": "Dia shutter",
  "Core-Focus": "FocusDrive",
  "Andor-ReadoutMode": "10.000 MHz",
  "Channel": "Confocal-488-Acq",
  "TransmittedIllumination 1-Brightness": "141",
  "AutofocusDrive-Description": "Olympus IX83 ZDC offset drive",
  "XYStage-SerialResponse": "",
  "CSUX-Shutter-Name": "CSUX-Shutter",
  "COM5-Name": "COM5",
  "FrameIndex": 0,
  "Dichroic 1-State": "4",
  "XYStage-Version": "v1.91",
  "Polarizer-State": "0",
  "AOTF-Name": "AAAOTF",
  "XYStage-Backlash-B": "0.0400",
  "COM8-Name": "COM8",
  "Andor-ActualInterval-ms": "235.60",
  "Andor-PixelType": "16bit",
  "Camera": "",
  "Wheel-A-1-Delay_ms": "0.0000",
  "FocusDrive-InitialSpeed": "700",
  "COM4-Parity": "None",
  "Core-ImageProcessor": "",
  "Wheel-A-ClosedPosition": "",
  "CSUX-Shutter-Description": "CSUX Shutter",
  "Andor-Output_Amplifier": "Electron Multiplying",
  "XYStage-StepSizeY_um": "0.0100",
  "Dichroic 2-Description": "Mirror unit deck 2",
  "Core-AutoShutter": "1",
  "AOTF-Port": "COM3",
  "NextFrame": 0,
  "Core-XYStage": "XYStage",
  "Wheel-A-1-State": "0",
  "COM8-Parity": "None",
  "Wheel-A-1-Description": "Sutter Lambda filter wheel adapter",
  "Time": "2021-12-15 16:23:38 +0800",
  "COM4-Name": "COM4",
  "EpiShutter 1-State": "0",
  "Andor-Isolated Crop Mode": "Off",
  "COM4-BaudRate": "115200",
  "Andor-CCDTemperatureSetPoint": "-70",
  "Core-AutoFocus": "Autofocus",
  "Autofocus-Name": "Autofocus",
  "CSUX-Shutter-State": "Open",
  "Olympus IX83-FrontPanel": "1",
  "BitDepth": 14,
  "Slice": 1,
  "XYStage-JoyStick Slow Speed": "5",
  "COM4-Verbose": "1",
  "FocusDrive-Description": "Olympus IX83 Z drive",
  "Olympus IX83-TouchPanel": "1",
  "ChannelIndex": 0,
  "EpiShutter 2-Name": "EpiShutter 2",
  "Core-Shutter": "AOTF",
  "Wheel-A-State": "3",
  "Core-TimeoutMs": "5000",
  "XYStage-JoyStick Fast Speed": "60",
  "XYStage-Maximum Speed (Do Not Change)": "7.5000",
  "ElapsedTime-ms": 980,
  "Wheel-A-Description": "Sutter Lambda filter wheel adapter",
  "Frame": 0,
  "Width": 512,
  "Dichroic 2-Label": "3-NONE",
  "Condenser turret-Description": "Rotating condenser turret",
  "COM5-Handshaking": "Off",
  "COM3-StopBits": "1",
  "PositionName": null,
  "Height": 512,
  "Andor-TransposeMirrorX": "0",
  "Light Path-Name": "Light Path",
  "COM3-Verbose": "1",
  "Andor-TransposeMirrorY": "0",
  "Wheel-A-Delay_ms": "0.0000",
  "COM8-DataBits": "8",
  "Autofocus-UpperLimit": "10500",
  "COM3-Name": "COM3",
  "Autofocus-Description": "Olympus IX83 ZDC",
  "Wheel-A-1-Busy": "0",
  "Autofocus-LowerLimit": "0",
  "COM5-DelayBetweenCharsMs": "0.0000",
  "CSUX-DriveSpeed-Name": "CSUX-DriveSpeed",
  "XYStage-Description": "ASI XY stage driver adapter",
  "COM4-Handshaking": "Off",
  "Andor-FrameTransfer": "Off",
  "COM3-DelayBetweenCharsMs": "0.0000",
  "PixelType": "GRAY16",
  "Andor-TransposeXY": "0",
  "AOTF-Maximum intensity (dB)": "1900",
  "COM4-AnswerTimeout": "500.0000",
  "COM8-StopBits": "1",
  "Andor-CCDTemperature Help": "Wait for temperature to stabilize before acquisition.",
  "YPositionUm": 4990.7,
  "Light Path-State": "0",
  "Andor-TimeOut": "10000",
  "Andor-Trigger": "Software",
  "Dichroic 1-Name": "Dichroic 1",
  "FocusDrive-Name": "FocusDrive",
  "COM8-Description": "Serial port driver (boost:asio)",
  "XYStage-JoyStick Reverse": "Off",
  "COM3-BaudRate": "57600",
  "DiaShutter-Name": "DiaShutter",
  "XYStage-OnlySendSerialCommandOnChange": "Yes",
  "Olympus IX83-Description": "Olympus IX83,BX83 Microscopes",
  "Andor-OptAcquireMode Description": "",
  "XYStage-FinishError-PCROS(nm)": "24.0000"
},
"FrameKey-0-0-2": {
  "CSUX-DriveSpeed-State": "1800",
  "Core-Initialize": "1",
  "TransmittedIllumination 1-Description": "DIA High Intensity White LED 1",
  "Andor-FanMode": "Full",
  "Andor-SpuriousNoiseFilterDescription": "Spurious Noise Filter is Off",
  "Dichroic 1-Description": "Mirror unit deck 1",
  "XYStage-BuildName": "TIGER_COMM",
  "Andor-BaselineClamp": "Enabled",
  "AOTF-Description": "AA AOTF Shutter Controller driver adapter",
  "AOTF-State": "0",
  "Andor-CountConvert": "Counts",
  "XYStage-Speed-S": "5.7459",
  "ROI": "0-0-512-512",
  "Andor-SpuriousNoiseFilterThreshold": "0.0000",
  "COM5-AnswerTimeout": "500.0000",
  "COM5-StopBits": "1",
  "Andor-Region of Interest": "Full Image",
  "XYStage-Error-E(nm)": "400.0000",
  "XYStage-StepSizeX_um": "0.0100",
  "CSUX-Hub-Name": "CSUX-Hub",
  "Andor-Advanced | Snap Image Timing Mode": "Delay for Exposure",
  "SlicePosition": 6030.36,
  "Andor-CoolerMode": "Fan off at shutdown",
  "Exposure-ms": 200,
  "Olympus IX83-Name": "Olympus IX83",
  "XYStage-Acceleration-AC(ms)": "100",
  "CSUX-DriveSpeed-AutoAdjust": "0.0000",
  "Wheel-A-Busy": "0",
  "Andor-Pre-Amp-Gain": "5x",
  "XYStage-Name": "XYStage",
  "Andor-Shutter Closing Time": "20",
  "CSUX-Hub-Port": "COM4",
  "EpiShutter 2-Description": "Epi shutter, deck 2",
  "Andor-EMSwitch": "On",
  "AxisPositions": null,
  "COM5-BaudRate": "9600",
  "Andor-1. Camera Information : | Type | Model | Serial No. |": "| iXon | DU897_BV | 8562 |",
  "XYStage-Port": "COM8",
  "COM5-Verbose": "1",
  "Wheel-A-1-Label": "Filter-0",
  "XYStage-SerialCommand": "",
  "CSUX-Hub-Description": "Yokogawa CSUX hub",
  "COM8-DelayBetweenCharsMs": "0.0000",
  "Condenser turret-Label": "5-IX2-DIC100",
  "AutofocusDrive-Name": "AutofocusDrive",
  "Wheel-A-Label": "Filter-3",
  "COM3-AnswerTimeout": "500.0000",
  "Andor-KeepCleanTime": "3.5676",
  "Dichroic 2-State": "2",
  "COM8-AnswerTimeout": "500.0000",
  "Andor-Camera": "| iXon | DU897_BV | 8562 |",
  "COM3-Handshaking": "Off",
  "Andor-Gain": "205",
  "Wheel-A-1-Name": "Wheel-A",
  "UUID": "42ebcedf-3cad-4db5-a0a1-1f9695610c5e",
  "Wheel-A-1-Port": "COM5",
  "TransmittedIllumination 1-Name": "TransmittedIllumination 1",
  "Core-Camera": "Andor",
  "Core-SLM": "",
  "EpiShutter 1-Name": "EpiShutter 1",
  "Wheel-A-Name": "Wheel-A",
  "Andor-CountConvertWavelength": "0.0000",
  "FocusDrive-MaxSpeed": "3000",
  "Andor-Shutter TTL Value": "High to Open",
  "Wheel-A-Port": "COM5",
  "Core-ChannelGroup": "Illumination",
  "PositionIndex": 0,
  "WaitInterval": null,
  "Light Path-Label": "1-LeftPort",
  "AOTF-Power (% of max)": "28.6000",
  "PixelSizeUm": 0,
  "CSUX-DriveSpeed-Run": "On",
  "EpiShutter 1-Description": "Epi shutter, deck 1",
  "XYStage-CompileDate": "Jan 14 2014:14:28:31",
  "Andor-Shutter Opening Time": "20",
  "Summary": {
    "Slices": 14,
    "InitialPositionList": null,
    "Interval_ms": 0,
    "UUID": "cad95baa-8500-4e5d-ab85-a0ff9c3c42ce",
    "UserName": "dell",
    "Depth": 2,
    "PixelType": "GRAY16",
    "Time": "2021-12-15 16:23:38 +0800",
    "Date": "2021-12-15",
    "z-step_um": -0.5,
    "MetadataVersion": 10,
    "PositionIndex": 0,
    "SlicesFirst": false,
    "ChContrastMin": [0],
    "Width": 512,
    "PixelAspect": 1,
    "MicroManagerVersion": "1.4.19",
    "ROI": [
      0,
      0,
      512,
      512
    ],
    "ChNames": ["Confocal-488-Acq"],
    "IJType": 1,
    "GridRow": 0,
    "Comment": "",
    "Height": 512,
    "GridColumn": 0,
    "Prefix": "210211213 osm-3-L542P-G444E-gfp ki_39",
    "PixelSize_um": 0,
    "Frames": 1,
    "BitDepth": 14,
    "KeepShutterOpenChannels": false,
    "Source": "Micro-Manager",
    "Channels": 1,
    "ComputerName": "T3600-IX83",
    "CustomIntervals_ms": [],
    "KeepShutterOpenSlices": false,
    "ChColors": [-16711936],
    "TimeFirst": false,
    "ChContrastMax": [65536],
    "Positions": 1,
    "Directory": "Y:\\XC\\210211214 osm-3-H207Q-G444E-gfp ki"
  },
  "Source": "Andor",
  "XYStage-OverShoot(um)": "0.0000",
  "XYStage-Wait_Cycles": "0",
  "COM4-StopBits": "1",
  "FocusDrive-AccelerationTime": "60",
  "Andor-Binning": "1",
  "Andor-FrameTransfer Help": "Should only turn on FrameTransfer if using Burst or Live mode.",
  "COM4-DataBits": "8",
  "COM3-DataBits": "8",
  "XYStage-MotorOnOff": "On",
  "Andor-SpuriousNoiseFilter": "None",
  "Condenser turret-Name": "Condenser turret",
  "Andor-Shutter": "Open",
  "Andor-OptAcquireMode": "",
  "Dichroic 1-Label": "5-MDICT",
  "COM5-DataBits": "8",
  "Binning": "1",
  "Andor-ReadoutTime": "32.0324",
  "Dichroic 2-Name": "Dichroic 2",
  "Andor-Description": "Andor camera adapter",
  "Wheel-A-Speed": "3",
  "COM4-DelayBetweenCharsMs": "0.0000",
  "COM5-Parity": "None",
  "Andor-Advanced | Snap Image Additional Delay (ms)": "0",
  "Light Path-Description": "Switches light between camera and eyepiece.",
  "Andor-Exposure": "200.00",
  "COM5-Description": "Serial port driver (boost:asio)",
  "Polarizer-Name": "Polarizer",
  "Andor-TransposeCorrection": "0",
  "DiaShutter-State": "0",
  "COM4-Description": "Serial port driver (boost:asio)",
  "COM3-Description": "Serial port driver (boost:asio)",
  "COM8-Verbose": "1",
  "COM3-Parity": "None",
  "CSUX-DriveSpeed-Description": "CSUX Drive Speed",
  "Andor-VerticalSpeed": "3.30",
  "XYStage-TransposeMirrorY": "0",
  "Polarizer-Description": "Polarizer in/out device",
  "XPositionUm": -11280.7,
  "XYStage-TransposeMirrorX": "0",
  "AOTF-Channel": "2",
  "Wheel-A-1-ClosedPosition": "",
  "FileName": "img_000000000_Confocal-488-Acq_002.tif",
  "Andor-CCDTemperature": "-68",
  "Core-Galvo": "",
  "Position": "Default",
  "COM8-BaudRate": "115200",
  "Andor-VerticalClockVoltage": "Normal",
  "Condenser turret-State": "4",
  "COM8-Handshaking": "Off",
  "Wheel-A-1-Speed": "3",
  "EpiShutter 2-State": "0",
  "CameraChannelIndex": 0,
  "SliceIndex": 2,
  "ZPositionUm": 6030.36,
  "Polarizer-Label": "1-Out",
  "DiaShutter-Description": "Dia shutter",
  "Core-Focus": "FocusDrive",
  "Andor-ReadoutMode": "10.000 MHz",
  "Channel": "Confocal-488-Acq",
  "TransmittedIllumination 1-Brightness": "141",
  "AutofocusDrive-Description": "Olympus IX83 ZDC offset drive",
  "XYStage-SerialResponse": "",
  "CSUX-Shutter-Name": "CSUX-Shutter",
  "COM5-Name": "COM5",
  "FrameIndex": 0,
  "Dichroic 1-State": "4",
  "XYStage-Version": "v1.91",
  "Polarizer-State": "0",
  "AOTF-Name": "AAAOTF",
  "XYStage-Backlash-B": "0.0400",
  "COM8-Name": "COM8",
  "Andor-ActualInterval-ms": "235.60",
  "Andor-PixelType": "16bit",
  "Camera": "",
  "Wheel-A-1-Delay_ms": "0.0000",
  "FocusDrive-InitialSpeed": "700",
  "COM4-Parity": "None",
  "Core-ImageProcessor": "",
  "Wheel-A-ClosedPosition": "",
  "CSUX-Shutter-Description": "CSUX Shutter",
  "Andor-Output_Amplifier": "Electron Multiplying",
  "XYStage-StepSizeY_um": "0.0100",
  "Dichroic 2-Description": "Mirror unit deck 2",
  "Core-AutoShutter": "1",
  "AOTF-Port": "COM3",
  "NextFrame": 0,
  "Core-XYStage": "XYStage",
  "Wheel-A-1-State": "0",
  "COM8-Parity": "None",
  "Wheel-A-1-Description": "Sutter Lambda filter wheel adapter",
  "Time": "2021-12-15 16:23:39 +0800",
  "COM4-Name": "COM4",
  "EpiShutter 1-State": "0",
  "Andor-Isolated Crop Mode": "Off",
  "COM4-BaudRate": "115200",
  "Andor-CCDTemperatureSetPoint": "-70",
  "Core-AutoFocus": "Autofocus",
  "Autofocus-Name": "Autofocus",
  "CSUX-Shutter-State": "Open",
  "Olympus IX83-FrontPanel": "1",
  "BitDepth": 14,
  "Slice": 2,
  "XYStage-JoyStick Slow Speed": "5",
  "COM4-Verbose": "1",
  "FocusDrive-Description": "Olympus IX83 Z drive",
  "Olympus IX83-TouchPanel": "1",
  "ChannelIndex": 0,
  "EpiShutter 2-Name": "EpiShutter 2",
  "Core-Shutter": "AOTF",
  "Wheel-A-State": "3",
  "Core-TimeoutMs": "5000",
  "XYStage-JoyStick Fast Speed": "60",
  "XYStage-Maximum Speed (Do Not Change)": "7.5000",
  "ElapsedTime-ms": 1355,
  "Wheel-A-Description": "Sutter Lambda filter wheel adapter",
  "Frame": 0,
  "Width": 512,
  "Dichroic 2-Label": "3-NONE",
  "Condenser turret-Description": "Rotating condenser turret",
  "COM5-Handshaking": "Off",
  "COM3-StopBits": "1",
  "PositionName": null,
  "Height": 512,
  "Andor-TransposeMirrorX": "0",
  "Light Path-Name": "Light Path",
  "COM3-Verbose": "1",
  "Andor-TransposeMirrorY": "0",
  "Wheel-A-Delay_ms": "0.0000",
  "COM8-DataBits": "8",
  "Autofocus-UpperLimit": "10500",
  "COM3-Name": "COM3",
  "Autofocus-Description": "Olympus IX83 ZDC",
  "Wheel-A-1-Busy": "0",
  "Autofocus-LowerLimit": "0",
  "COM5-DelayBetweenCharsMs": "0.0000",
  "CSUX-DriveSpeed-Name": "CSUX-DriveSpeed",
  "XYStage-Description": "ASI XY stage driver adapter",
  "COM4-Handshaking": "Off",
  "Andor-FrameTransfer": "Off",
  "COM3-DelayBetweenCharsMs": "0.0000",
  "PixelType": "GRAY16",
  "Andor-TransposeXY": "0",
  "AOTF-Maximum intensity (dB)": "1900",
  "COM4-AnswerTimeout": "500.0000",
  "COM8-StopBits": "1",
  "Andor-CCDTemperature Help": "Wait for temperature to stabilize before acquisition.",
  "YPositionUm": 4990.7,
  "Light Path-State": "0",
  "Andor-TimeOut": "10000",
  "Andor-Trigger": "Software",
  "Dichroic 1-Name": "Dichroic 1",
  "FocusDrive-Name": "FocusDrive",
  "COM8-Description": "Serial port driver (boost:asio)",
  "XYStage-JoyStick Reverse": "Off",
  "COM3-BaudRate": "57600",
  "DiaShutter-Name": "DiaShutter",
  "XYStage-OnlySendSerialCommandOnChange": "Yes",
  "Olympus IX83-Description": "Olympus IX83,BX83 Microscopes",
  "Andor-OptAcquireMode Description": "",
  "XYStage-FinishError-PCROS(nm)": "24.0000"
},
"FrameKey-0-0-3": {
  "CSUX-DriveSpeed-State": "1800",
  "Core-Initialize": "1",
  "TransmittedIllumination 1-Description": "DIA High Intensity White LED 1",
  "Andor-FanMode": "Full",
  "Andor-SpuriousNoiseFilterDescription": "Spurious Noise Filter is Off",
  "Dichroic 1-Description": "Mirror unit deck 1",
  "XYStage-BuildName": "TIGER_COMM",
  "Andor-BaselineClamp": "Enabled",
  "AOTF-Description": "AA AOTF Shutter Controller driver adapter",
  "AOTF-State": "0",
  "Andor-CountConvert": "Counts",
  "XYStage-Speed-S": "5.7459",
  "ROI": "0-0-512-512",
  "Andor-SpuriousNoiseFilterThreshold": "0.0000",
  "COM5-AnswerTimeout": "500.0000",
  "COM5-StopBits": "1",
  "Andor-Region of Interest": "Full Image",
  "XYStage-Error-E(nm)": "400.0000",
  "XYStage-StepSizeX_um": "0.0100",
  "CSUX-Hub-Name": "CSUX-Hub",
  "Andor-Advanced | Snap Image Timing Mode": "Delay for Exposure",
  "SlicePosition": 6029.86,
  "Andor-CoolerMode": "Fan off at shutdown",
  "Exposure-ms": 200,
  "Olympus IX83-Name": "Olympus IX83",
  "XYStage-Acceleration-AC(ms)": "100",
  "CSUX-DriveSpeed-AutoAdjust": "0.0000",
  "Wheel-A-Busy": "0",
  "Andor-Pre-Amp-Gain": "5x",
  "XYStage-Name": "XYStage",
  "Andor-Shutter Closing Time": "20",
  "CSUX-Hub-Port": "COM4",
  "EpiShutter 2-Description": "Epi shutter, deck 2",
  "Andor-EMSwitch": "On",
  "AxisPositions": null,
  "COM5-BaudRate": "9600",
  "Andor-1. Camera Information : | Type | Model | Serial No. |": "| iXon | DU897_BV | 8562 |",
  "XYStage-Port": "COM8",
  "COM5-Verbose": "1",
  "Wheel-A-1-Label": "Filter-0",
  "XYStage-SerialCommand": "",
  "CSUX-Hub-Description": "Yokogawa CSUX hub",
  "COM8-DelayBetweenCharsMs": "0.0000",
  "Condenser turret-Label": "5-IX2-DIC100",
  "AutofocusDrive-Name": "AutofocusDrive",
  "Wheel-A-Label": "Filter-3",
  "COM3-AnswerTimeout": "500.0000",
  "Andor-KeepCleanTime": "3.5676",
  "Dichroic 2-State": "2",
  "COM8-AnswerTimeout": "500.0000",
  "Andor-Camera": "| iXon | DU897_BV | 8562 |",
  "COM3-Handshaking": "Off",
  "Andor-Gain": "205",
  "Wheel-A-1-Name": "Wheel-A",
  "UUID": "4eff4423-e1df-4a21-9b86-8de5559afe49",
  "Wheel-A-1-Port": "COM5",
  "TransmittedIllumination 1-Name": "TransmittedIllumination 1",
  "Core-Camera": "Andor",
  "Core-SLM": "",
  "EpiShutter 1-Name": "EpiShutter 1",
  "Wheel-A-Name": "Wheel-A",
  "Andor-CountConvertWavelength": "0.0000",
  "FocusDrive-MaxSpeed": "3000",
  "Andor-Shutter TTL Value": "High to Open",
  "Wheel-A-Port": "COM5",
  "Core-ChannelGroup": "Illumination",
  "PositionIndex": 0,
  "WaitInterval": null,
  "Light Path-Label": "1-LeftPort",
  "AOTF-Power (% of max)": "28.6000",
  "PixelSizeUm": 0,
  "CSUX-DriveSpeed-Run": "On",
  "EpiShutter 1-Description": "Epi shutter, deck 1",
  "XYStage-CompileDate": "Jan 14 2014:14:28:31",
  "Andor-Shutter Opening Time": "20",
  "Summary": {
    "Slices": 14,
    "InitialPositionList": null,
    "Interval_ms": 0,
    "UUID": "cad95baa-8500-4e5d-ab85-a0ff9c3c42ce",
    "UserName": "dell",
    "Depth": 2,
    "PixelType": "GRAY16",
    "Time": "2021-12-15 16:23:38 +0800",
    "Date": "2021-12-15",
    "z-step_um": -0.5,
    "MetadataVersion": 10,
    "PositionIndex": 0,
    "SlicesFirst": false,
    "ChContrastMin": [0],
    "Width": 512,
    "PixelAspect": 1,
    "MicroManagerVersion": "1.4.19",
    "ROI": [
      0,
      0,
      512,
      512
    ],
    "ChNames": ["Confocal-488-Acq"],
    "IJType": 1,
    "GridRow": 0,
    "Comment": "",
    "Height": 512,
    "GridColumn": 0,
    "Prefix": "210211213 osm-3-L542P-G444E-gfp ki_39",
    "PixelSize_um": 0,
    "Frames": 1,
    "BitDepth": 14,
    "KeepShutterOpenChannels": false,
    "Source": "Micro-Manager",
    "Channels": 1,
    "ComputerName": "T3600-IX83",
    "CustomIntervals_ms": [],
    "KeepShutterOpenSlices": false,
    "ChColors": [-16711936],
    "TimeFirst": false,
    "ChContrastMax": [65536],
    "Positions": 1,
    "Directory": "Y:\\XC\\210211214 osm-3-H207Q-G444E-gfp ki"
  },
  "Source": "Andor",
  "XYStage-OverShoot(um)": "0.0000",
  "XYStage-Wait_Cycles": "0",
  "COM4-StopBits": "1",
  "FocusDrive-AccelerationTime": "60",
  "Andor-Binning": "1",
  "Andor-FrameTransfer Help": "Should only turn on FrameTransfer if using Burst or Live mode.",
  "COM4-DataBits": "8",
  "COM3-DataBits": "8",
  "XYStage-MotorOnOff": "On",
  "Andor-SpuriousNoiseFilter": "None",
  "Condenser turret-Name": "Condenser turret",
  "Andor-Shutter": "Open",
  "Andor-OptAcquireMode": "",
  "Dichroic 1-Label": "5-MDICT",
  "COM5-DataBits": "8",
  "Binning": "1",
  "Andor-ReadoutTime": "32.0324",
  "Dichroic 2-Name": "Dichroic 2",
  "Andor-Description": "Andor camera adapter",
  "Wheel-A-Speed": "3",
  "COM4-DelayBetweenCharsMs": "0.0000",
  "COM5-Parity": "None",
  "Andor-Advanced | Snap Image Additional Delay (ms)": "0",
  "Light Path-Description": "Switches light between camera and eyepiece.",
  "Andor-Exposure": "200.00",
  "COM5-Description": "Serial port driver (boost:asio)",
  "Polarizer-Name": "Polarizer",
  "Andor-TransposeCorrection": "0",
  "DiaShutter-State": "0",
  "COM4-Description": "Serial port driver (boost:asio)",
  "COM3-Description": "Serial port driver (boost:asio)",
  "COM8-Verbose": "1",
  "COM3-Parity": "None",
  "CSUX-DriveSpeed-Description": "CSUX Drive Speed",
  "Andor-VerticalSpeed": "3.30",
  "XYStage-TransposeMirrorY": "0",
  "Polarizer-Description": "Polarizer in/out device",
  "XPositionUm": -11280.7,
  "XYStage-TransposeMirrorX": "0",
  "AOTF-Channel": "2",
  "Wheel-A-1-ClosedPosition": "",
  "FileName": "img_000000000_Confocal-488-Acq_003.tif",
  "Andor-CCDTemperature": "-68",
  "Core-Galvo": "",
  "Position": "Default",
  "COM8-BaudRate": "115200",
  "Andor-VerticalClockVoltage": "Normal",
  "Condenser turret-State": "4",
  "COM8-Handshaking": "Off",
  "Wheel-A-1-Speed": "3",
  "EpiShutter 2-State": "0",
  "CameraChannelIndex": 0,
  "SliceIndex": 3,
  "ZPositionUm": 6029.86,
  "Polarizer-Label": "1-Out",
  "DiaShutter-Description": "Dia shutter",
  "Core-Focus": "FocusDrive",
  "Andor-ReadoutMode": "10.000 MHz",
  "Channel": "Confocal-488-Acq",
  "TransmittedIllumination 1-Brightness": "141",
  "AutofocusDrive-Description": "Olympus IX83 ZDC offset drive",
  "XYStage-SerialResponse": "",
  "CSUX-Shutter-Name": "CSUX-Shutter",
  "COM5-Name": "COM5",
  "FrameIndex": 0,
  "Dichroic 1-State": "4",
  "XYStage-Version": "v1.91",
  "Polarizer-State": "0",
  "AOTF-Name": "AAAOTF",
  "XYStage-Backlash-B": "0.0400",
  "COM8-Name": "COM8",
  "Andor-ActualInterval-ms": "235.60",
  "Andor-PixelType": "16bit",
  "Camera": "",
  "Wheel-A-1-Delay_ms": "0.0000",
  "FocusDrive-InitialSpeed": "700",
  "COM4-Parity": "None",
  "Core-ImageProcessor": "",
  "Wheel-A-ClosedPosition": "",
  "CSUX-Shutter-Description": "CSUX Shutter",
  "Andor-Output_Amplifier": "Electron Multiplying",
  "XYStage-StepSizeY_um": "0.0100",
  "Dichroic 2-Description": "Mirror unit deck 2",
  "Core-AutoShutter": "1",
  "AOTF-Port": "COM3",
  "NextFrame": 0,
  "Core-XYStage": "XYStage",
  "Wheel-A-1-State": "0",
  "COM8-Parity": "None",
  "Wheel-A-1-Description": "Sutter Lambda filter wheel adapter",
  "Time": "2021-12-15 16:23:39 +0800",
  "COM4-Name": "COM4",
  "EpiShutter 1-State": "0",
  "Andor-Isolated Crop Mode": "Off",
  "COM4-BaudRate": "115200",
  "Andor-CCDTemperatureSetPoint": "-70",
  "Core-AutoFocus": "Autofocus",
  "Autofocus-Name": "Autofocus",
  "CSUX-Shutter-State": "Open",
  "Olympus IX83-FrontPanel": "1",
  "BitDepth": 14,
  "Slice": 3,
  "XYStage-JoyStick Slow Speed": "5",
  "COM4-Verbose": "1",
  "FocusDrive-Description": "Olympus IX83 Z drive",
  "Olympus IX83-TouchPanel": "1",
  "ChannelIndex": 0,
  "EpiShutter 2-Name": "EpiShutter 2",
  "Core-Shutter": "AOTF",
  "Wheel-A-State": "3",
  "Core-TimeoutMs": "5000",
  "XYStage-JoyStick Fast Speed": "60",
  "XYStage-Maximum Speed (Do Not Change)": "7.5000",
  "ElapsedTime-ms": 1728,
  "Wheel-A-Description": "Sutter Lambda filter wheel adapter",
  "Frame": 0,
  "Width": 512,
  "Dichroic 2-Label": "3-NONE",
  "Condenser turret-Description": "Rotating condenser turret",
  "COM5-Handshaking": "Off",
  "COM3-StopBits": "1",
  "PositionName": null,
  "Height": 512,
  "Andor-TransposeMirrorX": "0",
  "Light Path-Name": "Light Path",
  "COM3-Verbose": "1",
  "Andor-TransposeMirrorY": "0",
  "Wheel-A-Delay_ms": "0.0000",
  "COM8-DataBits": "8",
  "Autofocus-UpperLimit": "10500",
  "COM3-Name": "COM3",
  "Autofocus-Description": "Olympus IX83 ZDC",
  "Wheel-A-1-Busy": "0",
  "Autofocus-LowerLimit": "0",
  "COM5-DelayBetweenCharsMs": "0.0000",
  "CSUX-DriveSpeed-Name": "CSUX-DriveSpeed",
  "XYStage-Description": "ASI XY stage driver adapter",
  "COM4-Handshaking": "Off",
  "Andor-FrameTransfer": "Off",
  "COM3-DelayBetweenCharsMs": "0.0000",
  "PixelType": "GRAY16",
  "Andor-TransposeXY": "0",
  "AOTF-Maximum intensity (dB)": "1900",
  "COM4-AnswerTimeout": "500.0000",
  "COM8-StopBits": "1",
  "Andor-CCDTemperature Help": "Wait for temperature to stabilize before acquisition.",
  "YPositionUm": 4990.7,
  "Light Path-State": "0",
  "Andor-TimeOut": "10000",
  "Andor-Trigger": "Software",
  "Dichroic 1-Name": "Dichroic 1",
  "FocusDrive-Name": "FocusDrive",
  "COM8-Description": "Serial port driver (boost:asio)",
  "XYStage-JoyStick Reverse": "Off",
  "COM3-BaudRate": "57600",
  "DiaShutter-Name": "DiaShutter",
  "XYStage-OnlySendSerialCommandOnChange": "Yes",
  "Olympus IX83-Description": "Olympus IX83,BX83 Microscopes",
  "Andor-OptAcquireMode Description": "",
  "XYStage-FinishError-PCROS(nm)": "24.0000"
},
"FrameKey-0-0-4": {
  "CSUX-DriveSpeed-State": "1800",
  "Core-Initialize": "1",
  "TransmittedIllumination 1-Description": "DIA High Intensity White LED 1",
  "Andor-FanMode": "Full",
  "Andor-SpuriousNoiseFilterDescription": "Spurious Noise Filter is Off",
  "Dichroic 1-Description": "Mirror unit deck 1",
  "XYStage-BuildName": "TIGER_COMM",
  "Andor-BaselineClamp": "Enabled",
  "AOTF-Description": "AA AOTF Shutter Controller driver adapter",
  "AOTF-State": "0",
  "Andor-CountConvert": "Counts",
  "XYStage-Speed-S": "5.7459",
  "ROI": "0-0-512-512",
  "Andor-SpuriousNoiseFilterThreshold": "0.0000",
  "COM5-AnswerTimeout": "500.0000",
  "COM5-StopBits": "1",
  "Andor-Region of Interest": "Full Image",
  "XYStage-Error-E(nm)": "400.0000",
  "XYStage-StepSizeX_um": "0.0100",
  "CSUX-Hub-Name": "CSUX-Hub",
  "Andor-Advanced | Snap Image Timing Mode": "Delay for Exposure",
  "SlicePosition": 6029.36,
  "Andor-CoolerMode": "Fan off at shutdown",
  "Exposure-ms": 200,
  "Olympus IX83-Name": "Olympus IX83",
  "XYStage-Acceleration-AC(ms)": "100",
  "CSUX-DriveSpeed-AutoAdjust": "0.0000",
  "Wheel-A-Busy": "0",
  "Andor-Pre-Amp-Gain": "5x",
  "XYStage-Name": "XYStage",
  "Andor-Shutter Closing Time": "20",
  "CSUX-Hub-Port": "COM4",
  "EpiShutter 2-Description": "Epi shutter, deck 2",
  "Andor-EMSwitch": "On",
  "AxisPositions": null,
  "COM5-BaudRate": "9600",
  "Andor-1. Camera Information : | Type | Model | Serial No. |": "| iXon | DU897_BV | 8562 |",
  "XYStage-Port": "COM8",
  "COM5-Verbose": "1",
  "Wheel-A-1-Label": "Filter-0",
  "XYStage-SerialCommand": "",
  "CSUX-Hub-Description": "Yokogawa CSUX hub",
  "COM8-DelayBetweenCharsMs": "0.0000",
  "Condenser turret-Label": "5-IX2-DIC100",
  "AutofocusDrive-Name": "AutofocusDrive",
  "Wheel-A-Label": "Filter-3",
  "COM3-AnswerTimeout": "500.0000",
  "Andor-KeepCleanTime": "3.5676",
  "Dichroic 2-State": "2",
  "COM8-AnswerTimeout": "500.0000",
  "Andor-Camera": "| iXon | DU897_BV | 8562 |",
  "COM3-Handshaking": "Off",
  "Andor-Gain": "205",
  "Wheel-A-1-Name": "Wheel-A",
  "UUID": "c9768917-c86a-4fce-a5db-1861384e27c1",
  "Wheel-A-1-Port": "COM5",
  "TransmittedIllumination 1-Name": "TransmittedIllumination 1",
  "Core-Camera": "Andor",
  "Core-SLM": "",
  "EpiShutter 1-Name": "EpiShutter 1",
  "Wheel-A-Name": "Wheel-A",
  "Andor-CountConvertWavelength": "0.0000",
  "FocusDrive-MaxSpeed": "3000",
  "Andor-Shutter TTL Value": "High to Open",
  "Wheel-A-Port": "COM5",
  "Core-ChannelGroup": "Illumination",
  "PositionIndex": 0,
  "WaitInterval": null,
  "Light Path-Label": "1-LeftPort",
  "AOTF-Power (% of max)": "28.6000",
  "PixelSizeUm": 0,
  "CSUX-DriveSpeed-Run": "On",
  "EpiShutter 1-Description": "Epi shutter, deck 1",
  "XYStage-CompileDate": "Jan 14 2014:14:28:31",
  "Andor-Shutter Opening Time": "20",
  "Summary": {
    "Slices": 14,
    "InitialPositionList": null,
    "Interval_ms": 0,
    "UUID": "cad95baa-8500-4e5d-ab85-a0ff9c3c42ce",
    "UserName": "dell",
    "Depth": 2,
    "PixelType": "GRAY16",
    "Time": "2021-12-15 16:23:38 +0800",
    "Date": "2021-12-15",
    "z-step_um": -0.5,
    "MetadataVersion": 10,
    "PositionIndex": 0,
    "SlicesFirst": false,
    "ChContrastMin": [0],
    "Width": 512,
    "PixelAspect": 1,
    "MicroManagerVersion": "1.4.19",
    "ROI": [
      0,
      0,
      512,
      512
    ],
    "ChNames": ["Confocal-488-Acq"],
    "IJType": 1,
    "GridRow": 0,
    "Comment": "",
    "Height": 512,
    "GridColumn": 0,
    "Prefix": "210211213 osm-3-L542P-G444E-gfp ki_39",
    "PixelSize_um": 0,
    "Frames": 1,
    "BitDepth": 14,
    "KeepShutterOpenChannels": false,
    "Source": "Micro-Manager",
    "Channels": 1,
    "ComputerName": "T3600-IX83",
    "CustomIntervals_ms": [],
    "KeepShutterOpenSlices": false,
    "ChColors": [-16711936],
    "TimeFirst": false,
    "ChContrastMax": [65536],
    "Positions": 1,
    "Directory": "Y:\\XC\\210211214 osm-3-H207Q-G444E-gfp ki"
  },
  "Source": "Andor",
  "XYStage-OverShoot(um)": "0.0000",
  "XYStage-Wait_Cycles": "0",
  "COM4-StopBits": "1",
  "FocusDrive-AccelerationTime": "60",
  "Andor-Binning": "1",
  "Andor-FrameTransfer Help": "Should only turn on FrameTransfer if using Burst or Live mode.",
  "COM4-DataBits": "8",
  "COM3-DataBits": "8",
  "XYStage-MotorOnOff": "On",
  "Andor-SpuriousNoiseFilter": "None",
  "Condenser turret-Name": "Condenser turret",
  "Andor-Shutter": "Open",
  "Andor-OptAcquireMode": "",
  "Dichroic 1-Label": "5-MDICT",
  "COM5-DataBits": "8",
  "Binning": "1",
  "Andor-ReadoutTime": "32.0324",
  "Dichroic 2-Name": "Dichroic 2",
  "Andor-Description": "Andor camera adapter",
  "Wheel-A-Speed": "3",
  "COM4-DelayBetweenCharsMs": "0.0000",
  "COM5-Parity": "None",
  "Andor-Advanced | Snap Image Additional Delay (ms)": "0",
  "Light Path-Description": "Switches light between camera and eyepiece.",
  "Andor-Exposure": "200.00",
  "COM5-Description": "Serial port driver (boost:asio)",
  "Polarizer-Name": "Polarizer",
  "Andor-TransposeCorrection": "0",
  "DiaShutter-State": "0",
  "COM4-Description": "Serial port driver (boost:asio)",
  "COM3-Description": "Serial port driver (boost:asio)",
  "COM8-Verbose": "1",
  "COM3-Parity": "None",
  "CSUX-DriveSpeed-Description": "CSUX Drive Speed",
  "Andor-VerticalSpeed": "3.30",
  "XYStage-TransposeMirrorY": "0",
  "Polarizer-Description": "Polarizer in/out device",
  "XPositionUm": -11280.7,
  "XYStage-TransposeMirrorX": "0",
  "AOTF-Channel": "2",
  "Wheel-A-1-ClosedPosition": "",
  "FileName": "img_000000000_Confocal-488-Acq_004.tif",
  "Andor-CCDTemperature": "-68",
  "Core-Galvo": "",
  "Position": "Default",
  "COM8-BaudRate": "115200",
  "Andor-VerticalClockVoltage": "Normal",
  "Condenser turret-State": "4",
  "COM8-Handshaking": "Off",
  "Wheel-A-1-Speed": "3",
  "EpiShutter 2-State": "0",
  "CameraChannelIndex": 0,
  "SliceIndex": 4,
  "ZPositionUm": 6029.36,
  "Polarizer-Label": "1-Out",
  "DiaShutter-Description": "Dia shutter",
  "Core-Focus": "FocusDrive",
  "Andor-ReadoutMode": "10.000 MHz",
  "Channel": "Confocal-488-Acq",
  "TransmittedIllumination 1-Brightness": "141",
  "AutofocusDrive-Description": "Olympus IX83 ZDC offset drive",
  "XYStage-SerialResponse": "",
  "CSUX-Shutter-Name": "CSUX-Shutter",
  "COM5-Name": "COM5",
  "FrameIndex": 0,
  "Dichroic 1-State": "4",
  "XYStage-Version": "v1.91",
  "Polarizer-State": "0",
  "AOTF-Name": "AAAOTF",
  "XYStage-Backlash-B": "0.0400",
  "COM8-Name": "COM8",
  "Andor-ActualInterval-ms": "235.60",
  "Andor-PixelType": "16bit",
  "Camera": "",
  "Wheel-A-1-Delay_ms": "0.0000",
  "FocusDrive-InitialSpeed": "700",
  "COM4-Parity": "None",
  "Core-ImageProcessor": "",
  "Wheel-A-ClosedPosition": "",
  "CSUX-Shutter-Description": "CSUX Shutter",
  "Andor-Output_Amplifier": "Electron Multiplying",
  "XYStage-StepSizeY_um": "0.0100",
  "Dichroic 2-Description": "Mirror unit deck 2",
  "Core-AutoShutter": "1",
  "AOTF-Port": "COM3",
  "NextFrame": 0,
  "Core-XYStage": "XYStage",
  "Wheel-A-1-State": "0",
  "COM8-Parity": "None",
  "Wheel-A-1-Description": "Sutter Lambda filter wheel adapter",
  "Time": "2021-12-15 16:23:40 +0800",
  "COM4-Name": "COM4",
  "EpiShutter 1-State": "0",
  "Andor-Isolated Crop Mode": "Off",
  "COM4-BaudRate": "115200",
  "Andor-CCDTemperatureSetPoint": "-70",
  "Core-AutoFocus": "Autofocus",
  "Autofocus-Name": "Autofocus",
  "CSUX-Shutter-State": "Open",
  "Olympus IX83-FrontPanel": "1",
  "BitDepth": 14,
  "Slice": 4,
  "XYStage-JoyStick Slow Speed": "5",
  "COM4-Verbose": "1",
  "FocusDrive-Description": "Olympus IX83 Z drive",
  "Olympus IX83-TouchPanel": "1",
  "ChannelIndex": 0,
  "EpiShutter 2-Name": "EpiShutter 2",
  "Core-Shutter": "AOTF",
  "Wheel-A-State": "3",
  "Core-TimeoutMs": "5000",
  "XYStage-JoyStick Fast Speed": "60",
  "XYStage-Maximum Speed (Do Not Change)": "7.5000",
  "ElapsedTime-ms": 2102,
  "Wheel-A-Description": "Sutter Lambda filter wheel adapter",
  "Frame": 0,
  "Width": 512,
  "Dichroic 2-Label": "3-NONE",
  "Condenser turret-Description": "Rotating condenser turret",
  "COM5-Handshaking": "Off",
  "COM3-StopBits": "1",
  "PositionName": null,
  "Height": 512,
  "Andor-TransposeMirrorX": "0",
  "Light Path-Name": "Light Path",
  "COM3-Verbose": "1",
  "Andor-TransposeMirrorY": "0",
  "Wheel-A-Delay_ms": "0.0000",
  "COM8-DataBits": "8",
  "Autofocus-UpperLimit": "10500",
  "COM3-Name": "COM3",
  "Autofocus-Description": "Olympus IX83 ZDC",
  "Wheel-A-1-Busy": "0",
  "Autofocus-LowerLimit": "0",
  "COM5-DelayBetweenCharsMs": "0.0000",
  "CSUX-DriveSpeed-Name": "CSUX-DriveSpeed",
  "XYStage-Description": "ASI XY stage driver adapter",
  "COM4-Handshaking": "Off",
  "Andor-FrameTransfer": "Off",
  "COM3-DelayBetweenCharsMs": "0.0000",
  "PixelType": "GRAY16",
  "Andor-TransposeXY": "0",
  "AOTF-Maximum intensity (dB)": "1900",
  "COM4-AnswerTimeout": "500.0000",
  "COM8-StopBits": "1",
  "Andor-CCDTemperature Help": "Wait for temperature to stabilize before acquisition.",
  "YPositionUm": 4990.7,
  "Light Path-State": "0",
  "Andor-TimeOut": "10000",
  "Andor-Trigger": "Software",
  "Dichroic 1-Name": "Dichroic 1",
  "FocusDrive-Name": "FocusDrive",
  "COM8-Description": "Serial port driver (boost:asio)",
  "XYStage-JoyStick Reverse": "Off",
  "COM3-BaudRate": "57600",
  "DiaShutter-Name": "DiaShutter",
  "XYStage-OnlySendSerialCommandOnChange": "Yes",
  "Olympus IX83-Description": "Olympus IX83,BX83 Microscopes",
  "Andor-OptAcquireMode Description": "",
  "XYStage-FinishError-PCROS(nm)": "24.0000"
},
"FrameKey-0-0-5": {
  "CSUX-DriveSpeed-State": "1800",
  "Core-Initialize": "1",
  "TransmittedIllumination 1-Description": "DIA High Intensity White LED 1",
  "Andor-FanMode": "Full",
  "Andor-SpuriousNoiseFilterDescription": "Spurious Noise Filter is Off",
  "Dichroic 1-Description": "Mirror unit deck 1",
  "XYStage-BuildName": "TIGER_COMM",
  "Andor-BaselineClamp": "Enabled",
  "AOTF-Description": "AA AOTF Shutter Controller driver adapter",
  "AOTF-State": "0",
  "Andor-CountConvert": "Counts",
  "XYStage-Speed-S": "5.7459",
  "ROI": "0-0-512-512",
  "Andor-SpuriousNoiseFilterThreshold": "0.0000",
  "COM5-AnswerTimeout": "500.0000",
  "COM5-StopBits": "1",
  "Andor-Region of Interest": "Full Image",
  "XYStage-Error-E(nm)": "400.0000",
  "XYStage-StepSizeX_um": "0.0100",
  "CSUX-Hub-Name": "CSUX-Hub",
  "Andor-Advanced | Snap Image Timing Mode": "Delay for Exposure",
  "SlicePosition": 6028.86,
  "Andor-CoolerMode": "Fan off at shutdown",
  "Exposure-ms": 200,
  "Olympus IX83-Name": "Olympus IX83",
  "XYStage-Acceleration-AC(ms)": "100",
  "CSUX-DriveSpeed-AutoAdjust": "0.0000",
  "Wheel-A-Busy": "0",
  "Andor-Pre-Amp-Gain": "5x",
  "XYStage-Name": "XYStage",
  "Andor-Shutter Closing Time": "20",
  "CSUX-Hub-Port": "COM4",
  "EpiShutter 2-Description": "Epi shutter, deck 2",
  "Andor-EMSwitch": "On",
  "AxisPositions": null,
  "COM5-BaudRate": "9600",
  "Andor-1. Camera Information : | Type | Model | Serial No. |": "| iXon | DU897_BV | 8562 |",
  "XYStage-Port": "COM8",
  "COM5-Verbose": "1",
  "Wheel-A-1-Label": "Filter-0",
  "XYStage-SerialCommand": "",
  "CSUX-Hub-Description": "Yokogawa CSUX hub",
  "COM8-DelayBetweenCharsMs": "0.0000",
  "Condenser turret-Label": "5-IX2-DIC100",
  "AutofocusDrive-Name": "AutofocusDrive",
  "Wheel-A-Label": "Filter-3",
  "COM3-AnswerTimeout": "500.0000",
  "Andor-KeepCleanTime": "3.5676",
  "Dichroic 2-State": "2",
  "COM8-AnswerTimeout": "500.0000",
  "Andor-Camera": "| iXon | DU897_BV | 8562 |",
  "COM3-Handshaking": "Off",
  "Andor-Gain": "205",
  "Wheel-A-1-Name": "Wheel-A",
  "UUID": "5cc36c12-a615-4ebe-adc0-f14da2b0a95e",
  "Wheel-A-1-Port": "COM5",
  "TransmittedIllumination 1-Name": "TransmittedIllumination 1",
  "Core-Camera": "Andor",
  "Core-SLM": "",
  "EpiShutter 1-Name": "EpiShutter 1",
  "Wheel-A-Name": "Wheel-A",
  "Andor-CountConvertWavelength": "0.0000",
  "FocusDrive-MaxSpeed": "3000",
  "Andor-Shutter TTL Value": "High to Open",
  "Wheel-A-Port": "COM5",
  "Core-ChannelGroup": "Illumination",
  "PositionIndex": 0,
  "WaitInterval": null,
  "Light Path-Label": "1-LeftPort",
  "AOTF-Power (% of max)": "28.6000",
  "PixelSizeUm": 0,
  "CSUX-DriveSpeed-Run": "On",
  "EpiShutter 1-Description": "Epi shutter, deck 1",
  "XYStage-CompileDate": "Jan 14 2014:14:28:31",
  "Andor-Shutter Opening Time": "20",
  "Summary": {
    "Slices": 14,
    "InitialPositionList": null,
    "Interval_ms": 0,
    "UUID": "cad95baa-8500-4e5d-ab85-a0ff9c3c42ce",
    "UserName": "dell",
    "Depth": 2,
    "PixelType": "GRAY16",
    "Time": "2021-12-15 16:23:38 +0800",
    "Date": "2021-12-15",
    "z-step_um": -0.5,
    "MetadataVersion": 10,
    "PositionIndex": 0,
    "SlicesFirst": false,
    "ChContrastMin": [0],
    "Width": 512,
    "PixelAspect": 1,
    "MicroManagerVersion": "1.4.19",
    "ROI": [
      0,
      0,
      512,
      512
    ],
    "ChNames": ["Confocal-488-Acq"],
    "IJType": 1,
    "GridRow": 0,
    "Comment": "",
    "Height": 512,
    "GridColumn": 0,
    "Prefix": "210211213 osm-3-L542P-G444E-gfp ki_39",
    "PixelSize_um": 0,
    "Frames": 1,
    "BitDepth": 14,
    "KeepShutterOpenChannels": false,
    "Source": "Micro-Manager",
    "Channels": 1,
    "ComputerName": "T3600-IX83",
    "CustomIntervals_ms": [],
    "KeepShutterOpenSlices": false,
    "ChColors": [-16711936],
    "TimeFirst": false,
    "ChContrastMax": [65536],
    "Positions": 1,
    "Directory": "Y:\\XC\\210211214 osm-3-H207Q-G444E-gfp ki"
  },
  "Source": "Andor",
  "XYStage-OverShoot(um)": "0.0000",
  "XYStage-Wait_Cycles": "0",
  "COM4-StopBits": "1",
  "FocusDrive-AccelerationTime": "60",
  "Andor-Binning": "1",
  "Andor-FrameTransfer Help": "Should only turn on FrameTransfer if using Burst or Live mode.",
  "COM4-DataBits": "8",
  "COM3-DataBits": "8",
  "XYStage-MotorOnOff": "On",
  "Andor-SpuriousNoiseFilter": "None",
  "Condenser turret-Name": "Condenser turret",
  "Andor-Shutter": "Open",
  "Andor-OptAcquireMode": "",
  "Dichroic 1-Label": "5-MDICT",
  "COM5-DataBits": "8",
  "Binning": "1",
  "Andor-ReadoutTime": "32.0324",
  "Dichroic 2-Name": "Dichroic 2",
  "Andor-Description": "Andor camera adapter",
  "Wheel-A-Speed": "3",
  "COM4-DelayBetweenCharsMs": "0.0000",
  "COM5-Parity": "None",
  "Andor-Advanced | Snap Image Additional Delay (ms)": "0",
  "Light Path-Description": "Switches light between camera and eyepiece.",
  "Andor-Exposure": "200.00",
  "COM5-Description": "Serial port driver (boost:asio)",
  "Polarizer-Name": "Polarizer",
  "Andor-TransposeCorrection": "0",
  "DiaShutter-State": "0",
  "COM4-Description": "Serial port driver (boost:asio)",
  "COM3-Description": "Serial port driver (boost:asio)",
  "COM8-Verbose": "1",
  "COM3-Parity": "None",
  "CSUX-DriveSpeed-Description": "CSUX Drive Speed",
  "Andor-VerticalSpeed": "3.30",
  "XYStage-TransposeMirrorY": "0",
  "Polarizer-Description": "Polarizer in/out device",
  "XPositionUm": -11280.7,
  "XYStage-TransposeMirrorX": "0",
  "AOTF-Channel": "2",
  "Wheel-A-1-ClosedPosition": "",
  "FileName": "img_000000000_Confocal-488-Acq_005.tif",
  "Andor-CCDTemperature": "-68",
  "Core-Galvo": "",
  "Position": "Default",
  "COM8-BaudRate": "115200",
  "Andor-VerticalClockVoltage": "Normal",
  "Condenser turret-State": "4",
  "COM8-Handshaking": "Off",
  "Wheel-A-1-Speed": "3",
  "EpiShutter 2-State": "0",
  "CameraChannelIndex": 0,
  "SliceIndex": 5,
  "ZPositionUm": 6028.86,
  "Polarizer-Label": "1-Out",
  "DiaShutter-Description": "Dia shutter",
  "Core-Focus": "FocusDrive",
  "Andor-ReadoutMode": "10.000 MHz",
  "Channel": "Confocal-488-Acq",
  "TransmittedIllumination 1-Brightness": "141",
  "AutofocusDrive-Description": "Olympus IX83 ZDC offset drive",
  "XYStage-SerialResponse": "",
  "CSUX-Shutter-Name": "CSUX-Shutter",
  "COM5-Name": "COM5",
  "FrameIndex": 0,
  "Dichroic 1-State": "4",
  "XYStage-Version": "v1.91",
  "Polarizer-State": "0",
  "AOTF-Name": "AAAOTF",
  "XYStage-Backlash-B": "0.0400",
  "COM8-Name": "COM8",
  "Andor-ActualInterval-ms": "235.60",
  "Andor-PixelType": "16bit",
  "Camera": "",
  "Wheel-A-1-Delay_ms": "0.0000",
  "FocusDrive-InitialSpeed": "700",
  "COM4-Parity": "None",
  "Core-ImageProcessor": "",
  "Wheel-A-ClosedPosition": "",
  "CSUX-Shutter-Description": "CSUX Shutter",
  "Andor-Output_Amplifier": "Electron Multiplying",
  "XYStage-StepSizeY_um": "0.0100",
  "Dichroic 2-Description": "Mirror unit deck 2",
  "Core-AutoShutter": "1",
  "AOTF-Port": "COM3",
  "NextFrame": 0,
  "Core-XYStage": "XYStage",
  "Wheel-A-1-State": "0",
  "COM8-Parity": "None",
  "Wheel-A-1-Description": "Sutter Lambda filter wheel adapter",
  "Time": "2021-12-15 16:23:40 +0800",
  "COM4-Name": "COM4",
  "EpiShutter 1-State": "0",
  "Andor-Isolated Crop Mode": "Off",
  "COM4-BaudRate": "115200",
  "Andor-CCDTemperatureSetPoint": "-70",
  "Core-AutoFocus": "Autofocus",
  "Autofocus-Name": "Autofocus",
  "CSUX-Shutter-State": "Open",
  "Olympus IX83-FrontPanel": "1",
  "BitDepth": 14,
  "Slice": 5,
  "XYStage-JoyStick Slow Speed": "5",
  "COM4-Verbose": "1",
  "FocusDrive-Description": "Olympus IX83 Z drive",
  "Olympus IX83-TouchPanel": "1",
  "ChannelIndex": 0,
  "EpiShutter 2-Name": "EpiShutter 2",
  "Core-Shutter": "AOTF",
  "Wheel-A-State": "3",
  "Core-TimeoutMs": "5000",
  "XYStage-JoyStick Fast Speed": "60",
  "XYStage-Maximum Speed (Do Not Change)": "7.5000",
  "ElapsedTime-ms": 2477,
  "Wheel-A-Description": "Sutter Lambda filter wheel adapter",
  "Frame": 0,
  "Width": 512,
  "Dichroic 2-Label": "3-NONE",
  "Condenser turret-Description": "Rotating condenser turret",
  "COM5-Handshaking": "Off",
  "COM3-StopBits": "1",
  "PositionName": null,
  "Height": 512,
  "Andor-TransposeMirrorX": "0",
  "Light Path-Name": "Light Path",
  "COM3-Verbose": "1",
  "Andor-TransposeMirrorY": "0",
  "Wheel-A-Delay_ms": "0.0000",
  "COM8-DataBits": "8",
  "Autofocus-UpperLimit": "10500",
  "COM3-Name": "COM3",
  "Autofocus-Description": "Olympus IX83 ZDC",
  "Wheel-A-1-Busy": "0",
  "Autofocus-LowerLimit": "0",
  "COM5-DelayBetweenCharsMs": "0.0000",
  "CSUX-DriveSpeed-Name": "CSUX-DriveSpeed",
  "XYStage-Description": "ASI XY stage driver adapter",
  "COM4-Handshaking": "Off",
  "Andor-FrameTransfer": "Off",
  "COM3-DelayBetweenCharsMs": "0.0000",
  "PixelType": "GRAY16",
  "Andor-TransposeXY": "0",
  "AOTF-Maximum intensity (dB)": "1900",
  "COM4-AnswerTimeout": "500.0000",
  "COM8-StopBits": "1",
  "Andor-CCDTemperature Help": "Wait for temperature to stabilize before acquisition.",
  "YPositionUm": 4990.7,
  "Light Path-State": "0",
  "Andor-TimeOut": "10000",
  "Andor-Trigger": "Software",
  "Dichroic 1-Name": "Dichroic 1",
  "FocusDrive-Name": "FocusDrive",
  "COM8-Description": "Serial port driver (boost:asio)",
  "XYStage-JoyStick Reverse": "Off",
  "COM3-BaudRate": "57600",
  "DiaShutter-Name": "DiaShutter",
  "XYStage-OnlySendSerialCommandOnChange": "Yes",
  "Olympus IX83-Description": "Olympus IX83,BX83 Microscopes",
  "Andor-OptAcquireMode Description": "",
  "XYStage-FinishError-PCROS(nm)": "24.0000"
},
"FrameKey-0-0-6": {
  "CSUX-DriveSpeed-State": "1800",
  "Core-Initialize": "1",
  "TransmittedIllumination 1-Description": "DIA High Intensity White LED 1",
  "Andor-FanMode": "Full",
  "Andor-SpuriousNoiseFilterDescription": "Spurious Noise Filter is Off",
  "Dichroic 1-Description": "Mirror unit deck 1",
  "XYStage-BuildName": "TIGER_COMM",
  "Andor-BaselineClamp": "Enabled",
  "AOTF-Description": "AA AOTF Shutter Controller driver adapter",
  "AOTF-State": "0",
  "Andor-CountConvert": "Counts",
  "XYStage-Speed-S": "5.7459",
  "ROI": "0-0-512-512",
  "Andor-SpuriousNoiseFilterThreshold": "0.0000",
  "COM5-AnswerTimeout": "500.0000",
  "COM5-StopBits": "1",
  "Andor-Region of Interest": "Full Image",
  "XYStage-Error-E(nm)": "400.0000",
  "XYStage-StepSizeX_um": "0.0100",
  "CSUX-Hub-Name": "CSUX-Hub",
  "Andor-Advanced | Snap Image Timing Mode": "Delay for Exposure",
  "SlicePosition": 6028.36,
  "Andor-CoolerMode": "Fan off at shutdown",
  "Exposure-ms": 200,
  "Olympus IX83-Name": "Olympus IX83",
  "XYStage-Acceleration-AC(ms)": "100",
  "CSUX-DriveSpeed-AutoAdjust": "0.0000",
  "Wheel-A-Busy": "0",
  "Andor-Pre-Amp-Gain": "5x",
  "XYStage-Name": "XYStage",
  "Andor-Shutter Closing Time": "20",
  "CSUX-Hub-Port": "COM4",
  "EpiShutter 2-Description": "Epi shutter, deck 2",
  "Andor-EMSwitch": "On",
  "AxisPositions": null,
  "COM5-BaudRate": "9600",
  "Andor-1. Camera Information : | Type | Model | Serial No. |": "| iXon | DU897_BV | 8562 |",
  "XYStage-Port": "COM8",
  "COM5-Verbose": "1",
  "Wheel-A-1-Label": "Filter-0",
  "XYStage-SerialCommand": "",
  "CSUX-Hub-Description": "Yokogawa CSUX hub",
  "COM8-DelayBetweenCharsMs": "0.0000",
  "Condenser turret-Label": "5-IX2-DIC100",
  "AutofocusDrive-Name": "AutofocusDrive",
  "Wheel-A-Label": "Filter-3",
  "COM3-AnswerTimeout": "500.0000",
  "Andor-KeepCleanTime": "3.5676",
  "Dichroic 2-State": "2",
  "COM8-AnswerTimeout": "500.0000",
  "Andor-Camera": "| iXon | DU897_BV | 8562 |",
  "COM3-Handshaking": "Off",
  "Andor-Gain": "205",
  "Wheel-A-1-Name": "Wheel-A",
  "UUID": "f8a00250-38b2-4ca2-94f8-7bbd5dcf36db",
  "Wheel-A-1-Port": "COM5",
  "TransmittedIllumination 1-Name": "TransmittedIllumination 1",
  "Core-Camera": "Andor",
  "Core-SLM": "",
  "EpiShutter 1-Name": "EpiShutter 1",
  "Wheel-A-Name": "Wheel-A",
  "Andor-CountConvertWavelength": "0.0000",
  "FocusDrive-MaxSpeed": "3000",
  "Andor-Shutter TTL Value": "High to Open",
  "Wheel-A-Port": "COM5",
  "Core-ChannelGroup": "Illumination",
  "PositionIndex": 0,
  "WaitInterval": null,
  "Light Path-Label": "1-LeftPort",
  "AOTF-Power (% of max)": "28.6000",
  "PixelSizeUm": 0,
  "CSUX-DriveSpeed-Run": "On",
  "EpiShutter 1-Description": "Epi shutter, deck 1",
  "XYStage-CompileDate": "Jan 14 2014:14:28:31",
  "Andor-Shutter Opening Time": "20",
  "Summary": {
    "Slices": 14,
    "InitialPositionList": null,
    "Interval_ms": 0,
    "UUID": "cad95baa-8500-4e5d-ab85-a0ff9c3c42ce",
    "UserName": "dell",
    "Depth": 2,
    "PixelType": "GRAY16",
    "Time": "2021-12-15 16:23:38 +0800",
    "Date": "2021-12-15",
    "z-step_um": -0.5,
    "MetadataVersion": 10,
    "PositionIndex": 0,
    "SlicesFirst": false,
    "ChContrastMin": [0],
    "Width": 512,
    "PixelAspect": 1,
    "MicroManagerVersion": "1.4.19",
    "ROI": [
      0,
      0,
      512,
      512
    ],
    "ChNames": ["Confocal-488-Acq"],
    "IJType": 1,
    "GridRow": 0,
    "Comment": "",
    "Height": 512,
    "GridColumn": 0,
    "Prefix": "210211213 osm-3-L542P-G444E-gfp ki_39",
    "PixelSize_um": 0,
    "Frames": 1,
    "BitDepth": 14,
    "KeepShutterOpenChannels": false,
    "Source": "Micro-Manager",
    "Channels": 1,
    "ComputerName": "T3600-IX83",
    "CustomIntervals_ms": [],
    "KeepShutterOpenSlices": false,
    "ChColors": [-16711936],
    "TimeFirst": false,
    "ChContrastMax": [65536],
    "Positions": 1,
    "Directory": "Y:\\XC\\210211214 osm-3-H207Q-G444E-gfp ki"
  },
  "Source": "Andor",
  "XYStage-OverShoot(um)": "0.0000",
  "XYStage-Wait_Cycles": "0",
  "COM4-StopBits": "1",
  "FocusDrive-AccelerationTime": "60",
  "Andor-Binning": "1",
  "Andor-FrameTransfer Help": "Should only turn on FrameTransfer if using Burst or Live mode.",
  "COM4-DataBits": "8",
  "COM3-DataBits": "8",
  "XYStage-MotorOnOff": "On",
  "Andor-SpuriousNoiseFilter": "None",
  "Condenser turret-Name": "Condenser turret",
  "Andor-Shutter": "Open",
  "Andor-OptAcquireMode": "",
  "Dichroic 1-Label": "5-MDICT",
  "COM5-DataBits": "8",
  "Binning": "1",
  "Andor-ReadoutTime": "32.0324",
  "Dichroic 2-Name": "Dichroic 2",
  "Andor-Description": "Andor camera adapter",
  "Wheel-A-Speed": "3",
  "COM4-DelayBetweenCharsMs": "0.0000",
  "COM5-Parity": "None",
  "Andor-Advanced | Snap Image Additional Delay (ms)": "0",
  "Light Path-Description": "Switches light between camera and eyepiece.",
  "Andor-Exposure": "200.00",
  "COM5-Description": "Serial port driver (boost:asio)",
  "Polarizer-Name": "Polarizer",
  "Andor-TransposeCorrection": "0",
  "DiaShutter-State": "0",
  "COM4-Description": "Serial port driver (boost:asio)",
  "COM3-Description": "Serial port driver (boost:asio)",
  "COM8-Verbose": "1",
  "COM3-Parity": "None",
  "CSUX-DriveSpeed-Description": "CSUX Drive Speed",
  "Andor-VerticalSpeed": "3.30",
  "XYStage-TransposeMirrorY": "0",
  "Polarizer-Description": "Polarizer in/out device",
  "XPositionUm": -11280.7,
  "XYStage-TransposeMirrorX": "0",
  "AOTF-Channel": "2",
  "Wheel-A-1-ClosedPosition": "",
  "FileName": "img_000000000_Confocal-488-Acq_006.tif",
  "Andor-CCDTemperature": "-68",
  "Core-Galvo": "",
  "Position": "Default",
  "COM8-BaudRate": "115200",
  "Andor-VerticalClockVoltage": "Normal",
  "Condenser turret-State": "4",
  "COM8-Handshaking": "Off",
  "Wheel-A-1-Speed": "3",
  "EpiShutter 2-State": "0",
  "CameraChannelIndex": 0,
  "SliceIndex": 6,
  "ZPositionUm": 6028.36,
  "Polarizer-Label": "1-Out",
  "DiaShutter-Description": "Dia shutter",
  "Core-Focus": "FocusDrive",
  "Andor-ReadoutMode": "10.000 MHz",
  "Channel": "Confocal-488-Acq",
  "TransmittedIllumination 1-Brightness": "141",
  "AutofocusDrive-Description": "Olympus IX83 ZDC offset drive",
  "XYStage-SerialResponse": "",
  "CSUX-Shutter-Name": "CSUX-Shutter",
  "COM5-Name": "COM5",
  "FrameIndex": 0,
  "Dichroic 1-State": "4",
  "XYStage-Version": "v1.91",
  "Polarizer-State": "0",
  "AOTF-Name": "AAAOTF",
  "XYStage-Backlash-B": "0.0400",
  "COM8-Name": "COM8",
  "Andor-ActualInterval-ms": "235.60",
  "Andor-PixelType": "16bit",
  "Camera": "",
  "Wheel-A-1-Delay_ms": "0.0000",
  "FocusDrive-InitialSpeed": "700",
  "COM4-Parity": "None",
  "Core-ImageProcessor": "",
  "Wheel-A-ClosedPosition": "",
  "CSUX-Shutter-Description": "CSUX Shutter",
  "Andor-Output_Amplifier": "Electron Multiplying",
  "XYStage-StepSizeY_um": "0.0100",
  "Dichroic 2-Description": "Mirror unit deck 2",
  "Core-AutoShutter": "1",
  "AOTF-Port": "COM3",
  "NextFrame": 0,
  "Core-XYStage": "XYStage",
  "Wheel-A-1-State": "0",
  "COM8-Parity": "None",
  "Wheel-A-1-Description": "Sutter Lambda filter wheel adapter",
  "Time": "2021-12-15 16:23:40 +0800",
  "COM4-Name": "COM4",
  "EpiShutter 1-State": "0",
  "Andor-Isolated Crop Mode": "Off",
  "COM4-BaudRate": "115200",
  "Andor-CCDTemperatureSetPoint": "-70",
  "Core-AutoFocus": "Autofocus",
  "Autofocus-Name": "Autofocus",
  "CSUX-Shutter-State": "Open",
  "Olympus IX83-FrontPanel": "1",
  "BitDepth": 14,
  "Slice": 6,
  "XYStage-JoyStick Slow Speed": "5",
  "COM4-Verbose": "1",
  "FocusDrive-Description": "Olympus IX83 Z drive",
  "Olympus IX83-TouchPanel": "1",
  "ChannelIndex": 0,
  "EpiShutter 2-Name": "EpiShutter 2",
  "Core-Shutter": "AOTF",
  "Wheel-A-State": "3",
  "Core-TimeoutMs": "5000",
  "XYStage-JoyStick Fast Speed": "60",
  "XYStage-Maximum Speed (Do Not Change)": "7.5000",
  "ElapsedTime-ms": 2852,
  "Wheel-A-Description": "Sutter Lambda filter wheel adapter",
  "Frame": 0,
  "Width": 512,
  "Dichroic 2-Label": "3-NONE",
  "Condenser turret-Description": "Rotating condenser turret",
  "COM5-Handshaking": "Off",
  "COM3-StopBits": "1",
  "PositionName": null,
  "Height": 512,
  "Andor-TransposeMirrorX": "0",
  "Light Path-Name": "Light Path",
  "COM3-Verbose": "1",
  "Andor-TransposeMirrorY": "0",
  "Wheel-A-Delay_ms": "0.0000",
  "COM8-DataBits": "8",
  "Autofocus-UpperLimit": "10500",
  "COM3-Name": "COM3",
  "Autofocus-Description": "Olympus IX83 ZDC",
  "Wheel-A-1-Busy": "0",
  "Autofocus-LowerLimit": "0",
  "COM5-DelayBetweenCharsMs": "0.0000",
  "CSUX-DriveSpeed-Name": "CSUX-DriveSpeed",
  "XYStage-Description": "ASI XY stage driver adapter",
  "COM4-Handshaking": "Off",
  "Andor-FrameTransfer": "Off",
  "COM3-DelayBetweenCharsMs": "0.0000",
  "PixelType": "GRAY16",
  "Andor-TransposeXY": "0",
  "AOTF-Maximum intensity (dB)": "1900",
  "COM4-AnswerTimeout": "500.0000",
  "COM8-StopBits": "1",
  "Andor-CCDTemperature Help": "Wait for temperature to stabilize before acquisition.",
  "YPositionUm": 4990.7,
  "Light Path-State": "0",
  "Andor-TimeOut": "10000",
  "Andor-Trigger": "Software",
  "Dichroic 1-Name": "Dichroic 1",
  "FocusDrive-Name": "FocusDrive",
  "COM8-Description": "Serial port driver (boost:asio)",
  "XYStage-JoyStick Reverse": "Off",
  "COM3-BaudRate": "57600",
  "DiaShutter-Name": "DiaShutter",
  "XYStage-OnlySendSerialCommandOnChange": "Yes",
  "Olympus IX83-Description": "Olympus IX83,BX83 Microscopes",
  "Andor-OptAcquireMode Description": "",
  "XYStage-FinishError-PCROS(nm)": "24.0000"
},
"FrameKey-0-0-7": {
  "CSUX-DriveSpeed-State": "1800",
  "Core-Initialize": "1",
  "TransmittedIllumination 1-Description": "DIA High Intensity White LED 1",
  "Andor-FanMode": "Full",
  "Andor-SpuriousNoiseFilterDescription": "Spurious Noise Filter is Off",
  "Dichroic 1-Description": "Mirror unit deck 1",
  "XYStage-BuildName": "TIGER_COMM",
  "Andor-BaselineClamp": "Enabled",
  "AOTF-Description": "AA AOTF Shutter Controller driver adapter",
  "AOTF-State": "0",
  "Andor-CountConvert": "Counts",
  "XYStage-Speed-S": "5.7459",
  "ROI": "0-0-512-512",
  "Andor-SpuriousNoiseFilterThreshold": "0.0000",
  "COM5-AnswerTimeout": "500.0000",
  "COM5-StopBits": "1",
  "Andor-Region of Interest": "Full Image",
  "XYStage-Error-E(nm)": "400.0000",
  "XYStage-StepSizeX_um": "0.0100",
  "CSUX-Hub-Name": "CSUX-Hub",
  "Andor-Advanced | Snap Image Timing Mode": "Delay for Exposure",
  "SlicePosition": 6027.86,
  "Andor-CoolerMode": "Fan off at shutdown",
  "Exposure-ms": 200,
  "Olympus IX83-Name": "Olympus IX83",
  "XYStage-Acceleration-AC(ms)": "100",
  "CSUX-DriveSpeed-AutoAdjust": "0.0000",
  "Wheel-A-Busy": "0",
  "Andor-Pre-Amp-Gain": "5x",
  "XYStage-Name": "XYStage",
  "Andor-Shutter Closing Time": "20",
  "CSUX-Hub-Port": "COM4",
  "EpiShutter 2-Description": "Epi shutter, deck 2",
  "Andor-EMSwitch": "On",
  "AxisPositions": null,
  "COM5-BaudRate": "9600",
  "Andor-1. Camera Information : | Type | Model | Serial No. |": "| iXon | DU897_BV | 8562 |",
  "XYStage-Port": "COM8",
  "COM5-Verbose": "1",
  "Wheel-A-1-Label": "Filter-0",
  "XYStage-SerialCommand": "",
  "CSUX-Hub-Description": "Yokogawa CSUX hub",
  "COM8-DelayBetweenCharsMs": "0.0000",
  "Condenser turret-Label": "5-IX2-DIC100",
  "AutofocusDrive-Name": "AutofocusDrive",
  "Wheel-A-Label": "Filter-3",
  "COM3-AnswerTimeout": "500.0000",
  "Andor-KeepCleanTime": "3.5676",
  "Dichroic 2-State": "2",
  "COM8-AnswerTimeout": "500.0000",
  "Andor-Camera": "| iXon | DU897_BV | 8562 |",
  "COM3-Handshaking": "Off",
  "Andor-Gain": "205",
  "Wheel-A-1-Name": "Wheel-A",
  "UUID": "7a963fc1-a1d9-4efc-a797-2aa6dadd2b02",
  "Wheel-A-1-Port": "COM5",
  "TransmittedIllumination 1-Name": "TransmittedIllumination 1",
  "Core-Camera": "Andor",
  "Core-SLM": "",
  "EpiShutter 1-Name": "EpiShutter 1",
  "Wheel-A-Name": "Wheel-A",
  "Andor-CountConvertWavelength": "0.0000",
  "FocusDrive-MaxSpeed": "3000",
  "Andor-Shutter TTL Value": "High to Open",
  "Wheel-A-Port": "COM5",
  "Core-ChannelGroup": "Illumination",
  "PositionIndex": 0,
  "WaitInterval": null,
  "Light Path-Label": "1-LeftPort",
  "AOTF-Power (% of max)": "28.6000",
  "PixelSizeUm": 0,
  "CSUX-DriveSpeed-Run": "On",
  "EpiShutter 1-Description": "Epi shutter, deck 1",
  "XYStage-CompileDate": "Jan 14 2014:14:28:31",
  "Andor-Shutter Opening Time": "20",
  "Summary": {
    "Slices": 14,
    "InitialPositionList": null,
    "Interval_ms": 0,
    "UUID": "cad95baa-8500-4e5d-ab85-a0ff9c3c42ce",
    "UserName": "dell",
    "Depth": 2,
    "PixelType": "GRAY16",
    "Time": "2021-12-15 16:23:38 +0800",
    "Date": "2021-12-15",
    "z-step_um": -0.5,
    "MetadataVersion": 10,
    "PositionIndex": 0,
    "SlicesFirst": false,
    "ChContrastMin": [0],
    "Width": 512,
    "PixelAspect": 1,
    "MicroManagerVersion": "1.4.19",
    "ROI": [
      0,
      0,
      512,
      512
    ],
    "ChNames": ["Confocal-488-Acq"],
    "IJType": 1,
    "GridRow": 0,
    "Comment": "",
    "Height": 512,
    "GridColumn": 0,
    "Prefix": "210211213 osm-3-L542P-G444E-gfp ki_39",
    "PixelSize_um": 0,
    "Frames": 1,
    "BitDepth": 14,
    "KeepShutterOpenChannels": false,
    "Source": "Micro-Manager",
    "Channels": 1,
    "ComputerName": "T3600-IX83",
    "CustomIntervals_ms": [],
    "KeepShutterOpenSlices": false,
    "ChColors": [-16711936],
    "TimeFirst": false,
    "ChContrastMax": [65536],
    "Positions": 1,
    "Directory": "Y:\\XC\\210211214 osm-3-H207Q-G444E-gfp ki"
  },
  "Source": "Andor",
  "XYStage-OverShoot(um)": "0.0000",
  "XYStage-Wait_Cycles": "0",
  "COM4-StopBits": "1",
  "FocusDrive-AccelerationTime": "60",
  "Andor-Binning": "1",
  "Andor-FrameTransfer Help": "Should only turn on FrameTransfer if using Burst or Live mode.",
  "COM4-DataBits": "8",
  "COM3-DataBits": "8",
  "XYStage-MotorOnOff": "On",
  "Andor-SpuriousNoiseFilter": "None",
  "Condenser turret-Name": "Condenser turret",
  "Andor-Shutter": "Open",
  "Andor-OptAcquireMode": "",
  "Dichroic 1-Label": "5-MDICT",
  "COM5-DataBits": "8",
  "Binning": "1",
  "Andor-ReadoutTime": "32.0324",
  "Dichroic 2-Name": "Dichroic 2",
  "Andor-Description": "Andor camera adapter",
  "Wheel-A-Speed": "3",
  "COM4-DelayBetweenCharsMs": "0.0000",
  "COM5-Parity": "None",
  "Andor-Advanced | Snap Image Additional Delay (ms)": "0",
  "Light Path-Description": "Switches light between camera and eyepiece.",
  "Andor-Exposure": "200.00",
  "COM5-Description": "Serial port driver (boost:asio)",
  "Polarizer-Name": "Polarizer",
  "Andor-TransposeCorrection": "0",
  "DiaShutter-State": "0",
  "COM4-Description": "Serial port driver (boost:asio)",
  "COM3-Description": "Serial port driver (boost:asio)",
  "COM8-Verbose": "1",
  "COM3-Parity": "None",
  "CSUX-DriveSpeed-Description": "CSUX Drive Speed",
  "Andor-VerticalSpeed": "3.30",
  "XYStage-TransposeMirrorY": "0",
  "Polarizer-Description": "Polarizer in/out device",
  "XPositionUm": -11280.7,
  "XYStage-TransposeMirrorX": "0",
  "AOTF-Channel": "2",
  "Wheel-A-1-ClosedPosition": "",
  "FileName": "img_000000000_Confocal-488-Acq_007.tif",
  "Andor-CCDTemperature": "-68",
  "Core-Galvo": "",
  "Position": "Default",
  "COM8-BaudRate": "115200",
  "Andor-VerticalClockVoltage": "Normal",
  "Condenser turret-State": "4",
  "COM8-Handshaking": "Off",
  "Wheel-A-1-Speed": "3",
  "EpiShutter 2-State": "0",
  "CameraChannelIndex": 0,
  "SliceIndex": 7,
  "ZPositionUm": 6027.86,
  "Polarizer-Label": "1-Out",
  "DiaShutter-Description": "Dia shutter",
  "Core-Focus": "FocusDrive",
  "Andor-ReadoutMode": "10.000 MHz",
  "Channel": "Confocal-488-Acq",
  "TransmittedIllumination 1-Brightness": "141",
  "AutofocusDrive-Description": "Olympus IX83 ZDC offset drive",
  "XYStage-SerialResponse": "",
  "CSUX-Shutter-Name": "CSUX-Shutter",
  "COM5-Name": "COM5",
  "FrameIndex": 0,
  "Dichroic 1-State": "4",
  "XYStage-Version": "v1.91",
  "Polarizer-State": "0",
  "AOTF-Name": "AAAOTF",
  "XYStage-Backlash-B": "0.0400",
  "COM8-Name": "COM8",
  "Andor-ActualInterval-ms": "235.60",
  "Andor-PixelType": "16bit",
  "Camera": "",
  "Wheel-A-1-Delay_ms": "0.0000",
  "FocusDrive-InitialSpeed": "700",
  "COM4-Parity": "None",
  "Core-ImageProcessor": "",
  "Wheel-A-ClosedPosition": "",
  "CSUX-Shutter-Description": "CSUX Shutter",
  "Andor-Output_Amplifier": "Electron Multiplying",
  "XYStage-StepSizeY_um": "0.0100",
  "Dichroic 2-Description": "Mirror unit deck 2",
  "Core-AutoShutter": "1",
  "AOTF-Port": "COM3",
  "NextFrame": 0,
  "Core-XYStage": "XYStage",
  "Wheel-A-1-State": "0",
  "COM8-Parity": "None",
  "Wheel-A-1-Description": "Sutter Lambda filter wheel adapter",
  "Time": "2021-12-15 16:23:41 +0800",
  "COM4-Name": "COM4",
  "EpiShutter 1-State": "0",
  "Andor-Isolated Crop Mode": "Off",
  "COM4-BaudRate": "115200",
  "Andor-CCDTemperatureSetPoint": "-70",
  "Core-AutoFocus": "Autofocus",
  "Autofocus-Name": "Autofocus",
  "CSUX-Shutter-State": "Open",
  "Olympus IX83-FrontPanel": "1",
  "BitDepth": 14,
  "Slice": 7,
  "XYStage-JoyStick Slow Speed": "5",
  "COM4-Verbose": "1",
  "FocusDrive-Description": "Olympus IX83 Z drive",
  "Olympus IX83-TouchPanel": "1",
  "ChannelIndex": 0,
  "EpiShutter 2-Name": "EpiShutter 2",
  "Core-Shutter": "AOTF",
  "Wheel-A-State": "3",
  "Core-TimeoutMs": "5000",
  "XYStage-JoyStick Fast Speed": "60",
  "XYStage-Maximum Speed (Do Not Change)": "7.5000",
  "ElapsedTime-ms": 3226,
  "Wheel-A-Description": "Sutter Lambda filter wheel adapter",
  "Frame": 0,
  "Width": 512,
  "Dichroic 2-Label": "3-NONE",
  "Condenser turret-Description": "Rotating condenser turret",
  "COM5-Handshaking": "Off",
  "COM3-StopBits": "1",
  "PositionName": null,
  "Height": 512,
  "Andor-TransposeMirrorX": "0",
  "Light Path-Name": "Light Path",
  "COM3-Verbose": "1",
  "Andor-TransposeMirrorY": "0",
  "Wheel-A-Delay_ms": "0.0000",
  "COM8-DataBits": "8",
  "Autofocus-UpperLimit": "10500",
  "COM3-Name": "COM3",
  "Autofocus-Description": "Olympus IX83 ZDC",
  "Wheel-A-1-Busy": "0",
  "Autofocus-LowerLimit": "0",
  "COM5-DelayBetweenCharsMs": "0.0000",
  "CSUX-DriveSpeed-Name": "CSUX-DriveSpeed",
  "XYStage-Description": "ASI XY stage driver adapter",
  "COM4-Handshaking": "Off",
  "Andor-FrameTransfer": "Off",
  "COM3-DelayBetweenCharsMs": "0.0000",
  "PixelType": "GRAY16",
  "Andor-TransposeXY": "0",
  "AOTF-Maximum intensity (dB)": "1900",
  "COM4-AnswerTimeout": "500.0000",
  "COM8-StopBits": "1",
  "Andor-CCDTemperature Help": "Wait for temperature to stabilize before acquisition.",
  "YPositionUm": 4990.7,
  "Light Path-State": "0",
  "Andor-TimeOut": "10000",
  "Andor-Trigger": "Software",
  "Dichroic 1-Name": "Dichroic 1",
  "FocusDrive-Name": "FocusDrive",
  "COM8-Description": "Serial port driver (boost:asio)",
  "XYStage-JoyStick Reverse": "Off",
  "COM3-BaudRate": "57600",
  "DiaShutter-Name": "DiaShutter",
  "XYStage-OnlySendSerialCommandOnChange": "Yes",
  "Olympus IX83-Description": "Olympus IX83,BX83 Microscopes",
  "Andor-OptAcquireMode Description": "",
  "XYStage-FinishError-PCROS(nm)": "24.0000"
},
"FrameKey-0-0-8": {
  "CSUX-DriveSpeed-State": "1800",
  "Core-Initialize": "1",
  "TransmittedIllumination 1-Description": "DIA High Intensity White LED 1",
  "Andor-FanMode": "Full",
  "Andor-SpuriousNoiseFilterDescription": "Spurious Noise Filter is Off",
  "Dichroic 1-Description": "Mirror unit deck 1",
  "XYStage-BuildName": "TIGER_COMM",
  "Andor-BaselineClamp": "Enabled",
  "AOTF-Description": "AA AOTF Shutter Controller driver adapter",
  "AOTF-State": "0",
  "Andor-CountConvert": "Counts",
  "XYStage-Speed-S": "5.7459",
  "ROI": "0-0-512-512",
  "Andor-SpuriousNoiseFilterThreshold": "0.0000",
  "COM5-AnswerTimeout": "500.0000",
  "COM5-StopBits": "1",
  "Andor-Region of Interest": "Full Image",
  "XYStage-Error-E(nm)": "400.0000",
  "XYStage-StepSizeX_um": "0.0100",
  "CSUX-Hub-Name": "CSUX-Hub",
  "Andor-Advanced | Snap Image Timing Mode": "Delay for Exposure",
  "SlicePosition": 6027.36,
  "Andor-CoolerMode": "Fan off at shutdown",
  "Exposure-ms": 200,
  "Olympus IX83-Name": "Olympus IX83",
  "XYStage-Acceleration-AC(ms)": "100",
  "CSUX-DriveSpeed-AutoAdjust": "0.0000",
  "Wheel-A-Busy": "0",
  "Andor-Pre-Amp-Gain": "5x",
  "XYStage-Name": "XYStage",
  "Andor-Shutter Closing Time": "20",
  "CSUX-Hub-Port": "COM4",
  "EpiShutter 2-Description": "Epi shutter, deck 2",
  "Andor-EMSwitch": "On",
  "AxisPositions": null,
  "COM5-BaudRate": "9600",
  "Andor-1. Camera Information : | Type | Model | Serial No. |": "| iXon | DU897_BV | 8562 |",
  "XYStage-Port": "COM8",
  "COM5-Verbose": "1",
  "Wheel-A-1-Label": "Filter-0",
  "XYStage-SerialCommand": "",
  "CSUX-Hub-Description": "Yokogawa CSUX hub",
  "COM8-DelayBetweenCharsMs": "0.0000",
  "Condenser turret-Label": "5-IX2-DIC100",
  "AutofocusDrive-Name": "AutofocusDrive",
  "Wheel-A-Label": "Filter-3",
  "COM3-AnswerTimeout": "500.0000",
  "Andor-KeepCleanTime": "3.5676",
  "Dichroic 2-State": "2",
  "COM8-AnswerTimeout": "500.0000",
  "Andor-Camera": "| iXon | DU897_BV | 8562 |",
  "COM3-Handshaking": "Off",
  "Andor-Gain": "205",
  "Wheel-A-1-Name": "Wheel-A",
  "UUID": "6c913212-09ed-451d-8c18-be6626fa9556",
  "Wheel-A-1-Port": "COM5",
  "TransmittedIllumination 1-Name": "TransmittedIllumination 1",
  "Core-Camera": "Andor",
  "Core-SLM": "",
  "EpiShutter 1-Name": "EpiShutter 1",
  "Wheel-A-Name": "Wheel-A",
  "Andor-CountConvertWavelength": "0.0000",
  "FocusDrive-MaxSpeed": "3000",
  "Andor-Shutter TTL Value": "High to Open",
  "Wheel-A-Port": "COM5",
  "Core-ChannelGroup": "Illumination",
  "PositionIndex": 0,
  "WaitInterval": null,
  "Light Path-Label": "1-LeftPort",
  "AOTF-Power (% of max)": "28.6000",
  "PixelSizeUm": 0,
  "CSUX-DriveSpeed-Run": "On",
  "EpiShutter 1-Description": "Epi shutter, deck 1",
  "XYStage-CompileDate": "Jan 14 2014:14:28:31",
  "Andor-Shutter Opening Time": "20",
  "Summary": {
    "Slices": 14,
    "InitialPositionList": null,
    "Interval_ms": 0,
    "UUID": "cad95baa-8500-4e5d-ab85-a0ff9c3c42ce",
    "UserName": "dell",
    "Depth": 2,
    "PixelType": "GRAY16",
    "Time": "2021-12-15 16:23:38 +0800",
    "Date": "2021-12-15",
    "z-step_um": -0.5,
    "MetadataVersion": 10,
    "PositionIndex": 0,
    "SlicesFirst": false,
    "ChContrastMin": [0],
    "Width": 512,
    "PixelAspect": 1,
    "MicroManagerVersion": "1.4.19",
    "ROI": [
      0,
      0,
      512,
      512
    ],
    "ChNames": ["Confocal-488-Acq"],
    "IJType": 1,
    "GridRow": 0,
    "Comment": "",
    "Height": 512,
    "GridColumn": 0,
    "Prefix": "210211213 osm-3-L542P-G444E-gfp ki_39",
    "PixelSize_um": 0,
    "Frames": 1,
    "BitDepth": 14,
    "KeepShutterOpenChannels": false,
    "Source": "Micro-Manager",
    "Channels": 1,
    "ComputerName": "T3600-IX83",
    "CustomIntervals_ms": [],
    "KeepShutterOpenSlices": false,
    "ChColors": [-16711936],
    "TimeFirst": false,
    "ChContrastMax": [65536],
    "Positions": 1,
    "Directory": "Y:\\XC\\210211214 osm-3-H207Q-G444E-gfp ki"
  },
  "Source": "Andor",
  "XYStage-OverShoot(um)": "0.0000",
  "XYStage-Wait_Cycles": "0",
  "COM4-StopBits": "1",
  "FocusDrive-AccelerationTime": "60",
  "Andor-Binning": "1",
  "Andor-FrameTransfer Help": "Should only turn on FrameTransfer if using Burst or Live mode.",
  "COM4-DataBits": "8",
  "COM3-DataBits": "8",
  "XYStage-MotorOnOff": "On",
  "Andor-SpuriousNoiseFilter": "None",
  "Condenser turret-Name": "Condenser turret",
  "Andor-Shutter": "Open",
  "Andor-OptAcquireMode": "",
  "Dichroic 1-Label": "5-MDICT",
  "COM5-DataBits": "8",
  "Binning": "1",
  "Andor-ReadoutTime": "32.0324",
  "Dichroic 2-Name": "Dichroic 2",
  "Andor-Description": "Andor camera adapter",
  "Wheel-A-Speed": "3",
  "COM4-DelayBetweenCharsMs": "0.0000",
  "COM5-Parity": "None",
  "Andor-Advanced | Snap Image Additional Delay (ms)": "0",
  "Light Path-Description": "Switches light between camera and eyepiece.",
  "Andor-Exposure": "200.00",
  "COM5-Description": "Serial port driver (boost:asio)",
  "Polarizer-Name": "Polarizer",
  "Andor-TransposeCorrection": "0",
  "DiaShutter-State": "0",
  "COM4-Description": "Serial port driver (boost:asio)",
  "COM3-Description": "Serial port driver (boost:asio)",
  "COM8-Verbose": "1",
  "COM3-Parity": "None",
  "CSUX-DriveSpeed-Description": "CSUX Drive Speed",
  "Andor-VerticalSpeed": "3.30",
  "XYStage-TransposeMirrorY": "0",
  "Polarizer-Description": "Polarizer in/out device",
  "XPositionUm": -11280.7,
  "XYStage-TransposeMirrorX": "0",
  "AOTF-Channel": "2",
  "Wheel-A-1-ClosedPosition": "",
  "FileName": "img_000000000_Confocal-488-Acq_008.tif",
  "Andor-CCDTemperature": "-68",
  "Core-Galvo": "",
  "Position": "Default",
  "COM8-BaudRate": "115200",
  "Andor-VerticalClockVoltage": "Normal",
  "Condenser turret-State": "4",
  "COM8-Handshaking": "Off",
  "Wheel-A-1-Speed": "3",
  "EpiShutter 2-State": "0",
  "CameraChannelIndex": 0,
  "SliceIndex": 8,
  "ZPositionUm": 6027.36,
  "Polarizer-Label": "1-Out",
  "DiaShutter-Description": "Dia shutter",
  "Core-Focus": "FocusDrive",
  "Andor-ReadoutMode": "10.000 MHz",
  "Channel": "Confocal-488-Acq",
  "TransmittedIllumination 1-Brightness": "141",
  "AutofocusDrive-Description": "Olympus IX83 ZDC offset drive",
  "XYStage-SerialResponse": "",
  "CSUX-Shutter-Name": "CSUX-Shutter",
  "COM5-Name": "COM5",
  "FrameIndex": 0,
  "Dichroic 1-State": "4",
  "XYStage-Version": "v1.91",
  "Polarizer-State": "0",
  "AOTF-Name": "AAAOTF",
  "XYStage-Backlash-B": "0.0400",
  "COM8-Name": "COM8",
  "Andor-ActualInterval-ms": "235.60",
  "Andor-PixelType": "16bit",
  "Camera": "",
  "Wheel-A-1-Delay_ms": "0.0000",
  "FocusDrive-InitialSpeed": "700",
  "COM4-Parity": "None",
  "Core-ImageProcessor": "",
  "Wheel-A-ClosedPosition": "",
  "CSUX-Shutter-Description": "CSUX Shutter",
  "Andor-Output_Amplifier": "Electron Multiplying",
  "XYStage-StepSizeY_um": "0.0100",
  "Dichroic 2-Description": "Mirror unit deck 2",
  "Core-AutoShutter": "1",
  "AOTF-Port": "COM3",
  "NextFrame": 0,
  "Core-XYStage": "XYStage",
  "Wheel-A-1-State": "0",
  "COM8-Parity": "None",
  "Wheel-A-1-Description": "Sutter Lambda filter wheel adapter",
  "Time": "2021-12-15 16:23:41 +0800",
  "COM4-Name": "COM4",
  "EpiShutter 1-State": "0",
  "Andor-Isolated Crop Mode": "Off",
  "COM4-BaudRate": "115200",
  "Andor-CCDTemperatureSetPoint": "-70",
  "Core-AutoFocus": "Autofocus",
  "Autofocus-Name": "Autofocus",
  "CSUX-Shutter-State": "Open",
  "Olympus IX83-FrontPanel": "1",
  "BitDepth": 14,
  "Slice": 8,
  "XYStage-JoyStick Slow Speed": "5",
  "COM4-Verbose": "1",
  "FocusDrive-Description": "Olympus IX83 Z drive",
  "Olympus IX83-TouchPanel": "1",
  "ChannelIndex": 0,
  "EpiShutter 2-Name": "EpiShutter 2",
  "Core-Shutter": "AOTF",
  "Wheel-A-State": "3",
  "Core-TimeoutMs": "5000",
  "XYStage-JoyStick Fast Speed": "60",
  "XYStage-Maximum Speed (Do Not Change)": "7.5000",
  "ElapsedTime-ms": 3600,
  "Wheel-A-Description": "Sutter Lambda filter wheel adapter",
  "Frame": 0,
  "Width": 512,
  "Dichroic 2-Label": "3-NONE",
  "Condenser turret-Description": "Rotating condenser turret",
  "COM5-Handshaking": "Off",
  "COM3-StopBits": "1",
  "PositionName": null,
  "Height": 512,
  "Andor-TransposeMirrorX": "0",
  "Light Path-Name": "Light Path",
  "COM3-Verbose": "1",
  "Andor-TransposeMirrorY": "0",
  "Wheel-A-Delay_ms": "0.0000",
  "COM8-DataBits": "8",
  "Autofocus-UpperLimit": "10500",
  "COM3-Name": "COM3",
  "Autofocus-Description": "Olympus IX83 ZDC",
  "Wheel-A-1-Busy": "0",
  "Autofocus-LowerLimit": "0",
  "COM5-DelayBetweenCharsMs": "0.0000",
  "CSUX-DriveSpeed-Name": "CSUX-DriveSpeed",
  "XYStage-Description": "ASI XY stage driver adapter",
  "COM4-Handshaking": "Off",
  "Andor-FrameTransfer": "Off",
  "COM3-DelayBetweenCharsMs": "0.0000",
  "PixelType": "GRAY16",
  "Andor-TransposeXY": "0",
  "AOTF-Maximum intensity (dB)": "1900",
  "COM4-AnswerTimeout": "500.0000",
  "COM8-StopBits": "1",
  "Andor-CCDTemperature Help": "Wait for temperature to stabilize before acquisition.",
  "YPositionUm": 4990.7,
  "Light Path-State": "0",
  "Andor-TimeOut": "10000",
  "Andor-Trigger": "Software",
  "Dichroic 1-Name": "Dichroic 1",
  "FocusDrive-Name": "FocusDrive",
  "COM8-Description": "Serial port driver (boost:asio)",
  "XYStage-JoyStick Reverse": "Off",
  "COM3-BaudRate": "57600",
  "DiaShutter-Name": "DiaShutter",
  "XYStage-OnlySendSerialCommandOnChange": "Yes",
  "Olympus IX83-Description": "Olympus IX83,BX83 Microscopes",
  "Andor-OptAcquireMode Description": "",
  "XYStage-FinishError-PCROS(nm)": "24.0000"
},
"FrameKey-0-0-9": {
  "CSUX-DriveSpeed-State": "1800",
  "Core-Initialize": "1",
  "TransmittedIllumination 1-Description": "DIA High Intensity White LED 1",
  "Andor-FanMode": "Full",
  "Andor-SpuriousNoiseFilterDescription": "Spurious Noise Filter is Off",
  "Dichroic 1-Description": "Mirror unit deck 1",
  "XYStage-BuildName": "TIGER_COMM",
  "Andor-BaselineClamp": "Enabled",
  "AOTF-Description": "AA AOTF Shutter Controller driver adapter",
  "AOTF-State": "0",
  "Andor-CountConvert": "Counts",
  "XYStage-Speed-S": "5.7459",
  "ROI": "0-0-512-512",
  "Andor-SpuriousNoiseFilterThreshold": "0.0000",
  "COM5-AnswerTimeout": "500.0000",
  "COM5-StopBits": "1",
  "Andor-Region of Interest": "Full Image",
  "XYStage-Error-E(nm)": "400.0000",
  "XYStage-StepSizeX_um": "0.0100",
  "CSUX-Hub-Name": "CSUX-Hub",
  "Andor-Advanced | Snap Image Timing Mode": "Delay for Exposure",
  "SlicePosition": 6026.86,
  "Andor-CoolerMode": "Fan off at shutdown",
  "Exposure-ms": 200,
  "Olympus IX83-Name": "Olympus IX83",
  "XYStage-Acceleration-AC(ms)": "100",
  "CSUX-DriveSpeed-AutoAdjust": "0.0000",
  "Wheel-A-Busy": "0",
  "Andor-Pre-Amp-Gain": "5x",
  "XYStage-Name": "XYStage",
  "Andor-Shutter Closing Time": "20",
  "CSUX-Hub-Port": "COM4",
  "EpiShutter 2-Description": "Epi shutter, deck 2",
  "Andor-EMSwitch": "On",
  "AxisPositions": null,
  "COM5-BaudRate": "9600",
  "Andor-1. Camera Information : | Type | Model | Serial No. |": "| iXon | DU897_BV | 8562 |",
  "XYStage-Port": "COM8",
  "COM5-Verbose": "1",
  "Wheel-A-1-Label": "Filter-0",
  "XYStage-SerialCommand": "",
  "CSUX-Hub-Description": "Yokogawa CSUX hub",
  "COM8-DelayBetweenCharsMs": "0.0000",
  "Condenser turret-Label": "5-IX2-DIC100",
  "AutofocusDrive-Name": "AutofocusDrive",
  "Wheel-A-Label": "Filter-3",
  "COM3-AnswerTimeout": "500.0000",
  "Andor-KeepCleanTime": "3.5676",
  "Dichroic 2-State": "2",
  "COM8-AnswerTimeout": "500.0000",
  "Andor-Camera": "| iXon | DU897_BV | 8562 |",
  "COM3-Handshaking": "Off",
  "Andor-Gain": "205",
  "Wheel-A-1-Name": "Wheel-A",
  "UUID": "a7ea5a15-41ba-47aa-8afc-a7017284a5c5",
  "Wheel-A-1-Port": "COM5",
  "TransmittedIllumination 1-Name": "TransmittedIllumination 1",
  "Core-Camera": "Andor",
  "Core-SLM": "",
  "EpiShutter 1-Name": "EpiShutter 1",
  "Wheel-A-Name": "Wheel-A",
  "Andor-CountConvertWavelength": "0.0000",
  "FocusDrive-MaxSpeed": "3000",
  "Andor-Shutter TTL Value": "High to Open",
  "Wheel-A-Port": "COM5",
  "Core-ChannelGroup": "Illumination",
  "PositionIndex": 0,
  "WaitInterval": null,
  "Light Path-Label": "1-LeftPort",
  "AOTF-Power (% of max)": "28.6000",
  "PixelSizeUm": 0,
  "CSUX-DriveSpeed-Run": "On",
  "EpiShutter 1-Description": "Epi shutter, deck 1",
  "XYStage-CompileDate": "Jan 14 2014:14:28:31",
  "Andor-Shutter Opening Time": "20",
  "Summary": {
    "Slices": 14,
    "InitialPositionList": null,
    "Interval_ms": 0,
    "UUID": "cad95baa-8500-4e5d-ab85-a0ff9c3c42ce",
    "UserName": "dell",
    "Depth": 2,
    "PixelType": "GRAY16",
    "Time": "2021-12-15 16:23:38 +0800",
    "Date": "2021-12-15",
    "z-step_um": -0.5,
    "MetadataVersion": 10,
    "PositionIndex": 0,
    "SlicesFirst": false,
    "ChContrastMin": [0],
    "Width": 512,
    "PixelAspect": 1,
    "MicroManagerVersion": "1.4.19",
    "ROI": [
      0,
      0,
      512,
      512
    ],
    "ChNames": ["Confocal-488-Acq"],
    "IJType": 1,
    "GridRow": 0,
    "Comment": "",
    "Height": 512,
    "GridColumn": 0,
    "Prefix": "210211213 osm-3-L542P-G444E-gfp ki_39",
    "PixelSize_um": 0,
    "Frames": 1,
    "BitDepth": 14,
    "KeepShutterOpenChannels": false,
    "Source": "Micro-Manager",
    "Channels": 1,
    "ComputerName": "T3600-IX83",
    "CustomIntervals_ms": [],
    "KeepShutterOpenSlices": false,
    "ChColors": [-16711936],
    "TimeFirst": false,
    "ChContrastMax": [65536],
    "Positions": 1,
    "Directory": "Y:\\XC\\210211214 osm-3-H207Q-G444E-gfp ki"
  },
  "Source": "Andor",
  "XYStage-OverShoot(um)": "0.0000",
  "XYStage-Wait_Cycles": "0",
  "COM4-StopBits": "1",
  "FocusDrive-AccelerationTime": "60",
  "Andor-Binning": "1",
  "Andor-FrameTransfer Help": "Should only turn on FrameTransfer if using Burst or Live mode.",
  "COM4-DataBits": "8",
  "COM3-DataBits": "8",
  "XYStage-MotorOnOff": "On",
  "Andor-SpuriousNoiseFilter": "None",
  "Condenser turret-Name": "Condenser turret",
  "Andor-Shutter": "Open",
  "Andor-OptAcquireMode": "",
  "Dichroic 1-Label": "5-MDICT",
  "COM5-DataBits": "8",
  "Binning": "1",
  "Andor-ReadoutTime": "32.0324",
  "Dichroic 2-Name": "Dichroic 2",
  "Andor-Description": "Andor camera adapter",
  "Wheel-A-Speed": "3",
  "COM4-DelayBetweenCharsMs": "0.0000",
  "COM5-Parity": "None",
  "Andor-Advanced | Snap Image Additional Delay (ms)": "0",
  "Light Path-Description": "Switches light between camera and eyepiece.",
  "Andor-Exposure": "200.00",
  "COM5-Description": "Serial port driver (boost:asio)",
  "Polarizer-Name": "Polarizer",
  "Andor-TransposeCorrection": "0",
  "DiaShutter-State": "0",
  "COM4-Description": "Serial port driver (boost:asio)",
  "COM3-Description": "Serial port driver (boost:asio)",
  "COM8-Verbose": "1",
  "COM3-Parity": "None",
  "CSUX-DriveSpeed-Description": "CSUX Drive Speed",
  "Andor-VerticalSpeed": "3.30",
  "XYStage-TransposeMirrorY": "0",
  "Polarizer-Description": "Polarizer in/out device",
  "XPositionUm": -11280.7,
  "XYStage-TransposeMirrorX": "0",
  "AOTF-Channel": "2",
  "Wheel-A-1-ClosedPosition": "",
  "FileName": "img_000000000_Confocal-488-Acq_009.tif",
  "Andor-CCDTemperature": "-68",
  "Core-Galvo": "",
  "Position": "Default",
  "COM8-BaudRate": "115200",
  "Andor-VerticalClockVoltage": "Normal",
  "Condenser turret-State": "4",
  "COM8-Handshaking": "Off",
  "Wheel-A-1-Speed": "3",
  "EpiShutter 2-State": "0",
  "CameraChannelIndex": 0,
  "SliceIndex": 9,
  "ZPositionUm": 6026.86,
  "Polarizer-Label": "1-Out",
  "DiaShutter-Description": "Dia shutter",
  "Core-Focus": "FocusDrive",
  "Andor-ReadoutMode": "10.000 MHz",
  "Channel": "Confocal-488-Acq",
  "TransmittedIllumination 1-Brightness": "141",
  "AutofocusDrive-Description": "Olympus IX83 ZDC offset drive",
  "XYStage-SerialResponse": "",
  "CSUX-Shutter-Name": "CSUX-Shutter",
  "COM5-Name": "COM5",
  "FrameIndex": 0,
  "Dichroic 1-State": "4",
  "XYStage-Version": "v1.91",
  "Polarizer-State": "0",
  "AOTF-Name": "AAAOTF",
  "XYStage-Backlash-B": "0.0400",
  "COM8-Name": "COM8",
  "Andor-ActualInterval-ms": "235.60",
  "Andor-PixelType": "16bit",
  "Camera": "",
  "Wheel-A-1-Delay_ms": "0.0000",
  "FocusDrive-InitialSpeed": "700",
  "COM4-Parity": "None",
  "Core-ImageProcessor": "",
  "Wheel-A-ClosedPosition": "",
  "CSUX-Shutter-Description": "CSUX Shutter",
  "Andor-Output_Amplifier": "Electron Multiplying",
  "XYStage-StepSizeY_um": "0.0100",
  "Dichroic 2-Description": "Mirror unit deck 2",
  "Core-AutoShutter": "1",
  "AOTF-Port": "COM3",
  "NextFrame": 0,
  "Core-XYStage": "XYStage",
  "Wheel-A-1-State": "0",
  "COM8-Parity": "None",
  "Wheel-A-1-Description": "Sutter Lambda filter wheel adapter",
  "Time": "2021-12-15 16:23:41 +0800",
  "COM4-Name": "COM4",
  "EpiShutter 1-State": "0",
  "Andor-Isolated Crop Mode": "Off",
  "COM4-BaudRate": "115200",
  "Andor-CCDTemperatureSetPoint": "-70",
  "Core-AutoFocus": "Autofocus",
  "Autofocus-Name": "Autofocus",
  "CSUX-Shutter-State": "Open",
  "Olympus IX83-FrontPanel": "1",
  "BitDepth": 14,
  "Slice": 9,
  "XYStage-JoyStick Slow Speed": "5",
  "COM4-Verbose": "1",
  "FocusDrive-Description": "Olympus IX83 Z drive",
  "Olympus IX83-TouchPanel": "1",
  "ChannelIndex": 0,
  "EpiShutter 2-Name": "EpiShutter 2",
  "Core-Shutter": "AOTF",
  "Wheel-A-State": "3",
  "Core-TimeoutMs": "5000",
  "XYStage-JoyStick Fast Speed": "60",
  "XYStage-Maximum Speed (Do Not Change)": "7.5000",
  "ElapsedTime-ms": 3975,
  "Wheel-A-Description": "Sutter Lambda filter wheel adapter",
  "Frame": 0,
  "Width": 512,
  "Dichroic 2-Label": "3-NONE",
  "Condenser turret-Description": "Rotating condenser turret",
  "COM5-Handshaking": "Off",
  "COM3-StopBits": "1",
  "PositionName": null,
  "Height": 512,
  "Andor-TransposeMirrorX": "0",
  "Light Path-Name": "Light Path",
  "COM3-Verbose": "1",
  "Andor-TransposeMirrorY": "0",
  "Wheel-A-Delay_ms": "0.0000",
  "COM8-DataBits": "8",
  "Autofocus-UpperLimit": "10500",
  "COM3-Name": "COM3",
  "Autofocus-Description": "Olympus IX83 ZDC",
  "Wheel-A-1-Busy": "0",
  "Autofocus-LowerLimit": "0",
  "COM5-DelayBetweenCharsMs": "0.0000",
  "CSUX-DriveSpeed-Name": "CSUX-DriveSpeed",
  "XYStage-Description": "ASI XY stage driver adapter",
  "COM4-Handshaking": "Off",
  "Andor-FrameTransfer": "Off",
  "COM3-DelayBetweenCharsMs": "0.0000",
  "PixelType": "GRAY16",
  "Andor-TransposeXY": "0",
  "AOTF-Maximum intensity (dB)": "1900",
  "COM4-AnswerTimeout": "500.0000",
  "COM8-StopBits": "1",
  "Andor-CCDTemperature Help": "Wait for temperature to stabilize before acquisition.",
  "YPositionUm": 4990.7,
  "Light Path-State": "0",
  "Andor-TimeOut": "10000",
  "Andor-Trigger": "Software",
  "Dichroic 1-Name": "Dichroic 1",
  "FocusDrive-Name": "FocusDrive",
  "COM8-Description": "Serial port driver (boost:asio)",
  "XYStage-JoyStick Reverse": "Off",
  "COM3-BaudRate": "57600",
  "DiaShutter-Name": "DiaShutter",
  "XYStage-OnlySendSerialCommandOnChange": "Yes",
  "Olympus IX83-Description": "Olympus IX83,BX83 Microscopes",
  "Andor-OptAcquireMode Description": "",
  "XYStage-FinishError-PCROS(nm)": "24.0000"
},
"FrameKey-0-0-10": {
  "CSUX-DriveSpeed-State": "1800",
  "Core-Initialize": "1",
  "TransmittedIllumination 1-Description": "DIA High Intensity White LED 1",
  "Andor-FanMode": "Full",
  "Andor-SpuriousNoiseFilterDescription": "Spurious Noise Filter is Off",
  "Dichroic 1-Description": "Mirror unit deck 1",
  "XYStage-BuildName": "TIGER_COMM",
  "Andor-BaselineClamp": "Enabled",
  "AOTF-Description": "AA AOTF Shutter Controller driver adapter",
  "AOTF-State": "0",
  "Andor-CountConvert": "Counts",
  "XYStage-Speed-S": "5.7459",
  "ROI": "0-0-512-512",
  "Andor-SpuriousNoiseFilterThreshold": "0.0000",
  "COM5-AnswerTimeout": "500.0000",
  "COM5-StopBits": "1",
  "Andor-Region of Interest": "Full Image",
  "XYStage-Error-E(nm)": "400.0000",
  "XYStage-StepSizeX_um": "0.0100",
  "CSUX-Hub-Name": "CSUX-Hub",
  "Andor-Advanced | Snap Image Timing Mode": "Delay for Exposure",
  "SlicePosition": 6026.36,
  "Andor-CoolerMode": "Fan off at shutdown",
  "Exposure-ms": 200,
  "Olympus IX83-Name": "Olympus IX83",
  "XYStage-Acceleration-AC(ms)": "100",
  "CSUX-DriveSpeed-AutoAdjust": "0.0000",
  "Wheel-A-Busy": "0",
  "Andor-Pre-Amp-Gain": "5x",
  "XYStage-Name": "XYStage",
  "Andor-Shutter Closing Time": "20",
  "CSUX-Hub-Port": "COM4",
  "EpiShutter 2-Description": "Epi shutter, deck 2",
  "Andor-EMSwitch": "On",
  "AxisPositions": null,
  "COM5-BaudRate": "9600",
  "Andor-1. Camera Information : | Type | Model | Serial No. |": "| iXon | DU897_BV | 8562 |",
  "XYStage-Port": "COM8",
  "COM5-Verbose": "1",
  "Wheel-A-1-Label": "Filter-0",
  "XYStage-SerialCommand": "",
  "CSUX-Hub-Description": "Yokogawa CSUX hub",
  "COM8-DelayBetweenCharsMs": "0.0000",
  "Condenser turret-Label": "5-IX2-DIC100",
  "AutofocusDrive-Name": "AutofocusDrive",
  "Wheel-A-Label": "Filter-3",
  "COM3-AnswerTimeout": "500.0000",
  "Andor-KeepCleanTime": "3.5676",
  "Dichroic 2-State": "2",
  "COM8-AnswerTimeout": "500.0000",
  "Andor-Camera": "| iXon | DU897_BV | 8562 |",
  "COM3-Handshaking": "Off",
  "Andor-Gain": "205",
  "Wheel-A-1-Name": "Wheel-A",
  "UUID": "3d3d4d2e-399e-4269-98ac-077f253bfbb0",
  "Wheel-A-1-Port": "COM5",
  "TransmittedIllumination 1-Name": "TransmittedIllumination 1",
  "Core-Camera": "Andor",
  "Core-SLM": "",
  "EpiShutter 1-Name": "EpiShutter 1",
  "Wheel-A-Name": "Wheel-A",
  "Andor-CountConvertWavelength": "0.0000",
  "FocusDrive-MaxSpeed": "3000",
  "Andor-Shutter TTL Value": "High to Open",
  "Wheel-A-Port": "COM5",
  "Core-ChannelGroup": "Illumination",
  "PositionIndex": 0,
  "WaitInterval": null,
  "Light Path-Label": "1-LeftPort",
  "AOTF-Power (% of max)": "28.6000",
  "PixelSizeUm": 0,
  "CSUX-DriveSpeed-Run": "On",
  "EpiShutter 1-Description": "Epi shutter, deck 1",
  "XYStage-CompileDate": "Jan 14 2014:14:28:31",
  "Andor-Shutter Opening Time": "20",
  "Summary": {
    "Slices": 14,
    "InitialPositionList": null,
    "Interval_ms": 0,
    "UUID": "cad95baa-8500-4e5d-ab85-a0ff9c3c42ce",
    "UserName": "dell",
    "Depth": 2,
    "PixelType": "GRAY16",
    "Time": "2021-12-15 16:23:38 +0800",
    "Date": "2021-12-15",
    "z-step_um": -0.5,
    "MetadataVersion": 10,
    "PositionIndex": 0,
    "SlicesFirst": false,
    "ChContrastMin": [0],
    "Width": 512,
    "PixelAspect": 1,
    "MicroManagerVersion": "1.4.19",
    "ROI": [
      0,
      0,
      512,
      512
    ],
    "ChNames": ["Confocal-488-Acq"],
    "IJType": 1,
    "GridRow": 0,
    "Comment": "",
    "Height": 512,
    "GridColumn": 0,
    "Prefix": "210211213 osm-3-L542P-G444E-gfp ki_39",
    "PixelSize_um": 0,
    "Frames": 1,
    "BitDepth": 14,
    "KeepShutterOpenChannels": false,
    "Source": "Micro-Manager",
    "Channels": 1,
    "ComputerName": "T3600-IX83",
    "CustomIntervals_ms": [],
    "KeepShutterOpenSlices": false,
    "ChColors": [-16711936],
    "TimeFirst": false,
    "ChContrastMax": [65536],
    "Positions": 1,
    "Directory": "Y:\\XC\\210211214 osm-3-H207Q-G444E-gfp ki"
  },
  "Source": "Andor",
  "XYStage-OverShoot(um)": "0.0000",
  "XYStage-Wait_Cycles": "0",
  "COM4-StopBits": "1",
  "FocusDrive-AccelerationTime": "60",
  "Andor-Binning": "1",
  "Andor-FrameTransfer Help": "Should only turn on FrameTransfer if using Burst or Live mode.",
  "COM4-DataBits": "8",
  "COM3-DataBits": "8",
  "XYStage-MotorOnOff": "On",
  "Andor-SpuriousNoiseFilter": "None",
  "Condenser turret-Name": "Condenser turret",
  "Andor-Shutter": "Open",
  "Andor-OptAcquireMode": "",
  "Dichroic 1-Label": "5-MDICT",
  "COM5-DataBits": "8",
  "Binning": "1",
  "Andor-ReadoutTime": "32.0324",
  "Dichroic 2-Name": "Dichroic 2",
  "Andor-Description": "Andor camera adapter",
  "Wheel-A-Speed": "3",
  "COM4-DelayBetweenCharsMs": "0.0000",
  "COM5-Parity": "None",
  "Andor-Advanced | Snap Image Additional Delay (ms)": "0",
  "Light Path-Description": "Switches light between camera and eyepiece.",
  "Andor-Exposure": "200.00",
  "COM5-Description": "Serial port driver (boost:asio)",
  "Polarizer-Name": "Polarizer",
  "Andor-TransposeCorrection": "0",
  "DiaShutter-State": "0",
  "COM4-Description": "Serial port driver (boost:asio)",
  "COM3-Description": "Serial port driver (boost:asio)",
  "COM8-Verbose": "1",
  "COM3-Parity": "None",
  "CSUX-DriveSpeed-Description": "CSUX Drive Speed",
  "Andor-VerticalSpeed": "3.30",
  "XYStage-TransposeMirrorY": "0",
  "Polarizer-Description": "Polarizer in/out device",
  "XPositionUm": -11280.7,
  "XYStage-TransposeMirrorX": "0",
  "AOTF-Channel": "2",
  "Wheel-A-1-ClosedPosition": "",
  "FileName": "img_000000000_Confocal-488-Acq_010.tif",
  "Andor-CCDTemperature": "-68",
  "Core-Galvo": "",
  "Position": "Default",
  "COM8-BaudRate": "115200",
  "Andor-VerticalClockVoltage": "Normal",
  "Condenser turret-State": "4",
  "COM8-Handshaking": "Off",
  "Wheel-A-1-Speed": "3",
  "EpiShutter 2-State": "0",
  "CameraChannelIndex": 0,
  "SliceIndex": 10,
  "ZPositionUm": 6026.36,
  "Polarizer-Label": "1-Out",
  "DiaShutter-Description": "Dia shutter",
  "Core-Focus": "FocusDrive",
  "Andor-ReadoutMode": "10.000 MHz",
  "Channel": "Confocal-488-Acq",
  "TransmittedIllumination 1-Brightness": "141",
  "AutofocusDrive-Description": "Olympus IX83 ZDC offset drive",
  "XYStage-SerialResponse": "",
  "CSUX-Shutter-Name": "CSUX-Shutter",
  "COM5-Name": "COM5",
  "FrameIndex": 0,
  "Dichroic 1-State": "4",
  "XYStage-Version": "v1.91",
  "Polarizer-State": "0",
  "AOTF-Name": "AAAOTF",
  "XYStage-Backlash-B": "0.0400",
  "COM8-Name": "COM8",
  "Andor-ActualInterval-ms": "235.60",
  "Andor-PixelType": "16bit",
  "Camera": "",
  "Wheel-A-1-Delay_ms": "0.0000",
  "FocusDrive-InitialSpeed": "700",
  "COM4-Parity": "None",
  "Core-ImageProcessor": "",
  "Wheel-A-ClosedPosition": "",
  "CSUX-Shutter-Description": "CSUX Shutter",
  "Andor-Output_Amplifier": "Electron Multiplying",
  "XYStage-StepSizeY_um": "0.0100",
  "Dichroic 2-Description": "Mirror unit deck 2",
  "Core-AutoShutter": "1",
  "AOTF-Port": "COM3",
  "NextFrame": 0,
  "Core-XYStage": "XYStage",
  "Wheel-A-1-State": "0",
  "COM8-Parity": "None",
  "Wheel-A-1-Description": "Sutter Lambda filter wheel adapter",
  "Time": "2021-12-15 16:23:42 +0800",
  "COM4-Name": "COM4",
  "EpiShutter 1-State": "0",
  "Andor-Isolated Crop Mode": "Off",
  "COM4-BaudRate": "115200",
  "Andor-CCDTemperatureSetPoint": "-70",
  "Core-AutoFocus": "Autofocus",
  "Autofocus-Name": "Autofocus",
  "CSUX-Shutter-State": "Open",
  "Olympus IX83-FrontPanel": "1",
  "BitDepth": 14,
  "Slice": 10,
  "XYStage-JoyStick Slow Speed": "5",
  "COM4-Verbose": "1",
  "FocusDrive-Description": "Olympus IX83 Z drive",
  "Olympus IX83-TouchPanel": "1",
  "ChannelIndex": 0,
  "EpiShutter 2-Name": "EpiShutter 2",
  "Core-Shutter": "AOTF",
  "Wheel-A-State": "3",
  "Core-TimeoutMs": "5000",
  "XYStage-JoyStick Fast Speed": "60",
  "XYStage-Maximum Speed (Do Not Change)": "7.5000",
  "ElapsedTime-ms": 4349,
  "Wheel-A-Description": "Sutter Lambda filter wheel adapter",
  "Frame": 0,
  "Width": 512,
  "Dichroic 2-Label": "3-NONE",
  "Condenser turret-Description": "Rotating condenser turret",
  "COM5-Handshaking": "Off",
  "COM3-StopBits": "1",
  "PositionName": null,
  "Height": 512,
  "Andor-TransposeMirrorX": "0",
  "Light Path-Name": "Light Path",
  "COM3-Verbose": "1",
  "Andor-TransposeMirrorY": "0",
  "Wheel-A-Delay_ms": "0.0000",
  "COM8-DataBits": "8",
  "Autofocus-UpperLimit": "10500",
  "COM3-Name": "COM3",
  "Autofocus-Description": "Olympus IX83 ZDC",
  "Wheel-A-1-Busy": "0",
  "Autofocus-LowerLimit": "0",
  "COM5-DelayBetweenCharsMs": "0.0000",
  "CSUX-DriveSpeed-Name": "CSUX-DriveSpeed",
  "XYStage-Description": "ASI XY stage driver adapter",
  "COM4-Handshaking": "Off",
  "Andor-FrameTransfer": "Off",
  "COM3-DelayBetweenCharsMs": "0.0000",
  "PixelType": "GRAY16",
  "Andor-TransposeXY": "0",
  "AOTF-Maximum intensity (dB)": "1900",
  "COM4-AnswerTimeout": "500.0000",
  "COM8-StopBits": "1",
  "Andor-CCDTemperature Help": "Wait for temperature to stabilize before acquisition.",
  "YPositionUm": 4990.7,
  "Light Path-State": "0",
  "Andor-TimeOut": "10000",
  "Andor-Trigger": "Software",
  "Dichroic 1-Name": "Dichroic 1",
  "FocusDrive-Name": "FocusDrive",
  "COM8-Description": "Serial port driver (boost:asio)",
  "XYStage-JoyStick Reverse": "Off",
  "COM3-BaudRate": "57600",
  "DiaShutter-Name": "DiaShutter",
  "XYStage-OnlySendSerialCommandOnChange": "Yes",
  "Olympus IX83-Description": "Olympus IX83,BX83 Microscopes",
  "Andor-OptAcquireMode Description": "",
  "XYStage-FinishError-PCROS(nm)": "24.0000"
},
"FrameKey-0-0-11": {
  "CSUX-DriveSpeed-State": "1800",
  "Core-Initialize": "1",
  "TransmittedIllumination 1-Description": "DIA High Intensity White LED 1",
  "Andor-FanMode": "Full",
  "Andor-SpuriousNoiseFilterDescription": "Spurious Noise Filter is Off",
  "Dichroic 1-Description": "Mirror unit deck 1",
  "XYStage-BuildName": "TIGER_COMM",
  "Andor-BaselineClamp": "Enabled",
  "AOTF-Description": "AA AOTF Shutter Controller driver adapter",
  "AOTF-State": "0",
  "Andor-CountConvert": "Counts",
  "XYStage-Speed-S": "5.7459",
  "ROI": "0-0-512-512",
  "Andor-SpuriousNoiseFilterThreshold": "0.0000",
  "COM5-AnswerTimeout": "500.0000",
  "COM5-StopBits": "1",
  "Andor-Region of Interest": "Full Image",
  "XYStage-Error-E(nm)": "400.0000",
  "XYStage-StepSizeX_um": "0.0100",
  "CSUX-Hub-Name": "CSUX-Hub",
  "Andor-Advanced | Snap Image Timing Mode": "Delay for Exposure",
  "SlicePosition": 6025.86,
  "Andor-CoolerMode": "Fan off at shutdown",
  "Exposure-ms": 200,
  "Olympus IX83-Name": "Olympus IX83",
  "XYStage-Acceleration-AC(ms)": "100",
  "CSUX-DriveSpeed-AutoAdjust": "0.0000",
  "Wheel-A-Busy": "0",
  "Andor-Pre-Amp-Gain": "5x",
  "XYStage-Name": "XYStage",
  "Andor-Shutter Closing Time": "20",
  "CSUX-Hub-Port": "COM4",
  "EpiShutter 2-Description": "Epi shutter, deck 2",
  "Andor-EMSwitch": "On",
  "AxisPositions": null,
  "COM5-BaudRate": "9600",
  "Andor-1. Camera Information : | Type | Model | Serial No. |": "| iXon | DU897_BV | 8562 |",
  "XYStage-Port": "COM8",
  "COM5-Verbose": "1",
  "Wheel-A-1-Label": "Filter-0",
  "XYStage-SerialCommand": "",
  "CSUX-Hub-Description": "Yokogawa CSUX hub",
  "COM8-DelayBetweenCharsMs": "0.0000",
  "Condenser turret-Label": "5-IX2-DIC100",
  "AutofocusDrive-Name": "AutofocusDrive",
  "Wheel-A-Label": "Filter-3",
  "COM3-AnswerTimeout": "500.0000",
  "Andor-KeepCleanTime": "3.5676",
  "Dichroic 2-State": "2",
  "COM8-AnswerTimeout": "500.0000",
  "Andor-Camera": "| iXon | DU897_BV | 8562 |",
  "COM3-Handshaking": "Off",
  "Andor-Gain": "205",
  "Wheel-A-1-Name": "Wheel-A",
  "UUID": "68981223-0b7b-4635-8367-c75bd6447ea9",
  "Wheel-A-1-Port": "COM5",
  "TransmittedIllumination 1-Name": "TransmittedIllumination 1",
  "Core-Camera": "Andor",
  "Core-SLM": "",
  "EpiShutter 1-Name": "EpiShutter 1",
  "Wheel-A-Name": "Wheel-A",
  "Andor-CountConvertWavelength": "0.0000",
  "FocusDrive-MaxSpeed": "3000",
  "Andor-Shutter TTL Value": "High to Open",
  "Wheel-A-Port": "COM5",
  "Core-ChannelGroup": "Illumination",
  "PositionIndex": 0,
  "WaitInterval": null,
  "Light Path-Label": "1-LeftPort",
  "AOTF-Power (% of max)": "28.6000",
  "PixelSizeUm": 0,
  "CSUX-DriveSpeed-Run": "On",
  "EpiShutter 1-Description": "Epi shutter, deck 1",
  "XYStage-CompileDate": "Jan 14 2014:14:28:31",
  "Andor-Shutter Opening Time": "20",
  "Summary": {
    "Slices": 14,
    "InitialPositionList": null,
    "Interval_ms": 0,
    "UUID": "cad95baa-8500-4e5d-ab85-a0ff9c3c42ce",
    "UserName": "dell",
    "Depth": 2,
    "PixelType": "GRAY16",
    "Time": "2021-12-15 16:23:38 +0800",
    "Date": "2021-12-15",
    "z-step_um": -0.5,
    "MetadataVersion": 10,
    "PositionIndex": 0,
    "SlicesFirst": false,
    "ChContrastMin": [0],
    "Width": 512,
    "PixelAspect": 1,
    "MicroManagerVersion": "1.4.19",
    "ROI": [
      0,
      0,
      512,
      512
    ],
    "ChNames": ["Confocal-488-Acq"],
    "IJType": 1,
    "GridRow": 0,
    "Comment": "",
    "Height": 512,
    "GridColumn": 0,
    "Prefix": "210211213 osm-3-L542P-G444E-gfp ki_39",
    "PixelSize_um": 0,
    "Frames": 1,
    "BitDepth": 14,
    "KeepShutterOpenChannels": false,
    "Source": "Micro-Manager",
    "Channels": 1,
    "ComputerName": "T3600-IX83",
    "CustomIntervals_ms": [],
    "KeepShutterOpenSlices": false,
    "ChColors": [-16711936],
    "TimeFirst": false,
    "ChContrastMax": [65536],
    "Positions": 1,
    "Directory": "Y:\\XC\\210211214 osm-3-H207Q-G444E-gfp ki"
  },
  "Source": "Andor",
  "XYStage-OverShoot(um)": "0.0000",
  "XYStage-Wait_Cycles": "0",
  "COM4-StopBits": "1",
  "FocusDrive-AccelerationTime": "60",
  "Andor-Binning": "1",
  "Andor-FrameTransfer Help": "Should only turn on FrameTransfer if using Burst or Live mode.",
  "COM4-DataBits": "8",
  "COM3-DataBits": "8",
  "XYStage-MotorOnOff": "On",
  "Andor-SpuriousNoiseFilter": "None",
  "Condenser turret-Name": "Condenser turret",
  "Andor-Shutter": "Open",
  "Andor-OptAcquireMode": "",
  "Dichroic 1-Label": "5-MDICT",
  "COM5-DataBits": "8",
  "Binning": "1",
  "Andor-ReadoutTime": "32.0324",
  "Dichroic 2-Name": "Dichroic 2",
  "Andor-Description": "Andor camera adapter",
  "Wheel-A-Speed": "3",
  "COM4-DelayBetweenCharsMs": "0.0000",
  "COM5-Parity": "None",
  "Andor-Advanced | Snap Image Additional Delay (ms)": "0",
  "Light Path-Description": "Switches light between camera and eyepiece.",
  "Andor-Exposure": "200.00",
  "COM5-Description": "Serial port driver (boost:asio)",
  "Polarizer-Name": "Polarizer",
  "Andor-TransposeCorrection": "0",
  "DiaShutter-State": "0",
  "COM4-Description": "Serial port driver (boost:asio)",
  "COM3-Description": "Serial port driver (boost:asio)",
  "COM8-Verbose": "1",
  "COM3-Parity": "None",
  "CSUX-DriveSpeed-Description": "CSUX Drive Speed",
  "Andor-VerticalSpeed": "3.30",
  "XYStage-TransposeMirrorY": "0",
  "Polarizer-Description": "Polarizer in/out device",
  "XPositionUm": -11280.7,
  "XYStage-TransposeMirrorX": "0",
  "AOTF-Channel": "2",
  "Wheel-A-1-ClosedPosition": "",
  "FileName": "img_000000000_Confocal-488-Acq_011.tif",
  "Andor-CCDTemperature": "-68",
  "Core-Galvo": "",
  "Position": "Default",
  "COM8-BaudRate": "115200",
  "Andor-VerticalClockVoltage": "Normal",
  "Condenser turret-State": "4",
  "COM8-Handshaking": "Off",
  "Wheel-A-1-Speed": "3",
  "EpiShutter 2-State": "0",
  "CameraChannelIndex": 0,
  "SliceIndex": 11,
  "ZPositionUm": 6025.86,
  "Polarizer-Label": "1-Out",
  "DiaShutter-Description": "Dia shutter",
  "Core-Focus": "FocusDrive",
  "Andor-ReadoutMode": "10.000 MHz",
  "Channel": "Confocal-488-Acq",
  "TransmittedIllumination 1-Brightness": "141",
  "AutofocusDrive-Description": "Olympus IX83 ZDC offset drive",
  "XYStage-SerialResponse": "",
  "CSUX-Shutter-Name": "CSUX-Shutter",
  "COM5-Name": "COM5",
  "FrameIndex": 0,
  "Dichroic 1-State": "4",
  "XYStage-Version": "v1.91",
  "Polarizer-State": "0",
  "AOTF-Name": "AAAOTF",
  "XYStage-Backlash-B": "0.0400",
  "COM8-Name": "COM8",
  "Andor-ActualInterval-ms": "235.60",
  "Andor-PixelType": "16bit",
  "Camera": "",
  "Wheel-A-1-Delay_ms": "0.0000",
  "FocusDrive-InitialSpeed": "700",
  "COM4-Parity": "None",
  "Core-ImageProcessor": "",
  "Wheel-A-ClosedPosition": "",
  "CSUX-Shutter-Description": "CSUX Shutter",
  "Andor-Output_Amplifier": "Electron Multiplying",
  "XYStage-StepSizeY_um": "0.0100",
  "Dichroic 2-Description": "Mirror unit deck 2",
  "Core-AutoShutter": "1",
  "AOTF-Port": "COM3",
  "NextFrame": 0,
  "Core-XYStage": "XYStage",
  "Wheel-A-1-State": "0",
  "COM8-Parity": "None",
  "Wheel-A-1-Description": "Sutter Lambda filter wheel adapter",
  "Time": "2021-12-15 16:23:42 +0800",
  "COM4-Name": "COM4",
  "EpiShutter 1-State": "0",
  "Andor-Isolated Crop Mode": "Off",
  "COM4-BaudRate": "115200",
  "Andor-CCDTemperatureSetPoint": "-70",
  "Core-AutoFocus": "Autofocus",
  "Autofocus-Name": "Autofocus",
  "CSUX-Shutter-State": "Open",
  "Olympus IX83-FrontPanel": "1",
  "BitDepth": 14,
  "Slice": 11,
  "XYStage-JoyStick Slow Speed": "5",
  "COM4-Verbose": "1",
  "FocusDrive-Description": "Olympus IX83 Z drive",
  "Olympus IX83-TouchPanel": "1",
  "ChannelIndex": 0,
  "EpiShutter 2-Name": "EpiShutter 2",
  "Core-Shutter": "AOTF",
  "Wheel-A-State": "3",
  "Core-TimeoutMs": "5000",
  "XYStage-JoyStick Fast Speed": "60",
  "XYStage-Maximum Speed (Do Not Change)": "7.5000",
  "ElapsedTime-ms": 4723,
  "Wheel-A-Description": "Sutter Lambda filter wheel adapter",
  "Frame": 0,
  "Width": 512,
  "Dichroic 2-Label": "3-NONE",
  "Condenser turret-Description": "Rotating condenser turret",
  "COM5-Handshaking": "Off",
  "COM3-StopBits": "1",
  "PositionName": null,
  "Height": 512,
  "Andor-TransposeMirrorX": "0",
  "Light Path-Name": "Light Path",
  "COM3-Verbose": "1",
  "Andor-TransposeMirrorY": "0",
  "Wheel-A-Delay_ms": "0.0000",
  "COM8-DataBits": "8",
  "Autofocus-UpperLimit": "10500",
  "COM3-Name": "COM3",
  "Autofocus-Description": "Olympus IX83 ZDC",
  "Wheel-A-1-Busy": "0",
  "Autofocus-LowerLimit": "0",
  "COM5-DelayBetweenCharsMs": "0.0000",
  "CSUX-DriveSpeed-Name": "CSUX-DriveSpeed",
  "XYStage-Description": "ASI XY stage driver adapter",
  "COM4-Handshaking": "Off",
  "Andor-FrameTransfer": "Off",
  "COM3-DelayBetweenCharsMs": "0.0000",
  "PixelType": "GRAY16",
  "Andor-TransposeXY": "0",
  "AOTF-Maximum intensity (dB)": "1900",
  "COM4-AnswerTimeout": "500.0000",
  "COM8-StopBits": "1",
  "Andor-CCDTemperature Help": "Wait for temperature to stabilize before acquisition.",
  "YPositionUm": 4990.7,
  "Light Path-State": "0",
  "Andor-TimeOut": "10000",
  "Andor-Trigger": "Software",
  "Dichroic 1-Name": "Dichroic 1",
  "FocusDrive-Name": "FocusDrive",
  "COM8-Description": "Serial port driver (boost:asio)",
  "XYStage-JoyStick Reverse": "Off",
  "COM3-BaudRate": "57600",
  "DiaShutter-Name": "DiaShutter",
  "XYStage-OnlySendSerialCommandOnChange": "Yes",
  "Olympus IX83-Description": "Olympus IX83,BX83 Microscopes",
  "Andor-OptAcquireMode Description": "",
  "XYStage-FinishError-PCROS(nm)": "24.0000"
},
"FrameKey-0-0-12": {
  "CSUX-DriveSpeed-State": "1800",
  "Core-Initialize": "1",
  "TransmittedIllumination 1-Description": "DIA High Intensity White LED 1",
  "Andor-FanMode": "Full",
  "Andor-SpuriousNoiseFilterDescription": "Spurious Noise Filter is Off",
  "Dichroic 1-Description": "Mirror unit deck 1",
  "XYStage-BuildName": "TIGER_COMM",
  "Andor-BaselineClamp": "Enabled",
  "AOTF-Description": "AA AOTF Shutter Controller driver adapter",
  "AOTF-State": "0",
  "Andor-CountConvert": "Counts",
  "XYStage-Speed-S": "5.7459",
  "ROI": "0-0-512-512",
  "Andor-SpuriousNoiseFilterThreshold": "0.0000",
  "COM5-AnswerTimeout": "500.0000",
  "COM5-StopBits": "1",
  "Andor-Region of Interest": "Full Image",
  "XYStage-Error-E(nm)": "400.0000",
  "XYStage-StepSizeX_um": "0.0100",
  "CSUX-Hub-Name": "CSUX-Hub",
  "Andor-Advanced | Snap Image Timing Mode": "Delay for Exposure",
  "SlicePosition": 6025.36,
  "Andor-CoolerMode": "Fan off at shutdown",
  "Exposure-ms": 200,
  "Olympus IX83-Name": "Olympus IX83",
  "XYStage-Acceleration-AC(ms)": "100",
  "CSUX-DriveSpeed-AutoAdjust": "0.0000",
  "Wheel-A-Busy": "0",
  "Andor-Pre-Amp-Gain": "5x",
  "XYStage-Name": "XYStage",
  "Andor-Shutter Closing Time": "20",
  "CSUX-Hub-Port": "COM4",
  "EpiShutter 2-Description": "Epi shutter, deck 2",
  "Andor-EMSwitch": "On",
  "AxisPositions": null,
  "COM5-BaudRate": "9600",
  "Andor-1. Camera Information : | Type | Model | Serial No. |": "| iXon | DU897_BV | 8562 |",
  "XYStage-Port": "COM8",
  "COM5-Verbose": "1",
  "Wheel-A-1-Label": "Filter-0",
  "XYStage-SerialCommand": "",
  "CSUX-Hub-Description": "Yokogawa CSUX hub",
  "COM8-DelayBetweenCharsMs": "0.0000",
  "Condenser turret-Label": "5-IX2-DIC100",
  "AutofocusDrive-Name": "AutofocusDrive",
  "Wheel-A-Label": "Filter-3",
  "COM3-AnswerTimeout": "500.0000",
  "Andor-KeepCleanTime": "3.5676",
  "Dichroic 2-State": "2",
  "COM8-AnswerTimeout": "500.0000",
  "Andor-Camera": "| iXon | DU897_BV | 8562 |",
  "COM3-Handshaking": "Off",
  "Andor-Gain": "205",
  "Wheel-A-1-Name": "Wheel-A",
  "UUID": "5717f9d7-c842-411a-98d4-c59a1709330a",
  "Wheel-A-1-Port": "COM5",
  "TransmittedIllumination 1-Name": "TransmittedIllumination 1",
  "Core-Camera": "Andor",
  "Core-SLM": "",
  "EpiShutter 1-Name": "EpiShutter 1",
  "Wheel-A-Name": "Wheel-A",
  "Andor-CountConvertWavelength": "0.0000",
  "FocusDrive-MaxSpeed": "3000",
  "Andor-Shutter TTL Value": "High to Open",
  "Wheel-A-Port": "COM5",
  "Core-ChannelGroup": "Illumination",
  "PositionIndex": 0,
  "WaitInterval": null,
  "Light Path-Label": "1-LeftPort",
  "AOTF-Power (% of max)": "28.6000",
  "PixelSizeUm": 0,
  "CSUX-DriveSpeed-Run": "On",
  "EpiShutter 1-Description": "Epi shutter, deck 1",
  "XYStage-CompileDate": "Jan 14 2014:14:28:31",
  "Andor-Shutter Opening Time": "20",
  "Summary": {
    "Slices": 14,
    "InitialPositionList": null,
    "Interval_ms": 0,
    "UUID": "cad95baa-8500-4e5d-ab85-a0ff9c3c42ce",
    "UserName": "dell",
    "Depth": 2,
    "PixelType": "GRAY16",
    "Time": "2021-12-15 16:23:38 +0800",
    "Date": "2021-12-15",
    "z-step_um": -0.5,
    "MetadataVersion": 10,
    "PositionIndex": 0,
    "SlicesFirst": false,
    "ChContrastMin": [0],
    "Width": 512,
    "PixelAspect": 1,
    "MicroManagerVersion": "1.4.19",
    "ROI": [
      0,
      0,
      512,
      512
    ],
    "ChNames": ["Confocal-488-Acq"],
    "IJType": 1,
    "GridRow": 0,
    "Comment": "",
    "Height": 512,
    "GridColumn": 0,
    "Prefix": "210211213 osm-3-L542P-G444E-gfp ki_39",
    "PixelSize_um": 0,
    "Frames": 1,
    "BitDepth": 14,
    "KeepShutterOpenChannels": false,
    "Source": "Micro-Manager",
    "Channels": 1,
    "ComputerName": "T3600-IX83",
    "CustomIntervals_ms": [],
    "KeepShutterOpenSlices": false,
    "ChColors": [-16711936],
    "TimeFirst": false,
    "ChContrastMax": [65536],
    "Positions": 1,
    "Directory": "Y:\\XC\\210211214 osm-3-H207Q-G444E-gfp ki"
  },
  "Source": "Andor",
  "XYStage-OverShoot(um)": "0.0000",
  "XYStage-Wait_Cycles": "0",
  "COM4-StopBits": "1",
  "FocusDrive-AccelerationTime": "60",
  "Andor-Binning": "1",
  "Andor-FrameTransfer Help": "Should only turn on FrameTransfer if using Burst or Live mode.",
  "COM4-DataBits": "8",
  "COM3-DataBits": "8",
  "XYStage-MotorOnOff": "On",
  "Andor-SpuriousNoiseFilter": "None",
  "Condenser turret-Name": "Condenser turret",
  "Andor-Shutter": "Open",
  "Andor-OptAcquireMode": "",
  "Dichroic 1-Label": "5-MDICT",
  "COM5-DataBits": "8",
  "Binning": "1",
  "Andor-ReadoutTime": "32.0324",
  "Dichroic 2-Name": "Dichroic 2",
  "Andor-Description": "Andor camera adapter",
  "Wheel-A-Speed": "3",
  "COM4-DelayBetweenCharsMs": "0.0000",
  "COM5-Parity": "None",
  "Andor-Advanced | Snap Image Additional Delay (ms)": "0",
  "Light Path-Description": "Switches light between camera and eyepiece.",
  "Andor-Exposure": "200.00",
  "COM5-Description": "Serial port driver (boost:asio)",
  "Polarizer-Name": "Polarizer",
  "Andor-TransposeCorrection": "0",
  "DiaShutter-State": "0",
  "COM4-Description": "Serial port driver (boost:asio)",
  "COM3-Description": "Serial port driver (boost:asio)",
  "COM8-Verbose": "1",
  "COM3-Parity": "None",
  "CSUX-DriveSpeed-Description": "CSUX Drive Speed",
  "Andor-VerticalSpeed": "3.30",
  "XYStage-TransposeMirrorY": "0",
  "Polarizer-Description": "Polarizer in/out device",
  "XPositionUm": -11280.7,
  "XYStage-TransposeMirrorX": "0",
  "AOTF-Channel": "2",
  "Wheel-A-1-ClosedPosition": "",
  "FileName": "img_000000000_Confocal-488-Acq_012.tif",
  "Andor-CCDTemperature": "-68",
  "Core-Galvo": "",
  "Position": "Default",
  "COM8-BaudRate": "115200",
  "Andor-VerticalClockVoltage": "Normal",
  "Condenser turret-State": "4",
  "COM8-Handshaking": "Off",
  "Wheel-A-1-Speed": "3",
  "EpiShutter 2-State": "0",
  "CameraChannelIndex": 0,
  "SliceIndex": 12,
  "ZPositionUm": 6025.36,
  "Polarizer-Label": "1-Out",
  "DiaShutter-Description": "Dia shutter",
  "Core-Focus": "FocusDrive",
  "Andor-ReadoutMode": "10.000 MHz",
  "Channel": "Confocal-488-Acq",
  "TransmittedIllumination 1-Brightness": "141",
  "AutofocusDrive-Description": "Olympus IX83 ZDC offset drive",
  "XYStage-SerialResponse": "",
  "CSUX-Shutter-Name": "CSUX-Shutter",
  "COM5-Name": "COM5",
  "FrameIndex": 0,
  "Dichroic 1-State": "4",
  "XYStage-Version": "v1.91",
  "Polarizer-State": "0",
  "AOTF-Name": "AAAOTF",
  "XYStage-Backlash-B": "0.0400",
  "COM8-Name": "COM8",
  "Andor-ActualInterval-ms": "235.60",
  "Andor-PixelType": "16bit",
  "Camera": "",
  "Wheel-A-1-Delay_ms": "0.0000",
  "FocusDrive-InitialSpeed": "700",
  "COM4-Parity": "None",
  "Core-ImageProcessor": "",
  "Wheel-A-ClosedPosition": "",
  "CSUX-Shutter-Description": "CSUX Shutter",
  "Andor-Output_Amplifier": "Electron Multiplying",
  "XYStage-StepSizeY_um": "0.0100",
  "Dichroic 2-Description": "Mirror unit deck 2",
  "Core-AutoShutter": "1",
  "AOTF-Port": "COM3",
  "NextFrame": 0,
  "Core-XYStage": "XYStage",
  "Wheel-A-1-State": "0",
  "COM8-Parity": "None",
  "Wheel-A-1-Description": "Sutter Lambda filter wheel adapter",
  "Time": "2021-12-15 16:23:43 +0800",
  "COM4-Name": "COM4",
  "EpiShutter 1-State": "0",
  "Andor-Isolated Crop Mode": "Off",
  "COM4-BaudRate": "115200",
  "Andor-CCDTemperatureSetPoint": "-70",
  "Core-AutoFocus": "Autofocus",
  "Autofocus-Name": "Autofocus",
  "CSUX-Shutter-State": "Open",
  "Olympus IX83-FrontPanel": "1",
  "BitDepth": 14,
  "Slice": 12,
  "XYStage-JoyStick Slow Speed": "5",
  "COM4-Verbose": "1",
  "FocusDrive-Description": "Olympus IX83 Z drive",
  "Olympus IX83-TouchPanel": "1",
  "ChannelIndex": 0,
  "EpiShutter 2-Name": "EpiShutter 2",
  "Core-Shutter": "AOTF",
  "Wheel-A-State": "3",
  "Core-TimeoutMs": "5000",
  "XYStage-JoyStick Fast Speed": "60",
  "XYStage-Maximum Speed (Do Not Change)": "7.5000",
  "ElapsedTime-ms": 5098,
  "Wheel-A-Description": "Sutter Lambda filter wheel adapter",
  "Frame": 0,
  "Width": 512,
  "Dichroic 2-Label": "3-NONE",
  "Condenser turret-Description": "Rotating condenser turret",
  "COM5-Handshaking": "Off",
  "COM3-StopBits": "1",
  "PositionName": null,
  "Height": 512,
  "Andor-TransposeMirrorX": "0",
  "Light Path-Name": "Light Path",
  "COM3-Verbose": "1",
  "Andor-TransposeMirrorY": "0",
  "Wheel-A-Delay_ms": "0.0000",
  "COM8-DataBits": "8",
  "Autofocus-UpperLimit": "10500",
  "COM3-Name": "COM3",
  "Autofocus-Description": "Olympus IX83 ZDC",
  "Wheel-A-1-Busy": "0",
  "Autofocus-LowerLimit": "0",
  "COM5-DelayBetweenCharsMs": "0.0000",
  "CSUX-DriveSpeed-Name": "CSUX-DriveSpeed",
  "XYStage-Description": "ASI XY stage driver adapter",
  "COM4-Handshaking": "Off",
  "Andor-FrameTransfer": "Off",
  "COM3-DelayBetweenCharsMs": "0.0000",
  "PixelType": "GRAY16",
  "Andor-TransposeXY": "0",
  "AOTF-Maximum intensity (dB)": "1900",
  "COM4-AnswerTimeout": "500.0000",
  "COM8-StopBits": "1",
  "Andor-CCDTemperature Help": "Wait for temperature to stabilize before acquisition.",
  "YPositionUm": 4990.7,
  "Light Path-State": "0",
  "Andor-TimeOut": "10000",
  "Andor-Trigger": "Software",
  "Dichroic 1-Name": "Dichroic 1",
  "FocusDrive-Name": "FocusDrive",
  "COM8-Description": "Serial port driver (boost:asio)",
  "XYStage-JoyStick Reverse": "Off",
  "COM3-BaudRate": "57600",
  "DiaShutter-Name": "DiaShutter",
  "XYStage-OnlySendSerialCommandOnChange": "Yes",
  "Olympus IX83-Description": "Olympus IX83,BX83 Microscopes",
  "Andor-OptAcquireMode Description": "",
  "XYStage-FinishError-PCROS(nm)": "24.0000"
},
"FrameKey-0-0-13": {
  "CSUX-DriveSpeed-State": "1800",
  "Core-Initialize": "1",
  "TransmittedIllumination 1-Description": "DIA High Intensity White LED 1",
  "Andor-FanMode": "Full",
  "Andor-SpuriousNoiseFilterDescription": "Spurious Noise Filter is Off",
  "Dichroic 1-Description": "Mirror unit deck 1",
  "XYStage-BuildName": "TIGER_COMM",
  "Andor-BaselineClamp": "Enabled",
  "AOTF-Description": "AA AOTF Shutter Controller driver adapter",
  "AOTF-State": "0",
  "Andor-CountConvert": "Counts",
  "XYStage-Speed-S": "5.7459",
  "ROI": "0-0-512-512",
  "Andor-SpuriousNoiseFilterThreshold": "0.0000",
  "COM5-AnswerTimeout": "500.0000",
  "COM5-StopBits": "1",
  "Andor-Region of Interest": "Full Image",
  "XYStage-Error-E(nm)": "400.0000",
  "XYStage-StepSizeX_um": "0.0100",
  "CSUX-Hub-Name": "CSUX-Hub",
  "Andor-Advanced | Snap Image Timing Mode": "Delay for Exposure",
  "SlicePosition": 6024.86,
  "Andor-CoolerMode": "Fan off at shutdown",
  "Exposure-ms": 200,
  "Olympus IX83-Name": "Olympus IX83",
  "XYStage-Acceleration-AC(ms)": "100",
  "CSUX-DriveSpeed-AutoAdjust": "0.0000",
  "Wheel-A-Busy": "0",
  "Andor-Pre-Amp-Gain": "5x",
  "XYStage-Name": "XYStage",
  "Andor-Shutter Closing Time": "20",
  "CSUX-Hub-Port": "COM4",
  "EpiShutter 2-Description": "Epi shutter, deck 2",
  "Andor-EMSwitch": "On",
  "AxisPositions": null,
  "COM5-BaudRate": "9600",
  "Andor-1. Camera Information : | Type | Model | Serial No. |": "| iXon | DU897_BV | 8562 |",
  "XYStage-Port": "COM8",
  "COM5-Verbose": "1",
  "Wheel-A-1-Label": "Filter-0",
  "XYStage-SerialCommand": "",
  "CSUX-Hub-Description": "Yokogawa CSUX hub",
  "COM8-DelayBetweenCharsMs": "0.0000",
  "Condenser turret-Label": "5-IX2-DIC100",
  "AutofocusDrive-Name": "AutofocusDrive",
  "Wheel-A-Label": "Filter-3",
  "COM3-AnswerTimeout": "500.0000",
  "Andor-KeepCleanTime": "3.5676",
  "Dichroic 2-State": "2",
  "COM8-AnswerTimeout": "500.0000",
  "Andor-Camera": "| iXon | DU897_BV | 8562 |",
  "COM3-Handshaking": "Off",
  "Andor-Gain": "205",
  "Wheel-A-1-Name": "Wheel-A",
  "UUID": "3f008f18-8dfb-4659-a24f-83d196218971",
  "Wheel-A-1-Port": "COM5",
  "TransmittedIllumination 1-Name": "TransmittedIllumination 1",
  "Core-Camera": "Andor",
  "Core-SLM": "",
  "EpiShutter 1-Name": "EpiShutter 1",
  "Wheel-A-Name": "Wheel-A",
  "Andor-CountConvertWavelength": "0.0000",
  "FocusDrive-MaxSpeed": "3000",
  "Andor-Shutter TTL Value": "High to Open",
  "Wheel-A-Port": "COM5",
  "Core-ChannelGroup": "Illumination",
  "PositionIndex": 0,
  "WaitInterval": null,
  "Light Path-Label": "1-LeftPort",
  "AOTF-Power (% of max)": "28.6000",
  "PixelSizeUm": 0,
  "CSUX-DriveSpeed-Run": "On",
  "EpiShutter 1-Description": "Epi shutter, deck 1",
  "XYStage-CompileDate": "Jan 14 2014:14:28:31",
  "Andor-Shutter Opening Time": "20",
  "Summary": {
    "Slices": 14,
    "InitialPositionList": null,
    "Interval_ms": 0,
    "UUID": "cad95baa-8500-4e5d-ab85-a0ff9c3c42ce",
    "UserName": "dell",
    "Depth": 2,
    "PixelType": "GRAY16",
    "Time": "2021-12-15 16:23:38 +0800",
    "Date": "2021-12-15",
    "z-step_um": -0.5,
    "MetadataVersion": 10,
    "PositionIndex": 0,
    "SlicesFirst": false,
    "ChContrastMin": [0],
    "Width": 512,
    "PixelAspect": 1,
    "MicroManagerVersion": "1.4.19",
    "ROI": [
      0,
      0,
      512,
      512
    ],
    "ChNames": ["Confocal-488-Acq"],
    "IJType": 1,
    "GridRow": 0,
    "Comment": "",
    "Height": 512,
    "GridColumn": 0,
    "Prefix": "210211213 osm-3-L542P-G444E-gfp ki_39",
    "PixelSize_um": 0,
    "Frames": 1,
    "BitDepth": 14,
    "KeepShutterOpenChannels": false,
    "Source": "Micro-Manager",
    "Channels": 1,
    "ComputerName": "T3600-IX83",
    "CustomIntervals_ms": [],
    "KeepShutterOpenSlices": false,
    "ChColors": [-16711936],
    "TimeFirst": false,
    "ChContrastMax": [65536],
    "Positions": 1,
    "Directory": "Y:\\XC\\210211214 osm-3-H207Q-G444E-gfp ki"
  },
  "Source": "Andor",
  "XYStage-OverShoot(um)": "0.0000",
  "XYStage-Wait_Cycles": "0",
  "COM4-StopBits": "1",
  "FocusDrive-AccelerationTime": "60",
  "Andor-Binning": "1",
  "Andor-FrameTransfer Help": "Should only turn on FrameTransfer if using Burst or Live mode.",
  "COM4-DataBits": "8",
  "COM3-DataBits": "8",
  "XYStage-MotorOnOff": "On",
  "Andor-SpuriousNoiseFilter": "None",
  "Condenser turret-Name": "Condenser turret",
  "Andor-Shutter": "Open",
  "Andor-OptAcquireMode": "",
  "Dichroic 1-Label": "5-MDICT",
  "COM5-DataBits": "8",
  "Binning": "1",
  "Andor-ReadoutTime": "32.0324",
  "Dichroic 2-Name": "Dichroic 2",
  "Andor-Description": "Andor camera adapter",
  "Wheel-A-Speed": "3",
  "COM4-DelayBetweenCharsMs": "0.0000",
  "COM5-Parity": "None",
  "Andor-Advanced | Snap Image Additional Delay (ms)": "0",
  "Light Path-Description": "Switches light between camera and eyepiece.",
  "Andor-Exposure": "200.00",
  "COM5-Description": "Serial port driver (boost:asio)",
  "Polarizer-Name": "Polarizer",
  "Andor-TransposeCorrection": "0",
  "DiaShutter-State": "0",
  "COM4-Description": "Serial port driver (boost:asio)",
  "COM3-Description": "Serial port driver (boost:asio)",
  "COM8-Verbose": "1",
  "COM3-Parity": "None",
  "CSUX-DriveSpeed-Description": "CSUX Drive Speed",
  "Andor-VerticalSpeed": "3.30",
  "XYStage-TransposeMirrorY": "0",
  "Polarizer-Description": "Polarizer in/out device",
  "XPositionUm": -11280.7,
  "XYStage-TransposeMirrorX": "0",
  "AOTF-Channel": "2",
  "Wheel-A-1-ClosedPosition": "",
  "FileName": "img_000000000_Confocal-488-Acq_013.tif",
  "Andor-CCDTemperature": "-68",
  "Core-Galvo": "",
  "Position": "Default",
  "COM8-BaudRate": "115200",
  "Andor-VerticalClockVoltage": "Normal",
  "Condenser turret-State": "4",
  "COM8-Handshaking": "Off",
  "Wheel-A-1-Speed": "3",
  "EpiShutter 2-State": "0",
  "CameraChannelIndex": 0,
  "SliceIndex": 13,
  "ZPositionUm": 6024.86,
  "Polarizer-Label": "1-Out",
  "DiaShutter-Description": "Dia shutter",
  "Core-Focus": "FocusDrive",
  "Andor-ReadoutMode": "10.000 MHz",
  "Channel": "Confocal-488-Acq",
  "TransmittedIllumination 1-Brightness": "141",
  "AutofocusDrive-Description": "Olympus IX83 ZDC offset drive",
  "XYStage-SerialResponse": "",
  "CSUX-Shutter-Name": "CSUX-Shutter",
  "COM5-Name": "COM5",
  "FrameIndex": 0,
  "Dichroic 1-State": "4",
  "XYStage-Version": "v1.91",
  "Polarizer-State": "0",
  "AOTF-Name": "AAAOTF",
  "XYStage-Backlash-B": "0.0400",
  "COM8-Name": "COM8",
  "Andor-ActualInterval-ms": "235.60",
  "Andor-PixelType": "16bit",
  "Camera": "",
  "Wheel-A-1-Delay_ms": "0.0000",
  "FocusDrive-InitialSpeed": "700",
  "COM4-Parity": "None",
  "Core-ImageProcessor": "",
  "Wheel-A-ClosedPosition": "",
  "CSUX-Shutter-Description": "CSUX Shutter",
  "Andor-Output_Amplifier": "Electron Multiplying",
  "XYStage-StepSizeY_um": "0.0100",
  "Dichroic 2-Description": "Mirror unit deck 2",
  "Core-AutoShutter": "1",
  "AOTF-Port": "COM3",
  "NextFrame": null,
  "Core-XYStage": "XYStage",
  "Wheel-A-1-State": "0",
  "COM8-Parity": "None",
  "Wheel-A-1-Description": "Sutter Lambda filter wheel adapter",
  "Time": "2021-12-15 16:23:43 +0800",
  "COM4-Name": "COM4",
  "EpiShutter 1-State": "0",
  "Andor-Isolated Crop Mode": "Off",
  "COM4-BaudRate": "115200",
  "Andor-CCDTemperatureSetPoint": "-70",
  "Core-AutoFocus": "Autofocus",
  "Autofocus-Name": "Autofocus",
  "CSUX-Shutter-State": "Open",
  "Olympus IX83-FrontPanel": "1",
  "BitDepth": 14,
  "Slice": 13,
  "XYStage-JoyStick Slow Speed": "5",
  "COM4-Verbose": "1",
  "FocusDrive-Description": "Olympus IX83 Z drive",
  "Olympus IX83-TouchPanel": "1",
  "ChannelIndex": 0,
  "EpiShutter 2-Name": "EpiShutter 2",
  "Core-Shutter": "AOTF",
  "Wheel-A-State": "3",
  "Core-TimeoutMs": "5000",
  "XYStage-JoyStick Fast Speed": "60",
  "XYStage-Maximum Speed (Do Not Change)": "7.5000",
  "ElapsedTime-ms": 5471,
  "Wheel-A-Description": "Sutter Lambda filter wheel adapter",
  "Frame": 0,
  "Width": 512,
  "Dichroic 2-Label": "3-NONE",
  "Condenser turret-Description": "Rotating condenser turret",
  "COM5-Handshaking": "Off",
  "COM3-StopBits": "1",
  "PositionName": null,
  "Height": 512,
  "Andor-TransposeMirrorX": "0",
  "Light Path-Name": "Light Path",
  "COM3-Verbose": "1",
  "Andor-TransposeMirrorY": "0",
  "Wheel-A-Delay_ms": "0.0000",
  "COM8-DataBits": "8",
  "Autofocus-UpperLimit": "10500",
  "COM3-Name": "COM3",
  "Autofocus-Description": "Olympus IX83 ZDC",
  "Wheel-A-1-Busy": "0",
  "Autofocus-LowerLimit": "0",
  "COM5-DelayBetweenCharsMs": "0.0000",
  "CSUX-DriveSpeed-Name": "CSUX-DriveSpeed",
  "XYStage-Description": "ASI XY stage driver adapter",
  "COM4-Handshaking": "Off",
  "Andor-FrameTransfer": "Off",
  "COM3-DelayBetweenCharsMs": "0.0000",
  "PixelType": "GRAY16",
  "Andor-TransposeXY": "0",
  "AOTF-Maximum intensity (dB)": "1900",
  "COM4-AnswerTimeout": "500.0000",
  "COM8-StopBits": "1",
  "Andor-CCDTemperature Help": "Wait for temperature to stabilize before acquisition.",
  "YPositionUm": 4990.7,
  "Light Path-State": "0",
  "Andor-TimeOut": "10000",
  "Andor-Trigger": "Software",
  "Dichroic 1-Name": "Dichroic 1",
  "FocusDrive-Name": "FocusDrive",
  "COM8-Description": "Serial port driver (boost:asio)",
  "XYStage-JoyStick Reverse": "Off",
  "COM3-BaudRate": "57600",
  "DiaShutter-Name": "DiaShutter",
  "XYStage-OnlySendSerialCommandOnChange": "Yes",
  "Olympus IX83-Description": "Olympus IX83,BX83 Microscopes",
  "Andor-OptAcquireMode Description": "",
  "XYStage-FinishError-PCROS(nm)": "24.0000"
}
}
