# Supplementary material for: Neurons dispose of hyperactive kinesin into glial cells for clearance
Source: EMBO J. 2024 May 28;43(13):5. doi: 10.1038/s44318-024-00118-0 (PMC11217292; doi:10.1038/s44318-024-00118-0)
Supplement: Supplementary file 14 — Source data Fig. 5 [file 44318_2024_118_MOESM14_ESM.zip › Figure5/Figure 5D Cilium length.xlsx]

## Sheet: Sheet1
worm coding (#)	WT (osm-3-gfp)		G444E		H207Q-G444E		R238W-G444E		H207Q		R238W		G235A
	length (pixel)	μm	length (pixel)	μm	length (pixel)	μm	length (pixel)	μm	length (pixel)	μm	length (pixel)	μm	length (pixel)	μm
1	46.19	7.21719	20.917	3.26828	52.333	8.17703	54.029	8.44203	22.108	3.45437	51.059	7.97797	19.002	2.96906
2	45.034	7.03656	26.236	4.09938	54.819	8.56547	51.018	7.97156	20.071	3.13609	49.099	7.67172	21.26	3.32187
3	51.524	8.05063	21.879	3.41859	62.457	9.75891	52.052	8.13312	18.49	2.88906	53.017	8.28391	22.804	3.56312
4	56.957	8.89953	26.191	4.09234	59.043	9.22547	57.016	8.90875	20.05	3.13281	50.485	7.88828	24	3.75
5	53.737	8.39641	21.161	3.30641	60.786	9.49781	55.991	8.74859	23.876	3.73062	29.683	4.63797	20.224	3.16
6	45.131	7.05172	23.237	3.63078	62.143	9.70984	56.969	8.90141	24.329	3.80141	26.306	4.11031	22.136	3.45875
7	50.156	7.83687	16.525	2.58203	48.841	7.63141	49	7.65625	25.606	4.00094	32.65	5.10156	18.487	2.88859
8	48.978	7.65281	22.138	3.45906	49.354	7.71156	48.974	7.65219	26.055	4.07109	29.88	4.66875	18.111	2.82984
9	49.287	7.70109	19.698	3.07781	48.679	7.60609	51.03	7.97344	29.282	4.57531	45.14	7.05312	25.962	4.05656
10	55.544	8.67875	24.422	3.81594	48.375	7.55859	51.004	7.96937	21.869	3.41703	37.208	5.81375	19.105	2.98516
11	52.979	8.27797	23.035	3.59922	56.986	8.90406	53.996	8.43688	23.599	3.68734	45.748	7.14812	17.804	2.78187
12	55.52	8.675	22.838	3.56844	58.066	9.07281	57.035	8.91172	23.715	3.70547	31.869	4.97953	22.065	3.44766
13	50.733	7.92703	19.418	3.03406	62.221	9.72203	51.98	8.12187	26.529	4.14516	39.088	6.1075	25	3.90625
14	49.796	7.78062	27.628	4.31687	64.716	10.1119	55.003	8.59422	20.1	3.14062	41.751	6.52359	19.563	3.05672
15	49.584	7.7475	22.561	3.52516	66.088	10.3262	57.979	9.05922	19.899	3.10922	36.614	5.72094	19.655	3.07109
16	49.798	7.78094	24.216	3.78375	42.266	6.60406	59.992	9.37375	21.116	3.29937	37.622	5.87844	20.433	3.19266
17	51.181	7.99703	27.399	4.28109	42.608	6.6575	53.018	8.28406	21.878	3.41844	33.282	5.20031	17.117	2.67453
18	52.632	8.22375	24.232	3.78625	55.489	8.67016	48.995	7.65547	21.033	3.28641	33.083	5.16922	20.248	3.16375
19	58.152	9.08625	26.433	4.13016	55.321	8.64391	54.978	8.59031	20.248	3.16375	41.41	6.47031	22.136	3.45875
20	53.518	8.36219	23.456	3.665	88.543	13.8348	54.004	8.43812	22.43	3.50469	37.912	5.92375	21.095	3.29609
21	55.957	8.74328	23.022	3.59719	83.636	13.0681	60.014	9.37719	24.589	3.84203	45.154	7.05531	21.664	3.385
22	53.689	8.38891	19.647	3.06984	68.182	10.6534	54.993	8.59266	29.251	4.57047	52.516	8.20562	19.799	3.09359
23	54.645	8.53828	21.51	3.36094	59.136	9.24	55.992	8.74875	30.282	4.73156	47.265	7.38516	21.444	3.35062
24	51.587	8.06047	20.033	3.13016	58.633	9.16141	56.021	8.75328	31.942	4.99094	50.023	7.81609	23.259	3.63422
25	46.164	7.21312	22.804	3.56312	49.171	7.68297	53	8.28125	20.225	3.16016	37.386	5.84156	25.485	3.98203
26	48.165	7.52578	25.1	3.92188	65.17	10.1828	48.022	7.50344	16.165	2.52578	32.18	5.02812	17.464	2.72875
27	46.101	7.20328	22.595	3.53047	69.845	10.9133	50.01	7.81406	20.616	3.22125	43.44	6.7875	16.643	2.60047
28	49.807	7.78234	20.284	3.16937	65.283	10.2005			18.028	2.81687	37.471	5.85484	18	2.8125
29	48.953	7.64891	21.378	3.34031	60.304	9.4225			23	3.59375	41.744	6.5225	23.77	3.71406
30	49.697	7.76516	22.364	3.49437	68.385	10.6852			23.209	3.62641	35.897	5.60891	26.077	4.07453
31	44.594	6.96781	19.121	2.98766	62.857	9.82141			20.518	3.20594	32.604	5.09437	20.125	3.14453
32	45.357	7.08703	20.028	3.12937	64.557	10.087			18.868	2.94812	35.575	5.55859	15.133	2.36453
33	60.768	9.495	25.055	3.91484	60.885	9.51328					35.387	5.52922	19.698	3.07781
34	55.603	8.68797	24.44	3.81875	56.716	8.86187					35.33	5.52031	17.464	2.72875
35	41.719	6.51859	23.385	3.65391	51.779	8.09047					35.23	5.50469	17.263	2.69734
36	41.921	6.55016	23.722	3.70656	53.805	8.40703							29.523	4.61297
37	44.405	6.93828	23.841	3.72516	51.921	8.11266							16.26	2.54062
38	45.714	7.14281	23.443	3.66297	56.702	8.85969							16.201	2.53141
39		7.85887	24	3.75	59.766	9.33844							16.971	2.65172
40			24.736	3.865	53.433	8.34891							19	2.96875
41			24.088	3.76375	63.389	9.90453							16.646	2.60094
42			21	3.28125	59.736	9.33375							17.071	2.66734
43			28.242	4.41281
44			25.083	3.91922
45			17.5	2.73438
46			24.814	3.87719
47			22.755	3.55547
48			22.071	3.44859
49			20.487	3.20109
50			22.505	3.51641
51			22.233	3.47391
52			16.045	2.50703
53			19.363	3.02547
