# Supplementary material for: Neurons dispose of hyperactive kinesin into glial cells for clearance
Source: EMBO J. 2024 May 28;43(13):5. doi: 10.1038/s44318-024-00118-0 (PMC11217292; doi:10.1038/s44318-024-00118-0)
Supplement: Supplementary file 14 — Source data Fig. 5 [file 44318_2024_118_MOESM14_ESM.zip › Figure5/figure 5E Histogram of anterograde IFT speeds of WT and mutant OSM-3 motor.xlsx]

## Sheet: middle segment
	IFT velocity (μm/s)
worm coding (#)	WT (OSM-3-GFP)	H207Q	R238W	H207Q-G444E	R238W-G444E
1	0.496	0.724	0.709	0.557	0.501
2	0.575	0.78	0.406	0.65	0.52
3	0.607	0.634	0.534	0.657	0.567
4	0.683	0.493	0.624	0.596	0.52
5	0.91	0.596	0.407	0.657	0.669
6	0.728	0.676	0.273	0.493	0.624
7	0.642	0.532	0.505	0.734	0.739
8	0.947	0.567	0.78	0.551	0.872
9	0.826	0.594	0.715	0.487	0.45
10	0.642	0.731	0.953	0.657	0.61
11	0.669	0.78	0.72	0.731	0.499
12	1.003	0.867	0.551	0.693	0.65
13	0.737	0.867	0.52	0.832	0.669
14	0.877	0.975	0.585	1.064	0.557
15	0.543	0.323	0.551	0.676	0.509
16	0.78	0.423	0.505	0.96	0.39
17	1.17	0.468	0.364	0.891	0.433
18	0.728	0.572	0.407	0.596	0.468
19	0.826	0.493	0.483	0.487	0.534
20	0.832	0.562	0.446	0.468	0.441
21	0.734	0.624	0.975	0.483	0.411
22	0.698	0.642	0.575	0.468	0.452
23	0.821	0.644	0.737	0.429	0.546
24	0.78	0.613	0.845	0.461	0.577
25	0.532	0.686	0.455	0.441	0.585
26	0.603	0.686	0.238	0.642	0.567
27	0.734	0.6	0.507	0.496	0.281
28	0.567	0.562	0.325	0.731	0.25
29	0.674	0.446	0.557	0.642	0.318
30	0.493	0.554	0.347	0.557	0.872
31	0.642	0.572	0.52	0.532	0.78
32	0.96	0.546	0.739	0.731	0.867
33	0.78	0.607	0.532	0.724	0.712
34	0.829	0.61	0.585	0.65	0.78
35	0.607	0.36	0.439	0.676	0.669
36	0.741	0.54	0.459	0.616	0.585
37	0.63	0.61	0.585	0.683	0.78
38	0.674	0.546	0.477	0.688	0.709
39	0.585	0.617	0.91	0.642	0.706
40	0.655	0.493	0.724	0.52	0.78
41	0.496	0.577	0.634	0.487	0.702
42	0.575	0.683	0.78	0.634	0.557
43	0.607	0.546	0.644	0.538	0.715
44	0.683	0.683	0.246	0.536	0.634
45	0.91	0.683	0.48	0.579	0.496
46	0.728	0.709	0.26	0.567	0.78
47	0.642	0.65	0.429	0.65	0.572
48	0.947	0.546	0.477	0.598	0.66
49	0.826	0.528	0.39	0.598	0.6
50	0.642	0.544	0.493	0.557	0.845
51	0.669	0.535	0.78	0.592	0.468
52	1.003	0.609	0.683	0.712	0.688
53	0.737	0.624	0.737	0.642	0.613
54	0.877	0.598	0.9	0.706	0.624
55	0.543	0.607	0.78	0.603	0.603
56	0.78	0.709	1.04	0.678	0.546
57	1.17	0.624	0.78	0.6	0.624
58	0.728	0.624	0.634	0.706	0.613
59	0.826	0.538	0.572	0.562	0.724
60	0.832	0.593	0.638	0.631	0.78
61	0.734	0.638	0.78	0.624	0.624
62	0.698	0.455	0.78	0.603	0.947
63	0.821	0.585	0.715	0.552	0.851
64	0.78	0.592	0.563	0.562	0.922
65	0.532	0.52	0.634	0.491	0.737
66	0.603	0.473	0.593	0.484	0.669
67	0.734	0.449	0.61	0.585	0.702
68	0.567	0.438	0.631	0.715	0.884
69	0.674	0.491	0.706	0.669	1.003
70	0.493	0.496	0.475	0.72	0.634
71	0.642	0.419	0.446	0.585	0.891
72	0.96	0.455	0.493	0.72	0.688
73	0.78	0.464	0.493	0.78	0.832
74	0.829	0.401	0.446	0.715	0.858
75	0.607	0.468	0.487	0.72	0.936
76	0.741	0.507	0.52	0.72	0.624
77	0.63	0.591	0.48	0.858	0.65
78	0.674	0.477	0.369	0.676	0.477
79	0.585	0.602	0.483	0.66	0.536
80	0.655	0.52	0.334	0.78	0.634
81	0.78	0.503	0.532	0.724	0.634
82	0.676	0.421	0.52	0.596	0.616
83	0.585	0.452	0.507	0.624	0.724
84	0.84	0.49	0.425	0.6	0.688
85	0.493	0.422	0.567	0.669	0.728
86	0.922	0.44	0.407	0.65	0.78
87	0.596	0.487	0.429	0.683	0.975
88	0.78	0.557	0.631	0.78	0.84
89	0.6	0.51	0.409	0.676	0.9
90	0.52	0.552	0.72	0.72	0.477
91	0.78	0.483	0.446	0.72	0.551
92	0.78	0.369	0.36	0.634	0.634
93	0.683	0.446	0.413	0.669	0.78
94	0.585	0.463	0.572	0.815	0.624
95	0.634	0.562	0.65	0.53	0.683
96	0.78	0.468	0.6	0.734	0.728
97	0.52	0.557	0.78	0.872	0.78
98	0.6	0.78	0.715	0.829	0.425
99	0.505	0.669	0.585	0.91	0.78
100	0.624	0.54	0.953	0.461	0.78
101	0.596	0.552	0.715	0.78	0.42
102	0.607	0.594	0.616	0.66	1.014
103	0.575	0.54	0.607	0.624	0.676
104	0.475	0.446	0.845	0.501	0.78
105	0.585	0.403	0.975	0.51	0.66
106	0.534	0.459	0.728	0.54	0.78
107	0.507	0.543	0.585	0.48	0.6
108	0.563	0.52	0.845	0.54	0.487
109	0.551	0.42	0.936	0.477	0.575
110	0.575	0.607	0.669	0.468	0.613
111	0.683	0.636	0.78	0.585	0.78
112	0.624	0.473	0.78	0.657	0.715
113	0.634	0.561	0.78	0.594	0.78
114	0.575	0.572	0.78	0.532	0.676
115	0.84	0.57	0.851	0.617	0.536
116	0.731	0.65	0.858	0.433	0.536
117	0.563	0.63	0.78	0.433	0.585
118	0.52	0.674	0.78	0.501	0.468
119	0.688	0.655	0.501	0.499	0.53
120	0.624	0.683	0.78	0.459	0.624
121	0.499	0.655	1.014	0.442	0.585
122	0.78	0.686	0.728	0.563	0.678
123	0.734	0.69	0.936	0.52	0.52
124	0.693	0.636	0.91	0.546	0.603
125	0.594	0.57	0.624	0.499	0.578
126	0.872	0.663	0.52	0.462	0.57
127	0.78	0.593	0.624	0.624	0.585
128	0.832	0.52	0.63	0.453	0.851
129	0.577	0.52	0.425	0.457	0.534
130	0.567	0.446	0.413	0.439	0.594
131	0.644	0.42	0.603	0.48	0.546
132	0.65	0.406	0.702	0.473	0.724
133	0.624	0.529	0.715	0.351	0.493
134	0.669	0.53	0.84	0.546	0.624
135	0.78	0.51	0.616	0.536	0.693
136	0.78	0.624	0.642	0.52	0.572
137	0.877	0.567	0.731	0.493	0.607
138	0.603	0.613	0.858	0.634	0.551
139	0.538	0.546	0.683	0.446	0.505
140	0.698	0.78	0.477	0.546	0.433
141	0.706	0.468	0.452	0.468	0.407
142	0.638	0.585	0.483	0.507	0.585
143	0.624	0.572	0.483	0.52	0.551
144	0.867	0.562	0.461	0.52	0.468
145	0.706	0.669	0.461	0.66	0.52
146	0.57	0.63	0.534	0.634	0.409
147	0.743	0.607	0.642	0.413	0.536
148	0.577	0.413	0.688	0.462	0.459
149		0.425	0.84	0.491	0.54
150		0.503	0.9	0.48	0.669
151		0.367	0.683	0.429	0.683
152		0.459	0.72	0.52	0.603
153		0.297	0.39	0.52	0.6
154		0.39	0.572	0.53	0.593
155		0.529	0.6	0.52	0.54
156		0.39	0.505	0.543	0.54
157		0.364	0.624	0.51	0.578
158		0.452	0.78	0.52	0.636
159		0.43	0.724	0.546	0.631
160		0.374	0.65	0.48	0.731
161		0.532	0.6	0.53	0.557
162		0.552	0.546	0.532	0.543
163		0.39	0.585	0.543	0.577
164		0.52	0.52	0.51	0.51
165		0.534	0.54	0.45	0.437
166		0.532	0.52	0.457	0.499
167			0.731	0.51	0.54
168			0.715	0.457	0.603
169			0.78	0.491
170			0.78	0.475
171			0.836	0.552
172			0.724	0.355
173			0.84	0.468
174			0.634	0.478
175			0.78	0.45
176			0.851	0.53
177			0.638	0.549
178				0.462
179				0.78
180				0.715
181				0.78
182				0.953
183				0.715
184				0.66
185				0.78
186				0.715
187				0.836
188				0.592
189				0.78
190				0.603

## Sheet: distal segment
	IFT velocity (μm/s)
worm coding (#)	WT (OSM-3-GFP)	H207Q	R238W	H207Q-G444E	R238W-G444E
	1.473	N.D	0.52	0.78	0.437
	1.473	N.D	0.42	0.78	0.411
	1.326	N.D	0.585	0.557	0.439
	1.17	N.D	0.501	0.91	0.536
	1.105	N.D	0.505	0.9	0.551
	1.105	N.D	0.493	0.845	0.411
	1.205	N.D	0.39	0.877	0.439
	1.205	N.D	0.585	0.455	0.575
	1.205	N.D	0.433	0.78	0.371
	1.04	N.D	0.468	0.693	0.468
	1.463	N.D	0.536	0.78	0.452
	1.473	N.D	0.493	0.585	0.428
	1.248	N.D	0.483	0.836	0.54
	1.059	N.D	0.487	0.72	0.562
	1.144	N.D	0.487	0.676	0.334
	1.04	N.D	0.63	0.572	0.642
	1.226	N.D	0.425	0.501	0.446
	0.867	N.D	0.413	0.724	0.52
	1.473	N.D	0.603	0.669	0.65
	1.17	N.D	0.702	0.572	0.507
	0.78	N.D	0.715	0.585	0.477
	1.073	N.D	0.493	0.78	0.534
	1.276	N.D	0.416	0.734	0.39
	1.365	N.D	0.61	0.585	0.676
	1.2	N.D	0.496	0.72	0.78
	1.3	N.D	0.468	0.829	0.728
	1.092	N.D	0.499	0.52	0.728
	1.226	N.D	0.585	0.616	0.624
	1.08	N.D	0.54	0.663	0.546
	1.073	N.D	0.624	0.642	0.947
	1.17	N.D	0.657	0.669	0.975
	1.32	N.D	0.534	0.688	0.724
	1.226	N.D	0.52	0.585	0.657
	1.43	N.D	0.455	0.669	0.557
	1.3	N.D	0.425	0.728	0.429
	1.009	N.D	0.48	0.496	0.439
	1.235	N.D	0.53	0.631	0.534
	1.43	N.D	0.543	0.607	0.551
	1.248	N.D	0.42	0.78	0.536
	1.226	N.D	0.536	0.683	0.551
	1.56	N.D	0.52	0.563	0.493
	1.073	N.D	0.534	0.501	0.505
	1.26	N.D	0.634	1.064	0.328
	1.463	N.D	0.446	0.698	0.616
	1.365	N.D	0.534	0.557	0.305
	1.43	N.D	0.546	0.78	0.78
	0.922	N.D	0.543	0.572	0.616
	0.975	N.D	0.557	0.657	0.676
	0.78	N.D	0.616	0.737	0.715
	0.867	N.D	0.487	0.693	0.851
	1.226	N.D	0.505	0.624	0.638
	1.02	N.D	0.536	0.53	0.65
	1.073	N.D	0.347	0.693	0.493
	1.092	N.D	0.544	0.688	0.683
	0.988	N.D	0.5	0.631	0.78
	1.114	N.D	0.585	0.832	0.78
	1.144	N.D	0.722	0.676	0.731
	1.3	N.D	0.604	0.507	0.325
	1.02	N.D	0.851	0.832	0.505
	1.17	N.D	0.78	0.507	0.624
	1.014	N.D	0.53	0.734	0.65
	0.918	N.D	0.676	0.607	0.65
	1.003	N.D	0.715	0.829	0.6
	0.953	N.D	0.749	0.78	0.78
	1.144	N.D	0.613	0.832	0.563
	1.114	N.D	0.61	0.9	0.351
	0.964	N.D	0.567	0.836	0.493
	1.365	N.D	0.619	0.698	0.634
	0.743	N.D	0.459	0.737	0.715
	1.17	N.D	0.437	0.52	0.251
	1.114	N.D	0.947	0.65	0.409
	1.092	N.D	0.78	0.461	0.536
	1.235	N.D	0.674	0.823	0.328
	1.337	N.D	0.529	0.741	0.613
	1.365	N.D	0.61	0.61	0.78
	0.78	N.D	0.572	0.644	0.728
	1.009	N.D	0.593	0.593	0.731
	1.26	N.D	0.57	0.546	0.836
	1.226	N.D	0.565	0.872	0.702
	1.248	N.D	0.624	0.585	0.891
	1.08	N.D	0.511	0.683	1.092
	1.17	N.D	0.66	0.918	0.683
	1.647	N.D	0.78	0.741	0.84
	1.114	N.D	0.66	0.674	0.78
	1.326	N.D	0.646	0.567	0.78
	1.56	N.D	0.69	0.446	0.78
	1.3	N.D	0.496	0.607	0.9
	1.105	N.D	0.749	0.501	0.891
	0.891	N.D	0.78	0.631	0.728
	1.17	N.D	0.267	0.678	0.731
	1.114	N.D	0.532	0.347	0.78
	1.17	N.D	0.557	0.642	1.092
	1.04	N.D	0.663	0.543	0.845
	1.404	N.D	0.57	0.6	0.638
	1.326	N.D	0.624	0.702	1.135
	1.235	N.D	0.617	0.594	0.891
	1.235	N.D	0.78	0.596	0.78
	1.17	N.D	0.494	0.674	0.693
	0.975	N.D	0.52	0.549	0.693
	1.105	N.D	0.54	0.52	0.734
	1.105	N.D	0.63	0.585	0.734
	1.08	N.D	0.6	0.607	0.65
	1.14	N.D	0.593	0.468	0.657
	1.3	N.D	0.624	0.477	0.594
	1.114	N.D	0.585	0.616	0.78
	0.975	N.D	0.496	0.631	0.657
	0.836	N.D	0.557	0.507	0.616
	1.235	N.D	0.496	0.433	0.52
	1.404	N.D	0.487	0.446	0.507
	0.84	N.D	0.538	0.678	0.926
	1.56	N.D	0.57	0.823	0.872
	1.213	N.D	0.631	0.75	0.84
	1.387	N.D	0.416	1.073	0.926
	1.482	N.D	0.575	0.817	0.947
	1.276	N.D	0.607	0.78	0.78
	1.3	N.D	0.624	0.78	0.536
	1.3	N.D	0.575	0.672	0.52
	1.418	N.D	0.594	0.806	0.557
	1.08	N.D	0.731	0.832	0.715
	1.267	N.D	0.78	0.712	0.536
	1.248	N.D	0.734	0.674	0.624
	1.064	N.D	0.543	0.78	0.364
	1.114	N.D	0.78	0.78	0.493
	1.092	N.D	0.567	0.578	0.35
	1.647	N.D	0.607	0.607	0.501
	1.276	N.D	0.731	0.858	0.638
	1.387	N.D	0.657	0.638	0.585
	1.276	N.D		0.78	0.638
	1.347	N.D		0.897	0.631
	1.404	N.D		0.953	0.499
	1.347	N.D		0.836	0.54
	1.56	N.D		0.712	0.543
	1.404	N.D		0.814	0.499
	1.3	N.D		0.749	0.631
	1.235	N.D		0.63	0.575
	1.387	N.D		1.067	0.546
	1.418	N.D		0.851	0.61
	1.3	N.D		0.812	0.441
	1.404	N.D		0.557	0.731
	1.003	N.D		0.672	0.688
	1.135	N.D		0.52	0.65
	1.418	N.D		0.641	0.728
	1.3	N.D		0.439	0.536
	1.418	N.D		0.406	0.688
	1.3	N.D		0.686	0.642
	1.3	N.D		0.709	0.688
	1.17	N.D		0.596	0.836
	1.235	N.D		0.78	0.72
	1.3	N.D		0.613	0.731
	1.404	N.D		0.585	0.616
	1.733	N.D		0.709	0.585
	1.463	N.D		0.607	0.596
				0.636	0.596
				0.52	0.616
				0.65	0.557
				0.603	0.536
				0.54	0.683
				0.78
				0.512
				0.718
				0.624
				0.657
				0.669
				0.78
				0.441
				0.603
				0.594
				0.663
				0.657
				0.669
				0.532
				0.567
				0.698
				0.657
				0.638
				0.669
				0.657
				0.603
				0.552
				0.669
				0.455
				0.6
				0.543
				0.483
				0.607
				0.487
				0.425
				0.546
				0.52
				0.532
