# Supplementary material for: Neurons dispose of hyperactive kinesin into glial cells for clearance
Source: EMBO J. 2024 May 28;43(13):5. doi: 10.1038/s44318-024-00118-0 (PMC11217292; doi:10.1038/s44318-024-00118-0)
Supplement: Supplementary file 14 — Source data Fig. 5 [file 44318_2024_118_MOESM14_ESM.zip › Figure5/Figure 5F.xlsx]

## Sheet: Sheet1
WT	H207Q	R238W	G444E	H207Q;G444E	R238W;G444E
89.8202	6.17491	48.8214	275.767	60.5276	57.3506
90.0256	24.6996	48.0665	296.075	56.4598	44.9109
120.154	26.1526	22.6491	312.898	75.84	70.9899
