# Supplementary material for: Neurons dispose of hyperactive kinesin into glial cells for clearance
Source: EMBO J. 2024 May 28;43(13):5. doi: 10.1038/s44318-024-00118-0 (PMC11217292; doi:10.1038/s44318-024-00118-0)
Supplement: Supplementary file 15 — Source data Fig. 6 [file 44318_2024_118_MOESM15_ESM.zip]

Archive with 17 entries (14 files):
- Figure6/Figure 6B Micr. image/
- Figure6/Figure 6B Micr. image/mScarlet-osm-3-gfp.bmp
- Figure6/Figure 6B Micr. image/osm-3-gfp.bmp
- Figure6/Figure 6B Micr. image/osm-3-gfp-mScarlet.bmp
- Figure6/Figure 6C.xlsx
- Figure6/Figure 6D Micr. image/
- Figure6/Figure 6D Micr. image/G444E.bmp
- Figure6/Figure 6D Micr. image/h207q-g444e.bmp
- Figure6/Figure 6D Micr. image/r238w-g444e.bmp
- Figure6/Figure 6D Micr. image/WT.bmp
- Figure6/Figure 6E.xlsx
- Figure6/Figure 6F Micr. image/
- Figure6/Figure 6F Micr. image/gfp.tif
- Figure6/Figure 6F Micr. image/mScarlet-osm-3-gfp.tif
- Figure6/Figure 6F Micr. image/osm-3-gfp.tif
- Figure6/Figure 6F Micr. image/scarlet-gfp.tif
- Figure6/Figure 6G.xlsx
