# Supplementary material for: Neurons dispose of hyperactive kinesin into glial cells for clearance
Source: EMBO J. 2024 May 28;43(13):5. doi: 10.1038/s44318-024-00118-0 (PMC11217292; doi:10.1038/s44318-024-00118-0)
Supplement: Supplementary file 15 — Source data Fig. 6 [file 44318_2024_118_MOESM15_ESM.zip › Figure6/Figure 6C.xlsx]

## Sheet: Sheet1
life time	scarlet-osm3-gfp	life time	osm3-gfp	life time	osm3-gfp-scarlet
1.86344	0.00115	2.1453	0.006124	2.00437	0.020292
1.94173	0.0025	2.2236	0.008933	2.03569	0.025684
1.98871	0.00484	2.23926	0.016013	2.05135	0.017971
2.00437	0.0102	2.3019	0.01871	2.08267	0.016623
2.02003	0.014	2.31755	0.015507	2.09833	0.017821
2.03569	0.0155	2.33321	0.018372	2.11399	0.035044
2.05135	0.0177	2.34887	0.030059	2.12964	0.049121
2.06701	0.0588	2.36453	0.020676	2.1453	0.019094
2.08267	0.0802	2.38019	0.077591	2.16096	0.0623
2.09833	0.0435	2.39585	0.151923	2.17662	0.123851
2.11399	0.0693	2.41151	0.116527	2.19228	0.132986
2.12964	0.1172	2.42717	0.198613	2.20794	0.196559
2.1453	0.1207	2.44283	0.071916	2.2236	0.357775
2.16096	0.1749	2.45849	0.207658	2.23926	0.247852
2.17662	0.1723	2.47415	0.330815	2.25492	0.423744
2.19228	0.2099	2.48981	0.280642	2.27058	0.384582
2.20794	0.4024	2.50546	0.453915	2.28624	0.451449
2.2236	0.4351	2.52112	0.575948	2.3019	0.515771
2.23926	0.4813	2.53678	0.781134	2.31755	0.507684
2.25492	0.4748	2.55244	0.836532	2.33321	0.995225
2.27058	0.4827	2.5681	0.928506	2.34887	1.06966
2.28624	0.6507	2.58376	0.99913	2.36453	1.02218
2.3019	0.8089	2.59942	1.01396	2.38019	1.38782
2.31755	0.9053	2.61508	1.44805	2.39585	1.52882
2.33321	1.2627	2.63074	1.58856	2.41151	1.76282
2.34887	1.1386	2.6464	2.06152	2.42717	1.87596
2.36453	1.4267	2.66206	2.19204	2.44283	2.48316
2.38019	1.5305	2.67771	2.11625	2.45849	2.43164
2.39585	1.6384	2.69337	2.51909	2.47415	2.41861
2.41151	1.8084	2.70903	2.76226	2.48981	2.83352
2.42717	1.8971	2.72469	2.51578	2.50546	3.15797
2.44283	2.3144	2.74035	3.1587	2.52112	3.13993
2.45849	2.3239	2.75601	3.24084	2.53678	3.64439
2.47415	2.2862	2.77167	3.52081	2.55244	3.46123
2.48981	2.7259	2.78733	3.40462	2.5681	3.61174
2.50546	2.7538	2.80299	3.12347	2.58376	3.58591
2.52112	2.8604	2.81865	3.84291	2.59942	3.61601
2.53678	2.8628	2.83431	3.68464	2.61508	3.76525
2.55244	2.8748	2.84997	3.21426	2.63074	3.30294
2.5681	2.9477	2.86562	3.70211	2.6464	3.58194
2.58376	3.271	2.88128	3.20376	2.66206	4.01639
2.59942	3.0918	2.89694	3.13982	2.67771	3.35715
2.61508	3.3593	2.9126	2.89294	2.69337	3.33461
2.63074	3.023	2.92826	2.95559	2.70903	3.14225
2.6464	3.1561	2.94392	2.71815	2.72469	2.48323
2.66206	3.3103	2.95958	2.93373	2.74035	2.69095
2.67771	3.0451	2.97524	2.80973	2.75601	2.83584
2.69337	2.7259	2.9909	2.43122	2.77167	2.33887
2.70903	2.5987	3.00656	2.41948	2.78733	1.95743
2.72469	2.5742	3.02222	2.1017	2.80299	2.0693
2.74035	2.495	3.03788	2.0077	2.81865	2.31655
2.75601	2.4419	3.05353	1.66374	2.83431	1.60385
2.77167	2.2274	3.06919	1.70104	2.84997	1.46786
2.78733	1.9712	3.08485	1.57794	2.86562	1.36865
2.80299	2.0148	3.10051	1.44141	2.88128	1.26891
2.81865	1.854	3.11617	1.19656	2.89694	0.835956
2.83431	1.7757	3.13183	0.997445	2.9126	0.948575
2.84997	1.7157	3.14749	0.970813	2.92826	0.680281
2.86562	1.3251	3.16315	0.751244	2.94392	0.470394
2.88128	1.5518	3.17881	0.680339	2.95958	0.449278
2.89694	1.253	3.19447	0.551733	2.97524	0.277279
2.9126	1.1006	3.21013	0.456163	2.9909	0.349538
2.92826	1.0698	3.22578	0.489087	3.00656	0.214455
2.94392	0.9541	3.24144	0.467905	3.02222	0.175668
2.95958	0.7416	3.2571	0.382898	3.03788	0.243284
2.97524	0.6809	3.27276	0.34458	3.05353	0.079447
2.9909	0.6286	3.28842	0.222098	3.06919	0.21775
3.00656	0.3901	3.30408	0.198893	3.08485	0.120856
3.02222	0.4624	3.31974	0.126472	3.10051	0.11479
3.03788	0.3789	3.3354	0.138495	3.11617	0.078699
3.05353	0.3089	3.35106	0.137034	3.13183	0.038937
3.06919	0.3331	3.36672	0.103885	3.14749	0.084764
3.08485	0.2887	3.38238	0.15108	3.16315	0.035268
3.10051	0.2235	3.39804	0.044049	3.19447	0.05002
3.11617	0.2341	3.41369	0.056128
3.13183	0.1414	3.42935	0.050173
3.14749	0.1064	3.44501	0.027137
3.16315	0.1159	3.46067	0.055567
3.17881	0.0978	3.47633	0.022024
3.19447	0.0671	3.49199	0.051634
3.21013	0.0639	3.52331	0.02562
3.22578	0.0595	3.6016	0.016968
3.24144	0.0377	3.61726	0.01826
3.2571	0.0703	3.63292	0.008091
3.27276	0.0626	3.64858	0.004551
3.28842	0.032
3.30408	0.0179
3.31974	0.024
3.3354	0.00744
3.35106	0.0328
3.36672	0.0044
3.39804	0.0141
3.41369	0.0104
3.44501	0.0226
3.46067	0.00738
3.47633	0.00582
3.52331	0.00562
3.61726	0.00406
3.66424	0.00257
3.6799	0.00379
