# Supplementary material for: Neurons dispose of hyperactive kinesin into glial cells for clearance
Source: EMBO J. 2024 May 28;43(13):5. doi: 10.1038/s44318-024-00118-0 (PMC11217292; doi:10.1038/s44318-024-00118-0)
Supplement: Supplementary file 15 — Source data Fig. 6 [file 44318_2024_118_MOESM15_ESM.zip › Figure6/Figure 6E.xlsx]

## Sheet: Sheet1
life time	wt	life time	r238w-g444e	life time	h207q-g444e	life time	g444e
1.86344	0.00115	1.98871	0.010473	1.84778	0.001883	1.31537	0.00146
1.94173	0.0025	2.00437	0.009044	1.86344	0.002844	1.40932	0.000754
1.98871	0.00484	2.02003	0.009203	1.92607	0.009761	1.56591	0.00137
2.00437	0.0102	2.03569	0.008727	1.94173	0.001499	1.65987	0.0051
2.02003	0.014	2.05135	0.002023	1.95739	0.008762	1.69119	0.00111
2.03569	0.0155	2.06701	0.032409	1.97305	0.007148	1.72251	0.00537
2.05135	0.0177	2.08267	0.022294	1.98871	0.002921	1.73872	0.0039
2.06701	0.0588	2.09833	0.042961	2.00437	0.00146	1.75382	0.00563
2.08267	0.0802	2.11399	0.04435	2.02003	0.013758	1.78514	0.0047
2.09833	0.0435	2.12964	0.045619	2.03569	0.009262	1.81646	0.00173
2.11399	0.0693	2.1453	0.051649	2.05135	0.015526	1.84778	0.00506
2.12964	0.1172	2.16096	0.093142	2.06701	0.018062	1.8791	0.0174
2.1453	0.1207	2.17662	0.075529	2.08267	0.020215	1.91042	0.0169
2.16096	0.1749	2.19228	0.084217	2.09833	0.033089	1.94173	0.0204
2.17662	0.1723	2.20794	0.1653	2.11399	0.043119	1.97305	0.0275
2.19228	0.2099	2.2236	0.167719	2.12964	0.058261	1.98935	0.00452
2.20794	0.4024	2.23926	0.218416	2.1453	0.065678	2.00437	0.0377
2.2236	0.4351	2.25492	0.282878	2.16096	0.097115	2.02068	0.00497
2.23926	0.4813	2.27058	0.253444	2.17662	0.068676	2.03569	0.0663
2.25492	0.4748	2.28624	0.37003	2.19228	0.105416	2.06701	0.0651
2.27058	0.4827	2.3019	0.401725	2.20794	0.158027	2.08333	0.0122
2.28624	0.6507	2.31755	0.547111	2.2236	0.165521	2.09833	0.0692
2.3019	0.8089	2.33321	0.511885	2.23926	0.23977	2.11466	0.00368
2.31755	0.9053	2.34887	0.592056	2.25492	0.253528	2.12964	0.1052
2.33321	1.2627	2.36453	0.812178	2.27058	0.261791	2.13033	0.0276
2.34887	1.1386	2.38019	0.717885	2.28624	0.328622	2.14599	0.00727
2.36453	1.4267	2.39585	0.879654	2.3019	0.381541	2.16096	0.1297
2.38019	1.5305	2.41151	0.836931	2.31755	0.495988	2.16165	0.0428
2.39585	1.6384	2.42717	1.3245	2.33321	0.615431	2.17732	0.03
2.41151	1.8084	2.44283	1.23643	2.34887	0.610935	2.19228	0.1443
2.42717	1.8971	2.45849	1.32652	2.36453	0.802397	2.19298	0.037
2.44283	2.3144	2.47415	1.41518	2.38019	1.00808	2.20865	0.0246
2.45849	2.3239	2.48981	1.76205	2.39585	1.04121	2.2236	0.1822
2.47415	2.2862	2.50546	1.80084	2.41151	1.05808	2.22431	0.0137
2.48981	2.7259	2.52112	1.85106	2.42717	1.28574	2.23997	0.0622
2.50546	2.7538	2.53678	2.02969	2.44283	1.13375	2.25492	0.2171
2.52112	2.8604	2.55244	2.16778	2.45849	1.53892	2.25564	0.0942
2.53678	2.8628	2.5681	2.11288	2.47415	1.5277	2.2713	0.0645
2.55244	2.8748	2.58376	2.07468	2.48981	1.79018	2.28624	0.2087
2.5681	2.9477	2.59942	2.28976	2.50546	1.9524	2.28697	0.1314
2.58376	3.271	2.61508	2.29825	2.52112	1.8036	2.30263	0.1271
2.59942	3.0918	2.63074	2.55613	2.53678	2.08495	2.31755	0.2643
2.61508	3.3593	2.6464	2.55522	2.55244	2.26995	2.3183	0.0961
2.63074	3.023	2.66206	2.47823	2.5681	2.44681	2.33396	0.1936
2.6464	3.1561	2.67771	2.34458	2.58376	2.65292	2.34887	0.3099
2.66206	3.3103	2.69337	2.77499	2.59942	2.49843	2.34962	0.1395
2.67771	3.0451	2.70903	2.63	2.61508	2.59281	2.36529	0.1843
2.69337	2.7259	2.72469	2.77205	2.63074	2.93473	2.38019	0.3957
2.70903	2.5987	2.74035	2.70136	2.6464	2.87255	2.38095	0.2002
2.72469	2.5742	2.75601	2.53725	2.66206	2.95521	2.39662	0.2177
2.74035	2.495	2.77167	2.55471	2.67771	2.99968	2.41151	0.4677
2.75601	2.4419	2.78733	2.57434	2.69337	2.95068	2.41228	0.2797
2.77167	2.2274	2.80299	2.38227	2.70903	2.99368	2.42794	0.3776
2.78733	1.9712	2.81865	2.41404	2.72469	2.8636	2.44283	0.5521
2.80299	2.0148	2.83431	2.50917	2.74035	2.8101	2.44361	0.3319
2.81865	1.854	2.84997	2.237	2.75601	3.06828	2.45927	0.4215
2.83431	1.7757	2.86562	2.33792	2.77167	2.70703	2.47415	0.5954
2.84997	1.7157	2.88128	2.05936	2.78733	2.5633	2.47494	0.5242
2.86562	1.3251	2.89694	2.11486	2.80299	2.61772	2.4906	0.5756
2.88128	1.5518	2.9126	1.81314	2.81865	2.2761	2.50546	0.6347
2.89694	1.253	2.92826	1.95896	2.83431	2.41737	2.50627	0.7638
2.9126	1.1006	2.94392	1.677	2.84997	2.46391	2.52193	0.6831
2.92826	1.0698	2.95958	1.64344	2.86562	1.91912	2.53678	0.7356
2.94392	0.9541	2.97524	1.64352	2.88128	2.01896	2.53759	0.9247
2.95958	0.7416	2.9909	1.44466	2.89694	2.07738	2.55326	0.832
2.97524	0.6809	3.00656	1.25087	2.9126	1.82435	2.5681	0.8175
2.9909	0.6286	3.02222	1.43906	2.92826	1.68623	2.56892	0.9006
3.00656	0.3901	3.03788	1.04071	2.94392	1.81778	2.58459	1.0111
3.02222	0.4624	3.05353	1.04099	2.95958	1.37152	2.59942	0.8509
3.03788	0.3789	3.06919	0.893776	2.97524	1.34662	2.60025	1.1122
3.05353	0.3089	3.08485	0.946496	2.9909	1.02952	2.61592	1.0047
3.06919	0.3331	3.10051	0.817533	3.00656	0.946436	2.63074	0.9416
3.08485	0.2887	3.11617	0.786671	3.02222	0.851319	2.63158	1.1795
3.10051	0.2235	3.13183	0.625973	3.03788	0.93237	2.64724	1.0331
3.11617	0.2341	3.14749	0.549015	3.05353	0.702323	2.66206	1.0823
3.13183	0.1414	3.16315	0.518946	3.06919	0.593718	2.66291	1.4071
3.14749	0.1064	3.17881	0.527396	3.08485	0.733452	2.67857	1.5124
3.16315	0.1159	3.19447	0.3425	3.10051	0.505058	2.69337	1.1593
3.17881	0.0978	3.21013	0.406049	3.11617	0.545372	2.69424	1.4687
3.19447	0.0671	3.22578	0.414657	3.13183	0.462169	2.7099	1.605
3.21013	0.0639	3.24144	0.323062	3.14749	0.360788	2.72469	1.1066
3.22578	0.0595	3.2571	0.324728	3.16315	0.476388	2.72556	1.6007
3.24144	0.0377	3.27276	0.22278	3.17881	0.31471	2.74123	1.6336
3.2571	0.0703	3.28842	0.230991	3.19447	0.326816	2.75601	1.0746
3.27276	0.0626	3.30408	0.209768	3.21013	0.21406	2.75689	1.6147
3.28842	0.032	3.31974	0.154708	3.22578	0.189771	2.77256	1.6485
3.30408	0.0179	3.3354	0.172202	3.24144	0.194614	2.78733	1.2239
3.31974	0.024	3.35106	0.150821	3.2571	0.23804	2.78822	1.9539
3.3354	0.00744	3.36672	0.147806	3.27276	0.136122	2.80389	1.5551
3.35106	0.0328	3.38238	0.107106	3.28842	0.084087	2.81865	1.167
3.36672	0.0044	3.39804	0.092032	3.30408	0.12759	2.81955	1.859
3.39804	0.0141	3.41369	0.09465	3.31974	0.143885	2.83521	1.8285
3.41369	0.0104	3.42935	0.079972	3.3354	0.071981	2.84997	1.3253
3.44501	0.0226	3.44501	0.04915	3.35106	0.068253	2.85088	1.7034
3.46067	0.00738	3.46067	0.019874	3.36672	0.078322	2.86654	1.5431
3.47633	0.00582	3.47633	0.047563	3.38238	0.086123	2.88128	1.1991
3.52331	0.00562	3.49199	0.02634	3.39804	0.085893	2.88221	1.9052
3.61726	0.00406	3.50765	0.02638	3.41369	0.04873	2.89787	1.7057
3.66424	0.00257	3.52331	0.041335	3.42935	0.045617	2.9126	1.1658
3.6799	0.00379	3.53897	0.042961	3.44501	0.015526	2.91353	1.5067
		3.55463	0.028205	3.46067	0.039084	2.9292	1.6999
		3.57029	0.015709	3.47633	0.034588	2.94392	1.2221
		3.58595	0.012615	3.49199	0.016064	2.94486	1.4136
		3.6016	0.007259	3.50765	0.011914	2.96053	1.6489
		3.61726	0.018922	3.52331	0.005111	2.97524	1.0439
		3.64858	0.007934	3.53897	0.018101	2.97619	1.4768
		3.69556	0.011107	3.55463	0.012029	2.99186	1.5164
		3.74254	0.009838	3.57029	0.013566	3.00656	1.2171
		3.7582	0.012456	3.58595	0.005419	3.00752	1.4199
		3.78951	0.006545	3.6016	0.024442	3.02318	1.1956
		3.82083	0.009878	3.61726	0.019369	3.03788	0.9643
		3.85215	0.002023	3.63292	0.0093	3.03885	1.2415
				3.64858	0.010338	3.05451	1.1405
				3.66424	0.003382	3.06919	1.0232
				3.6799	0.00661	3.07017	1.0655
				3.69556	0.003075	3.08584	1.0022
				3.77386	0.003536	3.10051	0.9882
				3.78951	0.004996	3.1015	1.0215
				3.80517	0.002729	3.11717	0.8058
				3.85215	0.003766	3.13183	0.9749
				4.13401	0.002882	3.13283	0.7535
				4.30627	0.00123	3.1485	0.7324
						3.16315	0.8096
						3.16416	0.4655
						3.17983	0.5648
						3.19447	0.7271
						3.19549	0.6112
						3.21115	0.5396
						3.22578	0.6417
						3.22682	0.4605
						3.24248	0.3813
						3.2571	0.6881
						3.25814	0.3866
						3.27381	0.294
						3.28842	0.5306
						3.28947	0.2175
						3.30514	0.2649
						3.31974	0.5282
						3.3208	0.2117
						3.33647	0.1593
						3.35106	0.4849
						3.35213	0.1525
						3.36779	0.1225
						3.38238	0.4061
						3.38346	0.2133
						3.39912	0.1891
						3.41369	0.4239
						3.41479	0.1291
						3.43045	0.0895
						3.44501	0.2973
						3.44611	0.1133
						3.46178	0.0976
						3.47633	0.2825
						3.47744	0.0657
						3.49311	0.078
						3.50765	0.3166
						3.50877	0.0364
						3.52444	0.058
						3.53897	0.2924
						3.5401	0.0604
						3.55576	0.0559
						3.57029	0.1954
						3.57143	0.0345
						3.58709	0.0239
						3.6016	0.1558
						3.60276	0.0307
						3.61842	0.0199
						3.63292	0.1821
						3.63408	0.0225
						3.66424	0.1739
						3.66541	0.0138
						3.68108	0.019
						3.69556	0.1456
						3.69674	0.0225
						3.71241	0.00639
						3.72688	0.0816
						3.72807	0.0126
						3.74373	0.00869
						3.7582	0.0705
						3.7594	0.00528
						3.77506	0.00404
						3.78951	0.0826
						3.79073	0.00355
						3.82083	0.0728
						3.82206	0.00297
						3.85215	0.0542
						3.88347	0.0482
						3.91479	0.047
						3.94611	0.0425
						3.97742	0.0328
						4.00874	0.0288
						4.04006	0.0309
						4.07138	0.0225
						4.1027	0.0321
						4.13401	0.00918
						4.13534	0.00395
						4.16533	0.0118
						4.19665	0.00834
						4.22797	0.0151
						4.25929	0.0151
						4.29061	0.00488
						4.32193	0.00146
						4.35324	0.00435
						4.38456	0.0039
						4.41588	0.00727
						4.4472	0.00213
						4.47852	0.00545
						4.54115	0.00483
						4.63511	0.00257
						4.66643	0.00306
						4.82302	0.00279
						4.85434	0.000621
						5.01093	0.00262
						5.23015	0.00337
						5.29279	0.00399
