# Supplementary material for: Neurons dispose of hyperactive kinesin into glial cells for clearance
Source: EMBO J. 2024 May 28;43(13):5. doi: 10.1038/s44318-024-00118-0 (PMC11217292; doi:10.1038/s44318-024-00118-0)
Supplement: Supplementary file 15 — Source data Fig. 6 [file 44318_2024_118_MOESM15_ESM.zip › Figure6/Figure 6G.xlsx]

## Sheet: Sheet1
life time	gfp	scarlet-gfp	osm-3-gfp	scarlet-osm-3-gfp
0	0	0	0	0
0.015659	0	0	0	0
0.031318	0	0	0	0
0.046977	0	0	0	0
0.062637	0	0	0	0
0.078296	0	0	0	0
0.093955	0	0	0	0
0.109614	0	0	0	0
0.125273	0	0	0	0
0.140932	0	0	0	0
0.156591	0	0	0	0
0.172251	0	0	0	0
0.18791	0	0	0	0
0.203569	0	0	0	0
0.219228	0	0	0	0
0.234887	0	0	0	0
0.250546	0	0	0	0
0.266206	0	0	0	0
0.281865	0	0	0	0
0.297524	0	0	0	0
0.313183	0	0	0	0
0.328842	0	0	0	0
0.344501	0	0	0	0
0.36016	0	0	0	0
0.37582	0	0	0	0
0.391479	0	0	0	0
0.407138	0	0	0	0
0.422797	0	0	0	0
0.438456	0	0	0	0
0.454115	0	0	0	0
0.469774	0	0	0	0
0.485434	0	0	0	0
0.501093	0	0	0	0
0.516752	0	0	0	0
0.532411	0	0	0	0
0.54807	0	0	0	0
0.563729	0	0	0	0
0.579388	0	0	0	0
0.595048	0	0	0	0
0.610707	0	0	0	0
0.626366	0	0	0	0
0.642025	0	0	0	0
0.657684	0	0	0	0
0.673343	0	0	0	0
0.689003	0	0	0	0
0.704662	0	0	0	0
0.720321	0	0	0	0
0.73598	0	0	0	0
0.751639	0	0	0	0
0.767298	0	0	0	0
0.782957	0	0	0	0
0.798617	0	0	0	0
0.814276	0	0	0	0
0.829935	0	0	0	0
0.845594	0	0	0	0
0.861253	0	0	0	0
0.876912	0	0	0	0
0.892571	0	0	0	0
0.908231	0	0	0	0
0.92389	0	0	0	0
0.939549	0	0	0	0
0.955208	0	0	0	0
0.970867	0	0	0	0
0.986526	0	0	0	0
1.00219	0	0	0	0
1.01785	0	0	0	0
1.0335	0	0	0	0
1.04916	0	0	0	0
1.06482	0	0	0	0
1.08048	0	0	0	0
1.09614	0	0	0	0
1.1118	0	0	0	0
1.12746	0	0	0	0
1.14312	0	0	0	0
1.15878	0	0	0	1.1e-05
1.17444	0	0	0	0
1.19009	0	0	0	0
1.20575	0	0	0	0
1.22141	0	0	0	0
1.23707	0	0	0	0
1.25273	0	0	0	0
1.26839	0	0	0	0
1.28405	0	0	0	0
1.29971	0	0	0	0
1.31537	0	0	0	0
1.33103	0	0	0	0
1.34669	0	0	0	0
1.36235	0	0	0	0
1.378	0	0	0	0
1.39366	0	0	0	0
1.40932	0	0	0	0
1.42498	0	0	0	0
1.44064	0	0	0	0
1.4563	0	0	0	3.62e-05
1.47196	0	0	0	8.66e-05
1.48762	0	0	0	0.000102
1.50328	0	0	0	0
1.51894	0	0	0	0
1.5346	0	0	0	0
1.55026	0	0	0	0
1.56591	0	0	0	1.89e-05
1.58157	0	0	0	5.83e-05
1.59723	0	0	0	0.000128
1.61289	0	0	0	0
1.62855	0	0	0	6.62e-05
1.64421	0	0	0	0
1.65987	0	0	0	0
1.67553	0	0	0	0.000129
1.69119	0	0	0	2.36e-05
1.70685	0	0	0	0.000266
1.72251	0	0	0	3.62e-05
1.73816	0	0	2.57e-05	0
1.75382	0	0	0	0.00025
1.76948	0	0.000252	0	0.000102
1.78514	5.63e-05	0.000323	2.34e-05	0.00029
1.8008	0	0	0	0.000276
1.81646	0	0.000116	0	0.000254
1.83212	0	0	0	0.000142
1.84778	0	0.000408	0	0.000118
1.86344	0	0	0	0.000154
1.8791	0.000171	0	6.86e-05	0.000239
1.89476	0	0	3.71e-05	0.000271
1.91042	0.000108	0.000711	5.31e-05	0.000506
1.92607	0.000157	0.000609	0	0.000991
1.94173	0	0.00039	0	0.000814
1.95739	0.000108	0.002299	0	0.000405
1.97305	0.0002	0.001276	2.23e-05	0.000428
1.98871	0	0.003455	0	0.000606
2.00437	0	0.002613	0.000151	0.000703
2.02003	0.000152	0.005178	0	0.0006
2.03569	0	0.004993	0	0.001109
2.05135	0.000196	0.002521	7.49e-05	0.000736
2.06701	0.000327	0.006915	0	0.001722
2.08267	0.000101	0.008466	5.31e-05	0.001301
2.09833	0.000329	0.009953	0.000103	0.001092
2.11399	0.000298	0.008312	0	0.001676
2.12964	7.9e-05	0.014942	3.77e-05	0.001274
2.1453	0.000582	0.013412	0.000105	0.001558
2.16096	0.00045	0.011425	0.000183	0.002541
2.17662	0.000977	0.021918	4.17e-05	0.0023
2.19228	0.000966	0.020693	0.000245	0.001712
2.20794	0.000219	0.017059	0.000226	0.003319
2.2236	0.000462	0.016124	0.000768	0.0016
2.23926	0.000922	0.021334	0.000628	0.002501
2.25492	0.000546	0.020624	0.00042	0.002347
2.27058	0.001103	0.018054	0.00055	0.003272
2.28624	0.001526	0.018284	0.000736	0.004018
2.3019	0.001339	0.018363	0.000612	0.003628
2.31755	0.001177	0.01895	0.001093	0.003435
2.33321	0.002415	0.023176	0.001227	0.005407
2.34887	0.001479	0.019575	0.001073	0.004084
2.36453	0.002845	0.018639	0.001667	0.004763
2.38019	0.00246	0.019687	0.001144	0.005349
2.39585	0.002799	0.023099	0.002182	0.007326
2.41151	0.004163	0.028305	0.002635	0.009904
2.42717	0.003285	0.024555	0.002377	0.006644
2.44283	0.005476	0.02814	0.002726	0.010259
2.45849	0.003914	0.023308	0.004261	0.010698
2.47415	0.007485	0.023503	0.005566	0.01096
2.48981	0.00691	0.023396	0.006668	0.009829
2.50546	0.009758	0.02311	0.0055	0.016134
2.52112	0.008852	0.026596	0.007906	0.013428
2.53678	0.009719	0.026547	0.007	0.017719
2.55244	0.007388	0.025994	0.012674	0.025862
2.5681	0.010337	0.023523	0.011001	0.024527
2.58376	0.010988	0.023477	0.01298	0.033453
2.59942	0.015315	0.022056	0.01195	0.038646
2.61508	0.014183	0.018406	0.013773	0.032864
2.63074	0.019682	0.018078	0.013205	0.031586
2.6464	0.022154	0.018926	0.017679	0.037263
2.66206	0.024638	0.016876	0.019317	0.037233
2.67771	0.021334	0.015237	0.020028	0.036509
2.69337	0.020119	0.009642	0.023009	0.032468
2.70903	0.020675	0.013446	0.026455	0.04899
2.72469	0.025419	0.014237	0.025042	0.033677
2.74035	0.027883	0.014508	0.024824	0.034303
2.75601	0.02671	0.012945	0.0286	0.020986
2.77167	0.023914	0.008954	0.028728	0.02631
2.78733	0.026007	0.009128	0.031898	0.023429
2.80299	0.032082	0.009264	0.029239	0.035586
2.81865	0.028759	0.011655	0.029235	0.020822
2.83431	0.031681	0.008603	0.02698	0.018191
2.84997	0.024442	0.013324	0.029202	0.023769
2.86562	0.023162	0.009605	0.030535	0.017676
2.88128	0.028354	0.006151	0.034168	0.009074
2.89694	0.028229	0.008257	0.033206	0.012527
2.9126	0.030599	0.006332	0.027615	0.015202
2.92826	0.024819	0.004441	0.02878	0.014595
2.94392	0.022587	0.003073	0.026908	0.012352
2.95958	0.023395	0.003799	0.02393	0.013197
2.97524	0.021976	0.00609	0.023613	0.009933
2.9909	0.018073	0.003099	0.023684	0.007885
3.00656	0.020447	0.002001	0.021845	0.007118
3.02222	0.020364	0.002499	0.019092	0.006824
3.03788	0.0176	0.000792	0.020012	0.005941
3.05353	0.013352	0.000927	0.017225	0.005203
3.06919	0.018166	0.001275	0.016785	0.003883
3.08485	0.011894	0.0012	0.014473	0.002873
3.10051	0.012296	0.001178	0.012352	0.006052
3.11617	0.01241	0.001236	0.01328	0.004278
3.13183	0.015932	0.000854	0.012798	0.00356
3.14749	0.009709	0.000842	0.008371	0.003848
3.16315	0.007888	0.000697	0.007293	0.002928
3.17881	0.010558	0.00083	0.00814	0.002958
3.19447	0.007178	0.000272	0.008906	0.001649
3.21013	0.006898	0.000604	0.006209	0.003001
3.22578	0.00606	0.000653	0.004825	0.001671
3.24144	0.005775	0.000183	0.006225	0.001241
3.2571	0.006387	0.000337	0.005333	0.001632
3.27276	0.004726	0.000242	0.004721	0.00253
3.28842	0.004353	0.000301	0.004963	0.001076
3.30408	0.00511	0.000875	0.004193	0.000714
3.31974	0.004632	0.000271	0.002951	0.001151
3.3354	0.003381	0.000309	0.003593	0.001295
3.35106	0.004086	8.89e-05	0.003734	0.001311
3.36672	0.003237	0.000195	0.001894	0.001293
3.38238	0.002741	0	0.002801	0.001011
3.39804	0.001902	0	0.003211	0.000868
3.41369	0.002209	0	0.001602	0.001115
3.42935	0.00182	0	0.001481	0.001175
3.44501	0.001832	0	0.001785	0.000762
3.46067	0.001575	0.000146	0.001274	0.001054
3.47633	0.001113	0	0.001626	0.000789
3.49199	0.00192	0	0.001029	0.000477
3.50765	0.000974	0	0.000875	0.000351
3.52331	0.001346	0	0.00056	0.000238
3.53897	0.001093	7.85e-05	0.000603	0.000356
3.55463	0.001055	0	0.00067	0.000406
3.57029	0.000709	0	0.000613	0.00034
3.58595	0.000685	0	0.000955	0.000369
3.6016	0.001012	9.02e-05	0.000482	0.00034
3.61726	0.000886	0	0.00021	0.000209
3.63292	0.000653	0	0.00035	0.000474
3.64858	0.00052	6.41e-05	0.000565	0.000315
3.66424	0.000522	0	0.000217	9.61e-05
3.6799	0.000102	0	0.000119	0.00018
3.69556	0.000574	0	0.000159	3.78e-05
3.71122	0.000132	0	0.000135	0.000488
3.72688	0.000268	0	0.000407	0.000222
3.74254	0.000285	0.000226	2.23e-05	0.000438
3.7582	0.000321	0	0.000255	0.00018
3.77386	8.38e-05	0	0.000125	4.25e-05
3.78951	0.000693	0	0.000302	0.000224
3.80517	0.000131	0	0.000175	0.00011
3.82083	0.000329	0	0.000352	0.000202
3.83649	0	0	0.000122	0.000279
3.85215	1.92e-05	0	6.46e-05	7.72e-05
3.86781	9.94e-05	0	0.000108	0.00014
3.88347	2.28e-05	0	4.86e-05	0.000124
3.89913	0	0	6.57e-05	0.000183
3.91479	0	0	0.000157	0.000132
3.93045	0.000128	0	3.26e-05	0.00011
3.94611	3.11e-05	0	4.74e-05	0.000244
3.96176	0.000289	0	6.63e-05	0.000104
3.97742	0	0	0	0.000121
3.99308	0	0	0	5.36e-05
4.00874	7.78e-05	0	0	0.000123
4.0244	9.82e-05	0	0.000226	0
4.04006	0	0	2.4e-05	0
4.05572	0.000105	0	0	0.000164
4.07138	0	0	0	5.2e-05
4.08704	0	0	0	0
4.1027	0	0	0	0
4.11836	0	0	0	9.77e-05
4.13401	0	0	0	8.19e-05
4.14967	5.87e-05	0	1.37e-05	0
4.16533	6.83e-05	0	0	0
4.18099	0	0	8.4e-05	8.51e-05
4.19665	0	0	0	0
4.21231	0	0	0	0
4.22797	0	0	0	0
4.24363	0	0	5.03e-05	2.36e-05
4.25929	6.23e-05	0	0	5.99e-05
4.27495	0	0	0	0
4.29061	0	0	0	0
4.30627	0	0	0	0
4.32193	0	0	0	0
4.33758	0	0	0	0
4.35324	0	0	0	9.77e-05
4.3689	0	0	0	0
4.38456	0	0	0	0
4.40022	0	0	0	0
4.41588	0	0	0	0
4.43154	0	0	0	0
4.4472	0	0	8.4e-05	0
4.46286	0	0	0	0
4.47852	0	0	0	0
4.49418	0	0	0	1.89e-05
4.50983	0	0	0	0
4.52549	0	0	5.83e-05	0
4.54115	0	0	0	0
4.55681	0	0	0	0
4.57247	0	0	0	0
4.58813	0	0	0	0
4.60379	0	0	0	0
4.61945	0	0	0	0
4.63511	0	0	0	0
4.65077	0	0	0	0
4.66643	0	0	0	0
4.68208	0	0	0	0
4.69774	0	0	0	0
4.7134	0	0	0	0
4.72906	0	0	0	0
4.74472	0	0	0	0
4.76038	0	0	8.97e-05	0
4.77604	0	0	1.94e-05	0
4.7917	0	0	0	0
4.80736	0	0	0	0
4.82302	0	0	0	0
4.83868	0	0	0	0
4.85434	0	0	0	0
4.87	0	0	0	0
4.88565	0	0	0	0
4.90131	0	0	0	0
4.91697	0	0	0	0
4.93263	0	0	0	0
4.94829	0	0	0	0
4.96395	0	0	0	0
4.97961	0	0	0	0
4.99527	0	0	0	0
5.01093	0	0	0	0
5.02659	0	0	0	0
5.04225	0	0	0	0
5.0579	0	0	0	0
5.07356	0	0	0	0
5.08922	0	0	0	0
5.10488	0	0	0	0
5.12054	0	0	0	0
5.1362	0	0	0	5.67e-05
5.15186	0	0	0	0
5.16752	0	0	0	0
5.18318	0	0	0	0
5.19884	0	0	0	0
5.2145	0	0	0	0
5.23015	0	0	0	0
5.24582	0	0	0	0
5.26147	0	0	0	0
5.27713	0	0	0	0
5.29279	0	0	0	0
5.30845	0	0	0	0
5.32411	0	0	0	0
5.33977	0	0	0	0
5.35543	0	0	0	0
5.37109	0	0	0	0
5.38675	0	0	0	0
5.40241	0	0	0	0
5.41807	0	0	0	0
5.43372	0	0	1.43e-05	0
5.44938	0	0	0	0
5.46504	0	0	0	0
5.4807	0	0	0	0
5.49636	0	0	0	0
5.51202	0	0	0	0
5.52768	0	0	0	0
5.54334	0	0	0	0
5.559	0	0	0	0
5.57466	0	0	0	0
5.59032	0	0	0	0
5.60597	0	0	0	0
5.62163	0	0	0	0
5.63729	0	0	0	0
5.65295	0	0	0	0
5.66861	0	0	0	0
5.68427	0	0	0	0
5.69993	0	0	0	0
5.71559	0	0	0	0
5.73125	0	0	0	0
5.74691	0	0	0	0
5.76257	0	0	0	0
5.77823	0	0	0	0
5.79389	0	0	0	0
5.80954	0	0	0	0
5.8252	0	0	0	0
5.84086	0	0	0	0
5.85652	0	0	0	0
5.87218	0	0	0	0
5.88784	0	0	0	0
5.9035	0	0	0	0
5.91916	0	0	0	0
5.93482	0	0	0	0
5.95048	0	0	0	0
5.96614	0	0	0	0
5.98179	0	0	0	0
5.99745	0	0	0	0
6.01311	0	0	0	0
6.02877	0	0	0	0
6.04443	0	0	0	0
6.06009	0	0	0	0
6.07575	0	0	0	0
6.09141	0	0	0	0
6.10707	0	0	0	0
6.12273	0	0	0	0
6.13839	0	0	0	0
6.15404	0	0	0	0
6.1697	0	0	0	0
6.18536	0	0	0	0
6.20102	0	0	0	0
6.21668	0	0	0	0
6.23234	0	0	0	0
6.248	0	0	0	0
