# Supplementary material for: Neurons dispose of hyperactive kinesin into glial cells for clearance
Source: EMBO J. 2024 May 28;43(13):5. doi: 10.1038/s44318-024-00118-0 (PMC11217292; doi:10.1038/s44318-024-00118-0)
Supplement: Supplementary file 16 — Source data Fig. 7 [file 44318_2024_118_MOESM16_ESM.zip]

Archive with 616 entries (591 files):
- Figure7/Figure 7A Micr. image/
- Figure7/Figure 7A Micr. image/20210831 osm-3-g235a-gfp ki_8-1 movie for kymograph.tif
- Figure7/Figure 7A Micr. image/20211124 osm-3-G235A-gfp ki F1-7_14 amphid/
- Figure7/Figure 7A Micr. image/20211124 osm-3-G235A-gfp ki F1-7_14 amphid/display_and_comments.txt
- Figure7/Figure 7A Micr. image/20211124 osm-3-G235A-gfp ki F1-7_14 amphid/Pos0/
- Figure7/Figure 7A Micr. image/20211124 osm-3-G235A-gfp ki F1-7_14 amphid/Pos0/img_000000000_Confocal-488-Acq_000.tif
- Figure7/Figure 7A Micr. image/20211124 osm-3-G235A-gfp ki F1-7_14 amphid/Pos0/img_000000000_Confocal-488-Acq_001.tif
- Figure7/Figure 7A Micr. image/20211124 osm-3-G235A-gfp ki F1-7_14 amphid/Pos0/img_000000000_Confocal-488-Acq_002.tif
- Figure7/Figure 7A Micr. image/20211124 osm-3-G235A-gfp ki F1-7_14 amphid/Pos0/img_000000000_Confocal-488-Acq_003.tif
- Figure7/Figure 7A Micr. image/20211124 osm-3-G235A-gfp ki F1-7_14 amphid/Pos0/img_000000000_Confocal-488-Acq_004.tif
- Figure7/Figure 7A Micr. image/20211124 osm-3-G235A-gfp ki F1-7_14 amphid/Pos0/img_000000000_Confocal-488-Acq_005.tif
- Figure7/Figure 7A Micr. image/20211124 osm-3-G235A-gfp ki F1-7_14 amphid/Pos0/img_000000000_Confocal-488-Acq_006.tif
- Figure7/Figure 7A Micr. image/20211124 osm-3-G235A-gfp ki F1-7_14 amphid/Pos0/img_000000000_Confocal-488-Acq_007.tif
- Figure7/Figure 7A Micr. image/20211124 osm-3-G235A-gfp ki F1-7_14 amphid/Pos0/img_000000000_Confocal-488-Acq_008.tif
- Figure7/Figure 7A Micr. image/20211124 osm-3-G235A-gfp ki F1-7_14 amphid/Pos0/img_000000000_Confocal-488-Acq_009.tif
- Figure7/Figure 7A Micr. image/20211124 osm-3-G235A-gfp ki F1-7_14 amphid/Pos0/img_000000000_Confocal-488-Acq_010.tif
- Figure7/Figure 7A Micr. image/20211124 osm-3-G235A-gfp ki F1-7_14 amphid/Pos0/img_000000000_Confocal-488-Acq_011.tif
- Figure7/Figure 7A Micr. image/20211124 osm-3-G235A-gfp ki F1-7_14 amphid/Pos0/img_000000000_Confocal-488-Acq_012.tif
- Figure7/Figure 7A Micr. image/20211124 osm-3-G235A-gfp ki F1-7_14 amphid/Pos0/img_000000000_Confocal-488-Acq_013.tif
- Figure7/Figure 7A Micr. image/20211124 osm-3-G235A-gfp ki F1-7_14 amphid/Pos0/img_000000000_Confocal-488-Acq_014.tif
- Figure7/Figure 7A Micr. image/20211124 osm-3-G235A-gfp ki F1-7_14 amphid/Pos0/img_000000000_Confocal-488-Acq_015.tif
- Figure7/Figure 7A Micr. image/20211124 osm-3-G235A-gfp ki F1-7_14 amphid/Pos0/img_000000000_Confocal-488-Acq_016.tif
- Figure7/Figure 7A Micr. image/20211124 osm-3-G235A-gfp ki F1-7_14 amphid/Pos0/img_000000000_Confocal-488-Acq_017.tif
- Figure7/Figure 7A Micr. image/20211124 osm-3-G235A-gfp ki F1-7_14 amphid/Pos0/img_000000000_Confocal-488-Acq_018.tif
- Figure7/Figure 7A Micr. image/20211124 osm-3-G235A-gfp ki F1-7_14 amphid/Pos0/img_000000000_Confocal-488-Acq_019.tif
- Figure7/Figure 7A Micr. image/20211124 osm-3-G235A-gfp ki F1-7_14 amphid/Pos0/img_000000000_Confocal-488-Acq_020.tif
- Figure7/Figure 7A Micr. image/20211124 osm-3-G235A-gfp ki F1-7_14 amphid/Pos0/metadata.txt
- Figure7/Figure 7A Micr. image/20211124 osm-3-G235A-gfp ki F1-7_4 phasmid/
- Figure7/Figure 7A Micr. image/20211124 osm-3-G235A-gfp ki F1-7_4 phasmid/display_and_comments.txt
- Figure7/Figure 7A Micr. image/20211124 osm-3-G235A-gfp ki F1-7_4 phasmid/Pos0/
- Figure7/Figure 7A Micr. image/20211124 osm-3-G235A-gfp ki F1-7_4 phasmid/Pos0/img_000000000_Confocal-488-Acq_000.tif
- Figure7/Figure 7A Micr. image/20211124 osm-3-G235A-gfp ki F1-7_4 phasmid/Pos0/img_000000000_Confocal-488-Acq_001.tif
- Figure7/Figure 7A Micr. image/20211124 osm-3-G235A-gfp ki F1-7_4 phasmid/Pos0/img_000000000_Confocal-488-Acq_002.tif
- Figure7/Figure 7A Micr. image/20211124 osm-3-G235A-gfp ki F1-7_4 phasmid/Pos0/img_000000000_Confocal-488-Acq_003.tif
- Figure7/Figure 7A Micr. image/20211124 osm-3-G235A-gfp ki F1-7_4 phasmid/Pos0/img_000000000_Confocal-488-Acq_004.tif
- Figure7/Figure 7A Micr. image/20211124 osm-3-G235A-gfp ki F1-7_4 phasmid/Pos0/img_000000000_Confocal-488-Acq_005.tif
- Figure7/Figure 7A Micr. image/20211124 osm-3-G235A-gfp ki F1-7_4 phasmid/Pos0/img_000000000_Confocal-488-Acq_006.tif
- Figure7/Figure 7A Micr. image/20211124 osm-3-G235A-gfp ki F1-7_4 phasmid/Pos0/img_000000000_Confocal-488-Acq_007.tif
- Figure7/Figure 7A Micr. image/20211124 osm-3-G235A-gfp ki F1-7_4 phasmid/Pos0/img_000000000_Confocal-488-Acq_008.tif
- Figure7/Figure 7A Micr. image/20211124 osm-3-G235A-gfp ki F1-7_4 phasmid/Pos0/img_000000000_Confocal-488-Acq_009.tif
- Figure7/Figure 7A Micr. image/20211124 osm-3-G235A-gfp ki F1-7_4 phasmid/Pos0/img_000000000_Confocal-488-Acq_010.tif
- Figure7/Figure 7A Micr. image/20211124 osm-3-G235A-gfp ki F1-7_4 phasmid/Pos0/img_000000000_Confocal-488-Acq_011.tif
- Figure7/Figure 7A Micr. image/20211124 osm-3-G235A-gfp ki F1-7_4 phasmid/Pos0/img_000000000_Confocal-488-Acq_012.tif
- Figure7/Figure 7A Micr. image/20211124 osm-3-G235A-gfp ki F1-7_4 phasmid/Pos0/img_000000000_Confocal-488-Acq_013.tif
- Figure7/Figure 7A Micr. image/20211124 osm-3-G235A-gfp ki F1-7_4 phasmid/Pos0/img_000000000_Confocal-488-Acq_014.tif
- Figure7/Figure 7A Micr. image/20211124 osm-3-G235A-gfp ki F1-7_4 phasmid/Pos0/metadata.txt
- Figure7/Figure 7A Micr. image/20211124 OSM-3-GFP KI_17/
- Figure7/Figure 7A Micr. image/20211124 OSM-3-GFP KI_17/display_and_comments.txt
- Figure7/Figure 7A Micr. image/20211124 OSM-3-GFP KI_17/Pos0/
- Figure7/Figure 7A Micr. image/20211124 OSM-3-GFP KI_17/Pos0/img_000000000_Confocal-488-Acq_000.tif
- Figure7/Figure 7A Micr. image/20211124 OSM-3-GFP KI_17/Pos0/img_000000000_Confocal-488-Acq_001.tif
- Figure7/Figure 7A Micr. image/20211124 OSM-3-GFP KI_17/Pos0/img_000000000_Confocal-488-Acq_002.tif
- Figure7/Figure 7A Micr. image/20211124 OSM-3-GFP KI_17/Pos0/img_000000000_Confocal-488-Acq_003.tif
- Figure7/Figure 7A Micr. image/20211124 OSM-3-GFP KI_17/Pos0/img_000000000_Confocal-488-Acq_004.tif
- Figure7/Figure 7A Micr. image/20211124 OSM-3-GFP KI_17/Pos0/img_000000000_Confocal-488-Acq_005.tif
- Figure7/Figure 7A Micr. image/20211124 OSM-3-GFP KI_17/Pos0/img_000000000_Confocal-488-Acq_006.tif
- Figure7/Figure 7A Micr. image/20211124 OSM-3-GFP KI_17/Pos0/img_000000000_Confocal-488-Acq_007.tif
- Figure7/Figure 7A Micr. image/20211124 OSM-3-GFP KI_17/Pos0/img_000000000_Confocal-488-Acq_008.tif
- Figure7/Figure 7A Micr. image/20211124 OSM-3-GFP KI_17/Pos0/img_000000000_Confocal-488-Acq_009.tif
- Figure7/Figure 7A Micr. image/20211124 OSM-3-GFP KI_17/Pos0/img_000000000_Confocal-488-Acq_010.tif
- Figure7/Figure 7A Micr. image/20211124 OSM-3-GFP KI_17/Pos0/img_000000000_Confocal-488-Acq_011.tif
- Figure7/Figure 7A Micr. image/20211124 OSM-3-GFP KI_17/Pos0/img_000000000_Confocal-488-Acq_012.tif
- Figure7/Figure 7A Micr. image/20211124 OSM-3-GFP KI_17/Pos0/img_000000000_Confocal-488-Acq_013.tif
- Figure7/Figure 7A Micr. image/20211124 OSM-3-GFP KI_17/Pos0/img_000000000_Confocal-488-Acq_014.tif
- Figure7/Figure 7A Micr. image/20211124 OSM-3-GFP KI_17/Pos0/img_000000000_Confocal-488-Acq_015.tif
- Figure7/Figure 7A Micr. image/20211124 OSM-3-GFP KI_17/Pos0/img_000000000_Confocal-488-Acq_016.tif
- Figure7/Figure 7A Micr. image/20211124 OSM-3-GFP KI_17/Pos0/img_000000000_Confocal-488-Acq_017.tif
- Figure7/Figure 7A Micr. image/20211124 OSM-3-GFP KI_17/Pos0/img_000000000_Confocal-488-Acq_018.tif
- Figure7/Figure 7A Micr. image/20211124 OSM-3-GFP KI_17/Pos0/metadata.txt
- Figure7/Figure 7A Micr. image/20211124 OSM-3-GFP KI_25/
- Figure7/Figure 7A Micr. image/20211124 OSM-3-GFP KI_25/display_and_comments.txt
- Figure7/Figure 7A Micr. image/20211124 OSM-3-GFP KI_25/Pos0/
- Figure7/Figure 7A Micr. image/20211124 OSM-3-GFP KI_25/Pos0/img_000000000_Confocal-488-Acq_000.tif
- Figure7/Figure 7A Micr. image/20211124 OSM-3-GFP KI_25/Pos0/img_000000000_Confocal-488-Acq_001.tif
- Figure7/Figure 7A Micr. image/20211124 OSM-3-GFP KI_25/Pos0/img_000000000_Confocal-488-Acq_002.tif
- Figure7/Figure 7A Micr. image/20211124 OSM-3-GFP KI_25/Pos0/img_000000000_Confocal-488-Acq_003.tif
- Figure7/Figure 7A Micr. image/20211124 OSM-3-GFP KI_25/Pos0/img_000000000_Confocal-488-Acq_004.tif
- Figure7/Figure 7A Micr. image/20211124 OSM-3-GFP KI_25/Pos0/img_000000000_Confocal-488-Acq_005.tif
- Figure7/Figure 7A Micr. image/20211124 OSM-3-GFP KI_25/Pos0/img_000000000_Confocal-488-Acq_006.tif
- Figure7/Figure 7A Micr. image/20211124 OSM-3-GFP KI_25/Pos0/img_000000000_Confocal-488-Acq_007.tif
- Figure7/Figure 7A Micr. image/20211124 OSM-3-GFP KI_25/Pos0/img_000000000_Confocal-488-Acq_008.tif
- Figure7/Figure 7A Micr. image/20211124 OSM-3-GFP KI_25/Pos0/img_000000000_Confocal-488-Acq_009.tif
- Figure7/Figure 7A Micr. image/20211124 OSM-3-GFP KI_25/Pos0/img_000000000_Confocal-488-Acq_010.tif
- Figure7/Figure 7A Micr. image/20211124 OSM-3-GFP KI_25/Pos0/img_000000000_Confocal-488-Acq_011.tif
- Figure7/Figure 7A Micr. image/20211124 OSM-3-GFP KI_25/Pos0/img_000000000_Confocal-488-Acq_012.tif
- Figure7/Figure 7A Micr. image/20211124 OSM-3-GFP KI_25/Pos0/img_000000000_Confocal-488-Acq_013.tif
- Figure7/Figure 7A Micr. image/20211124 OSM-3-GFP KI_25/Pos0/img_000000000_Confocal-488-Acq_014.tif
- Figure7/Figure 7A Micr. image/20211124 OSM-3-GFP KI_25/Pos0/img_000000000_Confocal-488-Acq_015.tif
- Figure7/Figure 7A Micr. image/20211124 OSM-3-GFP KI_25/Pos0/img_000000000_Confocal-488-Acq_016.tif
- Figure7/Figure 7A Micr. image/20211124 OSM-3-GFP KI_25/Pos0/img_000000000_Confocal-488-Acq_017.tif
- Figure7/Figure 7A Micr. image/20211124 OSM-3-GFP KI_25/Pos0/img_000000000_Confocal-488-Acq_018.tif
- Figure7/Figure 7A Micr. image/20211124 OSM-3-GFP KI_25/Pos0/img_000000000_Confocal-488-Acq_019.tif
- Figure7/Figure 7A Micr. image/20211124 OSM-3-GFP KI_25/Pos0/img_000000000_Confocal-488-Acq_020.tif
- Figure7/Figure 7A Micr. image/20211124 OSM-3-GFP KI_25/Pos0/img_000000000_Confocal-488-Acq_021.tif
- Figure7/Figure 7A Micr. image/20211124 OSM-3-GFP KI_25/Pos0/metadata.txt
- Figure7/Figure 7A Micr. image/20220218 osm-3-G235A-gfp ki; klp-11_1 amphid/
- Figure7/Figure 7A Micr. image/20220218 osm-3-G235A-gfp ki; klp-11_1 amphid/display_and_comments.txt
- Figure7/Figure 7A Micr. image/20220218 osm-3-G235A-gfp ki; klp-11_1 amphid/Pos0/
- Figure7/Figure 7A Micr. image/20220218 osm-3-G235A-gfp ki; klp-11_1 amphid/Pos0/img_000000000_Confocal-488-Acq_000.tif
- Figure7/Figure 7A Micr. image/20220218 osm-3-G235A-gfp ki; klp-11_1 amphid/Pos0/img_000000000_Confocal-488-Acq_001.tif
- Figure7/Figure 7A Micr. image/20220218 osm-3-G235A-gfp ki; klp-11_1 amphid/Pos0/img_000000000_Confocal-488-Acq_002.tif
- Figure7/Figure 7A Micr. image/20220218 osm-3-G235A-gfp ki; klp-11_1 amphid/Pos0/img_000000000_Confocal-488-Acq_003.tif
- Figure7/Figure 7A Micr. image/20220218 osm-3-G235A-gfp ki; klp-11_1 amphid/Pos0/img_000000000_Confocal-488-Acq_004.tif
- Figure7/Figure 7A Micr. image/20220218 osm-3-G235A-gfp ki; klp-11_1 amphid/Pos0/img_000000000_Confocal-488-Acq_005.tif
- Figure7/Figure 7A Micr. image/20220218 osm-3-G235A-gfp ki; klp-11_1 amphid/Pos0/img_000000000_Confocal-488-Acq_006.tif
- Figure7/Figure 7A Micr. image/20220218 osm-3-G235A-gfp ki; klp-11_1 amphid/Pos0/img_000000000_Confocal-488-Acq_007.tif
- Figure7/Figure 7A Micr. image/20220218 osm-3-G235A-gfp ki; klp-11_1 amphid/Pos0/img_000000000_Confocal-488-Acq_008.tif
- Figure7/Figure 7A Micr. image/20220218 osm-3-G235A-gfp ki; klp-11_1 amphid/Pos0/img_000000000_Confocal-488-Acq_009.tif
- Figure7/Figure 7A Micr. image/20220218 osm-3-G235A-gfp ki; klp-11_1 amphid/Pos0/img_000000000_Confocal-488-Acq_010.tif
- Figure7/Figure 7A Micr. image/20220218 osm-3-G235A-gfp ki; klp-11_1 amphid/Pos0/metadata.txt
- Figure7/Figure 7A Micr. image/20220218 osm-3-G235A-gfp ki; klp-11_3 phasmid/
- Figure7/Figure 7A Micr. image/20220218 osm-3-G235A-gfp ki; klp-11_3 phasmid/display_and_comments.txt
- Figure7/Figure 7A Micr. image/20220218 osm-3-G235A-gfp ki; klp-11_3 phasmid/Pos0/
- Figure7/Figure 7A Micr. image/20220218 osm-3-G235A-gfp ki; klp-11_3 phasmid/Pos0/img_000000000_Confocal-488-Acq_000.tif
- Figure7/Figure 7A Micr. image/20220218 osm-3-G235A-gfp ki; klp-11_3 phasmid/Pos0/img_000000000_Confocal-488-Acq_001.tif
- Figure7/Figure 7A Micr. image/20220218 osm-3-G235A-gfp ki; klp-11_3 phasmid/Pos0/img_000000000_Confocal-488-Acq_002.tif
- Figure7/Figure 7A Micr. image/20220218 osm-3-G235A-gfp ki; klp-11_3 phasmid/Pos0/img_000000000_Confocal-488-Acq_003.tif
- Figure7/Figure 7A Micr. image/20220218 osm-3-G235A-gfp ki; klp-11_3 phasmid/Pos0/img_000000000_Confocal-488-Acq_004.tif
- Figure7/Figure 7A Micr. image/20220218 osm-3-G235A-gfp ki; klp-11_3 phasmid/Pos0/img_000000000_Confocal-488-Acq_005.tif
- Figure7/Figure 7A Micr. image/20220218 osm-3-G235A-gfp ki; klp-11_3 phasmid/Pos0/img_000000000_Confocal-488-Acq_006.tif
- Figure7/Figure 7A Micr. image/20220218 osm-3-G235A-gfp ki; klp-11_3 phasmid/Pos0/img_000000000_Confocal-488-Acq_007.tif
- Figure7/Figure 7A Micr. image/20220218 osm-3-G235A-gfp ki; klp-11_3 phasmid/Pos0/img_000000000_Confocal-488-Acq_008.tif
- Figure7/Figure 7A Micr. image/20220218 osm-3-G235A-gfp ki; klp-11_3 phasmid/Pos0/img_000000000_Confocal-488-Acq_009.tif
- Figure7/Figure 7A Micr. image/20220218 osm-3-G235A-gfp ki; klp-11_3 phasmid/Pos0/img_000000000_Confocal-488-Acq_010.tif
- Figure7/Figure 7A Micr. image/20220218 osm-3-G235A-gfp ki; klp-11_3 phasmid/Pos0/img_000000000_Confocal-488-Acq_011.tif
- Figure7/Figure 7A Micr. image/20220218 osm-3-G235A-gfp ki; klp-11_3 phasmid/Pos0/img_000000000_Confocal-488-Acq_012.tif
- Figure7/Figure 7A Micr. image/20220218 osm-3-G235A-gfp ki; klp-11_3 phasmid/Pos0/img_000000000_Confocal-488-Acq_013.tif
- Figure7/Figure 7A Micr. image/20220218 osm-3-G235A-gfp ki; klp-11_3 phasmid/Pos0/img_000000000_Confocal-488-Acq_014.tif
- Figure7/Figure 7A Micr. image/20220218 osm-3-G235A-gfp ki; klp-11_3 phasmid/Pos0/img_000000000_Confocal-488-Acq_015.tif
- Figure7/Figure 7A Micr. image/20220218 osm-3-G235A-gfp ki; klp-11_3 phasmid/Pos0/img_000000000_Confocal-488-Acq_016.tif
- Figure7/Figure 7A Micr. image/20220218 osm-3-G235A-gfp ki; klp-11_3 phasmid/Pos0/metadata.txt
- Figure7/Figure 7B Micr. image/
- Figure7/Figure 7B Micr. image/20230424 osm-3-G235A-G444E-GFP; Scarlet-che-3_2 amphid/
- Figure7/Figure 7B Micr. image/20230424 osm-3-G235A-G444E-GFP; Scarlet-che-3_2 amphid/display_and_comments.txt
- Figure7/Figure 7B Micr. image/20230424 osm-3-G235A-G444E-GFP; Scarlet-che-3_2 amphid/img_000000000_L-488_000.tif
- Figure7/Figure 7B Micr. image/20230424 osm-3-G235A-G444E-GFP; Scarlet-che-3_2 amphid/img_000000000_L-488_001.tif
- Figure7/Figure 7B Micr. image/20230424 osm-3-G235A-G444E-GFP; Scarlet-che-3_2 amphid/img_000000000_L-488_002.tif
- Figure7/Figure 7B Micr. image/20230424 osm-3-G235A-G444E-GFP; Scarlet-che-3_2 amphid/img_000000000_L-488_003.tif
- Figure7/Figure 7B Micr. image/20230424 osm-3-G235A-G444E-GFP; Scarlet-che-3_2 amphid/img_000000000_L-488_004.tif
- Figure7/Figure 7B Micr. image/20230424 osm-3-G235A-G444E-GFP; Scarlet-che-3_2 amphid/img_000000000_L-488_005.tif
- Figure7/Figure 7B Micr. image/20230424 osm-3-G235A-G444E-GFP; Scarlet-che-3_2 amphid/img_000000000_L-488_006.tif
- Figure7/Figure 7B Micr. image/20230424 osm-3-G235A-G444E-GFP; Scarlet-che-3_2 amphid/img_000000000_L-488_007.tif
- Figure7/Figure 7B Micr. image/20230424 osm-3-G235A-G444E-GFP; Scarlet-che-3_2 amphid/img_000000000_L-488_008.tif
- Figure7/Figure 7B Micr. image/20230424 osm-3-G235A-G444E-GFP; Scarlet-che-3_2 amphid/img_000000000_L-488_009.tif
- Figure7/Figure 7B Micr. image/20230424 osm-3-G235A-G444E-GFP; Scarlet-che-3_2 amphid/img_000000000_L-488_010.tif
- Figure7/Figure 7B Micr. image/20230424 osm-3-G235A-G444E-GFP; Scarlet-che-3_2 amphid/img_000000000_L-488_011.tif
- Figure7/Figure 7B Micr. image/20230424 osm-3-G235A-G444E-GFP; Scarlet-che-3_2 amphid/img_000000000_L-488_012.tif
- Figure7/Figure 7B Micr. image/20230424 osm-3-G235A-G444E-GFP; Scarlet-che-3_2 amphid/img_000000000_L-488_013.tif
- Figure7/Figure 7B Micr. image/20230424 osm-3-G235A-G444E-GFP; Scarlet-che-3_2 amphid/img_000000000_L-488_014.tif
- Figure7/Figure 7B Micr. image/20230424 osm-3-G235A-G444E-GFP; Scarlet-che-3_2 amphid/img_000000000_L-488_015.tif
- Figure7/Figure 7B Micr. image/20230424 osm-3-G235A-G444E-GFP; Scarlet-che-3_2 amphid/img_000000000_L-488_016.tif
- Figure7/Figure 7B Micr. image/20230424 osm-3-G235A-G444E-GFP; Scarlet-che-3_2 amphid/img_000000000_L-488_017.tif
- Figure7/Figure 7B Micr. image/20230424 osm-3-G235A-G444E-GFP; Scarlet-che-3_2 amphid/img_000000000_L-488_018.tif
- Figure7/Figure 7B Micr. image/20230424 osm-3-G235A-G444E-GFP; Scarlet-che-3_2 amphid/img_000000000_L-488_019.tif
- Figure7/Figure 7B Micr. image/20230424 osm-3-G235A-G444E-GFP; Scarlet-che-3_2 amphid/img_000000000_L-488_020.tif
- Figure7/Figure 7B Micr. image/20230424 osm-3-G235A-G444E-GFP; Scarlet-che-3_2 amphid/img_000000000_L-561_000.tif
- Figure7/Figure 7B Micr. image/20230424 osm-3-G235A-G444E-GFP; Scarlet-che-3_2 amphid/img_000000000_L-561_001.tif
- Figure7/Figure 7B Micr. image/20230424 osm-3-G235A-G444E-GFP; Scarlet-che-3_2 amphid/img_000000000_L-561_002.tif
- Figure7/Figure 7B Micr. image/20230424 osm-3-G235A-G444E-GFP; Scarlet-che-3_2 amphid/img_000000000_L-561_003.tif
- Figure7/Figure 7B Micr. image/20230424 osm-3-G235A-G444E-GFP; Scarlet-che-3_2 amphid/img_000000000_L-561_004.tif
- Figure7/Figure 7B Micr. image/20230424 osm-3-G235A-G444E-GFP; Scarlet-che-3_2 amphid/img_000000000_L-561_005.tif
- Figure7/Figure 7B Micr. image/20230424 osm-3-G235A-G444E-GFP; Scarlet-che-3_2 amphid/img_000000000_L-561_006.tif
- Figure7/Figure 7B Micr. image/20230424 osm-3-G235A-G444E-GFP; Scarlet-che-3_2 amphid/img_000000000_L-561_007.tif
- Figure7/Figure 7B Micr. image/20230424 osm-3-G235A-G444E-GFP; Scarlet-che-3_2 amphid/img_000000000_L-561_008.tif
- Figure7/Figure 7B Micr. image/20230424 osm-3-G235A-G444E-GFP; Scarlet-che-3_2 amphid/img_000000000_L-561_009.tif
- Figure7/Figure 7B Micr. image/20230424 osm-3-G235A-G444E-GFP; Scarlet-che-3_2 amphid/img_000000000_L-561_010.tif
- Figure7/Figure 7B Micr. image/20230424 osm-3-G235A-G444E-GFP; Scarlet-che-3_2 amphid/img_000000000_L-561_011.tif
- Figure7/Figure 7B Micr. image/20230424 osm-3-G235A-G444E-GFP; Scarlet-che-3_2 amphid/img_000000000_L-561_012.tif
- Figure7/Figure 7B Micr. image/20230424 osm-3-G235A-G444E-GFP; Scarlet-che-3_2 amphid/img_000000000_L-561_013.tif
- Figure7/Figure 7B Micr. image/20230424 osm-3-G235A-G444E-GFP; Scarlet-che-3_2 amphid/img_000000000_L-561_014.tif
- Figure7/Figure 7B Micr. image/20230424 osm-3-G235A-G444E-GFP; Scarlet-che-3_2 amphid/img_000000000_L-561_015.tif
- Figure7/Figure 7B Micr. image/20230424 osm-3-G235A-G444E-GFP; Scarlet-che-3_2 amphid/img_000000000_L-561_016.tif
- Figure7/Figure 7B Micr. image/20230424 osm-3-G235A-G444E-GFP; Scarlet-che-3_2 amphid/img_000000000_L-561_017.tif
- Figure7/Figure 7B Micr. image/20230424 osm-3-G235A-G444E-GFP; Scarlet-che-3_2 amphid/img_000000000_L-561_018.tif
- Figure7/Figure 7B Micr. image/20230424 osm-3-G235A-G444E-GFP; Scarlet-che-3_2 amphid/img_000000000_L-561_019.tif
- Figure7/Figure 7B Micr. image/20230424 osm-3-G235A-G444E-GFP; Scarlet-che-3_2 amphid/img_000000000_L-561_020.tif
- Figure7/Figure 7B Micr. image/20230424 osm-3-G235A-G444E-GFP; Scarlet-che-3_2 amphid/metadata.txt
- Figure7/Figure 7B Micr. image/20230424 osm-3-G235A-G444E-GFP; Scarlet-che-3_4 phasmid/
- Figure7/Figure 7B Micr. image/20230424 osm-3-G235A-G444E-GFP; Scarlet-che-3_4 phasmid/display_and_comments.txt
- Figure7/Figure 7B Micr. image/20230424 osm-3-G235A-G444E-GFP; Scarlet-che-3_4 phasmid/img_000000000_L-488_000.tif
- Figure7/Figure 7B Micr. image/20230424 osm-3-G235A-G444E-GFP; Scarlet-che-3_4 phasmid/img_000000000_L-488_001.tif
- Figure7/Figure 7B Micr. image/20230424 osm-3-G235A-G444E-GFP; Scarlet-che-3_4 phasmid/img_000000000_L-488_002.tif
- Figure7/Figure 7B Micr. image/20230424 osm-3-G235A-G444E-GFP; Scarlet-che-3_4 phasmid/img_000000000_L-488_003.tif
- Figure7/Figure 7B Micr. image/20230424 osm-3-G235A-G444E-GFP; Scarlet-che-3_4 phasmid/img_000000000_L-488_004.tif
- Figure7/Figure 7B Micr. image/20230424 osm-3-G235A-G444E-GFP; Scarlet-che-3_4 phasmid/img_000000000_L-488_005.tif
- Figure7/Figure 7B Micr. image/20230424 osm-3-G235A-G444E-GFP; Scarlet-che-3_4 phasmid/img_000000000_L-488_006.tif
- Figure7/Figure 7B Micr. image/20230424 osm-3-G235A-G444E-GFP; Scarlet-che-3_4 phasmid/img_000000000_L-488_007.tif
- Figure7/Figure 7B Micr. image/20230424 osm-3-G235A-G444E-GFP; Scarlet-che-3_4 phasmid/img_000000000_L-488_008.tif
- Figure7/Figure 7B Micr. image/20230424 osm-3-G235A-G444E-GFP; Scarlet-che-3_4 phasmid/img_000000000_L-488_009.tif
- Figure7/Figure 7B Micr. image/20230424 osm-3-G235A-G444E-GFP; Scarlet-che-3_4 phasmid/img_000000000_L-488_010.tif
- Figure7/Figure 7B Micr. image/20230424 osm-3-G235A-G444E-GFP; Scarlet-che-3_4 phasmid/img_000000000_L-488_011.tif
- Figure7/Figure 7B Micr. image/20230424 osm-3-G235A-G444E-GFP; Scarlet-che-3_4 phasmid/img_000000000_L-488_012.tif
- Figure7/Figure 7B Micr. image/20230424 osm-3-G235A-G444E-GFP; Scarlet-che-3_4 phasmid/img_000000000_L-488_013.tif
- Figure7/Figure 7B Micr. image/20230424 osm-3-G235A-G444E-GFP; Scarlet-che-3_4 phasmid/img_000000000_L-561_000.tif
- Figure7/Figure 7B Micr. image/20230424 osm-3-G235A-G444E-GFP; Scarlet-che-3_4 phasmid/img_000000000_L-561_001.tif
- Figure7/Figure 7B Micr. image/20230424 osm-3-G235A-G444E-GFP; Scarlet-che-3_4 phasmid/img_000000000_L-561_002.tif
- Figure7/Figure 7B Micr. image/20230424 osm-3-G235A-G444E-GFP; Scarlet-che-3_4 phasmid/img_000000000_L-561_003.tif
- Figure7/Figure 7B Micr. image/20230424 osm-3-G235A-G444E-GFP; Scarlet-che-3_4 phasmid/img_000000000_L-561_004.tif
- Figure7/Figure 7B Micr. image/20230424 osm-3-G235A-G444E-GFP; Scarlet-che-3_4 phasmid/img_000000000_L-561_005.tif
- Figure7/Figure 7B Micr. image/20230424 osm-3-G235A-G444E-GFP; Scarlet-che-3_4 phasmid/img_000000000_L-561_006.tif
- Figure7/Figure 7B Micr. image/20230424 osm-3-G235A-G444E-GFP; Scarlet-che-3_4 phasmid/img_000000000_L-561_007.tif
- Figure7/Figure 7B Micr. image/20230424 osm-3-G235A-G444E-GFP; Scarlet-che-3_4 phasmid/img_000000000_L-561_008.tif
- Figure7/Figure 7B Micr. image/20230424 osm-3-G235A-G444E-GFP; Scarlet-che-3_4 phasmid/img_000000000_L-561_009.tif
- Figure7/Figure 7B Micr. image/20230424 osm-3-G235A-G444E-GFP; Scarlet-che-3_4 phasmid/img_000000000_L-561_010.tif
- Figure7/Figure 7B Micr. image/20230424 osm-3-G235A-G444E-GFP; Scarlet-che-3_4 phasmid/img_000000000_L-561_011.tif
- Figure7/Figure 7B Micr. image/20230424 osm-3-G235A-G444E-GFP; Scarlet-che-3_4 phasmid/img_000000000_L-561_012.tif
- Figure7/Figure 7B Micr. image/20230424 osm-3-G235A-G444E-GFP; Scarlet-che-3_4 phasmid/img_000000000_L-561_013.tif
- Figure7/Figure 7B Micr. image/20230424 osm-3-G235A-G444E-GFP; Scarlet-che-3_4 phasmid/metadata.txt
- Figure7/Figure 7B Micr. image/AVG_20230424 osm-3-G235A-G444E-GFP; Scarlet-che-3_2-1 amphid 50x88.tif
- Figure7/Figure 7B Micr. image/AVG_20230424 osm-3-G235A-G444E-GFP; Scarlet-che-3_4-3 phasmid 50x88.tif
- Figure7/Figure 7C Micr. image/
- Figure7/Figure 7C Micr. image/20221227 osm-3-G444E-gfp; Pdyf-1-myri-Scarlet; HIS-54-bfp_3/
- Figure7/Figure 7C Micr. image/20221227 osm-3-G444E-gfp; Pdyf-1-myri-Scarlet; HIS-54-bfp_3/display_and_comments.txt
- Figure7/Figure 7C Micr. image/20221227 osm-3-G444E-gfp; Pdyf-1-myri-Scarlet; HIS-54-bfp_3/DisplaySettings.json
- Figure7/Figure 7C Micr. image/20221227 osm-3-G444E-gfp; Pdyf-1-myri-Scarlet; HIS-54-bfp_3/img_000000000_EX405-EM-GFP_000.tif
- Figure7/Figure 7C Micr. image/20221227 osm-3-G444E-gfp; Pdyf-1-myri-Scarlet; HIS-54-bfp_3/img_000000000_EX405-EM-GFP_001.tif
- Figure7/Figure 7C Micr. image/20221227 osm-3-G444E-gfp; Pdyf-1-myri-Scarlet; HIS-54-bfp_3/img_000000000_EX405-EM-GFP_002.tif
- Figure7/Figure 7C Micr. image/20221227 osm-3-G444E-gfp; Pdyf-1-myri-Scarlet; HIS-54-bfp_3/img_000000000_EX405-EM-GFP_003.tif
- Figure7/Figure 7C Micr. image/20221227 osm-3-G444E-gfp; Pdyf-1-myri-Scarlet; HIS-54-bfp_3/img_000000000_EX405-EM-GFP_004.tif
- Figure7/Figure 7C Micr. image/20221227 osm-3-G444E-gfp; Pdyf-1-myri-Scarlet; HIS-54-bfp_3/img_000000000_EX405-EM-GFP_005.tif
- Figure7/Figure 7C Micr. image/20221227 osm-3-G444E-gfp; Pdyf-1-myri-Scarlet; HIS-54-bfp_3/img_000000000_EX405-EM-GFP_006.tif
- Figure7/Figure 7C Micr. image/20221227 osm-3-G444E-gfp; Pdyf-1-myri-Scarlet; HIS-54-bfp_3/img_000000000_EX405-EM-GFP_007.tif
- Figure7/Figure 7C Micr. image/20221227 osm-3-G444E-gfp; Pdyf-1-myri-Scarlet; HIS-54-bfp_3/img_000000000_EX405-EM-GFP_008.tif
- Figure7/Figure 7C Micr. image/20221227 osm-3-G444E-gfp; Pdyf-1-myri-Scarlet; HIS-54-bfp_3/img_000000000_EX405-EM-GFP_009.tif
- Figure7/Figure 7C Micr. image/20221227 osm-3-G444E-gfp; Pdyf-1-myri-Scarlet; HIS-54-bfp_3/img_000000000_EX405-EM-GFP_010.tif
- Figure7/Figure 7C Micr. image/20221227 osm-3-G444E-gfp; Pdyf-1-myri-Scarlet; HIS-54-bfp_3/img_000000000_EX405-EM-GFP_011.tif
- Figure7/Figure 7C Micr. image/20221227 osm-3-G444E-gfp; Pdyf-1-myri-Scarlet; HIS-54-bfp_3/img_000000000_EX405-EM-GFP_012.tif
- Figure7/Figure 7C Micr. image/20221227 osm-3-G444E-gfp; Pdyf-1-myri-Scarlet; HIS-54-bfp_3/img_000000000_EX405-EM-GFP_013.tif
- Figure7/Figure 7C Micr. image/20221227 osm-3-G444E-gfp; Pdyf-1-myri-Scarlet; HIS-54-bfp_3/img_000000000_EX405-EM-GFP_014.tif
- Figure7/Figure 7C Micr. image/20221227 osm-3-G444E-gfp; Pdyf-1-myri-Scarlet; HIS-54-bfp_3/img_000000000_EX405-EM-GFP_015.tif
- Figure7/Figure 7C Micr. image/20221227 osm-3-G444E-gfp; Pdyf-1-myri-Scarlet; HIS-54-bfp_3/img_000000000_EX405-EM-GFP_016.tif
- Figure7/Figure 7C Micr. image/20221227 osm-3-G444E-gfp; Pdyf-1-myri-Scarlet; HIS-54-bfp_3/img_000000000_EX405-EM-GFP_017.tif
- Figure7/Figure 7C Micr. image/20221227 osm-3-G444E-gfp; Pdyf-1-myri-Scarlet; HIS-54-bfp_3/img_000000000_L-488_000.tif
- Figure7/Figure 7C Micr. image/20221227 osm-3-G444E-gfp; Pdyf-1-myri-Scarlet; HIS-54-bfp_3/img_000000000_L-488_001.tif
- Figure7/Figure 7C Micr. image/20221227 osm-3-G444E-gfp; Pdyf-1-myri-Scarlet; HIS-54-bfp_3/img_000000000_L-488_002.tif
- Figure7/Figure 7C Micr. image/20221227 osm-3-G444E-gfp; Pdyf-1-myri-Scarlet; HIS-54-bfp_3/img_000000000_L-488_003.tif
- Figure7/Figure 7C Micr. image/20221227 osm-3-G444E-gfp; Pdyf-1-myri-Scarlet; HIS-54-bfp_3/img_000000000_L-488_004.tif
- Figure7/Figure 7C Micr. image/20221227 osm-3-G444E-gfp; Pdyf-1-myri-Scarlet; HIS-54-bfp_3/img_000000000_L-488_005.tif
- Figure7/Figure 7C Micr. image/20221227 osm-3-G444E-gfp; Pdyf-1-myri-Scarlet; HIS-54-bfp_3/img_000000000_L-488_006.tif
- Figure7/Figure 7C Micr. image/20221227 osm-3-G444E-gfp; Pdyf-1-myri-Scarlet; HIS-54-bfp_3/img_000000000_L-488_007.tif
- Figure7/Figure 7C Micr. image/20221227 osm-3-G444E-gfp; Pdyf-1-myri-Scarlet; HIS-54-bfp_3/img_000000000_L-488_008.tif
- Figure7/Figure 7C Micr. image/20221227 osm-3-G444E-gfp; Pdyf-1-myri-Scarlet; HIS-54-bfp_3/img_000000000_L-488_009.tif
- Figure7/Figure 7C Micr. image/20221227 osm-3-G444E-gfp; Pdyf-1-myri-Scarlet; HIS-54-bfp_3/img_000000000_L-488_010.tif
- Figure7/Figure 7C Micr. image/20221227 osm-3-G444E-gfp; Pdyf-1-myri-Scarlet; HIS-54-bfp_3/img_000000000_L-488_011.tif
- Figure7/Figure 7C Micr. image/20221227 osm-3-G444E-gfp; Pdyf-1-myri-Scarlet; HIS-54-bfp_3/img_000000000_L-488_012.tif
- Figure7/Figure 7C Micr. image/20221227 osm-3-G444E-gfp; Pdyf-1-myri-Scarlet; HIS-54-bfp_3/img_000000000_L-488_013.tif
- Figure7/Figure 7C Micr. image/20221227 osm-3-G444E-gfp; Pdyf-1-myri-Scarlet; HIS-54-bfp_3/img_000000000_L-488_014.tif
- Figure7/Figure 7C Micr. image/20221227 osm-3-G444E-gfp; Pdyf-1-myri-Scarlet; HIS-54-bfp_3/img_000000000_L-488_015.tif
- Figure7/Figure 7C Micr. image/20221227 osm-3-G444E-gfp; Pdyf-1-myri-Scarlet; HIS-54-bfp_3/img_000000000_L-488_016.tif
- Figure7/Figure 7C Micr. image/20221227 osm-3-G444E-gfp; Pdyf-1-myri-Scarlet; HIS-54-bfp_3/img_000000000_L-488_017.tif
- Figure7/Figure 7C Micr. image/20221227 osm-3-G444E-gfp; Pdyf-1-myri-Scarlet; HIS-54-bfp_3/img_000000000_L-561_000.tif
- Figure7/Figure 7C Micr. image/20221227 osm-3-G444E-gfp; Pdyf-1-myri-Scarlet; HIS-54-bfp_3/img_000000000_L-561_001.tif
- Figure7/Figure 7C Micr. image/20221227 osm-3-G444E-gfp; Pdyf-1-myri-Scarlet; HIS-54-bfp_3/img_000000000_L-561_002.tif
- Figure7/Figure 7C Micr. image/20221227 osm-3-G444E-gfp; Pdyf-1-myri-Scarlet; HIS-54-bfp_3/img_000000000_L-561_003.tif
- Figure7/Figure 7C Micr. image/20221227 osm-3-G444E-gfp; Pdyf-1-myri-Scarlet; HIS-54-bfp_3/img_000000000_L-561_004.tif
- Figure7/Figure 7C Micr. image/20221227 osm-3-G444E-gfp; Pdyf-1-myri-Scarlet; HIS-54-bfp_3/img_000000000_L-561_005.tif
- Figure7/Figure 7C Micr. image/20221227 osm-3-G444E-gfp; Pdyf-1-myri-Scarlet; HIS-54-bfp_3/img_000000000_L-561_006.tif
- Figure7/Figure 7C Micr. image/20221227 osm-3-G444E-gfp; Pdyf-1-myri-Scarlet; HIS-54-bfp_3/img_000000000_L-561_007.tif
- Figure7/Figure 7C Micr. image/20221227 osm-3-G444E-gfp; Pdyf-1-myri-Scarlet; HIS-54-bfp_3/img_000000000_L-561_008.tif
- Figure7/Figure 7C Micr. image/20221227 osm-3-G444E-gfp; Pdyf-1-myri-Scarlet; HIS-54-bfp_3/img_000000000_L-561_009.tif
- Figure7/Figure 7C Micr. image/20221227 osm-3-G444E-gfp; Pdyf-1-myri-Scarlet; HIS-54-bfp_3/img_000000000_L-561_010.tif
- Figure7/Figure 7C Micr. image/20221227 osm-3-G444E-gfp; Pdyf-1-myri-Scarlet; HIS-54-bfp_3/img_000000000_L-561_011.tif
- Figure7/Figure 7C Micr. image/20221227 osm-3-G444E-gfp; Pdyf-1-myri-Scarlet; HIS-54-bfp_3/img_000000000_L-561_012.tif
- Figure7/Figure 7C Micr. image/20221227 osm-3-G444E-gfp; Pdyf-1-myri-Scarlet; HIS-54-bfp_3/img_000000000_L-561_013.tif
- Figure7/Figure 7C Micr. image/20221227 osm-3-G444E-gfp; Pdyf-1-myri-Scarlet; HIS-54-bfp_3/img_000000000_L-561_014.tif
- Figure7/Figure 7C Micr. image/20221227 osm-3-G444E-gfp; Pdyf-1-myri-Scarlet; HIS-54-bfp_3/img_000000000_L-561_015.tif
- Figure7/Figure 7C Micr. image/20221227 osm-3-G444E-gfp; Pdyf-1-myri-Scarlet; HIS-54-bfp_3/img_000000000_L-561_016.tif
- Figure7/Figure 7C Micr. image/20221227 osm-3-G444E-gfp; Pdyf-1-myri-Scarlet; HIS-54-bfp_3/img_000000000_L-561_017.tif
- Figure7/Figure 7C Micr. image/20221227 osm-3-G444E-gfp; Pdyf-1-myri-Scarlet; HIS-54-bfp_3/metadata.txt
- Figure7/Figure 7C Micr. image/20230403 Pdyf-1-Myri-scarlet; HIS-54-BFP; OSM-3--G235A-G444E-GFP_7/
- Figure7/Figure 7C Micr. image/20230403 Pdyf-1-Myri-scarlet; HIS-54-BFP; OSM-3--G235A-G444E-GFP_7/display_and_comments.txt
- Figure7/Figure 7C Micr. image/20230403 Pdyf-1-Myri-scarlet; HIS-54-BFP; OSM-3--G235A-G444E-GFP_7/img_000000000_L-405_000.tif
- Figure7/Figure 7C Micr. image/20230403 Pdyf-1-Myri-scarlet; HIS-54-BFP; OSM-3--G235A-G444E-GFP_7/img_000000000_L-405_001.tif
- Figure7/Figure 7C Micr. image/20230403 Pdyf-1-Myri-scarlet; HIS-54-BFP; OSM-3--G235A-G444E-GFP_7/img_000000000_L-405_002.tif
- Figure7/Figure 7C Micr. image/20230403 Pdyf-1-Myri-scarlet; HIS-54-BFP; OSM-3--G235A-G444E-GFP_7/img_000000000_L-405_003.tif
- Figure7/Figure 7C Micr. image/20230403 Pdyf-1-Myri-scarlet; HIS-54-BFP; OSM-3--G235A-G444E-GFP_7/img_000000000_L-405_004.tif
- Figure7/Figure 7C Micr. image/20230403 Pdyf-1-Myri-scarlet; HIS-54-BFP; OSM-3--G235A-G444E-GFP_7/img_000000000_L-405_005.tif
- Figure7/Figure 7C Micr. image/20230403 Pdyf-1-Myri-scarlet; HIS-54-BFP; OSM-3--G235A-G444E-GFP_7/img_000000000_L-405_006.tif
- Figure7/Figure 7C Micr. image/20230403 Pdyf-1-Myri-scarlet; HIS-54-BFP; OSM-3--G235A-G444E-GFP_7/img_000000000_L-405_007.tif
- Figure7/Figure 7C Micr. image/20230403 Pdyf-1-Myri-scarlet; HIS-54-BFP; OSM-3--G235A-G444E-GFP_7/img_000000000_L-405_008.tif
- Figure7/Figure 7C Micr. image/20230403 Pdyf-1-Myri-scarlet; HIS-54-BFP; OSM-3--G235A-G444E-GFP_7/img_000000000_L-405_009.tif
- Figure7/Figure 7C Micr. image/20230403 Pdyf-1-Myri-scarlet; HIS-54-BFP; OSM-3--G235A-G444E-GFP_7/img_000000000_L-405_010.tif
- Figure7/Figure 7C Micr. image/20230403 Pdyf-1-Myri-scarlet; HIS-54-BFP; OSM-3--G235A-G444E-GFP_7/img_000000000_L-405_011.tif
- Figure7/Figure 7C Micr. image/20230403 Pdyf-1-Myri-scarlet; HIS-54-BFP; OSM-3--G235A-G444E-GFP_7/img_000000000_L-405_012.tif
- Figure7/Figure 7C Micr. image/20230403 Pdyf-1-Myri-scarlet; HIS-54-BFP; OSM-3--G235A-G444E-GFP_7/img_000000000_L-405_013.tif
- Figure7/Figure 7C Micr. image/20230403 Pdyf-1-Myri-scarlet; HIS-54-BFP; OSM-3--G235A-G444E-GFP_7/img_000000000_L-405_014.tif
- Figure7/Figure 7C Micr. image/20230403 Pdyf-1-Myri-scarlet; HIS-54-BFP; OSM-3--G235A-G444E-GFP_7/img_000000000_L-405_015.tif
- Figure7/Figure 7C Micr. image/20230403 Pdyf-1-Myri-scarlet; HIS-54-BFP; OSM-3--G235A-G444E-GFP_7/img_000000000_L-405_016.tif
- Figure7/Figure 7C Micr. image/20230403 Pdyf-1-Myri-scarlet; HIS-54-BFP; OSM-3--G235A-G444E-GFP_7/img_000000000_L-405_017.tif
- Figure7/Figure 7C Micr. image/20230403 Pdyf-1-Myri-scarlet; HIS-54-BFP; OSM-3--G235A-G444E-GFP_7/img_000000000_L-405_018.tif
- Figure7/Figure 7C Micr. image/20230403 Pdyf-1-Myri-scarlet; HIS-54-BFP; OSM-3--G235A-G444E-GFP_7/img_000000000_L-405_019.tif
- Figure7/Figure 7C Micr. image/20230403 Pdyf-1-Myri-scarlet; HIS-54-BFP; OSM-3--G235A-G444E-GFP_7/img_000000000_L-405_020.tif
- Figure7/Figure 7C Micr. image/20230403 Pdyf-1-Myri-scarlet; HIS-54-BFP; OSM-3--G235A-G444E-GFP_7/img_000000000_L-405_021.tif
- Figure7/Figure 7C Micr. image/20230403 Pdyf-1-Myri-scarlet; HIS-54-BFP; OSM-3--G235A-G444E-GFP_7/img_000000000_L-405_022.tif
- Figure7/Figure 7C Micr. image/20230403 Pdyf-1-Myri-scarlet; HIS-54-BFP; OSM-3--G235A-G444E-GFP_7/img_000000000_L-405_023.tif
- Figure7/Figure 7C Micr. image/20230403 Pdyf-1-Myri-scarlet; HIS-54-BFP; OSM-3--G235A-G444E-GFP_7/img_000000000_L-405_024.tif
- Figure7/Figure 7C Micr. image/20230403 Pdyf-1-Myri-scarlet; HIS-54-BFP; OSM-3--G235A-G444E-GFP_7/img_000000000_L-405_025.tif
- Figure7/Figure 7C Micr. image/20230403 Pdyf-1-Myri-scarlet; HIS-54-BFP; OSM-3--G235A-G444E-GFP_7/img_000000000_L-405_026.tif
- Figure7/Figure 7C Micr. image/20230403 Pdyf-1-Myri-scarlet; HIS-54-BFP; OSM-3--G235A-G444E-GFP_7/img_000000000_L-405_027.tif
- Figure7/Figure 7C Micr. image/20230403 Pdyf-1-Myri-scarlet; HIS-54-BFP; OSM-3--G235A-G444E-GFP_7/img_000000000_L-405_028.tif
[truncated: 316 more entries]
