# Supplementary material for: Neurons dispose of hyperactive kinesin into glial cells for clearance
Source: EMBO J. 2024 May 28;43(13):5. doi: 10.1038/s44318-024-00118-0 (PMC11217292; doi:10.1038/s44318-024-00118-0)
Supplement: Supplementary file 16 — Source data Fig. 7 [file 44318_2024_118_MOESM16_ESM.zip › Figure7/Figure 7B Micr. image/20230424 osm-3-G235A-G444E-GFP; Scarlet-che-3_4 phasmid/metadata.txt]

{
"Summary": {
  "Slices": 14,
  "InitialPositionList": null,
  "Interval_ms": 0,
  "UUID": "0e7f4afa-04a2-46c7-b1ee-fbc86d9c0319",
  "UserName": "ColdSpring",
  "Depth": 2,
  "PixelType": "GRAY16",
  "Time": "2023-04-24 13:51:04 +0800",
  "Date": "2023-04-24",
  "z-step_um": 0.7999999999999972,
  "MetadataVersion": 10,
  "PositionIndex": 0,
  "SlicesFirst": false,
  "ChContrastMin": [
    0,
    0
  ],
  "Width": 512,
  "PixelAspect": 1,
  "MicroManagerVersion": "1.4.16",
  "ROI": [
    0,
    0,
    512,
    512
  ],
  "ChNames": [
    "L-488",
    "L-561"
  ],
  "IJType": 1,
  "GridRow": 0,
  "Comment": "",
  "Height": 512,
  "GridColumn": 0,
  "Prefix": "20230424 osm-3-G235A-G444E-GFP; Scarlet-che-3_4",
  "PixelSize_um": 0,
  "Frames": 1,
  "BitDepth": 14,
  "KeepShutterOpenChannels": false,
  "Source": "Micro-Manager",
  "Channels": 2,
  "ComputerName": "T3610-MP",
  "CustomIntervals_ms": [],
  "KeepShutterOpenSlices": false,
  "ChColors": [
    -16724941,
    -3407617
  ],
  "TimeFirst": false,
  "ChContrastMax": [
    65536,
    65536
  ],
  "Positions": 1,
  "Directory": "Y:\\XC\\20230424 osm-3-G235A-G444E-GFP; Scarlet-che-3"
},
"FrameKey-0-0-0": {
  "CSUX-DriveSpeed-State": "1800",
  "Core-Initialize": "1",
  "Andor-FanMode": "Full",
  "Andor-SpuriousNoiseFilterDescription": "Recommended Range",
  "Andor-BaselineClamp": "Enabled",
  "ZeissTransmittedLightShutter-Description": "Zeiss Transmitted Light Shutter",
  "ZeissReflectedLightShutter-Description": "Zeiss Reflected Light Shutter",
  "Andor-CountConvert": "Counts",
  "XYStage-Speed-S": "5.7459",
  "ROI": "0-0-512-512",
  "Andor-SpuriousNoiseFilterThreshold": "264280136390036830000000000000000000000000000000000000000000",
  "COM5-AnswerTimeout": "8000.0000",
  "COM5-StopBits": "1",
  "Andor-Region of Interest": "Full Image",
  "XYStage-Error-E(nm)": "400.0000",
  "XYStage-StepSizeX_um": "0.0100",
  "CSUX-Hub-Name": "CSUX-Hub",
  "Andor-Advanced | Snap Image Timing Mode": "Delay for Exposure",
  "SlicePosition": 52.606,
  "Andor-CoolerMode": "Fan off at shutdown",
  "Exposure-ms": 200,
  "COM6-DelayBetweenCharsMs": "0.0000",
  "ZeissScope-Description": "Zeiss microscope CAN bus adapter",
  "COM6-Parity": "None",
  "ZeissFocusAxis-Move Mode": "Direct move to target",
  "CSUX-DriveSpeed-AutoAdjust": "0.0000",
  "Wheel-A-Busy": "0",
  "Andor-Pre-Amp-Gain": "4.9x",
  "XYStage-Name": "XYStage",
  "Andor-Shutter Closing Time": "20",
  "CSUX-Hub-Port": "COM5",
  "Andor-EMSwitch": "On",
  "COM2-DataBits": "8",
  "COM2-StopBits": "1",
  "AxisPositions": null,
  "COM5-BaudRate": "115200",
  "Andor-1. Camera Information : | Type | Model | Serial No. |": "| iXon | DU897_BV | 8593 |",
  "ZeissReflectedLightShutter-Name": "ZeissReflectedLightShutter",
  "ZeissScope-Port": "COM6",
  "ZeissScope-Name": "ZeissScope",
  "XYStage-Port": "COM4",
  "COM5-Verbose": "1",
  "CSUX-Hub-Description": "Yokogawa CSUX hub",
  "AAAOTF-Power (% of max)": "29.2000",
  "COM8-DelayBetweenCharsMs": "0.0000",
  "AAAOTF-Port": "COM8",
  "Wheel-A-Label": "Filter-3",
  "COM8-AnswerTimeout": "500.0000",
  "Andor-Camera": "| iXon | DU897_BV | 8593 |",
  "Andor-Gain": "360",
  "UUID": "78985b6c-06e9-4069-898a-16c3685c705c",
  "Core-Camera": "Andor",
  "Core-SLM": "",
  "Wheel-A-Name": "Wheel-A",
  "Andor-CountConvertWavelength": "0.0000",
  "Andor-Shutter TTL Value": "High to Open",
  "Wheel-A-Port": "COM2",
  "Core-ChannelGroup": "Laser",
  "PositionIndex": 0,
  "WaitInterval": 0,
  "COM2-DelayBetweenCharsMs": "0.0000",
  "PixelSizeUm": 0,
  "ZeissReflectorTurret-Description": "Reflector Turret",
  "CSUX-DriveSpeed-Run": "On",
  "ZeissReflectedLightShutter-State": "0",
  "Andor-Shutter Opening Time": "20",
  "Summary": {
    "Slices": 14,
    "InitialPositionList": null,
    "Interval_ms": 0,
    "UUID": "0e7f4afa-04a2-46c7-b1ee-fbc86d9c0319",
    "UserName": "ColdSpring",
    "Depth": 2,
    "PixelType": "GRAY16",
    "Time": "2023-04-24 13:51:04 +0800",
    "Date": "2023-04-24",
    "z-step_um": 0.7999999999999972,
    "MetadataVersion": 10,
    "PositionIndex": 0,
    "SlicesFirst": false,
    "ChContrastMin": [
      0,
      0
    ],
    "Width": 512,
    "PixelAspect": 1,
    "MicroManagerVersion": "1.4.16",
    "ROI": [
      0,
      0,
      512,
      512
    ],
    "ChNames": [
      "L-488",
      "L-561"
    ],
    "IJType": 1,
    "GridRow": 0,
    "Comment": "",
    "Height": 512,
    "GridColumn": 0,
    "Prefix": "20230424 osm-3-G235A-G444E-GFP; Scarlet-che-3_4",
    "PixelSize_um": 0,
    "Frames": 1,
    "BitDepth": 14,
    "KeepShutterOpenChannels": false,
    "Source": "Micro-Manager",
    "Channels": 2,
    "ComputerName": "T3610-MP",
    "CustomIntervals_ms": [],
    "KeepShutterOpenSlices": false,
    "ChColors": [
      -16724941,
      -3407617
    ],
    "TimeFirst": false,
    "ChContrastMax": [
      65536,
      65536
    ],
    "Positions": 1,
    "Directory": "Y:\\XC\\20230424 osm-3-G235A-G444E-GFP; Scarlet-che-3"
  },
  "Source": "Andor",
  "XYStage-OverShoot(um)": "0.0000",
  "XYStage-Wait_Cycles": "0",
  "COM4-StopBits": "1",
  "Andor-Binning": "1",
  "Andor-FrameTransfer Help": "Should only turn on FrameTransfer if using Burst or Live mode.",
  "COM4-DataBits": "8",
  "ZeissTransmittedLightShutter-Name": "ZeissTransmittedLightShutter",
  "XYStage-MotorOnOff": "On",
  "Andor-SpuriousNoiseFilter": "None",
  "Andor-Shutter": "Open",
  "Andor-OptAcquireMode": "",
  "COM2-AnswerTimeout": "500.0000",
  "COM5-DataBits": "8",
  "Binning": "1",
  "Andor-ReadoutTime": "35",
  "Andor-Description": "Andor camera adapter",
  "Wheel-A-Speed": "3",
  "COM4-DelayBetweenCharsMs": "0.0000",
  "COM5-Parity": "None",
  "Andor-Advanced | Snap Image Additional Delay (ms)": "0",
  "Andor-Exposure": "200.00",
  "COM5-Description": "Serial port driver (boost:asio)",
  "Andor-TransposeCorrection": "0",
  "COM4-Description": "Serial port driver (boost:asio)",
  "COM8-Verbose": "1",
  "CSUX-DriveSpeed-Description": "CSUX Drive Speed",
  "Andor-VerticalSpeed": "3.30",
  "XYStage-TransposeMirrorY": "0",
  "XPositionUm": -23531.3,
  "XYStage-TransposeMirrorX": "0",
  "ZeissFocusAxis-Velocity-Acceleration": "Fast",
  "COM2-Handshaking": "Off",
  "ZeissReflectorTurret-Label": "4-100 % Mirror",
  "COM6-DataBits": "8",
  "FileName": "img_000000000_L-488_000.tif",
  "Andor-CCDTemperature": "-69",
  "Core-Galvo": "Undefined",
  "Position": "Default",
  "COM8-BaudRate": "19200",
  "Andor-VerticalClockVoltage": "Normal",
  "COM8-Handshaking": "Off",
  "CameraChannelIndex": 0,
  "SliceIndex": 0,
  "ZPositionUm": 52.606,
  "Core-Focus": "ZeissFocusAxis",
  "Andor-ReadoutMode": "10.000 MHz",
  "Channel": "L-488",
  "AAAOTF-Description": "AA AOTF Shutter Controller driver adapter",
  "CSUX-Shutter-Name": "CSUX-Shutter",
  "COM5-Name": "COM5",
  "FrameIndex": 0,
  "XYStage-Version": "Version: USB-9.2e ",
  "COM6-BaudRate": "57600",
  "XYStage-Backlash-B": "0.0400",
  "COM6-Description": "Serial port driver (boost:asio)",
  "COM8-Name": "COM8",
  "COM2-Description": "Serial port driver (boost:asio)",
  "Andor-ActualInterval-ms": "235.60",
  "AAAOTF-State": "0",
  "Andor-PixelType": "16bit",
  "COM2-Name": "COM2",
  "Camera": "",
  "COM4-Parity": "None",
  "Core-ImageProcessor": "",
  "Wheel-A-ClosedPosition": "",
  "CSUX-Shutter-Description": "CSUX Shutter",
  "Andor-Output_Amplifier": "Electron Multiplying",
  "XYStage-StepSizeY_um": "0.0100",
  "AAAOTF-Channel": "2",
  "ZeissFocusAxis-Position": "59.1130",
  "Core-AutoShutter": "1",
  "ZeissTransmittedLightShutter-State": "0",
  "NextFrame": 0,
  "Core-XYStage": "XYStage",
  "COM8-Parity": "None",
  "COM6-StopBits": "1",
  "Time": "2023-04-24 13:51:04 +0800",
  "COM4-Name": "COM4",
  "Andor-Isolated Crop Mode": "Off",
  "ZeissScope-AnswerTimeOut": "250.0000",
  "COM4-BaudRate": "9600",
  "Andor-CCDTemperatureSetPoint": "-70",
  "Core-AutoFocus": "",
  "COM2-Verbose": "1",
  "CSUX-Shutter-State": "Open",
  "BitDepth": 14,
  "Slice": 0,
  "COM6-Verbose": "1",
  "XYStage-JoyStick Slow Speed": "5",
  "COM4-Verbose": "1",
  "AAAOTF-Maximum intensity (dB)": "1900",
  "ZeissScope-Microscope Version": "Application version: ",
  "ChannelIndex": 0,
  "Core-Shutter": "AAAOTF",
  "Wheel-A-State": "4",
  "ZeissReflectorTurret-Name": "ZeissReflectorTurret",
  "Core-TimeoutMs": "5000",
  "XYStage-JoyStick Fast Speed": "60",
  "XYStage-Maximum Speed (Do Not Change)": "7.5000",
  "ElapsedTime-ms": 551,
  "AAAOTF-Name": "AAAOTF",
  "Wheel-A-Description": "Sutter Lambda filter wheel adapter",
  "Frame": 0,
  "Width": 512,
  "COM5-Handshaking": "Off",
  "PositionName": null,
  "ZeissReflectorTurret-State": "3",
  "Height": 512,
  "Andor-TransposeMirrorX": "0",
  "Andor-TransposeMirrorY": "0",
  "COM2-BaudRate": "9600",
  "Wheel-A-Delay_ms": "0.0000",
  "COM6-Handshaking": "Off",
  "COM8-DataBits": "8",
  "COM5-DelayBetweenCharsMs": "0.0000",
  "CSUX-DriveSpeed-Name": "CSUX-DriveSpeed",
  "XYStage-Description": "ASI XY stage driver adapter",
  "COM4-Handshaking": "Off",
  "Andor-FrameTransfer": "Off",
  "PixelType": "GRAY16",
  "Andor-TransposeXY": "0",
  "COM4-AnswerTimeout": "500.0000",
  "COM2-Parity": "None",
  "COM8-StopBits": "1",
  "Andor-CCDTemperature Help": "Wait for temperature to stabilize before acquisition.",
  "YPositionUm": -1140.1000000000001,
  "COM6-AnswerTimeout": "500.0000",
  "Andor-TimeOut": "10000",
  "Andor-Trigger": "Software",
  "COM8-Description": "Serial port driver (boost:asio)",
  "COM6-Name": "COM6",
  "XYStage-JoyStick Reverse": "Off",
  "Andor-OptAcquireMode Description": "",
  "XYStage-FinishError-PCROS(nm)": "24.0000"
},
"FrameKey-0-1-0": {
  "CSUX-DriveSpeed-State": "1800",
  "Core-Initialize": "1",
  "Andor-FanMode": "Full",
  "Andor-SpuriousNoiseFilterDescription": "Recommended Range",
  "Andor-BaselineClamp": "Enabled",
  "ZeissTransmittedLightShutter-Description": "Zeiss Transmitted Light Shutter",
  "ZeissReflectedLightShutter-Description": "Zeiss Reflected Light Shutter",
  "Andor-CountConvert": "Counts",
  "XYStage-Speed-S": "5.7459",
  "ROI": "0-0-512-512",
  "Andor-SpuriousNoiseFilterThreshold": "264280136390036830000000000000000000000000000000000000000000",
  "COM5-AnswerTimeout": "8000.0000",
  "COM5-StopBits": "1",
  "Andor-Region of Interest": "Full Image",
  "XYStage-Error-E(nm)": "400.0000",
  "XYStage-StepSizeX_um": "0.0100",
  "CSUX-Hub-Name": "CSUX-Hub",
  "Andor-Advanced | Snap Image Timing Mode": "Delay for Exposure",
  "SlicePosition": 52.606,
  "Andor-CoolerMode": "Fan off at shutdown",
  "Exposure-ms": 200,
  "COM6-DelayBetweenCharsMs": "0.0000",
  "ZeissScope-Description": "Zeiss microscope CAN bus adapter",
  "COM6-Parity": "None",
  "ZeissFocusAxis-Move Mode": "Direct move to target",
  "CSUX-DriveSpeed-AutoAdjust": "0.0000",
  "Wheel-A-Busy": "0",
  "Andor-Pre-Amp-Gain": "4.9x",
  "XYStage-Name": "XYStage",
  "Andor-Shutter Closing Time": "20",
  "CSUX-Hub-Port": "COM5",
  "Andor-EMSwitch": "On",
  "COM2-DataBits": "8",
  "COM2-StopBits": "1",
  "AxisPositions": null,
  "COM5-BaudRate": "115200",
  "Andor-1. Camera Information : | Type | Model | Serial No. |": "| iXon | DU897_BV | 8593 |",
  "ZeissReflectedLightShutter-Name": "ZeissReflectedLightShutter",
  "ZeissScope-Port": "COM6",
  "ZeissScope-Name": "ZeissScope",
  "XYStage-Port": "COM4",
  "COM5-Verbose": "1",
  "CSUX-Hub-Description": "Yokogawa CSUX hub",
  "AAAOTF-Power (% of max)": "27.0000",
  "COM8-DelayBetweenCharsMs": "0.0000",
  "AAAOTF-Port": "COM8",
  "Wheel-A-Label": "Filter-4",
  "COM8-AnswerTimeout": "500.0000",
  "Andor-Camera": "| iXon | DU897_BV | 8593 |",
  "Andor-Gain": "360",
  "UUID": "6425f09e-9b4c-4631-8b6b-91e846466ad9",
  "Core-Camera": "Andor",
  "Core-SLM": "",
  "Wheel-A-Name": "Wheel-A",
  "Andor-CountConvertWavelength": "0.0000",
  "Andor-Shutter TTL Value": "High to Open",
  "Wheel-A-Port": "COM2",
  "Core-ChannelGroup": "Laser",
  "PositionIndex": 0,
  "WaitInterval": null,
  "COM2-DelayBetweenCharsMs": "0.0000",
  "PixelSizeUm": 0,
  "ZeissReflectorTurret-Description": "Reflector Turret",
  "CSUX-DriveSpeed-Run": "On",
  "ZeissReflectedLightShutter-State": "0",
  "Andor-Shutter Opening Time": "20",
  "Summary": {
    "Slices": 14,
    "InitialPositionList": null,
    "Interval_ms": 0,
    "UUID": "0e7f4afa-04a2-46c7-b1ee-fbc86d9c0319",
    "UserName": "ColdSpring",
    "Depth": 2,
    "PixelType": "GRAY16",
    "Time": "2023-04-24 13:51:04 +0800",
    "Date": "2023-04-24",
    "z-step_um": 0.7999999999999972,
    "MetadataVersion": 10,
    "PositionIndex": 0,
    "SlicesFirst": false,
    "ChContrastMin": [
      0,
      0
    ],
    "Width": 512,
    "PixelAspect": 1,
    "MicroManagerVersion": "1.4.16",
    "ROI": [
      0,
      0,
      512,
      512
    ],
    "ChNames": [
      "L-488",
      "L-561"
    ],
    "IJType": 1,
    "GridRow": 0,
    "Comment": "",
    "Height": 512,
    "GridColumn": 0,
    "Prefix": "20230424 osm-3-G235A-G444E-GFP; Scarlet-che-3_4",
    "PixelSize_um": 0,
    "Frames": 1,
    "BitDepth": 14,
    "KeepShutterOpenChannels": false,
    "Source": "Micro-Manager",
    "Channels": 2,
    "ComputerName": "T3610-MP",
    "CustomIntervals_ms": [],
    "KeepShutterOpenSlices": false,
    "ChColors": [
      -16724941,
      -3407617
    ],
    "TimeFirst": false,
    "ChContrastMax": [
      65536,
      65536
    ],
    "Positions": 1,
    "Directory": "Y:\\XC\\20230424 osm-3-G235A-G444E-GFP; Scarlet-che-3"
  },
  "Source": "Andor",
  "XYStage-OverShoot(um)": "0.0000",
  "XYStage-Wait_Cycles": "0",
  "COM4-StopBits": "1",
  "Andor-Binning": "1",
  "Andor-FrameTransfer Help": "Should only turn on FrameTransfer if using Burst or Live mode.",
  "COM4-DataBits": "8",
  "ZeissTransmittedLightShutter-Name": "ZeissTransmittedLightShutter",
  "XYStage-MotorOnOff": "On",
  "Andor-SpuriousNoiseFilter": "None",
  "Andor-Shutter": "Open",
  "Andor-OptAcquireMode": "",
  "COM2-AnswerTimeout": "500.0000",
  "COM5-DataBits": "8",
  "Binning": "1",
  "Andor-ReadoutTime": "35",
  "Andor-Description": "Andor camera adapter",
  "Wheel-A-Speed": "3",
  "COM4-DelayBetweenCharsMs": "0.0000",
  "COM5-Parity": "None",
  "Andor-Advanced | Snap Image Additional Delay (ms)": "0",
  "Andor-Exposure": "200.00",
  "COM5-Description": "Serial port driver (boost:asio)",
  "Andor-TransposeCorrection": "0",
  "COM4-Description": "Serial port driver (boost:asio)",
  "COM8-Verbose": "1",
  "CSUX-DriveSpeed-Description": "CSUX Drive Speed",
  "Andor-VerticalSpeed": "3.30",
  "XYStage-TransposeMirrorY": "0",
  "XPositionUm": -23531.3,
  "XYStage-TransposeMirrorX": "0",
  "ZeissFocusAxis-Velocity-Acceleration": "Fast",
  "COM2-Handshaking": "Off",
  "ZeissReflectorTurret-Label": "4-100 % Mirror",
  "COM6-DataBits": "8",
  "FileName": "img_000000000_L-561_000.tif",
  "Andor-CCDTemperature": "-69",
  "Core-Galvo": "Undefined",
  "Position": "Default",
  "COM8-BaudRate": "19200",
  "Andor-VerticalClockVoltage": "Normal",
  "COM8-Handshaking": "Off",
  "CameraChannelIndex": 0,
  "SliceIndex": 0,
  "ZPositionUm": 52.606,
  "Core-Focus": "ZeissFocusAxis",
  "Andor-ReadoutMode": "10.000 MHz",
  "Channel": "L-561",
  "AAAOTF-Description": "AA AOTF Shutter Controller driver adapter",
  "CSUX-Shutter-Name": "CSUX-Shutter",
  "COM5-Name": "COM5",
  "FrameIndex": 0,
  "XYStage-Version": "Version: USB-9.2e ",
  "COM6-BaudRate": "57600",
  "XYStage-Backlash-B": "0.0400",
  "COM6-Description": "Serial port driver (boost:asio)",
  "COM8-Name": "COM8",
  "COM2-Description": "Serial port driver (boost:asio)",
  "Andor-ActualInterval-ms": "235.60",
  "AAAOTF-State": "0",
  "Andor-PixelType": "16bit",
  "COM2-Name": "COM2",
  "Camera": "",
  "COM4-Parity": "None",
  "Core-ImageProcessor": "",
  "Wheel-A-ClosedPosition": "",
  "CSUX-Shutter-Description": "CSUX Shutter",
  "Andor-Output_Amplifier": "Electron Multiplying",
  "XYStage-StepSizeY_um": "0.0100",
  "AAAOTF-Channel": "3",
  "ZeissFocusAxis-Position": "59.1130",
  "Core-AutoShutter": "1",
  "ZeissTransmittedLightShutter-State": "0",
  "NextFrame": 0,
  "Core-XYStage": "XYStage",
  "COM8-Parity": "None",
  "COM6-StopBits": "1",
  "Time": "2023-04-24 13:51:04 +0800",
  "COM4-Name": "COM4",
  "Andor-Isolated Crop Mode": "Off",
  "ZeissScope-AnswerTimeOut": "250.0000",
  "COM4-BaudRate": "9600",
  "Andor-CCDTemperatureSetPoint": "-70",
  "Core-AutoFocus": "",
  "COM2-Verbose": "1",
  "CSUX-Shutter-State": "Open",
  "BitDepth": 14,
  "Slice": 0,
  "COM6-Verbose": "1",
  "XYStage-JoyStick Slow Speed": "5",
  "COM4-Verbose": "1",
  "AAAOTF-Maximum intensity (dB)": "1900",
  "ZeissScope-Microscope Version": "Application version: ",
  "ChannelIndex": 1,
  "Core-Shutter": "AAAOTF",
  "Wheel-A-State": "4",
  "ZeissReflectorTurret-Name": "ZeissReflectorTurret",
  "Core-TimeoutMs": "5000",
  "XYStage-JoyStick Fast Speed": "60",
  "XYStage-Maximum Speed (Do Not Change)": "7.5000",
  "ElapsedTime-ms": 922,
  "AAAOTF-Name": "AAAOTF",
  "Wheel-A-Description": "Sutter Lambda filter wheel adapter",
  "Frame": 0,
  "Width": 512,
  "COM5-Handshaking": "Off",
  "PositionName": null,
  "ZeissReflectorTurret-State": "3",
  "Height": 512,
  "Andor-TransposeMirrorX": "0",
  "Andor-TransposeMirrorY": "0",
  "COM2-BaudRate": "9600",
  "Wheel-A-Delay_ms": "0.0000",
  "COM6-Handshaking": "Off",
  "COM8-DataBits": "8",
  "COM5-DelayBetweenCharsMs": "0.0000",
  "CSUX-DriveSpeed-Name": "CSUX-DriveSpeed",
  "XYStage-Description": "ASI XY stage driver adapter",
  "COM4-Handshaking": "Off",
  "Andor-FrameTransfer": "Off",
  "PixelType": "GRAY16",
  "Andor-TransposeXY": "0",
  "COM4-AnswerTimeout": "500.0000",
  "COM2-Parity": "None",
  "COM8-StopBits": "1",
  "Andor-CCDTemperature Help": "Wait for temperature to stabilize before acquisition.",
  "YPositionUm": -1140.1000000000001,
  "COM6-AnswerTimeout": "500.0000",
  "Andor-TimeOut": "10000",
  "Andor-Trigger": "Software",
  "COM8-Description": "Serial port driver (boost:asio)",
  "COM6-Name": "COM6",
  "XYStage-JoyStick Reverse": "Off",
  "Andor-OptAcquireMode Description": "",
  "XYStage-FinishError-PCROS(nm)": "24.0000"
},
"FrameKey-0-0-1": {
  "CSUX-DriveSpeed-State": "1800",
  "Core-Initialize": "1",
  "Andor-FanMode": "Full",
  "Andor-SpuriousNoiseFilterDescription": "Recommended Range",
  "Andor-BaselineClamp": "Enabled",
  "ZeissTransmittedLightShutter-Description": "Zeiss Transmitted Light Shutter",
  "ZeissReflectedLightShutter-Description": "Zeiss Reflected Light Shutter",
  "Andor-CountConvert": "Counts",
  "XYStage-Speed-S": "5.7459",
  "ROI": "0-0-512-512",
  "Andor-SpuriousNoiseFilterThreshold": "264280136390036830000000000000000000000000000000000000000000",
  "COM5-AnswerTimeout": "8000.0000",
  "COM5-StopBits": "1",
  "Andor-Region of Interest": "Full Image",
  "XYStage-Error-E(nm)": "400.0000",
  "XYStage-StepSizeX_um": "0.0100",
  "CSUX-Hub-Name": "CSUX-Hub",
  "Andor-Advanced | Snap Image Timing Mode": "Delay for Exposure",
  "SlicePosition": 53.406,
  "Andor-CoolerMode": "Fan off at shutdown",
  "Exposure-ms": 200,
  "COM6-DelayBetweenCharsMs": "0.0000",
  "ZeissScope-Description": "Zeiss microscope CAN bus adapter",
  "COM6-Parity": "None",
  "ZeissFocusAxis-Move Mode": "Direct move to target",
  "CSUX-DriveSpeed-AutoAdjust": "0.0000",
  "Wheel-A-Busy": "0",
  "Andor-Pre-Amp-Gain": "4.9x",
  "XYStage-Name": "XYStage",
  "Andor-Shutter Closing Time": "20",
  "CSUX-Hub-Port": "COM5",
  "Andor-EMSwitch": "On",
  "COM2-DataBits": "8",
  "COM2-StopBits": "1",
  "AxisPositions": null,
  "COM5-BaudRate": "115200",
  "Andor-1. Camera Information : | Type | Model | Serial No. |": "| iXon | DU897_BV | 8593 |",
  "ZeissReflectedLightShutter-Name": "ZeissReflectedLightShutter",
  "ZeissScope-Port": "COM6",
  "ZeissScope-Name": "ZeissScope",
  "XYStage-Port": "COM4",
  "COM5-Verbose": "1",
  "CSUX-Hub-Description": "Yokogawa CSUX hub",
  "AAAOTF-Power (% of max)": "29.2000",
  "COM8-DelayBetweenCharsMs": "0.0000",
  "AAAOTF-Port": "COM8",
  "Wheel-A-Label": "Filter-3",
  "COM8-AnswerTimeout": "500.0000",
  "Andor-Camera": "| iXon | DU897_BV | 8593 |",
  "Andor-Gain": "360",
  "UUID": "f9ad8d47-f9ce-45c5-8b1a-190f1d548a58",
  "Core-Camera": "Andor",
  "Core-SLM": "",
  "Wheel-A-Name": "Wheel-A",
  "Andor-CountConvertWavelength": "0.0000",
  "Andor-Shutter TTL Value": "High to Open",
  "Wheel-A-Port": "COM2",
  "Core-ChannelGroup": "Laser",
  "PositionIndex": 0,
  "WaitInterval": null,
  "COM2-DelayBetweenCharsMs": "0.0000",
  "PixelSizeUm": 0,
  "ZeissReflectorTurret-Description": "Reflector Turret",
  "CSUX-DriveSpeed-Run": "On",
  "ZeissReflectedLightShutter-State": "0",
  "Andor-Shutter Opening Time": "20",
  "Summary": {
    "Slices": 14,
    "InitialPositionList": null,
    "Interval_ms": 0,
    "UUID": "0e7f4afa-04a2-46c7-b1ee-fbc86d9c0319",
    "UserName": "ColdSpring",
    "Depth": 2,
    "PixelType": "GRAY16",
    "Time": "2023-04-24 13:51:04 +0800",
    "Date": "2023-04-24",
    "z-step_um": 0.7999999999999972,
    "MetadataVersion": 10,
    "PositionIndex": 0,
    "SlicesFirst": false,
    "ChContrastMin": [
      0,
      0
    ],
    "Width": 512,
    "PixelAspect": 1,
    "MicroManagerVersion": "1.4.16",
    "ROI": [
      0,
      0,
      512,
      512
    ],
    "ChNames": [
      "L-488",
      "L-561"
    ],
    "IJType": 1,
    "GridRow": 0,
    "Comment": "",
    "Height": 512,
    "GridColumn": 0,
    "Prefix": "20230424 osm-3-G235A-G444E-GFP; Scarlet-che-3_4",
    "PixelSize_um": 0,
    "Frames": 1,
    "BitDepth": 14,
    "KeepShutterOpenChannels": false,
    "Source": "Micro-Manager",
    "Channels": 2,
    "ComputerName": "T3610-MP",
    "CustomIntervals_ms": [],
    "KeepShutterOpenSlices": false,
    "ChColors": [
      -16724941,
      -3407617
    ],
    "TimeFirst": false,
    "ChContrastMax": [
      65536,
      65536
    ],
    "Positions": 1,
    "Directory": "Y:\\XC\\20230424 osm-3-G235A-G444E-GFP; Scarlet-che-3"
  },
  "Source": "Andor",
  "XYStage-OverShoot(um)": "0.0000",
  "XYStage-Wait_Cycles": "0",
  "COM4-StopBits": "1",
  "Andor-Binning": "1",
  "Andor-FrameTransfer Help": "Should only turn on FrameTransfer if using Burst or Live mode.",
  "COM4-DataBits": "8",
  "ZeissTransmittedLightShutter-Name": "ZeissTransmittedLightShutter",
  "XYStage-MotorOnOff": "On",
  "Andor-SpuriousNoiseFilter": "None",
  "Andor-Shutter": "Open",
  "Andor-OptAcquireMode": "",
  "COM2-AnswerTimeout": "500.0000",
  "COM5-DataBits": "8",
  "Binning": "1",
  "Andor-ReadoutTime": "35",
  "Andor-Description": "Andor camera adapter",
  "Wheel-A-Speed": "3",
  "COM4-DelayBetweenCharsMs": "0.0000",
  "COM5-Parity": "None",
  "Andor-Advanced | Snap Image Additional Delay (ms)": "0",
  "Andor-Exposure": "200.00",
  "COM5-Description": "Serial port driver (boost:asio)",
  "Andor-TransposeCorrection": "0",
  "COM4-Description": "Serial port driver (boost:asio)",
  "COM8-Verbose": "1",
  "CSUX-DriveSpeed-Description": "CSUX Drive Speed",
  "Andor-VerticalSpeed": "3.30",
  "XYStage-TransposeMirrorY": "0",
  "XPositionUm": -23531.3,
  "XYStage-TransposeMirrorX": "0",
  "ZeissFocusAxis-Velocity-Acceleration": "Fast",
  "COM2-Handshaking": "Off",
  "ZeissReflectorTurret-Label": "4-100 % Mirror",
  "COM6-DataBits": "8",
  "FileName": "img_000000000_L-488_001.tif",
  "Andor-CCDTemperature": "-69",
  "Core-Galvo": "Undefined",
  "Position": "Default",
  "COM8-BaudRate": "19200",
  "Andor-VerticalClockVoltage": "Normal",
  "COM8-Handshaking": "Off",
  "CameraChannelIndex": 0,
  "SliceIndex": 1,
  "ZPositionUm": 53.406,
  "Core-Focus": "ZeissFocusAxis",
  "Andor-ReadoutMode": "10.000 MHz",
  "Channel": "L-488",
  "AAAOTF-Description": "AA AOTF Shutter Controller driver adapter",
  "CSUX-Shutter-Name": "CSUX-Shutter",
  "COM5-Name": "COM5",
  "FrameIndex": 0,
  "XYStage-Version": "Version: USB-9.2e ",
  "COM6-BaudRate": "57600",
  "XYStage-Backlash-B": "0.0400",
  "COM6-Description": "Serial port driver (boost:asio)",
  "COM8-Name": "COM8",
  "COM2-Description": "Serial port driver (boost:asio)",
  "Andor-ActualInterval-ms": "235.60",
  "AAAOTF-State": "0",
  "Andor-PixelType": "16bit",
  "COM2-Name": "COM2",
  "Camera": "",
  "COM4-Parity": "None",
  "Core-ImageProcessor": "",
  "Wheel-A-ClosedPosition": "",
  "CSUX-Shutter-Description": "CSUX Shutter",
  "Andor-Output_Amplifier": "Electron Multiplying",
  "XYStage-StepSizeY_um": "0.0100",
  "AAAOTF-Channel": "2",
  "ZeissFocusAxis-Position": "59.1130",
  "Core-AutoShutter": "1",
  "ZeissTransmittedLightShutter-State": "0",
  "NextFrame": 0,
  "Core-XYStage": "XYStage",
  "COM8-Parity": "None",
  "COM6-StopBits": "1",
  "Time": "2023-04-24 13:51:04 +0800",
  "COM4-Name": "COM4",
  "Andor-Isolated Crop Mode": "Off",
  "ZeissScope-AnswerTimeOut": "250.0000",
  "COM4-BaudRate": "9600",
  "Andor-CCDTemperatureSetPoint": "-70",
  "Core-AutoFocus": "",
  "COM2-Verbose": "1",
  "CSUX-Shutter-State": "Open",
  "BitDepth": 14,
  "Slice": 1,
  "COM6-Verbose": "1",
  "XYStage-JoyStick Slow Speed": "5",
  "COM4-Verbose": "1",
  "AAAOTF-Maximum intensity (dB)": "1900",
  "ZeissScope-Microscope Version": "Application version: ",
  "ChannelIndex": 0,
  "Core-Shutter": "AAAOTF",
  "Wheel-A-State": "4",
  "ZeissReflectorTurret-Name": "ZeissReflectorTurret",
  "Core-TimeoutMs": "5000",
  "XYStage-JoyStick Fast Speed": "60",
  "XYStage-Maximum Speed (Do Not Change)": "7.5000",
  "ElapsedTime-ms": 1379,
  "AAAOTF-Name": "AAAOTF",
  "Wheel-A-Description": "Sutter Lambda filter wheel adapter",
  "Frame": 0,
  "Width": 512,
  "COM5-Handshaking": "Off",
  "PositionName": null,
  "ZeissReflectorTurret-State": "3",
  "Height": 512,
  "Andor-TransposeMirrorX": "0",
  "Andor-TransposeMirrorY": "0",
  "COM2-BaudRate": "9600",
  "Wheel-A-Delay_ms": "0.0000",
  "COM6-Handshaking": "Off",
  "COM8-DataBits": "8",
  "COM5-DelayBetweenCharsMs": "0.0000",
  "CSUX-DriveSpeed-Name": "CSUX-DriveSpeed",
  "XYStage-Description": "ASI XY stage driver adapter",
  "COM4-Handshaking": "Off",
  "Andor-FrameTransfer": "Off",
  "PixelType": "GRAY16",
  "Andor-TransposeXY": "0",
  "COM4-AnswerTimeout": "500.0000",
  "COM2-Parity": "None",
  "COM8-StopBits": "1",
  "Andor-CCDTemperature Help": "Wait for temperature to stabilize before acquisition.",
  "YPositionUm": -1140.1000000000001,
  "COM6-AnswerTimeout": "500.0000",
  "Andor-TimeOut": "10000",
  "Andor-Trigger": "Software",
  "COM8-Description": "Serial port driver (boost:asio)",
  "COM6-Name": "COM6",
  "XYStage-JoyStick Reverse": "Off",
  "Andor-OptAcquireMode Description": "",
  "XYStage-FinishError-PCROS(nm)": "24.0000"
},
"FrameKey-0-1-1": {
  "CSUX-DriveSpeed-State": "1800",
  "Core-Initialize": "1",
  "Andor-FanMode": "Full",
  "Andor-SpuriousNoiseFilterDescription": "Recommended Range",
  "Andor-BaselineClamp": "Enabled",
  "ZeissTransmittedLightShutter-Description": "Zeiss Transmitted Light Shutter",
  "ZeissReflectedLightShutter-Description": "Zeiss Reflected Light Shutter",
  "Andor-CountConvert": "Counts",
  "XYStage-Speed-S": "5.7459",
  "ROI": "0-0-512-512",
  "Andor-SpuriousNoiseFilterThreshold": "264280136390036830000000000000000000000000000000000000000000",
  "COM5-AnswerTimeout": "8000.0000",
  "COM5-StopBits": "1",
  "Andor-Region of Interest": "Full Image",
  "XYStage-Error-E(nm)": "400.0000",
  "XYStage-StepSizeX_um": "0.0100",
  "CSUX-Hub-Name": "CSUX-Hub",
  "Andor-Advanced | Snap Image Timing Mode": "Delay for Exposure",
  "SlicePosition": 53.406,
  "Andor-CoolerMode": "Fan off at shutdown",
  "Exposure-ms": 200,
  "COM6-DelayBetweenCharsMs": "0.0000",
  "ZeissScope-Description": "Zeiss microscope CAN bus adapter",
  "COM6-Parity": "None",
  "ZeissFocusAxis-Move Mode": "Direct move to target",
  "CSUX-DriveSpeed-AutoAdjust": "0.0000",
  "Wheel-A-Busy": "0",
  "Andor-Pre-Amp-Gain": "4.9x",
  "XYStage-Name": "XYStage",
  "Andor-Shutter Closing Time": "20",
  "CSUX-Hub-Port": "COM5",
  "Andor-EMSwitch": "On",
  "COM2-DataBits": "8",
  "COM2-StopBits": "1",
  "AxisPositions": null,
  "COM5-BaudRate": "115200",
  "Andor-1. Camera Information : | Type | Model | Serial No. |": "| iXon | DU897_BV | 8593 |",
  "ZeissReflectedLightShutter-Name": "ZeissReflectedLightShutter",
  "ZeissScope-Port": "COM6",
  "ZeissScope-Name": "ZeissScope",
  "XYStage-Port": "COM4",
  "COM5-Verbose": "1",
  "CSUX-Hub-Description": "Yokogawa CSUX hub",
  "AAAOTF-Power (% of max)": "27.0000",
  "COM8-DelayBetweenCharsMs": "0.0000",
  "AAAOTF-Port": "COM8",
  "Wheel-A-Label": "Filter-4",
  "COM8-AnswerTimeout": "500.0000",
  "Andor-Camera": "| iXon | DU897_BV | 8593 |",
  "Andor-Gain": "360",
  "UUID": "bd13c11c-ff32-4617-acc0-ee3a55311cf1",
  "Core-Camera": "Andor",
  "Core-SLM": "",
  "Wheel-A-Name": "Wheel-A",
  "Andor-CountConvertWavelength": "0.0000",
  "Andor-Shutter TTL Value": "High to Open",
  "Wheel-A-Port": "COM2",
  "Core-ChannelGroup": "Laser",
  "PositionIndex": 0,
  "WaitInterval": null,
  "COM2-DelayBetweenCharsMs": "0.0000",
  "PixelSizeUm": 0,
  "ZeissReflectorTurret-Description": "Reflector Turret",
  "CSUX-DriveSpeed-Run": "On",
  "ZeissReflectedLightShutter-State": "0",
  "Andor-Shutter Opening Time": "20",
  "Summary": {
    "Slices": 14,
    "InitialPositionList": null,
    "Interval_ms": 0,
    "UUID": "0e7f4afa-04a2-46c7-b1ee-fbc86d9c0319",
    "UserName": "ColdSpring",
    "Depth": 2,
    "PixelType": "GRAY16",
    "Time": "2023-04-24 13:51:04 +0800",
    "Date": "2023-04-24",
    "z-step_um": 0.7999999999999972,
    "MetadataVersion": 10,
    "PositionIndex": 0,
    "SlicesFirst": false,
    "ChContrastMin": [
      0,
      0
    ],
    "Width": 512,
    "PixelAspect": 1,
    "MicroManagerVersion": "1.4.16",
    "ROI": [
      0,
      0,
      512,
      512
    ],
    "ChNames": [
      "L-488",
      "L-561"
    ],
    "IJType": 1,
    "GridRow": 0,
    "Comment": "",
    "Height": 512,
    "GridColumn": 0,
    "Prefix": "20230424 osm-3-G235A-G444E-GFP; Scarlet-che-3_4",
    "PixelSize_um": 0,
    "Frames": 1,
    "BitDepth": 14,
    "KeepShutterOpenChannels": false,
    "Source": "Micro-Manager",
    "Channels": 2,
    "ComputerName": "T3610-MP",
    "CustomIntervals_ms": [],
    "KeepShutterOpenSlices": false,
    "ChColors": [
      -16724941,
      -3407617
    ],
    "TimeFirst": false,
    "ChContrastMax": [
      65536,
      65536
    ],
    "Positions": 1,
    "Directory": "Y:\\XC\\20230424 osm-3-G235A-G444E-GFP; Scarlet-che-3"
  },
  "Source": "Andor",
  "XYStage-OverShoot(um)": "0.0000",
  "XYStage-Wait_Cycles": "0",
  "COM4-StopBits": "1",
  "Andor-Binning": "1",
  "Andor-FrameTransfer Help": "Should only turn on FrameTransfer if using Burst or Live mode.",
  "COM4-DataBits": "8",
  "ZeissTransmittedLightShutter-Name": "ZeissTransmittedLightShutter",
  "XYStage-MotorOnOff": "On",
  "Andor-SpuriousNoiseFilter": "None",
  "Andor-Shutter": "Open",
  "Andor-OptAcquireMode": "",
  "COM2-AnswerTimeout": "500.0000",
  "COM5-DataBits": "8",
  "Binning": "1",
  "Andor-ReadoutTime": "35",
  "Andor-Description": "Andor camera adapter",
  "Wheel-A-Speed": "3",
  "COM4-DelayBetweenCharsMs": "0.0000",
  "COM5-Parity": "None",
  "Andor-Advanced | Snap Image Additional Delay (ms)": "0",
  "Andor-Exposure": "200.00",
  "COM5-Description": "Serial port driver (boost:asio)",
  "Andor-TransposeCorrection": "0",
  "COM4-Description": "Serial port driver (boost:asio)",
  "COM8-Verbose": "1",
  "CSUX-DriveSpeed-Description": "CSUX Drive Speed",
  "Andor-VerticalSpeed": "3.30",
  "XYStage-TransposeMirrorY": "0",
  "XPositionUm": -23531.3,
  "XYStage-TransposeMirrorX": "0",
  "ZeissFocusAxis-Velocity-Acceleration": "Fast",
  "COM2-Handshaking": "Off",
  "ZeissReflectorTurret-Label": "4-100 % Mirror",
  "COM6-DataBits": "8",
  "FileName": "img_000000000_L-561_001.tif",
  "Andor-CCDTemperature": "-69",
  "Core-Galvo": "Undefined",
  "Position": "Default",
  "COM8-BaudRate": "19200",
  "Andor-VerticalClockVoltage": "Normal",
  "COM8-Handshaking": "Off",
  "CameraChannelIndex": 0,
  "SliceIndex": 1,
  "ZPositionUm": 53.406,
  "Core-Focus": "ZeissFocusAxis",
  "Andor-ReadoutMode": "10.000 MHz",
  "Channel": "L-561",
  "AAAOTF-Description": "AA AOTF Shutter Controller driver adapter",
  "CSUX-Shutter-Name": "CSUX-Shutter",
  "COM5-Name": "COM5",
  "FrameIndex": 0,
  "XYStage-Version": "Version: USB-9.2e ",
  "COM6-BaudRate": "57600",
  "XYStage-Backlash-B": "0.0400",
  "COM6-Description": "Serial port driver (boost:asio)",
  "COM8-Name": "COM8",
  "COM2-Description": "Serial port driver (boost:asio)",
  "Andor-ActualInterval-ms": "235.60",
  "AAAOTF-State": "0",
  "Andor-PixelType": "16bit",
  "COM2-Name": "COM2",
  "Camera": "",
  "COM4-Parity": "None",
  "Core-ImageProcessor": "",
  "Wheel-A-ClosedPosition": "",
  "CSUX-Shutter-Description": "CSUX Shutter",
  "Andor-Output_Amplifier": "Electron Multiplying",
  "XYStage-StepSizeY_um": "0.0100",
  "AAAOTF-Channel": "3",
  "ZeissFocusAxis-Position": "59.1130",
  "Core-AutoShutter": "1",
  "ZeissTransmittedLightShutter-State": "0",
  "NextFrame": 0,
  "Core-XYStage": "XYStage",
  "COM8-Parity": "None",
  "COM6-StopBits": "1",
  "Time": "2023-04-24 13:51:05 +0800",
  "COM4-Name": "COM4",
  "Andor-Isolated Crop Mode": "Off",
  "ZeissScope-AnswerTimeOut": "250.0000",
  "COM4-BaudRate": "9600",
  "Andor-CCDTemperatureSetPoint": "-70",
  "Core-AutoFocus": "",
  "COM2-Verbose": "1",
  "CSUX-Shutter-State": "Open",
  "BitDepth": 14,
  "Slice": 1,
  "COM6-Verbose": "1",
  "XYStage-JoyStick Slow Speed": "5",
  "COM4-Verbose": "1",
  "AAAOTF-Maximum intensity (dB)": "1900",
  "ZeissScope-Microscope Version": "Application version: ",
  "ChannelIndex": 1,
  "Core-Shutter": "AAAOTF",
  "Wheel-A-State": "4",
  "ZeissReflectorTurret-Name": "ZeissReflectorTurret",
  "Core-TimeoutMs": "5000",
  "XYStage-JoyStick Fast Speed": "60",
  "XYStage-Maximum Speed (Do Not Change)": "7.5000",
  "ElapsedTime-ms": 1733,
  "AAAOTF-Name": "AAAOTF",
  "Wheel-A-Description": "Sutter Lambda filter wheel adapter",
  "Frame": 0,
  "Width": 512,
  "COM5-Handshaking": "Off",
  "PositionName": null,
  "ZeissReflectorTurret-State": "3",
  "Height": 512,
  "Andor-TransposeMirrorX": "0",
  "Andor-TransposeMirrorY": "0",
  "COM2-BaudRate": "9600",
  "Wheel-A-Delay_ms": "0.0000",
  "COM6-Handshaking": "Off",
  "COM8-DataBits": "8",
  "COM5-DelayBetweenCharsMs": "0.0000",
  "CSUX-DriveSpeed-Name": "CSUX-DriveSpeed",
  "XYStage-Description": "ASI XY stage driver adapter",
  "COM4-Handshaking": "Off",
  "Andor-FrameTransfer": "Off",
  "PixelType": "GRAY16",
  "Andor-TransposeXY": "0",
  "COM4-AnswerTimeout": "500.0000",
  "COM2-Parity": "None",
  "COM8-StopBits": "1",
  "Andor-CCDTemperature Help": "Wait for temperature to stabilize before acquisition.",
  "YPositionUm": -1140.1000000000001,
  "COM6-AnswerTimeout": "500.0000",
  "Andor-TimeOut": "10000",
  "Andor-Trigger": "Software",
  "COM8-Description": "Serial port driver (boost:asio)",
  "COM6-Name": "COM6",
  "XYStage-JoyStick Reverse": "Off",
  "Andor-OptAcquireMode Description": "",
  "XYStage-FinishError-PCROS(nm)": "24.0000"
},
"FrameKey-0-0-2": {
  "CSUX-DriveSpeed-State": "1800",
  "Core-Initialize": "1",
  "Andor-FanMode": "Full",
  "Andor-SpuriousNoiseFilterDescription": "Recommended Range",
  "Andor-BaselineClamp": "Enabled",
  "ZeissTransmittedLightShutter-Description": "Zeiss Transmitted Light Shutter",
  "ZeissReflectedLightShutter-Description": "Zeiss Reflected Light Shutter",
  "Andor-CountConvert": "Counts",
  "XYStage-Speed-S": "5.7459",
  "ROI": "0-0-512-512",
  "Andor-SpuriousNoiseFilterThreshold": "264280136390036830000000000000000000000000000000000000000000",
  "COM5-AnswerTimeout": "8000.0000",
  "COM5-StopBits": "1",
  "Andor-Region of Interest": "Full Image",
  "XYStage-Error-E(nm)": "400.0000",
  "XYStage-StepSizeX_um": "0.0100",
  "CSUX-Hub-Name": "CSUX-Hub",
  "Andor-Advanced | Snap Image Timing Mode": "Delay for Exposure",
  "SlicePosition": 54.206,
  "Andor-CoolerMode": "Fan off at shutdown",
  "Exposure-ms": 200,
  "COM6-DelayBetweenCharsMs": "0.0000",
  "ZeissScope-Description": "Zeiss microscope CAN bus adapter",
  "COM6-Parity": "None",
  "ZeissFocusAxis-Move Mode": "Direct move to target",
  "CSUX-DriveSpeed-AutoAdjust": "0.0000",
  "Wheel-A-Busy": "0",
  "Andor-Pre-Amp-Gain": "4.9x",
  "XYStage-Name": "XYStage",
  "Andor-Shutter Closing Time": "20",
  "CSUX-Hub-Port": "COM5",
  "Andor-EMSwitch": "On",
  "COM2-DataBits": "8",
  "COM2-StopBits": "1",
  "AxisPositions": null,
  "COM5-BaudRate": "115200",
  "Andor-1. Camera Information : | Type | Model | Serial No. |": "| iXon | DU897_BV | 8593 |",
  "ZeissReflectedLightShutter-Name": "ZeissReflectedLightShutter",
  "ZeissScope-Port": "COM6",
  "ZeissScope-Name": "ZeissScope",
  "XYStage-Port": "COM4",
  "COM5-Verbose": "1",
  "CSUX-Hub-Description": "Yokogawa CSUX hub",
  "AAAOTF-Power (% of max)": "29.2000",
  "COM8-DelayBetweenCharsMs": "0.0000",
  "AAAOTF-Port": "COM8",
  "Wheel-A-Label": "Filter-3",
  "COM8-AnswerTimeout": "500.0000",
  "Andor-Camera": "| iXon | DU897_BV | 8593 |",
  "Andor-Gain": "360",
  "UUID": "75b95f9d-3d1e-40f0-a479-7b2e37a0564d",
  "Core-Camera": "Andor",
  "Core-SLM": "",
  "Wheel-A-Name": "Wheel-A",
  "Andor-CountConvertWavelength": "0.0000",
  "Andor-Shutter TTL Value": "High to Open",
  "Wheel-A-Port": "COM2",
  "Core-ChannelGroup": "Laser",
  "PositionIndex": 0,
  "WaitInterval": null,
  "COM2-DelayBetweenCharsMs": "0.0000",
  "PixelSizeUm": 0,
  "ZeissReflectorTurret-Description": "Reflector Turret",
  "CSUX-DriveSpeed-Run": "On",
  "ZeissReflectedLightShutter-State": "0",
  "Andor-Shutter Opening Time": "20",
  "Summary": {
    "Slices": 14,
    "InitialPositionList": null,
    "Interval_ms": 0,
    "UUID": "0e7f4afa-04a2-46c7-b1ee-fbc86d9c0319",
    "UserName": "ColdSpring",
    "Depth": 2,
    "PixelType": "GRAY16",
    "Time": "2023-04-24 13:51:04 +0800",
    "Date": "2023-04-24",
    "z-step_um": 0.7999999999999972,
    "MetadataVersion": 10,
    "PositionIndex": 0,
    "SlicesFirst": false,
    "ChContrastMin": [
      0,
      0
    ],
    "Width": 512,
    "PixelAspect": 1,
    "MicroManagerVersion": "1.4.16",
    "ROI": [
      0,
      0,
      512,
      512
    ],
    "ChNames": [
      "L-488",
      "L-561"
    ],
    "IJType": 1,
    "GridRow": 0,
    "Comment": "",
    "Height": 512,
    "GridColumn": 0,
    "Prefix": "20230424 osm-3-G235A-G444E-GFP; Scarlet-che-3_4",
    "PixelSize_um": 0,
    "Frames": 1,
    "BitDepth": 14,
    "KeepShutterOpenChannels": false,
    "Source": "Micro-Manager",
    "Channels": 2,
    "ComputerName": "T3610-MP",
    "CustomIntervals_ms": [],
    "KeepShutterOpenSlices": false,
    "ChColors": [
      -16724941,
      -3407617
    ],
    "TimeFirst": false,
    "ChContrastMax": [
      65536,
      65536
    ],
    "Positions": 1,
    "Directory": "Y:\\XC\\20230424 osm-3-G235A-G444E-GFP; Scarlet-che-3"
  },
  "Source": "Andor",
  "XYStage-OverShoot(um)": "0.0000",
  "XYStage-Wait_Cycles": "0",
  "COM4-StopBits": "1",
  "Andor-Binning": "1",
  "Andor-FrameTransfer Help": "Should only turn on FrameTransfer if using Burst or Live mode.",
  "COM4-DataBits": "8",
  "ZeissTransmittedLightShutter-Name": "ZeissTransmittedLightShutter",
  "XYStage-MotorOnOff": "On",
  "Andor-SpuriousNoiseFilter": "None",
  "Andor-Shutter": "Open",
  "Andor-OptAcquireMode": "",
  "COM2-AnswerTimeout": "500.0000",
  "COM5-DataBits": "8",
  "Binning": "1",
  "Andor-ReadoutTime": "35",
  "Andor-Description": "Andor camera adapter",
  "Wheel-A-Speed": "3",
  "COM4-DelayBetweenCharsMs": "0.0000",
  "COM5-Parity": "None",
  "Andor-Advanced | Snap Image Additional Delay (ms)": "0",
  "Andor-Exposure": "200.00",
  "COM5-Description": "Serial port driver (boost:asio)",
  "Andor-TransposeCorrection": "0",
  "COM4-Description": "Serial port driver (boost:asio)",
  "COM8-Verbose": "1",
  "CSUX-DriveSpeed-Description": "CSUX Drive Speed",
  "Andor-VerticalSpeed": "3.30",
  "XYStage-TransposeMirrorY": "0",
  "XPositionUm": -23531.3,
  "XYStage-TransposeMirrorX": "0",
  "ZeissFocusAxis-Velocity-Acceleration": "Fast",
  "COM2-Handshaking": "Off",
  "ZeissReflectorTurret-Label": "4-100 % Mirror",
  "COM6-DataBits": "8",
  "FileName": "img_000000000_L-488_002.tif",
  "Andor-CCDTemperature": "-69",
  "Core-Galvo": "Undefined",
  "Position": "Default",
  "COM8-BaudRate": "19200",
  "Andor-VerticalClockVoltage": "Normal",
  "COM8-Handshaking": "Off",
  "CameraChannelIndex": 0,
  "SliceIndex": 2,
  "ZPositionUm": 54.206,
  "Core-Focus": "ZeissFocusAxis",
  "Andor-ReadoutMode": "10.000 MHz",
  "Channel": "L-488",
  "AAAOTF-Description": "AA AOTF Shutter Controller driver adapter",
  "CSUX-Shutter-Name": "CSUX-Shutter",
  "COM5-Name": "COM5",
  "FrameIndex": 0,
  "XYStage-Version": "Version: USB-9.2e ",
  "COM6-BaudRate": "57600",
  "XYStage-Backlash-B": "0.0400",
  "COM6-Description": "Serial port driver (boost:asio)",
  "COM8-Name": "COM8",
  "COM2-Description": "Serial port driver (boost:asio)",
  "Andor-ActualInterval-ms": "235.60",
  "AAAOTF-State": "0",
  "Andor-PixelType": "16bit",
  "COM2-Name": "COM2",
  "Camera": "",
  "COM4-Parity": "None",
  "Core-ImageProcessor": "",
  "Wheel-A-ClosedPosition": "",
  "CSUX-Shutter-Description": "CSUX Shutter",
  "Andor-Output_Amplifier": "Electron Multiplying",
  "XYStage-StepSizeY_um": "0.0100",
  "AAAOTF-Channel": "2",
  "ZeissFocusAxis-Position": "59.1130",
  "Core-AutoShutter": "1",
  "ZeissTransmittedLightShutter-State": "0",
  "NextFrame": 0,
  "Core-XYStage": "XYStage",
  "COM8-Parity": "None",
  "COM6-StopBits": "1",
  "Time": "2023-04-24 13:51:05 +0800",
  "COM4-Name": "COM4",
  "Andor-Isolated Crop Mode": "Off",
  "ZeissScope-AnswerTimeOut": "250.0000",
  "COM4-BaudRate": "9600",
  "Andor-CCDTemperatureSetPoint": "-70",
  "Core-AutoFocus": "",
  "COM2-Verbose": "1",
  "CSUX-Shutter-State": "Open",
  "BitDepth": 14,
  "Slice": 2,
  "COM6-Verbose": "1",
  "XYStage-JoyStick Slow Speed": "5",
  "COM4-Verbose": "1",
  "AAAOTF-Maximum intensity (dB)": "1900",
  "ZeissScope-Microscope Version": "Application version: ",
  "ChannelIndex": 0,
  "Core-Shutter": "AAAOTF",
  "Wheel-A-State": "4",
  "ZeissReflectorTurret-Name": "ZeissReflectorTurret",
  "Core-TimeoutMs": "5000",
  "XYStage-JoyStick Fast Speed": "60",
  "XYStage-Maximum Speed (Do Not Change)": "7.5000",
  "ElapsedTime-ms": 2178,
  "AAAOTF-Name": "AAAOTF",
  "Wheel-A-Description": "Sutter Lambda filter wheel adapter",
  "Frame": 0,
  "Width": 512,
  "COM5-Handshaking": "Off",
  "PositionName": null,
  "ZeissReflectorTurret-State": "3",
  "Height": 512,
  "Andor-TransposeMirrorX": "0",
  "Andor-TransposeMirrorY": "0",
  "COM2-BaudRate": "9600",
  "Wheel-A-Delay_ms": "0.0000",
  "COM6-Handshaking": "Off",
  "COM8-DataBits": "8",
  "COM5-DelayBetweenCharsMs": "0.0000",
  "CSUX-DriveSpeed-Name": "CSUX-DriveSpeed",
  "XYStage-Description": "ASI XY stage driver adapter",
  "COM4-Handshaking": "Off",
  "Andor-FrameTransfer": "Off",
  "PixelType": "GRAY16",
  "Andor-TransposeXY": "0",
  "COM4-AnswerTimeout": "500.0000",
  "COM2-Parity": "None",
  "COM8-StopBits": "1",
  "Andor-CCDTemperature Help": "Wait for temperature to stabilize before acquisition.",
  "YPositionUm": -1140.1000000000001,
  "COM6-AnswerTimeout": "500.0000",
  "Andor-TimeOut": "10000",
  "Andor-Trigger": "Software",
  "COM8-Description": "Serial port driver (boost:asio)",
  "COM6-Name": "COM6",
  "XYStage-JoyStick Reverse": "Off",
  "Andor-OptAcquireMode Description": "",
  "XYStage-FinishError-PCROS(nm)": "24.0000"
},
"FrameKey-0-1-2": {
  "CSUX-DriveSpeed-State": "1800",
  "Core-Initialize": "1",
  "Andor-FanMode": "Full",
  "Andor-SpuriousNoiseFilterDescription": "Recommended Range",
  "Andor-BaselineClamp": "Enabled",
  "ZeissTransmittedLightShutter-Description": "Zeiss Transmitted Light Shutter",
  "ZeissReflectedLightShutter-Description": "Zeiss Reflected Light Shutter",
  "Andor-CountConvert": "Counts",
  "XYStage-Speed-S": "5.7459",
  "ROI": "0-0-512-512",
  "Andor-SpuriousNoiseFilterThreshold": "264280136390036830000000000000000000000000000000000000000000",
  "COM5-AnswerTimeout": "8000.0000",
  "COM5-StopBits": "1",
  "Andor-Region of Interest": "Full Image",
  "XYStage-Error-E(nm)": "400.0000",
  "XYStage-StepSizeX_um": "0.0100",
  "CSUX-Hub-Name": "CSUX-Hub",
  "Andor-Advanced | Snap Image Timing Mode": "Delay for Exposure",
  "SlicePosition": 54.206,
  "Andor-CoolerMode": "Fan off at shutdown",
  "Exposure-ms": 200,
  "COM6-DelayBetweenCharsMs": "0.0000",
  "ZeissScope-Description": "Zeiss microscope CAN bus adapter",
  "COM6-Parity": "None",
  "ZeissFocusAxis-Move Mode": "Direct move to target",
  "CSUX-DriveSpeed-AutoAdjust": "0.0000",
  "Wheel-A-Busy": "0",
  "Andor-Pre-Amp-Gain": "4.9x",
  "XYStage-Name": "XYStage",
  "Andor-Shutter Closing Time": "20",
  "CSUX-Hub-Port": "COM5",
  "Andor-EMSwitch": "On",
  "COM2-DataBits": "8",
  "COM2-StopBits": "1",
  "AxisPositions": null,
  "COM5-BaudRate": "115200",
  "Andor-1. Camera Information : | Type | Model | Serial No. |": "| iXon | DU897_BV | 8593 |",
  "ZeissReflectedLightShutter-Name": "ZeissReflectedLightShutter",
  "ZeissScope-Port": "COM6",
  "ZeissScope-Name": "ZeissScope",
  "XYStage-Port": "COM4",
  "COM5-Verbose": "1",
  "CSUX-Hub-Description": "Yokogawa CSUX hub",
  "AAAOTF-Power (% of max)": "27.0000",
  "COM8-DelayBetweenCharsMs": "0.0000",
  "AAAOTF-Port": "COM8",
  "Wheel-A-Label": "Filter-4",
  "COM8-AnswerTimeout": "500.0000",
  "Andor-Camera": "| iXon | DU897_BV | 8593 |",
  "Andor-Gain": "360",
  "UUID": "80afb8fc-9f36-4e81-b0a2-77ba97c1fa3a",
  "Core-Camera": "Andor",
  "Core-SLM": "",
  "Wheel-A-Name": "Wheel-A",
  "Andor-CountConvertWavelength": "0.0000",
  "Andor-Shutter TTL Value": "High to Open",
  "Wheel-A-Port": "COM2",
  "Core-ChannelGroup": "Laser",
  "PositionIndex": 0,
  "WaitInterval": null,
  "COM2-DelayBetweenCharsMs": "0.0000",
  "PixelSizeUm": 0,
  "ZeissReflectorTurret-Description": "Reflector Turret",
  "CSUX-DriveSpeed-Run": "On",
  "ZeissReflectedLightShutter-State": "0",
  "Andor-Shutter Opening Time": "20",
  "Summary": {
    "Slices": 14,
    "InitialPositionList": null,
    "Interval_ms": 0,
    "UUID": "0e7f4afa-04a2-46c7-b1ee-fbc86d9c0319",
    "UserName": "ColdSpring",
    "Depth": 2,
    "PixelType": "GRAY16",
    "Time": "2023-04-24 13:51:04 +0800",
    "Date": "2023-04-24",
    "z-step_um": 0.7999999999999972,
    "MetadataVersion": 10,
    "PositionIndex": 0,
    "SlicesFirst": false,
    "ChContrastMin": [
      0,
      0
    ],
    "Width": 512,
    "PixelAspect": 1,
    "MicroManagerVersion": "1.4.16",
    "ROI": [
      0,
      0,
      512,
      512
    ],
    "ChNames": [
      "L-488",
      "L-561"
    ],
    "IJType": 1,
    "GridRow": 0,
    "Comment": "",
    "Height": 512,
    "GridColumn": 0,
    "Prefix": "20230424 osm-3-G235A-G444E-GFP; Scarlet-che-3_4",
    "PixelSize_um": 0,
    "Frames": 1,
    "BitDepth": 14,
    "KeepShutterOpenChannels": false,
    "Source": "Micro-Manager",
    "Channels": 2,
    "ComputerName": "T3610-MP",
    "CustomIntervals_ms": [],
    "KeepShutterOpenSlices": false,
    "ChColors": [
      -16724941,
      -3407617
    ],
    "TimeFirst": false,
    "ChContrastMax": [
      65536,
      65536
    ],
    "Positions": 1,
    "Directory": "Y:\\XC\\20230424 osm-3-G235A-G444E-GFP; Scarlet-che-3"
  },
  "Source": "Andor",
  "XYStage-OverShoot(um)": "0.0000",
  "XYStage-Wait_Cycles": "0",
  "COM4-StopBits": "1",
  "Andor-Binning": "1",
  "Andor-FrameTransfer Help": "Should only turn on FrameTransfer if using Burst or Live mode.",
  "COM4-DataBits": "8",
  "ZeissTransmittedLightShutter-Name": "ZeissTransmittedLightShutter",
  "XYStage-MotorOnOff": "On",
  "Andor-SpuriousNoiseFilter": "None",
  "Andor-Shutter": "Open",
  "Andor-OptAcquireMode": "",
  "COM2-AnswerTimeout": "500.0000",
  "COM5-DataBits": "8",
  "Binning": "1",
  "Andor-ReadoutTime": "35",
  "Andor-Description": "Andor camera adapter",
  "Wheel-A-Speed": "3",
  "COM4-DelayBetweenCharsMs": "0.0000",
  "COM5-Parity": "None",
  "Andor-Advanced | Snap Image Additional Delay (ms)": "0",
  "Andor-Exposure": "200.00",
  "COM5-Description": "Serial port driver (boost:asio)",
  "Andor-TransposeCorrection": "0",
  "COM4-Description": "Serial port driver (boost:asio)",
  "COM8-Verbose": "1",
  "CSUX-DriveSpeed-Description": "CSUX Drive Speed",
  "Andor-VerticalSpeed": "3.30",
  "XYStage-TransposeMirrorY": "0",
  "XPositionUm": -23531.3,
  "XYStage-TransposeMirrorX": "0",
  "ZeissFocusAxis-Velocity-Acceleration": "Fast",
  "COM2-Handshaking": "Off",
  "ZeissReflectorTurret-Label": "4-100 % Mirror",
  "COM6-DataBits": "8",
  "FileName": "img_000000000_L-561_002.tif",
  "Andor-CCDTemperature": "-69",
  "Core-Galvo": "Undefined",
  "Position": "Default",
  "COM8-BaudRate": "19200",
  "Andor-VerticalClockVoltage": "Normal",
  "COM8-Handshaking": "Off",
  "CameraChannelIndex": 0,
  "SliceIndex": 2,
  "ZPositionUm": 54.206,
  "Core-Focus": "ZeissFocusAxis",
  "Andor-ReadoutMode": "10.000 MHz",
  "Channel": "L-561",
  "AAAOTF-Description": "AA AOTF Shutter Controller driver adapter",
  "CSUX-Shutter-Name": "CSUX-Shutter",
  "COM5-Name": "COM5",
  "FrameIndex": 0,
  "XYStage-Version": "Version: USB-9.2e ",
  "COM6-BaudRate": "57600",
  "XYStage-Backlash-B": "0.0400",
  "COM6-Description": "Serial port driver (boost:asio)",
  "COM8-Name": "COM8",
  "COM2-Description": "Serial port driver (boost:asio)",
  "Andor-ActualInterval-ms": "235.60",
  "AAAOTF-State": "0",
  "Andor-PixelType": "16bit",
  "COM2-Name": "COM2",
  "Camera": "",
  "COM4-Parity": "None",
  "Core-ImageProcessor": "",
  "Wheel-A-ClosedPosition": "",
  "CSUX-Shutter-Description": "CSUX Shutter",
  "Andor-Output_Amplifier": "Electron Multiplying",
  "XYStage-StepSizeY_um": "0.0100",
  "AAAOTF-Channel": "3",
  "ZeissFocusAxis-Position": "59.1130",
  "Core-AutoShutter": "1",
  "ZeissTransmittedLightShutter-State": "0",
  "NextFrame": 0,
  "Core-XYStage": "XYStage",
  "COM8-Parity": "None",
  "COM6-StopBits": "1",
  "Time": "2023-04-24 13:51:06 +0800",
  "COM4-Name": "COM4",
  "Andor-Isolated Crop Mode": "Off",
  "ZeissScope-AnswerTimeOut": "250.0000",
  "COM4-BaudRate": "9600",
  "Andor-CCDTemperatureSetPoint": "-70",
  "Core-AutoFocus": "",
  "COM2-Verbose": "1",
  "CSUX-Shutter-State": "Open",
  "BitDepth": 14,
  "Slice": 2,
  "COM6-Verbose": "1",
  "XYStage-JoyStick Slow Speed": "5",
  "COM4-Verbose": "1",
  "AAAOTF-Maximum intensity (dB)": "1900",
  "ZeissScope-Microscope Version": "Application version: ",
  "ChannelIndex": 1,
  "Core-Shutter": "AAAOTF",
  "Wheel-A-State": "4",
  "ZeissReflectorTurret-Name": "ZeissReflectorTurret",
  "Core-TimeoutMs": "5000",
  "XYStage-JoyStick Fast Speed": "60",
  "XYStage-Maximum Speed (Do Not Change)": "7.5000",
  "ElapsedTime-ms": 2547,
  "AAAOTF-Name": "AAAOTF",
  "Wheel-A-Description": "Sutter Lambda filter wheel adapter",
  "Frame": 0,
  "Width": 512,
  "COM5-Handshaking": "Off",
  "PositionName": null,
  "ZeissReflectorTurret-State": "3",
  "Height": 512,
  "Andor-TransposeMirrorX": "0",
  "Andor-TransposeMirrorY": "0",
  "COM2-BaudRate": "9600",
  "Wheel-A-Delay_ms": "0.0000",
  "COM6-Handshaking": "Off",
  "COM8-DataBits": "8",
  "COM5-DelayBetweenCharsMs": "0.0000",
  "CSUX-DriveSpeed-Name": "CSUX-DriveSpeed",
  "XYStage-Description": "ASI XY stage driver adapter",
  "COM4-Handshaking": "Off",
  "Andor-FrameTransfer": "Off",
  "PixelType": "GRAY16",
  "Andor-TransposeXY": "0",
  "COM4-AnswerTimeout": "500.0000",
  "COM2-Parity": "None",
  "COM8-StopBits": "1",
  "Andor-CCDTemperature Help": "Wait for temperature to stabilize before acquisition.",
  "YPositionUm": -1140.1000000000001,
  "COM6-AnswerTimeout": "500.0000",
  "Andor-TimeOut": "10000",
  "Andor-Trigger": "Software",
  "COM8-Description": "Serial port driver (boost:asio)",
  "COM6-Name": "COM6",
  "XYStage-JoyStick Reverse": "Off",
  "Andor-OptAcquireMode Description": "",
  "XYStage-FinishError-PCROS(nm)": "24.0000"
},
"FrameKey-0-0-3": {
  "CSUX-DriveSpeed-State": "1800",
  "Core-Initialize": "1",
  "Andor-FanMode": "Full",
  "Andor-SpuriousNoiseFilterDescription": "Recommended Range",
  "Andor-BaselineClamp": "Enabled",
  "ZeissTransmittedLightShutter-Description": "Zeiss Transmitted Light Shutter",
  "ZeissReflectedLightShutter-Description": "Zeiss Reflected Light Shutter",
  "Andor-CountConvert": "Counts",
  "XYStage-Speed-S": "5.7459",
  "ROI": "0-0-512-512",
  "Andor-SpuriousNoiseFilterThreshold": "264280136390036830000000000000000000000000000000000000000000",
  "COM5-AnswerTimeout": "8000.0000",
  "COM5-StopBits": "1",
  "Andor-Region of Interest": "Full Image",
  "XYStage-Error-E(nm)": "400.0000",
  "XYStage-StepSizeX_um": "0.0100",
  "CSUX-Hub-Name": "CSUX-Hub",
  "Andor-Advanced | Snap Image Timing Mode": "Delay for Exposure",
  "SlicePosition": 55.006,
  "Andor-CoolerMode": "Fan off at shutdown",
  "Exposure-ms": 200,
  "COM6-DelayBetweenCharsMs": "0.0000",
  "ZeissScope-Description": "Zeiss microscope CAN bus adapter",
  "COM6-Parity": "None",
  "ZeissFocusAxis-Move Mode": "Direct move to target",
  "CSUX-DriveSpeed-AutoAdjust": "0.0000",
  "Wheel-A-Busy": "0",
  "Andor-Pre-Amp-Gain": "4.9x",
  "XYStage-Name": "XYStage",
  "Andor-Shutter Closing Time": "20",
  "CSUX-Hub-Port": "COM5",
  "Andor-EMSwitch": "On",
  "COM2-DataBits": "8",
  "COM2-StopBits": "1",
  "AxisPositions": null,
  "COM5-BaudRate": "115200",
  "Andor-1. Camera Information : | Type | Model | Serial No. |": "| iXon | DU897_BV | 8593 |",
  "ZeissReflectedLightShutter-Name": "ZeissReflectedLightShutter",
  "ZeissScope-Port": "COM6",
  "ZeissScope-Name": "ZeissScope",
  "XYStage-Port": "COM4",
  "COM5-Verbose": "1",
  "CSUX-Hub-Description": "Yokogawa CSUX hub",
  "AAAOTF-Power (% of max)": "29.2000",
  "COM8-DelayBetweenCharsMs": "0.0000",
  "AAAOTF-Port": "COM8",
  "Wheel-A-Label": "Filter-3",
  "COM8-AnswerTimeout": "500.0000",
  "Andor-Camera": "| iXon | DU897_BV | 8593 |",
  "Andor-Gain": "360",
  "UUID": "f80c4c33-3df9-4120-aae0-98a57ebeb2d6",
  "Core-Camera": "Andor",
  "Core-SLM": "",
  "Wheel-A-Name": "Wheel-A",
  "Andor-CountConvertWavelength": "0.0000",
  "Andor-Shutter TTL Value": "High to Open",
  "Wheel-A-Port": "COM2",
  "Core-ChannelGroup": "Laser",
  "PositionIndex": 0,
  "WaitInterval": null,
  "COM2-DelayBetweenCharsMs": "0.0000",
  "PixelSizeUm": 0,
  "ZeissReflectorTurret-Description": "Reflector Turret",
  "CSUX-DriveSpeed-Run": "On",
  "ZeissReflectedLightShutter-State": "0",
  "Andor-Shutter Opening Time": "20",
  "Summary": {
    "Slices": 14,
    "InitialPositionList": null,
    "Interval_ms": 0,
    "UUID": "0e7f4afa-04a2-46c7-b1ee-fbc86d9c0319",
    "UserName": "ColdSpring",
    "Depth": 2,
    "PixelType": "GRAY16",
    "Time": "2023-04-24 13:51:04 +0800",
    "Date": "2023-04-24",
    "z-step_um": 0.7999999999999972,
    "MetadataVersion": 10,
    "PositionIndex": 0,
    "SlicesFirst": false,
    "ChContrastMin": [
      0,
      0
    ],
    "Width": 512,
    "PixelAspect": 1,
    "MicroManagerVersion": "1.4.16",
    "ROI": [
      0,
      0,
      512,
      512
    ],
    "ChNames": [
      "L-488",
      "L-561"
    ],
    "IJType": 1,
    "GridRow": 0,
    "Comment": "",
    "Height": 512,
    "GridColumn": 0,
    "Prefix": "20230424 osm-3-G235A-G444E-GFP; Scarlet-che-3_4",
    "PixelSize_um": 0,
    "Frames": 1,
    "BitDepth": 14,
    "KeepShutterOpenChannels": false,
    "Source": "Micro-Manager",
    "Channels": 2,
    "ComputerName": "T3610-MP",
    "CustomIntervals_ms": [],
    "KeepShutterOpenSlices": false,
    "ChColors": [
      -16724941,
      -3407617
    ],
    "TimeFirst": false,
    "ChContrastMax": [
      65536,
      65536
    ],
    "Positions": 1,
    "Directory": "Y:\\XC\\20230424 osm-3-G235A-G444E-GFP; Scarlet-che-3"
  },
  "Source": "Andor",
  "XYStage-OverShoot(um)": "0.0000",
  "XYStage-Wait_Cycles": "0",
  "COM4-StopBits": "1",
  "Andor-Binning": "1",
  "Andor-FrameTransfer Help": "Should only turn on FrameTransfer if using Burst or Live mode.",
  "COM4-DataBits": "8",
  "ZeissTransmittedLightShutter-Name": "ZeissTransmittedLightShutter",
  "XYStage-MotorOnOff": "On",
  "Andor-SpuriousNoiseFilter": "None",
  "Andor-Shutter": "Open",
  "Andor-OptAcquireMode": "",
  "COM2-AnswerTimeout": "500.0000",
  "COM5-DataBits": "8",
  "Binning": "1",
  "Andor-ReadoutTime": "35",
  "Andor-Description": "Andor camera adapter",
  "Wheel-A-Speed": "3",
  "COM4-DelayBetweenCharsMs": "0.0000",
  "COM5-Parity": "None",
  "Andor-Advanced | Snap Image Additional Delay (ms)": "0",
  "Andor-Exposure": "200.00",
  "COM5-Description": "Serial port driver (boost:asio)",
  "Andor-TransposeCorrection": "0",
  "COM4-Description": "Serial port driver (boost:asio)",
  "COM8-Verbose": "1",
  "CSUX-DriveSpeed-Description": "CSUX Drive Speed",
  "Andor-VerticalSpeed": "3.30",
  "XYStage-TransposeMirrorY": "0",
  "XPositionUm": -23531.3,
  "XYStage-TransposeMirrorX": "0",
  "ZeissFocusAxis-Velocity-Acceleration": "Fast",
  "COM2-Handshaking": "Off",
  "ZeissReflectorTurret-Label": "4-100 % Mirror",
  "COM6-DataBits": "8",
  "FileName": "img_000000000_L-488_003.tif",
  "Andor-CCDTemperature": "-69",
  "Core-Galvo": "Undefined",
  "Position": "Default",
  "COM8-BaudRate": "19200",
  "Andor-VerticalClockVoltage": "Normal",
  "COM8-Handshaking": "Off",
  "CameraChannelIndex": 0,
  "SliceIndex": 3,
  "ZPositionUm": 55.006,
  "Core-Focus": "ZeissFocusAxis",
  "Andor-ReadoutMode": "10.000 MHz",
  "Channel": "L-488",
  "AAAOTF-Description": "AA AOTF Shutter Controller driver adapter",
  "CSUX-Shutter-Name": "CSUX-Shutter",
  "COM5-Name": "COM5",
  "FrameIndex": 0,
  "XYStage-Version": "Version: USB-9.2e ",
  "COM6-BaudRate": "57600",
  "XYStage-Backlash-B": "0.0400",
  "COM6-Description": "Serial port driver (boost:asio)",
  "COM8-Name": "COM8",
  "COM2-Description": "Serial port driver (boost:asio)",
  "Andor-ActualInterval-ms": "235.60",
  "AAAOTF-State": "0",
  "Andor-PixelType": "16bit",
  "COM2-Name": "COM2",
  "Camera": "",
  "COM4-Parity": "None",
  "Core-ImageProcessor": "",
  "Wheel-A-ClosedPosition": "",
  "CSUX-Shutter-Description": "CSUX Shutter",
  "Andor-Output_Amplifier": "Electron Multiplying",
  "XYStage-StepSizeY_um": "0.0100",
  "AAAOTF-Channel": "2",
  "ZeissFocusAxis-Position": "59.1130",
  "Core-AutoShutter": "1",
  "ZeissTransmittedLightShutter-State": "0",
  "NextFrame": 0,
  "Core-XYStage": "XYStage",
  "COM8-Parity": "None",
  "COM6-StopBits": "1",
  "Time": "2023-04-24 13:51:06 +0800",
  "COM4-Name": "COM4",
  "Andor-Isolated Crop Mode": "Off",
  "ZeissScope-AnswerTimeOut": "250.0000",
  "COM4-BaudRate": "9600",
  "Andor-CCDTemperatureSetPoint": "-70",
  "Core-AutoFocus": "",
  "COM2-Verbose": "1",
  "CSUX-Shutter-State": "Open",
  "BitDepth": 14,
  "Slice": 3,
  "COM6-Verbose": "1",
  "XYStage-JoyStick Slow Speed": "5",
  "COM4-Verbose": "1",
  "AAAOTF-Maximum intensity (dB)": "1900",
  "ZeissScope-Microscope Version": "Application version: ",
  "ChannelIndex": 0,
  "Core-Shutter": "AAAOTF",
  "Wheel-A-State": "4",
  "ZeissReflectorTurret-Name": "ZeissReflectorTurret",
  "Core-TimeoutMs": "5000",
  "XYStage-JoyStick Fast Speed": "60",
  "XYStage-Maximum Speed (Do Not Change)": "7.5000",
  "ElapsedTime-ms": 2978,
  "AAAOTF-Name": "AAAOTF",
  "Wheel-A-Description": "Sutter Lambda filter wheel adapter",
  "Frame": 0,
  "Width": 512,
  "COM5-Handshaking": "Off",
  "PositionName": null,
  "ZeissReflectorTurret-State": "3",
  "Height": 512,
  "Andor-TransposeMirrorX": "0",
  "Andor-TransposeMirrorY": "0",
  "COM2-BaudRate": "9600",
  "Wheel-A-Delay_ms": "0.0000",
  "COM6-Handshaking": "Off",
  "COM8-DataBits": "8",
  "COM5-DelayBetweenCharsMs": "0.0000",
  "CSUX-DriveSpeed-Name": "CSUX-DriveSpeed",
  "XYStage-Description": "ASI XY stage driver adapter",
  "COM4-Handshaking": "Off",
  "Andor-FrameTransfer": "Off",
  "PixelType": "GRAY16",
  "Andor-TransposeXY": "0",
  "COM4-AnswerTimeout": "500.0000",
  "COM2-Parity": "None",
  "COM8-StopBits": "1",
  "Andor-CCDTemperature Help": "Wait for temperature to stabilize before acquisition.",
  "YPositionUm": -1140.1000000000001,
  "COM6-AnswerTimeout": "500.0000",
  "Andor-TimeOut": "10000",
  "Andor-Trigger": "Software",
  "COM8-Description": "Serial port driver (boost:asio)",
  "COM6-Name": "COM6",
  "XYStage-JoyStick Reverse": "Off",
  "Andor-OptAcquireMode Description": "",
  "XYStage-FinishError-PCROS(nm)": "24.0000"
},
"FrameKey-0-1-3": {
  "CSUX-DriveSpeed-State": "1800",
  "Core-Initialize": "1",
  "Andor-FanMode": "Full",
  "Andor-SpuriousNoiseFilterDescription": "Recommended Range",
  "Andor-BaselineClamp": "Enabled",
  "ZeissTransmittedLightShutter-Description": "Zeiss Transmitted Light Shutter",
  "ZeissReflectedLightShutter-Description": "Zeiss Reflected Light Shutter",
  "Andor-CountConvert": "Counts",
  "XYStage-Speed-S": "5.7459",
  "ROI": "0-0-512-512",
  "Andor-SpuriousNoiseFilterThreshold": "264280136390036830000000000000000000000000000000000000000000",
  "COM5-AnswerTimeout": "8000.0000",
  "COM5-StopBits": "1",
  "Andor-Region of Interest": "Full Image",
  "XYStage-Error-E(nm)": "400.0000",
  "XYStage-StepSizeX_um": "0.0100",
  "CSUX-Hub-Name": "CSUX-Hub",
  "Andor-Advanced | Snap Image Timing Mode": "Delay for Exposure",
  "SlicePosition": 55.006,
  "Andor-CoolerMode": "Fan off at shutdown",
  "Exposure-ms": 200,
  "COM6-DelayBetweenCharsMs": "0.0000",
  "ZeissScope-Description": "Zeiss microscope CAN bus adapter",
  "COM6-Parity": "None",
  "ZeissFocusAxis-Move Mode": "Direct move to target",
  "CSUX-DriveSpeed-AutoAdjust": "0.0000",
  "Wheel-A-Busy": "0",
  "Andor-Pre-Amp-Gain": "4.9x",
  "XYStage-Name": "XYStage",
  "Andor-Shutter Closing Time": "20",
  "CSUX-Hub-Port": "COM5",
  "Andor-EMSwitch": "On",
  "COM2-DataBits": "8",
  "COM2-StopBits": "1",
  "AxisPositions": null,
  "COM5-BaudRate": "115200",
  "Andor-1. Camera Information : | Type | Model | Serial No. |": "| iXon | DU897_BV | 8593 |",
  "ZeissReflectedLightShutter-Name": "ZeissReflectedLightShutter",
  "ZeissScope-Port": "COM6",
  "ZeissScope-Name": "ZeissScope",
  "XYStage-Port": "COM4",
  "COM5-Verbose": "1",
  "CSUX-Hub-Description": "Yokogawa CSUX hub",
  "AAAOTF-Power (% of max)": "27.0000",
  "COM8-DelayBetweenCharsMs": "0.0000",
  "AAAOTF-Port": "COM8",
  "Wheel-A-Label": "Filter-4",
  "COM8-AnswerTimeout": "500.0000",
  "Andor-Camera": "| iXon | DU897_BV | 8593 |",
  "Andor-Gain": "360",
  "UUID": "44997617-832d-44f5-8681-03758df88969",
  "Core-Camera": "Andor",
  "Core-SLM": "",
  "Wheel-A-Name": "Wheel-A",
  "Andor-CountConvertWavelength": "0.0000",
  "Andor-Shutter TTL Value": "High to Open",
  "Wheel-A-Port": "COM2",
  "Core-ChannelGroup": "Laser",
  "PositionIndex": 0,
  "WaitInterval": null,
  "COM2-DelayBetweenCharsMs": "0.0000",
  "PixelSizeUm": 0,
  "ZeissReflectorTurret-Description": "Reflector Turret",
  "CSUX-DriveSpeed-Run": "On",
  "ZeissReflectedLightShutter-State": "0",
  "Andor-Shutter Opening Time": "20",
  "Summary": {
    "Slices": 14,
    "InitialPositionList": null,
    "Interval_ms": 0,
    "UUID": "0e7f4afa-04a2-46c7-b1ee-fbc86d9c0319",
    "UserName": "ColdSpring",
    "Depth": 2,
    "PixelType": "GRAY16",
    "Time": "2023-04-24 13:51:04 +0800",
    "Date": "2023-04-24",
    "z-step_um": 0.7999999999999972,
    "MetadataVersion": 10,
    "PositionIndex": 0,
    "SlicesFirst": false,
    "ChContrastMin": [
      0,
      0
    ],
    "Width": 512,
    "PixelAspect": 1,
    "MicroManagerVersion": "1.4.16",
    "ROI": [
      0,
      0,
      512,
      512
    ],
    "ChNames": [
      "L-488",
      "L-561"
    ],
    "IJType": 1,
    "GridRow": 0,
    "Comment": "",
    "Height": 512,
    "GridColumn": 0,
    "Prefix": "20230424 osm-3-G235A-G444E-GFP; Scarlet-che-3_4",
    "PixelSize_um": 0,
    "Frames": 1,
    "BitDepth": 14,
    "KeepShutterOpenChannels": false,
    "Source": "Micro-Manager",
    "Channels": 2,
    "ComputerName": "T3610-MP",
    "CustomIntervals_ms": [],
    "KeepShutterOpenSlices": false,
    "ChColors": [
      -16724941,
      -3407617
    ],
    "TimeFirst": false,
    "ChContrastMax": [
      65536,
      65536
    ],
    "Positions": 1,
    "Directory": "Y:\\XC\\20230424 osm-3-G235A-G444E-GFP; Scarlet-che-3"
  },
  "Source": "Andor",
  "XYStage-OverShoot(um)": "0.0000",
  "XYStage-Wait_Cycles": "0",
  "COM4-StopBits": "1",
  "Andor-Binning": "1",
  "Andor-FrameTransfer Help": "Should only turn on FrameTransfer if using Burst or Live mode.",
  "COM4-DataBits": "8",
  "ZeissTransmittedLightShutter-Name": "ZeissTransmittedLightShutter",
  "XYStage-MotorOnOff": "On",
  "Andor-SpuriousNoiseFilter": "None",
  "Andor-Shutter": "Open",
  "Andor-OptAcquireMode": "",
  "COM2-AnswerTimeout": "500.0000",
  "COM5-DataBits": "8",
  "Binning": "1",
  "Andor-ReadoutTime": "35",
  "Andor-Description": "Andor camera adapter",
  "Wheel-A-Speed": "3",
  "COM4-DelayBetweenCharsMs": "0.0000",
  "COM5-Parity": "None",
  "Andor-Advanced | Snap Image Additional Delay (ms)": "0",
  "Andor-Exposure": "200.00",
  "COM5-Description": "Serial port driver (boost:asio)",
  "Andor-TransposeCorrection": "0",
  "COM4-Description": "Serial port driver (boost:asio)",
  "COM8-Verbose": "1",
  "CSUX-DriveSpeed-Description": "CSUX Drive Speed",
  "Andor-VerticalSpeed": "3.30",
  "XYStage-TransposeMirrorY": "0",
  "XPositionUm": -23531.3,
  "XYStage-TransposeMirrorX": "0",
  "ZeissFocusAxis-Velocity-Acceleration": "Fast",
  "COM2-Handshaking": "Off",
  "ZeissReflectorTurret-Label": "4-100 % Mirror",
  "COM6-DataBits": "8",
  "FileName": "img_000000000_L-561_003.tif",
  "Andor-CCDTemperature": "-69",
  "Core-Galvo": "Undefined",
  "Position": "Default",
  "COM8-BaudRate": "19200",
  "Andor-VerticalClockVoltage": "Normal",
  "COM8-Handshaking": "Off",
  "CameraChannelIndex": 0,
  "SliceIndex": 3,
  "ZPositionUm": 55.006,
  "Core-Focus": "ZeissFocusAxis",
  "Andor-ReadoutMode": "10.000 MHz",
  "Channel": "L-561",
  "AAAOTF-Description": "AA AOTF Shutter Controller driver adapter",
  "CSUX-Shutter-Name": "CSUX-Shutter",
  "COM5-Name": "COM5",
  "FrameIndex": 0,
  "XYStage-Version": "Version: USB-9.2e ",
  "COM6-BaudRate": "57600",
  "XYStage-Backlash-B": "0.0400",
  "COM6-Description": "Serial port driver (boost:asio)",
  "COM8-Name": "COM8",
  "COM2-Description": "Serial port driver (boost:asio)",
  "Andor-ActualInterval-ms": "235.60",
  "AAAOTF-State": "0",
  "Andor-PixelType": "16bit",
  "COM2-Name": "COM2",
  "Camera": "",
  "COM4-Parity": "None",
  "Core-ImageProcessor": "",
  "Wheel-A-ClosedPosition": "",
  "CSUX-Shutter-Description": "CSUX Shutter",
  "Andor-Output_Amplifier": "Electron Multiplying",
  "XYStage-StepSizeY_um": "0.0100",
  "AAAOTF-Channel": "3",
  "ZeissFocusAxis-Position": "59.1130",
  "Core-AutoShutter": "1",
  "ZeissTransmittedLightShutter-State": "0",
  "NextFrame": 0,
  "Core-XYStage": "XYStage",
  "COM8-Parity": "None",
  "COM6-StopBits": "1",
  "Time": "2023-04-24 13:51:06 +0800",
  "COM4-Name": "COM4",
  "Andor-Isolated Crop Mode": "Off",
  "ZeissScope-AnswerTimeOut": "250.0000",
  "COM4-BaudRate": "9600",
  "Andor-CCDTemperatureSetPoint": "-70",
  "Core-AutoFocus": "",
  "COM2-Verbose": "1",
  "CSUX-Shutter-State": "Open",
  "BitDepth": 14,
  "Slice": 3,
  "COM6-Verbose": "1",
  "XYStage-JoyStick Slow Speed": "5",
  "COM4-Verbose": "1",
  "AAAOTF-Maximum intensity (dB)": "1900",
  "ZeissScope-Microscope Version": "Application version: ",
  "ChannelIndex": 1,
  "Core-Shutter": "AAAOTF",
  "Wheel-A-State": "4",
  "ZeissReflectorTurret-Name": "ZeissReflectorTurret",
  "Core-TimeoutMs": "5000",
  "XYStage-JoyStick Fast Speed": "60",
  "XYStage-Maximum Speed (Do Not Change)": "7.5000",
  "ElapsedTime-ms": 3335,
  "AAAOTF-Name": "AAAOTF",
  "Wheel-A-Description": "Sutter Lambda filter wheel adapter",
  "Frame": 0,
  "Width": 512,
  "COM5-Handshaking": "Off",
  "PositionName": null,
  "ZeissReflectorTurret-State": "3",
  "Height": 512,
  "Andor-TransposeMirrorX": "0",
  "Andor-TransposeMirrorY": "0",
  "COM2-BaudRate": "9600",
  "Wheel-A-Delay_ms": "0.0000",
  "COM6-Handshaking": "Off",
  "COM8-DataBits": "8",
  "COM5-DelayBetweenCharsMs": "0.0000",
  "CSUX-DriveSpeed-Name": "CSUX-DriveSpeed",
  "XYStage-Description": "ASI XY stage driver adapter",
  "COM4-Handshaking": "Off",
  "Andor-FrameTransfer": "Off",
  "PixelType": "GRAY16",
  "Andor-TransposeXY": "0",
  "COM4-AnswerTimeout": "500.0000",
  "COM2-Parity": "None",
  "COM8-StopBits": "1",
  "Andor-CCDTemperature Help": "Wait for temperature to stabilize before acquisition.",
  "YPositionUm": -1140.1000000000001,
  "COM6-AnswerTimeout": "500.0000",
  "Andor-TimeOut": "10000",
  "Andor-Trigger": "Software",
  "COM8-Description": "Serial port driver (boost:asio)",
  "COM6-Name": "COM6",
  "XYStage-JoyStick Reverse": "Off",
  "Andor-OptAcquireMode Description": "",
  "XYStage-FinishError-PCROS(nm)": "24.0000"
},
"FrameKey-0-0-4": {
  "CSUX-DriveSpeed-State": "1800",
  "Core-Initialize": "1",
  "Andor-FanMode": "Full",
  "Andor-SpuriousNoiseFilterDescription": "Recommended Range",
  "Andor-BaselineClamp": "Enabled",
  "ZeissTransmittedLightShutter-Description": "Zeiss Transmitted Light Shutter",
  "ZeissReflectedLightShutter-Description": "Zeiss Reflected Light Shutter",
  "Andor-CountConvert": "Counts",
  "XYStage-Speed-S": "5.7459",
  "ROI": "0-0-512-512",
  "Andor-SpuriousNoiseFilterThreshold": "264280136390036830000000000000000000000000000000000000000000",
  "COM5-AnswerTimeout": "8000.0000",
  "COM5-StopBits": "1",
  "Andor-Region of Interest": "Full Image",
  "XYStage-Error-E(nm)": "400.0000",
  "XYStage-StepSizeX_um": "0.0100",
  "CSUX-Hub-Name": "CSUX-Hub",
  "Andor-Advanced | Snap Image Timing Mode": "Delay for Exposure",
  "SlicePosition": 55.806000000000004,
  "Andor-CoolerMode": "Fan off at shutdown",
  "Exposure-ms": 200,
  "COM6-DelayBetweenCharsMs": "0.0000",
  "ZeissScope-Description": "Zeiss microscope CAN bus adapter",
  "COM6-Parity": "None",
  "ZeissFocusAxis-Move Mode": "Direct move to target",
  "CSUX-DriveSpeed-AutoAdjust": "0.0000",
  "Wheel-A-Busy": "0",
  "Andor-Pre-Amp-Gain": "4.9x",
  "XYStage-Name": "XYStage",
  "Andor-Shutter Closing Time": "20",
  "CSUX-Hub-Port": "COM5",
  "Andor-EMSwitch": "On",
  "COM2-DataBits": "8",
  "COM2-StopBits": "1",
  "AxisPositions": null,
  "COM5-BaudRate": "115200",
  "Andor-1. Camera Information : | Type | Model | Serial No. |": "| iXon | DU897_BV | 8593 |",
  "ZeissReflectedLightShutter-Name": "ZeissReflectedLightShutter",
  "ZeissScope-Port": "COM6",
  "ZeissScope-Name": "ZeissScope",
  "XYStage-Port": "COM4",
  "COM5-Verbose": "1",
  "CSUX-Hub-Description": "Yokogawa CSUX hub",
  "AAAOTF-Power (% of max)": "29.2000",
  "COM8-DelayBetweenCharsMs": "0.0000",
  "AAAOTF-Port": "COM8",
  "Wheel-A-Label": "Filter-3",
  "COM8-AnswerTimeout": "500.0000",
  "Andor-Camera": "| iXon | DU897_BV | 8593 |",
  "Andor-Gain": "360",
  "UUID": "58443393-9e8e-4632-90f8-aa5a22abb9fd",
  "Core-Camera": "Andor",
  "Core-SLM": "",
  "Wheel-A-Name": "Wheel-A",
  "Andor-CountConvertWavelength": "0.0000",
  "Andor-Shutter TTL Value": "High to Open",
  "Wheel-A-Port": "COM2",
  "Core-ChannelGroup": "Laser",
  "PositionIndex": 0,
  "WaitInterval": null,
  "COM2-DelayBetweenCharsMs": "0.0000",
  "PixelSizeUm": 0,
  "ZeissReflectorTurret-Description": "Reflector Turret",
  "CSUX-DriveSpeed-Run": "On",
  "ZeissReflectedLightShutter-State": "0",
  "Andor-Shutter Opening Time": "20",
  "Summary": {
    "Slices": 14,
    "InitialPositionList": null,
    "Interval_ms": 0,
    "UUID": "0e7f4afa-04a2-46c7-b1ee-fbc86d9c0319",
    "UserName": "ColdSpring",
    "Depth": 2,
    "PixelType": "GRAY16",
    "Time": "2023-04-24 13:51:04 +0800",
    "Date": "2023-04-24",
    "z-step_um": 0.7999999999999972,
    "MetadataVersion": 10,
    "PositionIndex": 0,
    "SlicesFirst": false,
    "ChContrastMin": [
      0,
      0
    ],
    "Width": 512,
    "PixelAspect": 1,
    "MicroManagerVersion": "1.4.16",
    "ROI": [
      0,
      0,
      512,
      512
    ],
    "ChNames": [
      "L-488",
      "L-561"
    ],
    "IJType": 1,
    "GridRow": 0,
    "Comment": "",
    "Height": 512,
    "GridColumn": 0,
    "Prefix": "20230424 osm-3-G235A-G444E-GFP; Scarlet-che-3_4",
    "PixelSize_um": 0,
    "Frames": 1,
    "BitDepth": 14,
    "KeepShutterOpenChannels": false,
    "Source": "Micro-Manager",
    "Channels": 2,
    "ComputerName": "T3610-MP",
    "CustomIntervals_ms": [],
    "KeepShutterOpenSlices": false,
    "ChColors": [
      -16724941,
      -3407617
    ],
    "TimeFirst": false,
    "ChContrastMax": [
      65536,
      65536
    ],
    "Positions": 1,
    "Directory": "Y:\\XC\\20230424 osm-3-G235A-G444E-GFP; Scarlet-che-3"
  },
  "Source": "Andor",
  "XYStage-OverShoot(um)": "0.0000",
  "XYStage-Wait_Cycles": "0",
  "COM4-StopBits": "1",
  "Andor-Binning": "1",
  "Andor-FrameTransfer Help": "Should only turn on FrameTransfer if using Burst or Live mode.",
  "COM4-DataBits": "8",
  "ZeissTransmittedLightShutter-Name": "ZeissTransmittedLightShutter",
  "XYStage-MotorOnOff": "On",
  "Andor-SpuriousNoiseFilter": "None",
  "Andor-Shutter": "Open",
  "Andor-OptAcquireMode": "",
  "COM2-AnswerTimeout": "500.0000",
  "COM5-DataBits": "8",
  "Binning": "1",
  "Andor-ReadoutTime": "35",
  "Andor-Description": "Andor camera adapter",
  "Wheel-A-Speed": "3",
  "COM4-DelayBetweenCharsMs": "0.0000",
  "COM5-Parity": "None",
  "Andor-Advanced | Snap Image Additional Delay (ms)": "0",
  "Andor-Exposure": "200.00",
  "COM5-Description": "Serial port driver (boost:asio)",
  "Andor-TransposeCorrection": "0",
  "COM4-Description": "Serial port driver (boost:asio)",
  "COM8-Verbose": "1",
  "CSUX-DriveSpeed-Description": "CSUX Drive Speed",
  "Andor-VerticalSpeed": "3.30",
  "XYStage-TransposeMirrorY": "0",
  "XPositionUm": -23531.3,
  "XYStage-TransposeMirrorX": "0",
  "ZeissFocusAxis-Velocity-Acceleration": "Fast",
  "COM2-Handshaking": "Off",
  "ZeissReflectorTurret-Label": "4-100 % Mirror",
  "COM6-DataBits": "8",
  "FileName": "img_000000000_L-488_004.tif",
  "Andor-CCDTemperature": "-69",
  "Core-Galvo": "Undefined",
  "Position": "Default",
  "COM8-BaudRate": "19200",
  "Andor-VerticalClockVoltage": "Normal",
  "COM8-Handshaking": "Off",
  "CameraChannelIndex": 0,
  "SliceIndex": 4,
  "ZPositionUm": 55.806000000000004,
  "Core-Focus": "ZeissFocusAxis",
  "Andor-ReadoutMode": "10.000 MHz",
  "Channel": "L-488",
  "AAAOTF-Description": "AA AOTF Shutter Controller driver adapter",
  "CSUX-Shutter-Name": "CSUX-Shutter",
  "COM5-Name": "COM5",
  "FrameIndex": 0,
  "XYStage-Version": "Version: USB-9.2e ",
  "COM6-BaudRate": "57600",
  "XYStage-Backlash-B": "0.0400",
  "COM6-Description": "Serial port driver (boost:asio)",
  "COM8-Name": "COM8",
  "COM2-Description": "Serial port driver (boost:asio)",
  "Andor-ActualInterval-ms": "235.60",
  "AAAOTF-State": "0",
  "Andor-PixelType": "16bit",
  "COM2-Name": "COM2",
  "Camera": "",
  "COM4-Parity": "None",
  "Core-ImageProcessor": "",
  "Wheel-A-ClosedPosition": "",
  "CSUX-Shutter-Description": "CSUX Shutter",
  "Andor-Output_Amplifier": "Electron Multiplying",
  "XYStage-StepSizeY_um": "0.0100",
  "AAAOTF-Channel": "2",
  "ZeissFocusAxis-Position": "59.1130",
  "Core-AutoShutter": "1",
  "ZeissTransmittedLightShutter-State": "0",
  "NextFrame": 0,
  "Core-XYStage": "XYStage",
  "COM8-Parity": "None",
  "COM6-StopBits": "1",
  "Time": "2023-04-24 13:51:07 +0800",
  "COM4-Name": "COM4",
  "Andor-Isolated Crop Mode": "Off",
  "ZeissScope-AnswerTimeOut": "250.0000",
  "COM4-BaudRate": "9600",
  "Andor-CCDTemperatureSetPoint": "-70",
  "Core-AutoFocus": "",
  "COM2-Verbose": "1",
  "CSUX-Shutter-State": "Open",
  "BitDepth": 14,
  "Slice": 4,
  "COM6-Verbose": "1",
  "XYStage-JoyStick Slow Speed": "5",
  "COM4-Verbose": "1",
  "AAAOTF-Maximum intensity (dB)": "1900",
  "ZeissScope-Microscope Version": "Application version: ",
  "ChannelIndex": 0,
  "Core-Shutter": "AAAOTF",
  "Wheel-A-State": "4",
  "ZeissReflectorTurret-Name": "ZeissReflectorTurret",
  "Core-TimeoutMs": "5000",
  "XYStage-JoyStick Fast Speed": "60",
  "XYStage-Maximum Speed (Do Not Change)": "7.5000",
  "ElapsedTime-ms": 3793,
  "AAAOTF-Name": "AAAOTF",
  "Wheel-A-Description": "Sutter Lambda filter wheel adapter",
  "Frame": 0,
  "Width": 512,
  "COM5-Handshaking": "Off",
  "PositionName": null,
  "ZeissReflectorTurret-State": "3",
  "Height": 512,
  "Andor-TransposeMirrorX": "0",
  "Andor-TransposeMirrorY": "0",
  "COM2-BaudRate": "9600",
  "Wheel-A-Delay_ms": "0.0000",
  "COM6-Handshaking": "Off",
  "COM8-DataBits": "8",
  "COM5-DelayBetweenCharsMs": "0.0000",
  "CSUX-DriveSpeed-Name": "CSUX-DriveSpeed",
  "XYStage-Description": "ASI XY stage driver adapter",
  "COM4-Handshaking": "Off",
  "Andor-FrameTransfer": "Off",
  "PixelType": "GRAY16",
  "Andor-TransposeXY": "0",
  "COM4-AnswerTimeout": "500.0000",
  "COM2-Parity": "None",
  "COM8-StopBits": "1",
  "Andor-CCDTemperature Help": "Wait for temperature to stabilize before acquisition.",
  "YPositionUm": -1140.1000000000001,
  "COM6-AnswerTimeout": "500.0000",
  "Andor-TimeOut": "10000",
  "Andor-Trigger": "Software",
  "COM8-Description": "Serial port driver (boost:asio)",
  "COM6-Name": "COM6",
  "XYStage-JoyStick Reverse": "Off",
  "Andor-OptAcquireMode Description": "",
  "XYStage-FinishError-PCROS(nm)": "24.0000"
},
"FrameKey-0-1-4": {
  "CSUX-DriveSpeed-State": "1800",
  "Core-Initialize": "1",
  "Andor-FanMode": "Full",
  "Andor-SpuriousNoiseFilterDescription": "Recommended Range",
  "Andor-BaselineClamp": "Enabled",
  "ZeissTransmittedLightShutter-Description": "Zeiss Transmitted Light Shutter",
  "ZeissReflectedLightShutter-Description": "Zeiss Reflected Light Shutter",
  "Andor-CountConvert": "Counts",
  "XYStage-Speed-S": "5.7459",
  "ROI": "0-0-512-512",
  "Andor-SpuriousNoiseFilterThreshold": "264280136390036830000000000000000000000000000000000000000000",
  "COM5-AnswerTimeout": "8000.0000",
  "COM5-StopBits": "1",
  "Andor-Region of Interest": "Full Image",
  "XYStage-Error-E(nm)": "400.0000",
  "XYStage-StepSizeX_um": "0.0100",
  "CSUX-Hub-Name": "CSUX-Hub",
  "Andor-Advanced | Snap Image Timing Mode": "Delay for Exposure",
  "SlicePosition": 55.806000000000004,
  "Andor-CoolerMode": "Fan off at shutdown",
  "Exposure-ms": 200,
  "COM6-DelayBetweenCharsMs": "0.0000",
  "ZeissScope-Description": "Zeiss microscope CAN bus adapter",
  "COM6-Parity": "None",
  "ZeissFocusAxis-Move Mode": "Direct move to target",
  "CSUX-DriveSpeed-AutoAdjust": "0.0000",
  "Wheel-A-Busy": "0",
  "Andor-Pre-Amp-Gain": "4.9x",
  "XYStage-Name": "XYStage",
  "Andor-Shutter Closing Time": "20",
  "CSUX-Hub-Port": "COM5",
  "Andor-EMSwitch": "On",
  "COM2-DataBits": "8",
  "COM2-StopBits": "1",
  "AxisPositions": null,
  "COM5-BaudRate": "115200",
  "Andor-1. Camera Information : | Type | Model | Serial No. |": "| iXon | DU897_BV | 8593 |",
  "ZeissReflectedLightShutter-Name": "ZeissReflectedLightShutter",
  "ZeissScope-Port": "COM6",
  "ZeissScope-Name": "ZeissScope",
  "XYStage-Port": "COM4",
  "COM5-Verbose": "1",
  "CSUX-Hub-Description": "Yokogawa CSUX hub",
  "AAAOTF-Power (% of max)": "27.0000",
  "COM8-DelayBetweenCharsMs": "0.0000",
  "AAAOTF-Port": "COM8",
  "Wheel-A-Label": "Filter-4",
  "COM8-AnswerTimeout": "500.0000",
  "Andor-Camera": "| iXon | DU897_BV | 8593 |",
  "Andor-Gain": "360",
  "UUID": "58b55bac-6842-41c9-a9a2-43009b0c91a1",
  "Core-Camera": "Andor",
  "Core-SLM": "",
  "Wheel-A-Name": "Wheel-A",
  "Andor-CountConvertWavelength": "0.0000",
  "Andor-Shutter TTL Value": "High to Open",
  "Wheel-A-Port": "COM2",
  "Core-ChannelGroup": "Laser",
  "PositionIndex": 0,
  "WaitInterval": null,
  "COM2-DelayBetweenCharsMs": "0.0000",
  "PixelSizeUm": 0,
  "ZeissReflectorTurret-Description": "Reflector Turret",
  "CSUX-DriveSpeed-Run": "On",
  "ZeissReflectedLightShutter-State": "0",
  "Andor-Shutter Opening Time": "20",
  "Summary": {
    "Slices": 14,
    "InitialPositionList": null,
    "Interval_ms": 0,
    "UUID": "0e7f4afa-04a2-46c7-b1ee-fbc86d9c0319",
    "UserName": "ColdSpring",
    "Depth": 2,
    "PixelType": "GRAY16",
    "Time": "2023-04-24 13:51:04 +0800",
    "Date": "2023-04-24",
    "z-step_um": 0.7999999999999972,
    "MetadataVersion": 10,
    "PositionIndex": 0,
    "SlicesFirst": false,
    "ChContrastMin": [
      0,
      0
    ],
    "Width": 512,
    "PixelAspect": 1,
    "MicroManagerVersion": "1.4.16",
    "ROI": [
      0,
      0,
      512,
      512
    ],
    "ChNames": [
      "L-488",
      "L-561"
    ],
    "IJType": 1,
    "GridRow": 0,
    "Comment": "",
    "Height": 512,
    "GridColumn": 0,
    "Prefix": "20230424 osm-3-G235A-G444E-GFP; Scarlet-che-3_4",
    "PixelSize_um": 0,
    "Frames": 1,
    "BitDepth": 14,
    "KeepShutterOpenChannels": false,
    "Source": "Micro-Manager",
    "Channels": 2,
    "ComputerName": "T3610-MP",
    "CustomIntervals_ms": [],
    "KeepShutterOpenSlices": false,
    "ChColors": [
      -16724941,
      -3407617
    ],
    "TimeFirst": false,
    "ChContrastMax": [
      65536,
      65536
    ],
    "Positions": 1,
    "Directory": "Y:\\XC\\20230424 osm-3-G235A-G444E-GFP; Scarlet-che-3"
  },
  "Source": "Andor",
  "XYStage-OverShoot(um)": "0.0000",
  "XYStage-Wait_Cycles": "0",
  "COM4-StopBits": "1",
  "Andor-Binning": "1",
  "Andor-FrameTransfer Help": "Should only turn on FrameTransfer if using Burst or Live mode.",
  "COM4-DataBits": "8",
  "ZeissTransmittedLightShutter-Name": "ZeissTransmittedLightShutter",
  "XYStage-MotorOnOff": "On",
  "Andor-SpuriousNoiseFilter": "None",
  "Andor-Shutter": "Open",
  "Andor-OptAcquireMode": "",
  "COM2-AnswerTimeout": "500.0000",
  "COM5-DataBits": "8",
  "Binning": "1",
  "Andor-ReadoutTime": "35",
  "Andor-Description": "Andor camera adapter",
  "Wheel-A-Speed": "3",
  "COM4-DelayBetweenCharsMs": "0.0000",
  "COM5-Parity": "None",
  "Andor-Advanced | Snap Image Additional Delay (ms)": "0",
  "Andor-Exposure": "200.00",
  "COM5-Description": "Serial port driver (boost:asio)",
  "Andor-TransposeCorrection": "0",
  "COM4-Description": "Serial port driver (boost:asio)",
  "COM8-Verbose": "1",
  "CSUX-DriveSpeed-Description": "CSUX Drive Speed",
  "Andor-VerticalSpeed": "3.30",
  "XYStage-TransposeMirrorY": "0",
  "XPositionUm": -23531.3,
  "XYStage-TransposeMirrorX": "0",
  "ZeissFocusAxis-Velocity-Acceleration": "Fast",
  "COM2-Handshaking": "Off",
  "ZeissReflectorTurret-Label": "4-100 % Mirror",
  "COM6-DataBits": "8",
  "FileName": "img_000000000_L-561_004.tif",
  "Andor-CCDTemperature": "-69",
  "Core-Galvo": "Undefined",
  "Position": "Default",
  "COM8-BaudRate": "19200",
  "Andor-VerticalClockVoltage": "Normal",
  "COM8-Handshaking": "Off",
  "CameraChannelIndex": 0,
  "SliceIndex": 4,
  "ZPositionUm": 55.806000000000004,
  "Core-Focus": "ZeissFocusAxis",
  "Andor-ReadoutMode": "10.000 MHz",
  "Channel": "L-561",
  "AAAOTF-Description": "AA AOTF Shutter Controller driver adapter",
  "CSUX-Shutter-Name": "CSUX-Shutter",
  "COM5-Name": "COM5",
  "FrameIndex": 0,
  "XYStage-Version": "Version: USB-9.2e ",
  "COM6-BaudRate": "57600",
  "XYStage-Backlash-B": "0.0400",
  "COM6-Description": "Serial port driver (boost:asio)",
  "COM8-Name": "COM8",
  "COM2-Description": "Serial port driver (boost:asio)",
  "Andor-ActualInterval-ms": "235.60",
  "AAAOTF-State": "0",
  "Andor-PixelType": "16bit",
  "COM2-Name": "COM2",
  "Camera": "",
  "COM4-Parity": "None",
  "Core-ImageProcessor": "",
  "Wheel-A-ClosedPosition": "",
  "CSUX-Shutter-Description": "CSUX Shutter",
  "Andor-Output_Amplifier": "Electron Multiplying",
  "XYStage-StepSizeY_um": "0.0100",
  "AAAOTF-Channel": "3",
  "ZeissFocusAxis-Position": "59.1130",
  "Core-AutoShutter": "1",
  "ZeissTransmittedLightShutter-State": "0",
  "NextFrame": 0,
  "Core-XYStage": "XYStage",
  "COM8-Parity": "None",
  "COM6-StopBits": "1",
  "Time": "2023-04-24 13:51:07 +0800",
  "COM4-Name": "COM4",
  "Andor-Isolated Crop Mode": "Off",
  "ZeissScope-AnswerTimeOut": "250.0000",
  "COM4-BaudRate": "9600",
  "Andor-CCDTemperatureSetPoint": "-70",
  "Core-AutoFocus": "",
  "COM2-Verbose": "1",
  "CSUX-Shutter-State": "Open",
  "BitDepth": 14,
  "Slice": 4,
  "COM6-Verbose": "1",
  "XYStage-JoyStick Slow Speed": "5",
  "COM4-Verbose": "1",
  "AAAOTF-Maximum intensity (dB)": "1900",
  "ZeissScope-Microscope Version": "Application version: ",
  "ChannelIndex": 1,
  "Core-Shutter": "AAAOTF",
  "Wheel-A-State": "4",
  "ZeissReflectorTurret-Name": "ZeissReflectorTurret",
  "Core-TimeoutMs": "5000",
  "XYStage-JoyStick Fast Speed": "60",
  "XYStage-Maximum Speed (Do Not Change)": "7.5000",
  "ElapsedTime-ms": 4162,
  "AAAOTF-Name": "AAAOTF",
  "Wheel-A-Description": "Sutter Lambda filter wheel adapter",
  "Frame": 0,
  "Width": 512,
  "COM5-Handshaking": "Off",
  "PositionName": null,
  "ZeissReflectorTurret-State": "3",
  "Height": 512,
  "Andor-TransposeMirrorX": "0",
  "Andor-TransposeMirrorY": "0",
  "COM2-BaudRate": "9600",
  "Wheel-A-Delay_ms": "0.0000",
  "COM6-Handshaking": "Off",
  "COM8-DataBits": "8",
  "COM5-DelayBetweenCharsMs": "0.0000",
  "CSUX-DriveSpeed-Name": "CSUX-DriveSpeed",
  "XYStage-Description": "ASI XY stage driver adapter",
  "COM4-Handshaking": "Off",
  "Andor-FrameTransfer": "Off",
  "PixelType": "GRAY16",
  "Andor-TransposeXY": "0",
  "COM4-AnswerTimeout": "500.0000",
  "COM2-Parity": "None",
  "COM8-StopBits": "1",
  "Andor-CCDTemperature Help": "Wait for temperature to stabilize before acquisition.",
  "YPositionUm": -1140.1000000000001,
  "COM6-AnswerTimeout": "500.0000",
  "Andor-TimeOut": "10000",
  "Andor-Trigger": "Software",
  "COM8-Description": "Serial port driver (boost:asio)",
  "COM6-Name": "COM6",
  "XYStage-JoyStick Reverse": "Off",
  "Andor-OptAcquireMode Description": "",
  "XYStage-FinishError-PCROS(nm)": "24.0000"
},
"FrameKey-0-0-5": {
  "CSUX-DriveSpeed-State": "1800",
  "Core-Initialize": "1",
  "Andor-FanMode": "Full",
  "Andor-SpuriousNoiseFilterDescription": "Recommended Range",
  "Andor-BaselineClamp": "Enabled",
  "ZeissTransmittedLightShutter-Description": "Zeiss Transmitted Light Shutter",
  "ZeissReflectedLightShutter-Description": "Zeiss Reflected Light Shutter",
  "Andor-CountConvert": "Counts",
  "XYStage-Speed-S": "5.7459",
  "ROI": "0-0-512-512",
  "Andor-SpuriousNoiseFilterThreshold": "264280136390036830000000000000000000000000000000000000000000",
  "COM5-AnswerTimeout": "8000.0000",
  "COM5-StopBits": "1",
  "Andor-Region of Interest": "Full Image",
  "XYStage-Error-E(nm)": "400.0000",
  "XYStage-StepSizeX_um": "0.0100",
  "CSUX-Hub-Name": "CSUX-Hub",
  "Andor-Advanced | Snap Image Timing Mode": "Delay for Exposure",
  "SlicePosition": 56.606,
  "Andor-CoolerMode": "Fan off at shutdown",
  "Exposure-ms": 200,
  "COM6-DelayBetweenCharsMs": "0.0000",
  "ZeissScope-Description": "Zeiss microscope CAN bus adapter",
  "COM6-Parity": "None",
  "ZeissFocusAxis-Move Mode": "Direct move to target",
  "CSUX-DriveSpeed-AutoAdjust": "0.0000",
  "Wheel-A-Busy": "0",
  "Andor-Pre-Amp-Gain": "4.9x",
  "XYStage-Name": "XYStage",
  "Andor-Shutter Closing Time": "20",
  "CSUX-Hub-Port": "COM5",
  "Andor-EMSwitch": "On",
  "COM2-DataBits": "8",
  "COM2-StopBits": "1",
  "AxisPositions": null,
  "COM5-BaudRate": "115200",
  "Andor-1. Camera Information : | Type | Model | Serial No. |": "| iXon | DU897_BV | 8593 |",
  "ZeissReflectedLightShutter-Name": "ZeissReflectedLightShutter",
  "ZeissScope-Port": "COM6",
  "ZeissScope-Name": "ZeissScope",
  "XYStage-Port": "COM4",
  "COM5-Verbose": "1",
  "CSUX-Hub-Description": "Yokogawa CSUX hub",
  "AAAOTF-Power (% of max)": "29.2000",
  "COM8-DelayBetweenCharsMs": "0.0000",
  "AAAOTF-Port": "COM8",
  "Wheel-A-Label": "Filter-3",
  "COM8-AnswerTimeout": "500.0000",
  "Andor-Camera": "| iXon | DU897_BV | 8593 |",
  "Andor-Gain": "360",
  "UUID": "0b4da37f-95e8-415c-bb6e-d0ef2061c2d7",
  "Core-Camera": "Andor",
  "Core-SLM": "",
  "Wheel-A-Name": "Wheel-A",
  "Andor-CountConvertWavelength": "0.0000",
  "Andor-Shutter TTL Value": "High to Open",
  "Wheel-A-Port": "COM2",
  "Core-ChannelGroup": "Laser",
  "PositionIndex": 0,
  "WaitInterval": null,
  "COM2-DelayBetweenCharsMs": "0.0000",
  "PixelSizeUm": 0,
  "ZeissReflectorTurret-Description": "Reflector Turret",
  "CSUX-DriveSpeed-Run": "On",
  "ZeissReflectedLightShutter-State": "0",
  "Andor-Shutter Opening Time": "20",
  "Summary": {
    "Slices": 14,
    "InitialPositionList": null,
    "Interval_ms": 0,
    "UUID": "0e7f4afa-04a2-46c7-b1ee-fbc86d9c0319",
    "UserName": "ColdSpring",
    "Depth": 2,
    "PixelType": "GRAY16",
    "Time": "2023-04-24 13:51:04 +0800",
    "Date": "2023-04-24",
    "z-step_um": 0.7999999999999972,
    "MetadataVersion": 10,
    "PositionIndex": 0,
    "SlicesFirst": false,
    "ChContrastMin": [
      0,
      0
    ],
    "Width": 512,
    "PixelAspect": 1,
    "MicroManagerVersion": "1.4.16",
    "ROI": [
      0,
      0,
      512,
      512
    ],
    "ChNames": [
      "L-488",
      "L-561"
    ],
    "IJType": 1,
    "GridRow": 0,
    "Comment": "",
    "Height": 512,
    "GridColumn": 0,
    "Prefix": "20230424 osm-3-G235A-G444E-GFP; Scarlet-che-3_4",
    "PixelSize_um": 0,
    "Frames": 1,
    "BitDepth": 14,
    "KeepShutterOpenChannels": false,
    "Source": "Micro-Manager",
    "Channels": 2,
    "ComputerName": "T3610-MP",
    "CustomIntervals_ms": [],
    "KeepShutterOpenSlices": false,
    "ChColors": [
      -16724941,
      -3407617
    ],
    "TimeFirst": false,
    "ChContrastMax": [
      65536,
      65536
    ],
    "Positions": 1,
    "Directory": "Y:\\XC\\20230424 osm-3-G235A-G444E-GFP; Scarlet-che-3"
  },
  "Source": "Andor",
  "XYStage-OverShoot(um)": "0.0000",
  "XYStage-Wait_Cycles": "0",
  "COM4-StopBits": "1",
  "Andor-Binning": "1",
  "Andor-FrameTransfer Help": "Should only turn on FrameTransfer if using Burst or Live mode.",
  "COM4-DataBits": "8",
  "ZeissTransmittedLightShutter-Name": "ZeissTransmittedLightShutter",
  "XYStage-MotorOnOff": "On",
  "Andor-SpuriousNoiseFilter": "None",
  "Andor-Shutter": "Open",
  "Andor-OptAcquireMode": "",
  "COM2-AnswerTimeout": "500.0000",
  "COM5-DataBits": "8",
  "Binning": "1",
  "Andor-ReadoutTime": "35",
  "Andor-Description": "Andor camera adapter",
  "Wheel-A-Speed": "3",
  "COM4-DelayBetweenCharsMs": "0.0000",
  "COM5-Parity": "None",
  "Andor-Advanced | Snap Image Additional Delay (ms)": "0",
  "Andor-Exposure": "200.00",
  "COM5-Description": "Serial port driver (boost:asio)",
  "Andor-TransposeCorrection": "0",
  "COM4-Description": "Serial port driver (boost:asio)",
  "COM8-Verbose": "1",
  "CSUX-DriveSpeed-Description": "CSUX Drive Speed",
  "Andor-VerticalSpeed": "3.30",
  "XYStage-TransposeMirrorY": "0",
  "XPositionUm": -23531.3,
  "XYStage-TransposeMirrorX": "0",
  "ZeissFocusAxis-Velocity-Acceleration": "Fast",
  "COM2-Handshaking": "Off",
  "ZeissReflectorTurret-Label": "4-100 % Mirror",
  "COM6-DataBits": "8",
  "FileName": "img_000000000_L-488_005.tif",
  "Andor-CCDTemperature": "-69",
  "Core-Galvo": "Undefined",
  "Position": "Default",
  "COM8-BaudRate": "19200",
  "Andor-VerticalClockVoltage": "Normal",
  "COM8-Handshaking": "Off",
  "CameraChannelIndex": 0,
  "SliceIndex": 5,
  "ZPositionUm": 56.606,
  "Core-Focus": "ZeissFocusAxis",
  "Andor-ReadoutMode": "10.000 MHz",
  "Channel": "L-488",
  "AAAOTF-Description": "AA AOTF Shutter Controller driver adapter",
  "CSUX-Shutter-Name": "CSUX-Shutter",
  "COM5-Name": "COM5",
  "FrameIndex": 0,
  "XYStage-Version": "Version: USB-9.2e ",
  "COM6-BaudRate": "57600",
  "XYStage-Backlash-B": "0.0400",
  "COM6-Description": "Serial port driver (boost:asio)",
  "COM8-Name": "COM8",
  "COM2-Description": "Serial port driver (boost:asio)",
  "Andor-ActualInterval-ms": "235.60",
  "AAAOTF-State": "0",
  "Andor-PixelType": "16bit",
  "COM2-Name": "COM2",
  "Camera": "",
  "COM4-Parity": "None",
  "Core-ImageProcessor": "",
  "Wheel-A-ClosedPosition": "",
  "CSUX-Shutter-Description": "CSUX Shutter",
  "Andor-Output_Amplifier": "Electron Multiplying",
  "XYStage-StepSizeY_um": "0.0100",
  "AAAOTF-Channel": "2",
  "ZeissFocusAxis-Position": "59.1130",
  "Core-AutoShutter": "1",
  "ZeissTransmittedLightShutter-State": "0",
  "NextFrame": 0,
  "Core-XYStage": "XYStage",
  "COM8-Parity": "None",
  "COM6-StopBits": "1",
  "Time": "2023-04-24 13:51:08 +0800",
  "COM4-Name": "COM4",
  "Andor-Isolated Crop Mode": "Off",
  "ZeissScope-AnswerTimeOut": "250.0000",
  "COM4-BaudRate": "9600",
  "Andor-CCDTemperatureSetPoint": "-70",
  "Core-AutoFocus": "",
  "COM2-Verbose": "1",
  "CSUX-Shutter-State": "Open",
  "BitDepth": 14,
  "Slice": 5,
  "COM6-Verbose": "1",
  "XYStage-JoyStick Slow Speed": "5",
  "COM4-Verbose": "1",
  "AAAOTF-Maximum intensity (dB)": "1900",
  "ZeissScope-Microscope Version": "Application version: ",
  "ChannelIndex": 0,
  "Core-Shutter": "AAAOTF",
  "Wheel-A-State": "4",
  "ZeissReflectorTurret-Name": "ZeissReflectorTurret",
  "Core-TimeoutMs": "5000",
  "XYStage-JoyStick Fast Speed": "60",
  "XYStage-Maximum Speed (Do Not Change)": "7.5000",
  "ElapsedTime-ms": 4610,
  "AAAOTF-Name": "AAAOTF",
  "Wheel-A-Description": "Sutter Lambda filter wheel adapter",
  "Frame": 0,
  "Width": 512,
  "COM5-Handshaking": "Off",
  "PositionName": null,
  "ZeissReflectorTurret-State": "3",
  "Height": 512,
  "Andor-TransposeMirrorX": "0",
  "Andor-TransposeMirrorY": "0",
  "COM2-BaudRate": "9600",
  "Wheel-A-Delay_ms": "0.0000",
  "COM6-Handshaking": "Off",
  "COM8-DataBits": "8",
  "COM5-DelayBetweenCharsMs": "0.0000",
  "CSUX-DriveSpeed-Name": "CSUX-DriveSpeed",
  "XYStage-Description": "ASI XY stage driver adapter",
  "COM4-Handshaking": "Off",
  "Andor-FrameTransfer": "Off",
  "PixelType": "GRAY16",
  "Andor-TransposeXY": "0",
  "COM4-AnswerTimeout": "500.0000",
  "COM2-Parity": "None",
  "COM8-StopBits": "1",
  "Andor-CCDTemperature Help": "Wait for temperature to stabilize before acquisition.",
  "YPositionUm": -1140.1000000000001,
  "COM6-AnswerTimeout": "500.0000",
  "Andor-TimeOut": "10000",
  "Andor-Trigger": "Software",
  "COM8-Description": "Serial port driver (boost:asio)",
  "COM6-Name": "COM6",
  "XYStage-JoyStick Reverse": "Off",
  "Andor-OptAcquireMode Description": "",
  "XYStage-FinishError-PCROS(nm)": "24.0000"
},
"FrameKey-0-1-5": {
  "CSUX-DriveSpeed-State": "1800",
  "Core-Initialize": "1",
  "Andor-FanMode": "Full",
  "Andor-SpuriousNoiseFilterDescription": "Recommended Range",
  "Andor-BaselineClamp": "Enabled",
  "ZeissTransmittedLightShutter-Description": "Zeiss Transmitted Light Shutter",
  "ZeissReflectedLightShutter-Description": "Zeiss Reflected Light Shutter",
  "Andor-CountConvert": "Counts",
  "XYStage-Speed-S": "5.7459",
  "ROI": "0-0-512-512",
  "Andor-SpuriousNoiseFilterThreshold": "264280136390036830000000000000000000000000000000000000000000",
  "COM5-AnswerTimeout": "8000.0000",
  "COM5-StopBits": "1",
  "Andor-Region of Interest": "Full Image",
  "XYStage-Error-E(nm)": "400.0000",
  "XYStage-StepSizeX_um": "0.0100",
  "CSUX-Hub-Name": "CSUX-Hub",
  "Andor-Advanced | Snap Image Timing Mode": "Delay for Exposure",
  "SlicePosition": 56.606,
  "Andor-CoolerMode": "Fan off at shutdown",
  "Exposure-ms": 200,
  "COM6-DelayBetweenCharsMs": "0.0000",
  "ZeissScope-Description": "Zeiss microscope CAN bus adapter",
  "COM6-Parity": "None",
  "ZeissFocusAxis-Move Mode": "Direct move to target",
  "CSUX-DriveSpeed-AutoAdjust": "0.0000",
  "Wheel-A-Busy": "0",
  "Andor-Pre-Amp-Gain": "4.9x",
  "XYStage-Name": "XYStage",
  "Andor-Shutter Closing Time": "20",
  "CSUX-Hub-Port": "COM5",
  "Andor-EMSwitch": "On",
  "COM2-DataBits": "8",
  "COM2-StopBits": "1",
  "AxisPositions": null,
  "COM5-BaudRate": "115200",
  "Andor-1. Camera Information : | Type | Model | Serial No. |": "| iXon | DU897_BV | 8593 |",
  "ZeissReflectedLightShutter-Name": "ZeissReflectedLightShutter",
  "ZeissScope-Port": "COM6",
  "ZeissScope-Name": "ZeissScope",
  "XYStage-Port": "COM4",
  "COM5-Verbose": "1",
  "CSUX-Hub-Description": "Yokogawa CSUX hub",
  "AAAOTF-Power (% of max)": "27.0000",
  "COM8-DelayBetweenCharsMs": "0.0000",
  "AAAOTF-Port": "COM8",
  "Wheel-A-Label": "Filter-4",
  "COM8-AnswerTimeout": "500.0000",
  "Andor-Camera": "| iXon | DU897_BV | 8593 |",
  "Andor-Gain": "360",
  "UUID": "af692c6c-79bb-4d91-800c-d5e03599ff46",
  "Core-Camera": "Andor",
  "Core-SLM": "",
  "Wheel-A-Name": "Wheel-A",
  "Andor-CountConvertWavelength": "0.0000",
  "Andor-Shutter TTL Value": "High to Open",
  "Wheel-A-Port": "COM2",
  "Core-ChannelGroup": "Laser",
  "PositionIndex": 0,
  "WaitInterval": null,
  "COM2-DelayBetweenCharsMs": "0.0000",
  "PixelSizeUm": 0,
  "ZeissReflectorTurret-Description": "Reflector Turret",
  "CSUX-DriveSpeed-Run": "On",
  "ZeissReflectedLightShutter-State": "0",
  "Andor-Shutter Opening Time": "20",
  "Summary": {
    "Slices": 14,
    "InitialPositionList": null,
    "Interval_ms": 0,
    "UUID": "0e7f4afa-04a2-46c7-b1ee-fbc86d9c0319",
    "UserName": "ColdSpring",
    "Depth": 2,
    "PixelType": "GRAY16",
    "Time": "2023-04-24 13:51:04 +0800",
    "Date": "2023-04-24",
    "z-step_um": 0.7999999999999972,
    "MetadataVersion": 10,
    "PositionIndex": 0,
    "SlicesFirst": false,
    "ChContrastMin": [
      0,
      0
    ],
    "Width": 512,
    "PixelAspect": 1,
    "MicroManagerVersion": "1.4.16",
    "ROI": [
      0,
      0,
      512,
      512
    ],
    "ChNames": [
      "L-488",
      "L-561"
    ],
    "IJType": 1,
    "GridRow": 0,
    "Comment": "",
    "Height": 512,
    "GridColumn": 0,
    "Prefix": "20230424 osm-3-G235A-G444E-GFP; Scarlet-che-3_4",
    "PixelSize_um": 0,
    "Frames": 1,
    "BitDepth": 14,
    "KeepShutterOpenChannels": false,
    "Source": "Micro-Manager",
    "Channels": 2,
    "ComputerName": "T3610-MP",
    "CustomIntervals_ms": [],
    "KeepShutterOpenSlices": false,
    "ChColors": [
      -16724941,
      -3407617
    ],
    "TimeFirst": false,
    "ChContrastMax": [
      65536,
      65536
    ],
    "Positions": 1,
    "Directory": "Y:\\XC\\20230424 osm-3-G235A-G444E-GFP; Scarlet-che-3"
  },
  "Source": "Andor",
  "XYStage-OverShoot(um)": "0.0000",
  "XYStage-Wait_Cycles": "0",
  "COM4-StopBits": "1",
  "Andor-Binning": "1",
  "Andor-FrameTransfer Help": "Should only turn on FrameTransfer if using Burst or Live mode.",
  "COM4-DataBits": "8",
  "ZeissTransmittedLightShutter-Name": "ZeissTransmittedLightShutter",
  "XYStage-MotorOnOff": "On",
  "Andor-SpuriousNoiseFilter": "None",
  "Andor-Shutter": "Open",
  "Andor-OptAcquireMode": "",
  "COM2-AnswerTimeout": "500.0000",
  "COM5-DataBits": "8",
  "Binning": "1",
  "Andor-ReadoutTime": "35",
  "Andor-Description": "Andor camera adapter",
  "Wheel-A-Speed": "3",
  "COM4-DelayBetweenCharsMs": "0.0000",
  "COM5-Parity": "None",
  "Andor-Advanced | Snap Image Additional Delay (ms)": "0",
  "Andor-Exposure": "200.00",
  "COM5-Description": "Serial port driver (boost:asio)",
  "Andor-TransposeCorrection": "0",
  "COM4-Description": "Serial port driver (boost:asio)",
  "COM8-Verbose": "1",
  "CSUX-DriveSpeed-Description": "CSUX Drive Speed",
  "Andor-VerticalSpeed": "3.30",
  "XYStage-TransposeMirrorY": "0",
  "XPositionUm": -23531.3,
  "XYStage-TransposeMirrorX": "0",
  "ZeissFocusAxis-Velocity-Acceleration": "Fast",
  "COM2-Handshaking": "Off",
  "ZeissReflectorTurret-Label": "4-100 % Mirror",
  "COM6-DataBits": "8",
  "FileName": "img_000000000_L-561_005.tif",
  "Andor-CCDTemperature": "-69",
  "Core-Galvo": "Undefined",
  "Position": "Default",
  "COM8-BaudRate": "19200",
  "Andor-VerticalClockVoltage": "Normal",
  "COM8-Handshaking": "Off",
  "CameraChannelIndex": 0,
  "SliceIndex": 5,
  "ZPositionUm": 56.606,
  "Core-Focus": "ZeissFocusAxis",
  "Andor-ReadoutMode": "10.000 MHz",
  "Channel": "L-561",
  "AAAOTF-Description": "AA AOTF Shutter Controller driver adapter",
  "CSUX-Shutter-Name": "CSUX-Shutter",
  "COM5-Name": "COM5",
  "FrameIndex": 0,
  "XYStage-Version": "Version: USB-9.2e ",
  "COM6-BaudRate": "57600",
  "XYStage-Backlash-B": "0.0400",
  "COM6-Description": "Serial port driver (boost:asio)",
  "COM8-Name": "COM8",
  "COM2-Description": "Serial port driver (boost:asio)",
  "Andor-ActualInterval-ms": "235.60",
  "AAAOTF-State": "0",
  "Andor-PixelType": "16bit",
  "COM2-Name": "COM2",
  "Camera": "",
  "COM4-Parity": "None",
  "Core-ImageProcessor": "",
  "Wheel-A-ClosedPosition": "",
  "CSUX-Shutter-Description": "CSUX Shutter",
  "Andor-Output_Amplifier": "Electron Multiplying",
  "XYStage-StepSizeY_um": "0.0100",
  "AAAOTF-Channel": "3",
  "ZeissFocusAxis-Position": "59.1130",
  "Core-AutoShutter": "1",
  "ZeissTransmittedLightShutter-State": "0",
  "NextFrame": 0,
  "Core-XYStage": "XYStage",
  "COM8-Parity": "None",
  "COM6-StopBits": "1",
  "Time": "2023-04-24 13:51:08 +0800",
  "COM4-Name": "COM4",
  "Andor-Isolated Crop Mode": "Off",
  "ZeissScope-AnswerTimeOut": "250.0000",
  "COM4-BaudRate": "9600",
  "Andor-CCDTemperatureSetPoint": "-70",
  "Core-AutoFocus": "",
  "COM2-Verbose": "1",
  "CSUX-Shutter-State": "Open",
  "BitDepth": 14,
  "Slice": 5,
  "COM6-Verbose": "1",
  "XYStage-JoyStick Slow Speed": "5",
  "COM4-Verbose": "1",
  "AAAOTF-Maximum intensity (dB)": "1900",
  "ZeissScope-Microscope Version": "Application version: ",
  "ChannelIndex": 1,
  "Core-Shutter": "AAAOTF",
  "Wheel-A-State": "4",
  "ZeissReflectorTurret-Name": "ZeissReflectorTurret",
  "Core-TimeoutMs": "5000",
  "XYStage-JoyStick Fast Speed": "60",
  "XYStage-Maximum Speed (Do Not Change)": "7.5000",
  "ElapsedTime-ms": 4977,
  "AAAOTF-Name": "AAAOTF",
  "Wheel-A-Description": "Sutter Lambda filter wheel adapter",
  "Frame": 0,
  "Width": 512,
  "COM5-Handshaking": "Off",
  "PositionName": null,
  "ZeissReflectorTurret-State": "3",
  "Height": 512,
  "Andor-TransposeMirrorX": "0",
  "Andor-TransposeMirrorY": "0",
  "COM2-BaudRate": "9600",
  "Wheel-A-Delay_ms": "0.0000",
  "COM6-Handshaking": "Off",
  "COM8-DataBits": "8",
  "COM5-DelayBetweenCharsMs": "0.0000",
  "CSUX-DriveSpeed-Name": "CSUX-DriveSpeed",
  "XYStage-Description": "ASI XY stage driver adapter",
  "COM4-Handshaking": "Off",
  "Andor-FrameTransfer": "Off",
  "PixelType": "GRAY16",
  "Andor-TransposeXY": "0",
  "COM4-AnswerTimeout": "500.0000",
  "COM2-Parity": "None",
  "COM8-StopBits": "1",
  "Andor-CCDTemperature Help": "Wait for temperature to stabilize before acquisition.",
  "YPositionUm": -1140.1000000000001,
  "COM6-AnswerTimeout": "500.0000",
  "Andor-TimeOut": "10000",
  "Andor-Trigger": "Software",
  "COM8-Description": "Serial port driver (boost:asio)",
  "COM6-Name": "COM6",
  "XYStage-JoyStick Reverse": "Off",
  "Andor-OptAcquireMode Description": "",
  "XYStage-FinishError-PCROS(nm)": "24.0000"
},
"FrameKey-0-0-6": {
  "CSUX-DriveSpeed-State": "1800",
  "Core-Initialize": "1",
  "Andor-FanMode": "Full",
  "Andor-SpuriousNoiseFilterDescription": "Recommended Range",
  "Andor-BaselineClamp": "Enabled",
  "ZeissTransmittedLightShutter-Description": "Zeiss Transmitted Light Shutter",
  "ZeissReflectedLightShutter-Description": "Zeiss Reflected Light Shutter",
  "Andor-CountConvert": "Counts",
  "XYStage-Speed-S": "5.7459",
  "ROI": "0-0-512-512",
  "Andor-SpuriousNoiseFilterThreshold": "264280136390036830000000000000000000000000000000000000000000",
  "COM5-AnswerTimeout": "8000.0000",
  "COM5-StopBits": "1",
  "Andor-Region of Interest": "Full Image",
  "XYStage-Error-E(nm)": "400.0000",
  "XYStage-StepSizeX_um": "0.0100",
  "CSUX-Hub-Name": "CSUX-Hub",
  "Andor-Advanced | Snap Image Timing Mode": "Delay for Exposure",
  "SlicePosition": 57.406000000000006,
  "Andor-CoolerMode": "Fan off at shutdown",
  "Exposure-ms": 200,
  "COM6-DelayBetweenCharsMs": "0.0000",
  "ZeissScope-Description": "Zeiss microscope CAN bus adapter",
  "COM6-Parity": "None",
  "ZeissFocusAxis-Move Mode": "Direct move to target",
  "CSUX-DriveSpeed-AutoAdjust": "0.0000",
  "Wheel-A-Busy": "0",
  "Andor-Pre-Amp-Gain": "4.9x",
  "XYStage-Name": "XYStage",
  "Andor-Shutter Closing Time": "20",
  "CSUX-Hub-Port": "COM5",
  "Andor-EMSwitch": "On",
  "COM2-DataBits": "8",
  "COM2-StopBits": "1",
  "AxisPositions": null,
  "COM5-BaudRate": "115200",
  "Andor-1. Camera Information : | Type | Model | Serial No. |": "| iXon | DU897_BV | 8593 |",
  "ZeissReflectedLightShutter-Name": "ZeissReflectedLightShutter",
  "ZeissScope-Port": "COM6",
  "ZeissScope-Name": "ZeissScope",
  "XYStage-Port": "COM4",
  "COM5-Verbose": "1",
  "CSUX-Hub-Description": "Yokogawa CSUX hub",
  "AAAOTF-Power (% of max)": "29.2000",
  "COM8-DelayBetweenCharsMs": "0.0000",
  "AAAOTF-Port": "COM8",
  "Wheel-A-Label": "Filter-3",
  "COM8-AnswerTimeout": "500.0000",
  "Andor-Camera": "| iXon | DU897_BV | 8593 |",
  "Andor-Gain": "360",
  "UUID": "448a806a-0fb6-4fb6-90d1-adc88a151cb3",
  "Core-Camera": "Andor",
  "Core-SLM": "",
  "Wheel-A-Name": "Wheel-A",
  "Andor-CountConvertWavelength": "0.0000",
  "Andor-Shutter TTL Value": "High to Open",
  "Wheel-A-Port": "COM2",
  "Core-ChannelGroup": "Laser",
  "PositionIndex": 0,
  "WaitInterval": null,
  "COM2-DelayBetweenCharsMs": "0.0000",
  "PixelSizeUm": 0,
  "ZeissReflectorTurret-Description": "Reflector Turret",
  "CSUX-DriveSpeed-Run": "On",
  "ZeissReflectedLightShutter-State": "0",
  "Andor-Shutter Opening Time": "20",
  "Summary": {
    "Slices": 14,
    "InitialPositionList": null,
    "Interval_ms": 0,
    "UUID": "0e7f4afa-04a2-46c7-b1ee-fbc86d9c0319",
    "UserName": "ColdSpring",
    "Depth": 2,
    "PixelType": "GRAY16",
    "Time": "2023-04-24 13:51:04 +0800",
    "Date": "2023-04-24",
    "z-step_um": 0.7999999999999972,
    "MetadataVersion": 10,
    "PositionIndex": 0,
    "SlicesFirst": false,
    "ChContrastMin": [
      0,
      0
    ],
    "Width": 512,
    "PixelAspect": 1,
    "MicroManagerVersion": "1.4.16",
    "ROI": [
      0,
      0,
      512,
      512
    ],
    "ChNames": [
      "L-488",
      "L-561"
    ],
    "IJType": 1,
    "GridRow": 0,
    "Comment": "",
    "Height": 512,
    "GridColumn": 0,
    "Prefix": "20230424 osm-3-G235A-G444E-GFP; Scarlet-che-3_4",
    "PixelSize_um": 0,
    "Frames": 1,
    "BitDepth": 14,
    "KeepShutterOpenChannels": false,
    "Source": "Micro-Manager",
    "Channels": 2,
    "ComputerName": "T3610-MP",
    "CustomIntervals_ms": [],
    "KeepShutterOpenSlices": false,
    "ChColors": [
      -16724941,
      -3407617
    ],
    "TimeFirst": false,
    "ChContrastMax": [
      65536,
      65536
    ],
    "Positions": 1,
    "Directory": "Y:\\XC\\20230424 osm-3-G235A-G444E-GFP; Scarlet-che-3"
  },
  "Source": "Andor",
  "XYStage-OverShoot(um)": "0.0000",
  "XYStage-Wait_Cycles": "0",
  "COM4-StopBits": "1",
  "Andor-Binning": "1",
  "Andor-FrameTransfer Help": "Should only turn on FrameTransfer if using Burst or Live mode.",
  "COM4-DataBits": "8",
  "ZeissTransmittedLightShutter-Name": "ZeissTransmittedLightShutter",
  "XYStage-MotorOnOff": "On",
  "Andor-SpuriousNoiseFilter": "None",
  "Andor-Shutter": "Open",
  "Andor-OptAcquireMode": "",
  "COM2-AnswerTimeout": "500.0000",
  "COM5-DataBits": "8",
  "Binning": "1",
  "Andor-ReadoutTime": "35",
  "Andor-Description": "Andor camera adapter",
  "Wheel-A-Speed": "3",
  "COM4-DelayBetweenCharsMs": "0.0000",
  "COM5-Parity": "None",
  "Andor-Advanced | Snap Image Additional Delay (ms)": "0",
  "Andor-Exposure": "200.00",
  "COM5-Description": "Serial port driver (boost:asio)",
  "Andor-TransposeCorrection": "0",
  "COM4-Description": "Serial port driver (boost:asio)",
  "COM8-Verbose": "1",
  "CSUX-DriveSpeed-Description": "CSUX Drive Speed",
  "Andor-VerticalSpeed": "3.30",
  "XYStage-TransposeMirrorY": "0",
  "XPositionUm": -23531.3,
  "XYStage-TransposeMirrorX": "0",
  "ZeissFocusAxis-Velocity-Acceleration": "Fast",
  "COM2-Handshaking": "Off",
  "ZeissReflectorTurret-Label": "4-100 % Mirror",
  "COM6-DataBits": "8",
  "FileName": "img_000000000_L-488_006.tif",
  "Andor-CCDTemperature": "-69",
  "Core-Galvo": "Undefined",
  "Position": "Default",
  "COM8-BaudRate": "19200",
  "Andor-VerticalClockVoltage": "Normal",
  "COM8-Handshaking": "Off",
  "CameraChannelIndex": 0,
  "SliceIndex": 6,
  "ZPositionUm": 57.406000000000006,
  "Core-Focus": "ZeissFocusAxis",
  "Andor-ReadoutMode": "10.000 MHz",
  "Channel": "L-488",
  "AAAOTF-Description": "AA AOTF Shutter Controller driver adapter",
  "CSUX-Shutter-Name": "CSUX-Shutter",
  "COM5-Name": "COM5",
  "FrameIndex": 0,
  "XYStage-Version": "Version: USB-9.2e ",
  "COM6-BaudRate": "57600",
  "XYStage-Backlash-B": "0.0400",
  "COM6-Description": "Serial port driver (boost:asio)",
  "COM8-Name": "COM8",
  "COM2-Description": "Serial port driver (boost:asio)",
  "Andor-ActualInterval-ms": "235.60",
  "AAAOTF-State": "0",
  "Andor-PixelType": "16bit",
  "COM2-Name": "COM2",
  "Camera": "",
  "COM4-Parity": "None",
  "Core-ImageProcessor": "",
  "Wheel-A-ClosedPosition": "",
  "CSUX-Shutter-Description": "CSUX Shutter",
  "Andor-Output_Amplifier": "Electron Multiplying",
  "XYStage-StepSizeY_um": "0.0100",
  "AAAOTF-Channel": "2",
  "ZeissFocusAxis-Position": "59.1130",
  "Core-AutoShutter": "1",
  "ZeissTransmittedLightShutter-State": "0",
  "NextFrame": 0,
  "Core-XYStage": "XYStage",
  "COM8-Parity": "None",
  "COM6-StopBits": "1",
  "Time": "2023-04-24 13:51:08 +0800",
  "COM4-Name": "COM4",
  "Andor-Isolated Crop Mode": "Off",
  "ZeissScope-AnswerTimeOut": "250.0000",
  "COM4-BaudRate": "9600",
  "Andor-CCDTemperatureSetPoint": "-70",
  "Core-AutoFocus": "",
  "COM2-Verbose": "1",
  "CSUX-Shutter-State": "Open",
  "BitDepth": 14,
  "Slice": 6,
  "COM6-Verbose": "1",
  "XYStage-JoyStick Slow Speed": "5",
  "COM4-Verbose": "1",
  "AAAOTF-Maximum intensity (dB)": "1900",
  "ZeissScope-Microscope Version": "Application version: ",
  "ChannelIndex": 0,
  "Core-Shutter": "AAAOTF",
  "Wheel-A-State": "4",
  "ZeissReflectorTurret-Name": "ZeissReflectorTurret",
  "Core-TimeoutMs": "5000",
  "XYStage-JoyStick Fast Speed": "60",
  "XYStage-Maximum Speed (Do Not Change)": "7.5000",
  "ElapsedTime-ms": 5410,
  "AAAOTF-Name": "AAAOTF",
  "Wheel-A-Description": "Sutter Lambda filter wheel adapter",
  "Frame": 0,
  "Width": 512,
  "COM5-Handshaking": "Off",
  "PositionName": null,
  "ZeissReflectorTurret-State": "3",
  "Height": 512,
  "Andor-TransposeMirrorX": "0",
  "Andor-TransposeMirrorY": "0",
  "COM2-BaudRate": "9600",
  "Wheel-A-Delay_ms": "0.0000",
  "COM6-Handshaking": "Off",
  "COM8-DataBits": "8",
  "COM5-DelayBetweenCharsMs": "0.0000",
  "CSUX-DriveSpeed-Name": "CSUX-DriveSpeed",
  "XYStage-Description": "ASI XY stage driver adapter",
  "COM4-Handshaking": "Off",
  "Andor-FrameTransfer": "Off",
  "PixelType": "GRAY16",
  "Andor-TransposeXY": "0",
  "COM4-AnswerTimeout": "500.0000",
  "COM2-Parity": "None",
  "COM8-StopBits": "1",
  "Andor-CCDTemperature Help": "Wait for temperature to stabilize before acquisition.",
  "YPositionUm": -1140.1000000000001,
  "COM6-AnswerTimeout": "500.0000",
  "Andor-TimeOut": "10000",
  "Andor-Trigger": "Software",
  "COM8-Description": "Serial port driver (boost:asio)",
  "COM6-Name": "COM6",
  "XYStage-JoyStick Reverse": "Off",
  "Andor-OptAcquireMode Description": "",
  "XYStage-FinishError-PCROS(nm)": "24.0000"
},
"FrameKey-0-1-6": {
  "CSUX-DriveSpeed-State": "1800",
  "Core-Initialize": "1",
  "Andor-FanMode": "Full",
  "Andor-SpuriousNoiseFilterDescription": "Recommended Range",
  "Andor-BaselineClamp": "Enabled",
  "ZeissTransmittedLightShutter-Description": "Zeiss Transmitted Light Shutter",
  "ZeissReflectedLightShutter-Description": "Zeiss Reflected Light Shutter",
  "Andor-CountConvert": "Counts",
  "XYStage-Speed-S": "5.7459",
  "ROI": "0-0-512-512",
  "Andor-SpuriousNoiseFilterThreshold": "264280136390036830000000000000000000000000000000000000000000",
  "COM5-AnswerTimeout": "8000.0000",
  "COM5-StopBits": "1",
  "Andor-Region of Interest": "Full Image",
  "XYStage-Error-E(nm)": "400.0000",
  "XYStage-StepSizeX_um": "0.0100",
  "CSUX-Hub-Name": "CSUX-Hub",
  "Andor-Advanced | Snap Image Timing Mode": "Delay for Exposure",
  "SlicePosition": 57.406000000000006,
  "Andor-CoolerMode": "Fan off at shutdown",
  "Exposure-ms": 200,
  "COM6-DelayBetweenCharsMs": "0.0000",
  "ZeissScope-Description": "Zeiss microscope CAN bus adapter",
  "COM6-Parity": "None",
  "ZeissFocusAxis-Move Mode": "Direct move to target",
  "CSUX-DriveSpeed-AutoAdjust": "0.0000",
  "Wheel-A-Busy": "0",
  "Andor-Pre-Amp-Gain": "4.9x",
  "XYStage-Name": "XYStage",
  "Andor-Shutter Closing Time": "20",
  "CSUX-Hub-Port": "COM5",
  "Andor-EMSwitch": "On",
  "COM2-DataBits": "8",
  "COM2-StopBits": "1",
  "AxisPositions": null,
  "COM5-BaudRate": "115200",
  "Andor-1. Camera Information : | Type | Model | Serial No. |": "| iXon | DU897_BV | 8593 |",
  "ZeissReflectedLightShutter-Name": "ZeissReflectedLightShutter",
  "ZeissScope-Port": "COM6",
  "ZeissScope-Name": "ZeissScope",
  "XYStage-Port": "COM4",
  "COM5-Verbose": "1",
  "CSUX-Hub-Description": "Yokogawa CSUX hub",
  "AAAOTF-Power (% of max)": "27.0000",
  "COM8-DelayBetweenCharsMs": "0.0000",
  "AAAOTF-Port": "COM8",
  "Wheel-A-Label": "Filter-4",
  "COM8-AnswerTimeout": "500.0000",
  "Andor-Camera": "| iXon | DU897_BV | 8593 |",
  "Andor-Gain": "360",
  "UUID": "91c47a19-2e3d-4330-9576-8cb2c2cd9f8a",
  "Core-Camera": "Andor",
  "Core-SLM": "",
  "Wheel-A-Name": "Wheel-A",
  "Andor-CountConvertWavelength": "0.0000",
  "Andor-Shutter TTL Value": "High to Open",
  "Wheel-A-Port": "COM2",
  "Core-ChannelGroup": "Laser",
  "PositionIndex": 0,
  "WaitInterval": null,
  "COM2-DelayBetweenCharsMs": "0.0000",
  "PixelSizeUm": 0,
  "ZeissReflectorTurret-Description": "Reflector Turret",
  "CSUX-DriveSpeed-Run": "On",
  "ZeissReflectedLightShutter-State": "0",
  "Andor-Shutter Opening Time": "20",
  "Summary": {
    "Slices": 14,
    "InitialPositionList": null,
    "Interval_ms": 0,
    "UUID": "0e7f4afa-04a2-46c7-b1ee-fbc86d9c0319",
    "UserName": "ColdSpring",
    "Depth": 2,
    "PixelType": "GRAY16",
    "Time": "2023-04-24 13:51:04 +0800",
    "Date": "2023-04-24",
    "z-step_um": 0.7999999999999972,
    "MetadataVersion": 10,
    "PositionIndex": 0,
    "SlicesFirst": false,
    "ChContrastMin": [
      0,
      0
    ],
    "Width": 512,
    "PixelAspect": 1,
    "MicroManagerVersion": "1.4.16",
    "ROI": [
      0,
      0,
      512,
      512
    ],
    "ChNames": [
      "L-488",
      "L-561"
    ],
    "IJType": 1,
    "GridRow": 0,
    "Comment": "",
    "Height": 512,
    "GridColumn": 0,
    "Prefix": "20230424 osm-3-G235A-G444E-GFP; Scarlet-che-3_4",
    "PixelSize_um": 0,
    "Frames": 1,
    "BitDepth": 14,
    "KeepShutterOpenChannels": false,
    "Source": "Micro-Manager",
    "Channels": 2,
    "ComputerName": "T3610-MP",
    "CustomIntervals_ms": [],
    "KeepShutterOpenSlices": false,
    "ChColors": [
      -16724941,
      -3407617
    ],
    "TimeFirst": false,
    "ChContrastMax": [
      65536,
      65536
    ],
    "Positions": 1,
    "Directory": "Y:\\XC\\20230424 osm-3-G235A-G444E-GFP; Scarlet-che-3"
  },
  "Source": "Andor",
  "XYStage-OverShoot(um)": "0.0000",
  "XYStage-Wait_Cycles": "0",
  "COM4-StopBits": "1",
  "Andor-Binning": "1",
  "Andor-FrameTransfer Help": "Should only turn on FrameTransfer if using Burst or Live mode.",
  "COM4-DataBits": "8",
  "ZeissTransmittedLightShutter-Name": "ZeissTransmittedLightShutter",
  "XYStage-MotorOnOff": "On",
  "Andor-SpuriousNoiseFilter": "None",
  "Andor-Shutter": "Open",
  "Andor-OptAcquireMode": "",
  "COM2-AnswerTimeout": "500.0000",
  "COM5-DataBits": "8",
  "Binning": "1",
  "Andor-ReadoutTime": "35",
  "Andor-Description": "Andor camera adapter",
  "Wheel-A-Speed": "3",
  "COM4-DelayBetweenCharsMs": "0.0000",
  "COM5-Parity": "None",
  "Andor-Advanced | Snap Image Additional Delay (ms)": "0",
  "Andor-Exposure": "200.00",
  "COM5-Description": "Serial port driver (boost:asio)",
  "Andor-TransposeCorrection": "0",
  "COM4-Description": "Serial port driver (boost:asio)",
  "COM8-Verbose": "1",
  "CSUX-DriveSpeed-Description": "CSUX Drive Speed",
  "Andor-VerticalSpeed": "3.30",
  "XYStage-TransposeMirrorY": "0",
  "XPositionUm": -23531.3,
  "XYStage-TransposeMirrorX": "0",
  "ZeissFocusAxis-Velocity-Acceleration": "Fast",
  "COM2-Handshaking": "Off",
  "ZeissReflectorTurret-Label": "4-100 % Mirror",
  "COM6-DataBits": "8",
  "FileName": "img_000000000_L-561_006.tif",
  "Andor-CCDTemperature": "-69",
  "Core-Galvo": "Undefined",
  "Position": "Default",
  "COM8-BaudRate": "19200",
  "Andor-VerticalClockVoltage": "Normal",
  "COM8-Handshaking": "Off",
  "CameraChannelIndex": 0,
  "SliceIndex": 6,
  "ZPositionUm": 57.406000000000006,
  "Core-Focus": "ZeissFocusAxis",
  "Andor-ReadoutMode": "10.000 MHz",
  "Channel": "L-561",
  "AAAOTF-Description": "AA AOTF Shutter Controller driver adapter",
  "CSUX-Shutter-Name": "CSUX-Shutter",
  "COM5-Name": "COM5",
  "FrameIndex": 0,
  "XYStage-Version": "Version: USB-9.2e ",
  "COM6-BaudRate": "57600",
  "XYStage-Backlash-B": "0.0400",
  "COM6-Description": "Serial port driver (boost:asio)",
  "COM8-Name": "COM8",
  "COM2-Description": "Serial port driver (boost:asio)",
  "Andor-ActualInterval-ms": "235.60",
  "AAAOTF-State": "0",
  "Andor-PixelType": "16bit",
  "COM2-Name": "COM2",
  "Camera": "",
  "COM4-Parity": "None",
  "Core-ImageProcessor": "",
  "Wheel-A-ClosedPosition": "",
  "CSUX-Shutter-Description": "CSUX Shutter",
  "Andor-Output_Amplifier": "Electron Multiplying",
  "XYStage-StepSizeY_um": "0.0100",
  "AAAOTF-Channel": "3",
  "ZeissFocusAxis-Position": "59.1130",
  "Core-AutoShutter": "1",
  "ZeissTransmittedLightShutter-State": "0",
  "NextFrame": 0,
  "Core-XYStage": "XYStage",
  "COM8-Parity": "None",
  "COM6-StopBits": "1",
  "Time": "2023-04-24 13:51:09 +0800",
  "COM4-Name": "COM4",
  "Andor-Isolated Crop Mode": "Off",
  "ZeissScope-AnswerTimeOut": "250.0000",
  "COM4-BaudRate": "9600",
  "Andor-CCDTemperatureSetPoint": "-70",
  "Core-AutoFocus": "",
  "COM2-Verbose": "1",
  "CSUX-Shutter-State": "Open",
  "BitDepth": 14,
  "Slice": 6,
  "COM6-Verbose": "1",
  "XYStage-JoyStick Slow Speed": "5",
  "COM4-Verbose": "1",
  "AAAOTF-Maximum intensity (dB)": "1900",
  "ZeissScope-Microscope Version": "Application version: ",
  "ChannelIndex": 1,
  "Core-Shutter": "AAAOTF",
  "Wheel-A-State": "4",
  "ZeissReflectorTurret-Name": "ZeissReflectorTurret",
  "Core-TimeoutMs": "5000",
  "XYStage-JoyStick Fast Speed": "60",
  "XYStage-Maximum Speed (Do Not Change)": "7.5000",
  "ElapsedTime-ms": 5761,
  "AAAOTF-Name": "AAAOTF",
  "Wheel-A-Description": "Sutter Lambda filter wheel adapter",
  "Frame": 0,
  "Width": 512,
  "COM5-Handshaking": "Off",
  "PositionName": null,
  "ZeissReflectorTurret-State": "3",
  "Height": 512,
  "Andor-TransposeMirrorX": "0",
  "Andor-TransposeMirrorY": "0",
  "COM2-BaudRate": "9600",
  "Wheel-A-Delay_ms": "0.0000",
  "COM6-Handshaking": "Off",
  "COM8-DataBits": "8",
  "COM5-DelayBetweenCharsMs": "0.0000",
  "CSUX-DriveSpeed-Name": "CSUX-DriveSpeed",
  "XYStage-Description": "ASI XY stage driver adapter",
  "COM4-Handshaking": "Off",
  "Andor-FrameTransfer": "Off",
  "PixelType": "GRAY16",
  "Andor-TransposeXY": "0",
  "COM4-AnswerTimeout": "500.0000",
  "COM2-Parity": "None",
  "COM8-StopBits": "1",
  "Andor-CCDTemperature Help": "Wait for temperature to stabilize before acquisition.",
  "YPositionUm": -1140.1000000000001,
  "COM6-AnswerTimeout": "500.0000",
  "Andor-TimeOut": "10000",
  "Andor-Trigger": "Software",
  "COM8-Description": "Serial port driver (boost:asio)",
  "COM6-Name": "COM6",
  "XYStage-JoyStick Reverse": "Off",
  "Andor-OptAcquireMode Description": "",
  "XYStage-FinishError-PCROS(nm)": "24.0000"
},
"FrameKey-0-0-7": {
  "CSUX-DriveSpeed-State": "1800",
  "Core-Initialize": "1",
  "Andor-FanMode": "Full",
  "Andor-SpuriousNoiseFilterDescription": "Recommended Range",
  "Andor-BaselineClamp": "Enabled",
  "ZeissTransmittedLightShutter-Description": "Zeiss Transmitted Light Shutter",
  "ZeissReflectedLightShutter-Description": "Zeiss Reflected Light Shutter",
  "Andor-CountConvert": "Counts",
  "XYStage-Speed-S": "5.7459",
  "ROI": "0-0-512-512",
  "Andor-SpuriousNoiseFilterThreshold": "264280136390036830000000000000000000000000000000000000000000",
  "COM5-AnswerTimeout": "8000.0000",
  "COM5-StopBits": "1",
  "Andor-Region of Interest": "Full Image",
  "XYStage-Error-E(nm)": "400.0000",
  "XYStage-StepSizeX_um": "0.0100",
  "CSUX-Hub-Name": "CSUX-Hub",
  "Andor-Advanced | Snap Image Timing Mode": "Delay for Exposure",
  "SlicePosition": 58.206,
  "Andor-CoolerMode": "Fan off at shutdown",
  "Exposure-ms": 200,
  "COM6-DelayBetweenCharsMs": "0.0000",
  "ZeissScope-Description": "Zeiss microscope CAN bus adapter",
  "COM6-Parity": "None",
  "ZeissFocusAxis-Move Mode": "Direct move to target",
  "CSUX-DriveSpeed-AutoAdjust": "0.0000",
  "Wheel-A-Busy": "0",
  "Andor-Pre-Amp-Gain": "4.9x",
  "XYStage-Name": "XYStage",
  "Andor-Shutter Closing Time": "20",
  "CSUX-Hub-Port": "COM5",
  "Andor-EMSwitch": "On",
  "COM2-DataBits": "8",
  "COM2-StopBits": "1",
  "AxisPositions": null,
  "COM5-BaudRate": "115200",
  "Andor-1. Camera Information : | Type | Model | Serial No. |": "| iXon | DU897_BV | 8593 |",
  "ZeissReflectedLightShutter-Name": "ZeissReflectedLightShutter",
  "ZeissScope-Port": "COM6",
  "ZeissScope-Name": "ZeissScope",
  "XYStage-Port": "COM4",
  "COM5-Verbose": "1",
  "CSUX-Hub-Description": "Yokogawa CSUX hub",
  "AAAOTF-Power (% of max)": "29.2000",
  "COM8-DelayBetweenCharsMs": "0.0000",
  "AAAOTF-Port": "COM8",
  "Wheel-A-Label": "Filter-3",
  "COM8-AnswerTimeout": "500.0000",
  "Andor-Camera": "| iXon | DU897_BV | 8593 |",
  "Andor-Gain": "360",
  "UUID": "e8ce99f9-d450-49d6-be93-02e2a481b5fb",
  "Core-Camera": "Andor",
  "Core-SLM": "",
  "Wheel-A-Name": "Wheel-A",
  "Andor-CountConvertWavelength": "0.0000",
  "Andor-Shutter TTL Value": "High to Open",
  "Wheel-A-Port": "COM2",
  "Core-ChannelGroup": "Laser",
  "PositionIndex": 0,
  "WaitInterval": null,
  "COM2-DelayBetweenCharsMs": "0.0000",
  "PixelSizeUm": 0,
  "ZeissReflectorTurret-Description": "Reflector Turret",
  "CSUX-DriveSpeed-Run": "On",
  "ZeissReflectedLightShutter-State": "0",
  "Andor-Shutter Opening Time": "20",
  "Summary": {
    "Slices": 14,
    "InitialPositionList": null,
    "Interval_ms": 0,
    "UUID": "0e7f4afa-04a2-46c7-b1ee-fbc86d9c0319",
    "UserName": "ColdSpring",
    "Depth": 2,
    "PixelType": "GRAY16",
    "Time": "2023-04-24 13:51:04 +0800",
    "Date": "2023-04-24",
    "z-step_um": 0.7999999999999972,
    "MetadataVersion": 10,
    "PositionIndex": 0,
    "SlicesFirst": false,
    "ChContrastMin": [
      0,
      0
    ],
    "Width": 512,
    "PixelAspect": 1,
    "MicroManagerVersion": "1.4.16",
    "ROI": [
      0,
      0,
      512,
      512
    ],
    "ChNames": [
      "L-488",
      "L-561"
    ],
    "IJType": 1,
    "GridRow": 0,
    "Comment": "",
    "Height": 512,
    "GridColumn": 0,
    "Prefix": "20230424 osm-3-G235A-G444E-GFP; Scarlet-che-3_4",
    "PixelSize_um": 0,
    "Frames": 1,
    "BitDepth": 14,
    "KeepShutterOpenChannels": false,
    "Source": "Micro-Manager",
    "Channels": 2,
    "ComputerName": "T3610-MP",
    "CustomIntervals_ms": [],
    "KeepShutterOpenSlices": false,
    "ChColors": [
      -16724941,
      -3407617
    ],
    "TimeFirst": false,
    "ChContrastMax": [
      65536,
      65536
    ],
    "Positions": 1,
    "Directory": "Y:\\XC\\20230424 osm-3-G235A-G444E-GFP; Scarlet-che-3"
  },
  "Source": "Andor",
  "XYStage-OverShoot(um)": "0.0000",
  "XYStage-Wait_Cycles": "0",
  "COM4-StopBits": "1",
  "Andor-Binning": "1",
  "Andor-FrameTransfer Help": "Should only turn on FrameTransfer if using Burst or Live mode.",
  "COM4-DataBits": "8",
  "ZeissTransmittedLightShutter-Name": "ZeissTransmittedLightShutter",
  "XYStage-MotorOnOff": "On",
  "Andor-SpuriousNoiseFilter": "None",
  "Andor-Shutter": "Open",
  "Andor-OptAcquireMode": "",
  "COM2-AnswerTimeout": "500.0000",
  "COM5-DataBits": "8",
  "Binning": "1",
  "Andor-ReadoutTime": "35",
  "Andor-Description": "Andor camera adapter",
  "Wheel-A-Speed": "3",
  "COM4-DelayBetweenCharsMs": "0.0000",
  "COM5-Parity": "None",
  "Andor-Advanced | Snap Image Additional Delay (ms)": "0",
  "Andor-Exposure": "200.00",
  "COM5-Description": "Serial port driver (boost:asio)",
  "Andor-TransposeCorrection": "0",
  "COM4-Description": "Serial port driver (boost:asio)",
  "COM8-Verbose": "1",
  "CSUX-DriveSpeed-Description": "CSUX Drive Speed",
  "Andor-VerticalSpeed": "3.30",
  "XYStage-TransposeMirrorY": "0",
  "XPositionUm": -23531.3,
  "XYStage-TransposeMirrorX": "0",
  "ZeissFocusAxis-Velocity-Acceleration": "Fast",
  "COM2-Handshaking": "Off",
  "ZeissReflectorTurret-Label": "4-100 % Mirror",
  "COM6-DataBits": "8",
  "FileName": "img_000000000_L-488_007.tif",
  "Andor-CCDTemperature": "-69",
  "Core-Galvo": "Undefined",
  "Position": "Default",
  "COM8-BaudRate": "19200",
  "Andor-VerticalClockVoltage": "Normal",
  "COM8-Handshaking": "Off",
  "CameraChannelIndex": 0,
  "SliceIndex": 7,
  "ZPositionUm": 58.206,
  "Core-Focus": "ZeissFocusAxis",
  "Andor-ReadoutMode": "10.000 MHz",
  "Channel": "L-488",
  "AAAOTF-Description": "AA AOTF Shutter Controller driver adapter",
  "CSUX-Shutter-Name": "CSUX-Shutter",
  "COM5-Name": "COM5",
  "FrameIndex": 0,
  "XYStage-Version": "Version: USB-9.2e ",
  "COM6-BaudRate": "57600",
  "XYStage-Backlash-B": "0.0400",
  "COM6-Description": "Serial port driver (boost:asio)",
  "COM8-Name": "COM8",
  "COM2-Description": "Serial port driver (boost:asio)",
  "Andor-ActualInterval-ms": "235.60",
  "AAAOTF-State": "0",
  "Andor-PixelType": "16bit",
  "COM2-Name": "COM2",
  "Camera": "",
  "COM4-Parity": "None",
  "Core-ImageProcessor": "",
  "Wheel-A-ClosedPosition": "",
  "CSUX-Shutter-Description": "CSUX Shutter",
  "Andor-Output_Amplifier": "Electron Multiplying",
  "XYStage-StepSizeY_um": "0.0100",
  "AAAOTF-Channel": "2",
  "ZeissFocusAxis-Position": "59.1130",
  "Core-AutoShutter": "1",
  "ZeissTransmittedLightShutter-State": "0",
  "NextFrame": 0,
  "Core-XYStage": "XYStage",
  "COM8-Parity": "None",
  "COM6-StopBits": "1",
  "Time": "2023-04-24 13:51:09 +0800",
  "COM4-Name": "COM4",
  "Andor-Isolated Crop Mode": "Off",
  "ZeissScope-AnswerTimeOut": "250.0000",
  "COM4-BaudRate": "9600",
  "Andor-CCDTemperatureSetPoint": "-70",
  "Core-AutoFocus": "",
  "COM2-Verbose": "1",
  "CSUX-Shutter-State": "Open",
  "BitDepth": 14,
  "Slice": 7,
  "COM6-Verbose": "1",
  "XYStage-JoyStick Slow Speed": "5",
  "COM4-Verbose": "1",
  "AAAOTF-Maximum intensity (dB)": "1900",
  "ZeissScope-Microscope Version": "Application version: ",
  "ChannelIndex": 0,
  "Core-Shutter": "AAAOTF",
  "Wheel-A-State": "4",
  "ZeissReflectorTurret-Name": "ZeissReflectorTurret",
  "Core-TimeoutMs": "5000",
  "XYStage-JoyStick Fast Speed": "60",
  "XYStage-Maximum Speed (Do Not Change)": "7.5000",
  "ElapsedTime-ms": 6222,
  "AAAOTF-Name": "AAAOTF",
  "Wheel-A-Description": "Sutter Lambda filter wheel adapter",
  "Frame": 0,
  "Width": 512,
  "COM5-Handshaking": "Off",
  "PositionName": null,
  "ZeissReflectorTurret-State": "3",
  "Height": 512,
  "Andor-TransposeMirrorX": "0",
  "Andor-TransposeMirrorY": "0",
  "COM2-BaudRate": "9600",
  "Wheel-A-Delay_ms": "0.0000",
  "COM6-Handshaking": "Off",
  "COM8-DataBits": "8",
  "COM5-DelayBetweenCharsMs": "0.0000",
  "CSUX-DriveSpeed-Name": "CSUX-DriveSpeed",
  "XYStage-Description": "ASI XY stage driver adapter",
  "COM4-Handshaking": "Off",
  "Andor-FrameTransfer": "Off",
  "PixelType": "GRAY16",
  "Andor-TransposeXY": "0",
  "COM4-AnswerTimeout": "500.0000",
  "COM2-Parity": "None",
  "COM8-StopBits": "1",
  "Andor-CCDTemperature Help": "Wait for temperature to stabilize before acquisition.",
  "YPositionUm": -1140.1000000000001,
  "COM6-AnswerTimeout": "500.0000",
  "Andor-TimeOut": "10000",
  "Andor-Trigger": "Software",
  "COM8-Description": "Serial port driver (boost:asio)",
  "COM6-Name": "COM6",
  "XYStage-JoyStick Reverse": "Off",
  "Andor-OptAcquireMode Description": "",
  "XYStage-FinishError-PCROS(nm)": "24.0000"
},
"FrameKey-0-1-7": {
  "CSUX-DriveSpeed-State": "1800",
  "Core-Initialize": "1",
  "Andor-FanMode": "Full",
  "Andor-SpuriousNoiseFilterDescription": "Recommended Range",
  "Andor-BaselineClamp": "Enabled",
  "ZeissTransmittedLightShutter-Description": "Zeiss Transmitted Light Shutter",
  "ZeissReflectedLightShutter-Description": "Zeiss Reflected Light Shutter",
  "Andor-CountConvert": "Counts",
  "XYStage-Speed-S": "5.7459",
  "ROI": "0-0-512-512",
  "Andor-SpuriousNoiseFilterThreshold": "264280136390036830000000000000000000000000000000000000000000",
  "COM5-AnswerTimeout": "8000.0000",
  "COM5-StopBits": "1",
  "Andor-Region of Interest": "Full Image",
  "XYStage-Error-E(nm)": "400.0000",
  "XYStage-StepSizeX_um": "0.0100",
  "CSUX-Hub-Name": "CSUX-Hub",
  "Andor-Advanced | Snap Image Timing Mode": "Delay for Exposure",
  "SlicePosition": 58.206,
  "Andor-CoolerMode": "Fan off at shutdown",
  "Exposure-ms": 200,
  "COM6-DelayBetweenCharsMs": "0.0000",
  "ZeissScope-Description": "Zeiss microscope CAN bus adapter",
  "COM6-Parity": "None",
  "ZeissFocusAxis-Move Mode": "Direct move to target",
  "CSUX-DriveSpeed-AutoAdjust": "0.0000",
  "Wheel-A-Busy": "0",
  "Andor-Pre-Amp-Gain": "4.9x",
  "XYStage-Name": "XYStage",
  "Andor-Shutter Closing Time": "20",
  "CSUX-Hub-Port": "COM5",
  "Andor-EMSwitch": "On",
  "COM2-DataBits": "8",
  "COM2-StopBits": "1",
  "AxisPositions": null,
  "COM5-BaudRate": "115200",
  "Andor-1. Camera Information : | Type | Model | Serial No. |": "| iXon | DU897_BV | 8593 |",
  "ZeissReflectedLightShutter-Name": "ZeissReflectedLightShutter",
  "ZeissScope-Port": "COM6",
  "ZeissScope-Name": "ZeissScope",
  "XYStage-Port": "COM4",
  "COM5-Verbose": "1",
  "CSUX-Hub-Description": "Yokogawa CSUX hub",
  "AAAOTF-Power (% of max)": "27.0000",
  "COM8-DelayBetweenCharsMs": "0.0000",
  "AAAOTF-Port": "COM8",
  "Wheel-A-Label": "Filter-4",
  "COM8-AnswerTimeout": "500.0000",
  "Andor-Camera": "| iXon | DU897_BV | 8593 |",
  "Andor-Gain": "360",
  "UUID": "e887d8c3-98f5-4876-b36a-bd9f25d1ccd2",
  "Core-Camera": "Andor",
  "Core-SLM": "",
  "Wheel-A-Name": "Wheel-A",
  "Andor-CountConvertWavelength": "0.0000",
  "Andor-Shutter TTL Value": "High to Open",
  "Wheel-A-Port": "COM2",
  "Core-ChannelGroup": "Laser",
  "PositionIndex": 0,
  "WaitInterval": null,
  "COM2-DelayBetweenCharsMs": "0.0000",
  "PixelSizeUm": 0,
  "ZeissReflectorTurret-Description": "Reflector Turret",
  "CSUX-DriveSpeed-Run": "On",
  "ZeissReflectedLightShutter-State": "0",
  "Andor-Shutter Opening Time": "20",
  "Summary": {
    "Slices": 14,
    "InitialPositionList": null,
    "Interval_ms": 0,
    "UUID": "0e7f4afa-04a2-46c7-b1ee-fbc86d9c0319",
    "UserName": "ColdSpring",
    "Depth": 2,
    "PixelType": "GRAY16",
    "Time": "2023-04-24 13:51:04 +0800",
    "Date": "2023-04-24",
    "z-step_um": 0.7999999999999972,
    "MetadataVersion": 10,
    "PositionIndex": 0,
    "SlicesFirst": false,
    "ChContrastMin": [
      0,
      0
    ],
    "Width": 512,
    "PixelAspect": 1,
    "MicroManagerVersion": "1.4.16",
    "ROI": [
      0,
      0,
      512,
      512
    ],
    "ChNames": [
      "L-488",
      "L-561"
    ],
    "IJType": 1,
    "GridRow": 0,
    "Comment": "",
    "Height": 512,
    "GridColumn": 0,
    "Prefix": "20230424 osm-3-G235A-G444E-GFP; Scarlet-che-3_4",
    "PixelSize_um": 0,
    "Frames": 1,
    "BitDepth": 14,
    "KeepShutterOpenChannels": false,
    "Source": "Micro-Manager",
    "Channels": 2,
    "ComputerName": "T3610-MP",
    "CustomIntervals_ms": [],
    "KeepShutterOpenSlices": false,
    "ChColors": [
      -16724941,
      -3407617
    ],
    "TimeFirst": false,
    "ChContrastMax": [
      65536,
      65536
    ],
    "Positions": 1,
    "Directory": "Y:\\XC\\20230424 osm-3-G235A-G444E-GFP; Scarlet-che-3"
  },
  "Source": "Andor",
  "XYStage-OverShoot(um)": "0.0000",
  "XYStage-Wait_Cycles": "0",
  "COM4-StopBits": "1",
  "Andor-Binning": "1",
  "Andor-FrameTransfer Help": "Should only turn on FrameTransfer if using Burst or Live mode.",
  "COM4-DataBits": "8",
  "ZeissTransmittedLightShutter-Name": "ZeissTransmittedLightShutter",
  "XYStage-MotorOnOff": "On",
  "Andor-SpuriousNoiseFilter": "None",
  "Andor-Shutter": "Open",
  "Andor-OptAcquireMode": "",
  "COM2-AnswerTimeout": "500.0000",
  "COM5-DataBits": "8",
  "Binning": "1",
  "Andor-ReadoutTime": "35",
  "Andor-Description": "Andor camera adapter",
  "Wheel-A-Speed": "3",
  "COM4-DelayBetweenCharsMs": "0.0000",
  "COM5-Parity": "None",
  "Andor-Advanced | Snap Image Additional Delay (ms)": "0",
  "Andor-Exposure": "200.00",
  "COM5-Description": "Serial port driver (boost:asio)",
  "Andor-TransposeCorrection": "0",
  "COM4-Description": "Serial port driver (boost:asio)",
  "COM8-Verbose": "1",
  "CSUX-DriveSpeed-Description": "CSUX Drive Speed",
  "Andor-VerticalSpeed": "3.30",
  "XYStage-TransposeMirrorY": "0",
  "XPositionUm": -23531.3,
  "XYStage-TransposeMirrorX": "0",
  "ZeissFocusAxis-Velocity-Acceleration": "Fast",
  "COM2-Handshaking": "Off",
  "ZeissReflectorTurret-Label": "4-100 % Mirror",
  "COM6-DataBits": "8",
  "FileName": "img_000000000_L-561_007.tif",
  "Andor-CCDTemperature": "-69",
  "Core-Galvo": "Undefined",
  "Position": "Default",
  "COM8-BaudRate": "19200",
  "Andor-VerticalClockVoltage": "Normal",
  "COM8-Handshaking": "Off",
  "CameraChannelIndex": 0,
  "SliceIndex": 7,
  "ZPositionUm": 58.206,
  "Core-Focus": "ZeissFocusAxis",
  "Andor-ReadoutMode": "10.000 MHz",
  "Channel": "L-561",
  "AAAOTF-Description": "AA AOTF Shutter Controller driver adapter",
  "CSUX-Shutter-Name": "CSUX-Shutter",
  "COM5-Name": "COM5",
  "FrameIndex": 0,
  "XYStage-Version": "Version: USB-9.2e ",
  "COM6-BaudRate": "57600",
  "XYStage-Backlash-B": "0.0400",
  "COM6-Description": "Serial port driver (boost:asio)",
  "COM8-Name": "COM8",
  "COM2-Description": "Serial port driver (boost:asio)",
  "Andor-ActualInterval-ms": "235.60",
  "AAAOTF-State": "0",
  "Andor-PixelType": "16bit",
  "COM2-Name": "COM2",
  "Camera": "",
  "COM4-Parity": "None",
  "Core-ImageProcessor": "",
  "Wheel-A-ClosedPosition": "",
  "CSUX-Shutter-Description": "CSUX Shutter",
  "Andor-Output_Amplifier": "Electron Multiplying",
  "XYStage-StepSizeY_um": "0.0100",
  "AAAOTF-Channel": "3",
  "ZeissFocusAxis-Position": "59.1130",
  "Core-AutoShutter": "1",
  "ZeissTransmittedLightShutter-State": "0",
  "NextFrame": 0,
  "Core-XYStage": "XYStage",
  "COM8-Parity": "None",
  "COM6-StopBits": "1",
  "Time": "2023-04-24 13:51:10 +0800",
  "COM4-Name": "COM4",
  "Andor-Isolated Crop Mode": "Off",
  "ZeissScope-AnswerTimeOut": "250.0000",
  "COM4-BaudRate": "9600",
  "Andor-CCDTemperatureSetPoint": "-70",
  "Core-AutoFocus": "",
  "COM2-Verbose": "1",
  "CSUX-Shutter-State": "Open",
  "BitDepth": 14,
  "Slice": 7,
  "COM6-Verbose": "1",
  "XYStage-JoyStick Slow Speed": "5",
  "COM4-Verbose": "1",
  "AAAOTF-Maximum intensity (dB)": "1900",
  "ZeissScope-Microscope Version": "Application version: ",
  "ChannelIndex": 1,
  "Core-Shutter": "AAAOTF",
  "Wheel-A-State": "4",
  "ZeissReflectorTurret-Name": "ZeissReflectorTurret",
  "Core-TimeoutMs": "5000",
  "XYStage-JoyStick Fast Speed": "60",
  "XYStage-Maximum Speed (Do Not Change)": "7.5000",
  "ElapsedTime-ms": 6577,
  "AAAOTF-Name": "AAAOTF",
  "Wheel-A-Description": "Sutter Lambda filter wheel adapter",
  "Frame": 0,
  "Width": 512,
  "COM5-Handshaking": "Off",
  "PositionName": null,
  "ZeissReflectorTurret-State": "3",
  "Height": 512,
  "Andor-TransposeMirrorX": "0",
  "Andor-TransposeMirrorY": "0",
  "COM2-BaudRate": "9600",
  "Wheel-A-Delay_ms": "0.0000",
  "COM6-Handshaking": "Off",
  "COM8-DataBits": "8",
  "COM5-DelayBetweenCharsMs": "0.0000",
  "CSUX-DriveSpeed-Name": "CSUX-DriveSpeed",
  "XYStage-Description": "ASI XY stage driver adapter",
  "COM4-Handshaking": "Off",
  "Andor-FrameTransfer": "Off",
  "PixelType": "GRAY16",
  "Andor-TransposeXY": "0",
  "COM4-AnswerTimeout": "500.0000",
  "COM2-Parity": "None",
  "COM8-StopBits": "1",
  "Andor-CCDTemperature Help": "Wait for temperature to stabilize before acquisition.",
  "YPositionUm": -1140.1000000000001,
  "COM6-AnswerTimeout": "500.0000",
  "Andor-TimeOut": "10000",
  "Andor-Trigger": "Software",
  "COM8-Description": "Serial port driver (boost:asio)",
  "COM6-Name": "COM6",
  "XYStage-JoyStick Reverse": "Off",
  "Andor-OptAcquireMode Description": "",
  "XYStage-FinishError-PCROS(nm)": "24.0000"
},
"FrameKey-0-0-8": {
  "CSUX-DriveSpeed-State": "1800",
  "Core-Initialize": "1",
  "Andor-FanMode": "Full",
  "Andor-SpuriousNoiseFilterDescription": "Recommended Range",
  "Andor-BaselineClamp": "Enabled",
  "ZeissTransmittedLightShutter-Description": "Zeiss Transmitted Light Shutter",
  "ZeissReflectedLightShutter-Description": "Zeiss Reflected Light Shutter",
  "Andor-CountConvert": "Counts",
  "XYStage-Speed-S": "5.7459",
  "ROI": "0-0-512-512",
  "Andor-SpuriousNoiseFilterThreshold": "264280136390036830000000000000000000000000000000000000000000",
  "COM5-AnswerTimeout": "8000.0000",
  "COM5-StopBits": "1",
  "Andor-Region of Interest": "Full Image",
  "XYStage-Error-E(nm)": "400.0000",
  "XYStage-StepSizeX_um": "0.0100",
  "CSUX-Hub-Name": "CSUX-Hub",
  "Andor-Advanced | Snap Image Timing Mode": "Delay for Exposure",
  "SlicePosition": 59.006,
  "Andor-CoolerMode": "Fan off at shutdown",
  "Exposure-ms": 200,
  "COM6-DelayBetweenCharsMs": "0.0000",
  "ZeissScope-Description": "Zeiss microscope CAN bus adapter",
  "COM6-Parity": "None",
  "ZeissFocusAxis-Move Mode": "Direct move to target",
  "CSUX-DriveSpeed-AutoAdjust": "0.0000",
  "Wheel-A-Busy": "0",
  "Andor-Pre-Amp-Gain": "4.9x",
  "XYStage-Name": "XYStage",
  "Andor-Shutter Closing Time": "20",
  "CSUX-Hub-Port": "COM5",
  "Andor-EMSwitch": "On",
  "COM2-DataBits": "8",
  "COM2-StopBits": "1",
  "AxisPositions": null,
  "COM5-BaudRate": "115200",
  "Andor-1. Camera Information : | Type | Model | Serial No. |": "| iXon | DU897_BV | 8593 |",
  "ZeissReflectedLightShutter-Name": "ZeissReflectedLightShutter",
  "ZeissScope-Port": "COM6",
  "ZeissScope-Name": "ZeissScope",
  "XYStage-Port": "COM4",
  "COM5-Verbose": "1",
  "CSUX-Hub-Description": "Yokogawa CSUX hub",
  "AAAOTF-Power (% of max)": "29.2000",
  "COM8-DelayBetweenCharsMs": "0.0000",
  "AAAOTF-Port": "COM8",
  "Wheel-A-Label": "Filter-3",
  "COM8-AnswerTimeout": "500.0000",
  "Andor-Camera": "| iXon | DU897_BV | 8593 |",
  "Andor-Gain": "360",
  "UUID": "ff6a52ee-787d-4322-8628-f9ca5cc0d53a",
  "Core-Camera": "Andor",
  "Core-SLM": "",
  "Wheel-A-Name": "Wheel-A",
  "Andor-CountConvertWavelength": "0.0000",
  "Andor-Shutter TTL Value": "High to Open",
  "Wheel-A-Port": "COM2",
  "Core-ChannelGroup": "Laser",
  "PositionIndex": 0,
  "WaitInterval": null,
  "COM2-DelayBetweenCharsMs": "0.0000",
  "PixelSizeUm": 0,
  "ZeissReflectorTurret-Description": "Reflector Turret",
  "CSUX-DriveSpeed-Run": "On",
  "ZeissReflectedLightShutter-State": "0",
  "Andor-Shutter Opening Time": "20",
  "Summary": {
    "Slices": 14,
    "InitialPositionList": null,
    "Interval_ms": 0,
    "UUID": "0e7f4afa-04a2-46c7-b1ee-fbc86d9c0319",
    "UserName": "ColdSpring",
    "Depth": 2,
    "PixelType": "GRAY16",
    "Time": "2023-04-24 13:51:04 +0800",
    "Date": "2023-04-24",
    "z-step_um": 0.7999999999999972,
    "MetadataVersion": 10,
    "PositionIndex": 0,
    "SlicesFirst": false,
    "ChContrastMin": [
      0,
      0
    ],
    "Width": 512,
    "PixelAspect": 1,
    "MicroManagerVersion": "1.4.16",
    "ROI": [
      0,
      0,
      512,
      512
    ],
    "ChNames": [
      "L-488",
      "L-561"
    ],
    "IJType": 1,
    "GridRow": 0,
    "Comment": "",
    "Height": 512,
    "GridColumn": 0,
    "Prefix": "20230424 osm-3-G235A-G444E-GFP; Scarlet-che-3_4",
    "PixelSize_um": 0,
    "Frames": 1,
    "BitDepth": 14,
    "KeepShutterOpenChannels": false,
    "Source": "Micro-Manager",
    "Channels": 2,
    "ComputerName": "T3610-MP",
    "CustomIntervals_ms": [],
    "KeepShutterOpenSlices": false,
    "ChColors": [
      -16724941,
      -3407617
    ],
    "TimeFirst": false,
    "ChContrastMax": [
      65536,
      65536
    ],
    "Positions": 1,
    "Directory": "Y:\\XC\\20230424 osm-3-G235A-G444E-GFP; Scarlet-che-3"
  },
  "Source": "Andor",
  "XYStage-OverShoot(um)": "0.0000",
  "XYStage-Wait_Cycles": "0",
  "COM4-StopBits": "1",
  "Andor-Binning": "1",
  "Andor-FrameTransfer Help": "Should only turn on FrameTransfer if using Burst or Live mode.",
  "COM4-DataBits": "8",
  "ZeissTransmittedLightShutter-Name": "ZeissTransmittedLightShutter",
  "XYStage-MotorOnOff": "On",
  "Andor-SpuriousNoiseFilter": "None",
  "Andor-Shutter": "Open",
  "Andor-OptAcquireMode": "",
  "COM2-AnswerTimeout": "500.0000",
  "COM5-DataBits": "8",
  "Binning": "1",
  "Andor-ReadoutTime": "35",
  "Andor-Description": "Andor camera adapter",
  "Wheel-A-Speed": "3",
  "COM4-DelayBetweenCharsMs": "0.0000",
  "COM5-Parity": "None",
  "Andor-Advanced | Snap Image Additional Delay (ms)": "0",
  "Andor-Exposure": "200.00",
  "COM5-Description": "Serial port driver (boost:asio)",
  "Andor-TransposeCorrection": "0",
  "COM4-Description": "Serial port driver (boost:asio)",
  "COM8-Verbose": "1",
  "CSUX-DriveSpeed-Description": "CSUX Drive Speed",
  "Andor-VerticalSpeed": "3.30",
  "XYStage-TransposeMirrorY": "0",
  "XPositionUm": -23531.3,
  "XYStage-TransposeMirrorX": "0",
  "ZeissFocusAxis-Velocity-Acceleration": "Fast",
  "COM2-Handshaking": "Off",
  "ZeissReflectorTurret-Label": "4-100 % Mirror",
  "COM6-DataBits": "8",
  "FileName": "img_000000000_L-488_008.tif",
  "Andor-CCDTemperature": "-69",
  "Core-Galvo": "Undefined",
  "Position": "Default",
  "COM8-BaudRate": "19200",
  "Andor-VerticalClockVoltage": "Normal",
  "COM8-Handshaking": "Off",
  "CameraChannelIndex": 0,
  "SliceIndex": 8,
  "ZPositionUm": 59.006,
  "Core-Focus": "ZeissFocusAxis",
  "Andor-ReadoutMode": "10.000 MHz",
  "Channel": "L-488",
  "AAAOTF-Description": "AA AOTF Shutter Controller driver adapter",
  "CSUX-Shutter-Name": "CSUX-Shutter",
  "COM5-Name": "COM5",
  "FrameIndex": 0,
  "XYStage-Version": "Version: USB-9.2e ",
  "COM6-BaudRate": "57600",
  "XYStage-Backlash-B": "0.0400",
  "COM6-Description": "Serial port driver (boost:asio)",
  "COM8-Name": "COM8",
  "COM2-Description": "Serial port driver (boost:asio)",
  "Andor-ActualInterval-ms": "235.60",
  "AAAOTF-State": "0",
  "Andor-PixelType": "16bit",
  "COM2-Name": "COM2",
  "Camera": "",
  "COM4-Parity": "None",
  "Core-ImageProcessor": "",
  "Wheel-A-ClosedPosition": "",
  "CSUX-Shutter-Description": "CSUX Shutter",
  "Andor-Output_Amplifier": "Electron Multiplying",
  "XYStage-StepSizeY_um": "0.0100",
  "AAAOTF-Channel": "2",
  "ZeissFocusAxis-Position": "59.1130",
  "Core-AutoShutter": "1",
  "ZeissTransmittedLightShutter-State": "0",
  "NextFrame": 0,
  "Core-XYStage": "XYStage",
  "COM8-Parity": "None",
  "COM6-StopBits": "1",
  "Time": "2023-04-24 13:51:10 +0800",
  "COM4-Name": "COM4",
  "Andor-Isolated Crop Mode": "Off",
  "ZeissScope-AnswerTimeOut": "250.0000",
  "COM4-BaudRate": "9600",
  "Andor-CCDTemperatureSetPoint": "-70",
  "Core-AutoFocus": "",
  "COM2-Verbose": "1",
  "CSUX-Shutter-State": "Open",
  "BitDepth": 14,
  "Slice": 8,
  "COM6-Verbose": "1",
  "XYStage-JoyStick Slow Speed": "5",
  "COM4-Verbose": "1",
  "AAAOTF-Maximum intensity (dB)": "1900",
  "ZeissScope-Microscope Version": "Application version: ",
  "ChannelIndex": 0,
  "Core-Shutter": "AAAOTF",
  "Wheel-A-State": "4",
  "ZeissReflectorTurret-Name": "ZeissReflectorTurret",
  "Core-TimeoutMs": "5000",
  "XYStage-JoyStick Fast Speed": "60",
  "XYStage-Maximum Speed (Do Not Change)": "7.5000",
  "ElapsedTime-ms": 7038,
  "AAAOTF-Name": "AAAOTF",
  "Wheel-A-Description": "Sutter Lambda filter wheel adapter",
  "Frame": 0,
  "Width": 512,
  "COM5-Handshaking": "Off",
  "PositionName": null,
  "ZeissReflectorTurret-State": "3",
  "Height": 512,
  "Andor-TransposeMirrorX": "0",
  "Andor-TransposeMirrorY": "0",
  "COM2-BaudRate": "9600",
  "Wheel-A-Delay_ms": "0.0000",
  "COM6-Handshaking": "Off",
  "COM8-DataBits": "8",
  "COM5-DelayBetweenCharsMs": "0.0000",
  "CSUX-DriveSpeed-Name": "CSUX-DriveSpeed",
  "XYStage-Description": "ASI XY stage driver adapter",
  "COM4-Handshaking": "Off",
  "Andor-FrameTransfer": "Off",
  "PixelType": "GRAY16",
  "Andor-TransposeXY": "0",
  "COM4-AnswerTimeout": "500.0000",
  "COM2-Parity": "None",
  "COM8-StopBits": "1",
  "Andor-CCDTemperature Help": "Wait for temperature to stabilize before acquisition.",
  "YPositionUm": -1140.1000000000001,
  "COM6-AnswerTimeout": "500.0000",
  "Andor-TimeOut": "10000",
  "Andor-Trigger": "Software",
  "COM8-Description": "Serial port driver (boost:asio)",
  "COM6-Name": "COM6",
  "XYStage-JoyStick Reverse": "Off",
  "Andor-OptAcquireMode Description": "",
  "XYStage-FinishError-PCROS(nm)": "24.0000"
},
"FrameKey-0-1-8": {
  "CSUX-DriveSpeed-State": "1800",
  "Core-Initialize": "1",
  "Andor-FanMode": "Full",
  "Andor-SpuriousNoiseFilterDescription": "Recommended Range",
  "Andor-BaselineClamp": "Enabled",
  "ZeissTransmittedLightShutter-Description": "Zeiss Transmitted Light Shutter",
  "ZeissReflectedLightShutter-Description": "Zeiss Reflected Light Shutter",
  "Andor-CountConvert": "Counts",
  "XYStage-Speed-S": "5.7459",
  "ROI": "0-0-512-512",
  "Andor-SpuriousNoiseFilterThreshold": "264280136390036830000000000000000000000000000000000000000000",
  "COM5-AnswerTimeout": "8000.0000",
  "COM5-StopBits": "1",
  "Andor-Region of Interest": "Full Image",
  "XYStage-Error-E(nm)": "400.0000",
  "XYStage-StepSizeX_um": "0.0100",
  "CSUX-Hub-Name": "CSUX-Hub",
  "Andor-Advanced | Snap Image Timing Mode": "Delay for Exposure",
  "SlicePosition": 59.006,
  "Andor-CoolerMode": "Fan off at shutdown",
  "Exposure-ms": 200,
  "COM6-DelayBetweenCharsMs": "0.0000",
  "ZeissScope-Description": "Zeiss microscope CAN bus adapter",
  "COM6-Parity": "None",
  "ZeissFocusAxis-Move Mode": "Direct move to target",
  "CSUX-DriveSpeed-AutoAdjust": "0.0000",
  "Wheel-A-Busy": "0",
  "Andor-Pre-Amp-Gain": "4.9x",
  "XYStage-Name": "XYStage",
  "Andor-Shutter Closing Time": "20",
  "CSUX-Hub-Port": "COM5",
  "Andor-EMSwitch": "On",
  "COM2-DataBits": "8",
  "COM2-StopBits": "1",
  "AxisPositions": null,
  "COM5-BaudRate": "115200",
  "Andor-1. Camera Information : | Type | Model | Serial No. |": "| iXon | DU897_BV | 8593 |",
  "ZeissReflectedLightShutter-Name": "ZeissReflectedLightShutter",
  "ZeissScope-Port": "COM6",
  "ZeissScope-Name": "ZeissScope",
  "XYStage-Port": "COM4",
  "COM5-Verbose": "1",
  "CSUX-Hub-Description": "Yokogawa CSUX hub",
  "AAAOTF-Power (% of max)": "27.0000",
  "COM8-DelayBetweenCharsMs": "0.0000",
  "AAAOTF-Port": "COM8",
  "Wheel-A-Label": "Filter-4",
  "COM8-AnswerTimeout": "500.0000",
  "Andor-Camera": "| iXon | DU897_BV | 8593 |",
  "Andor-Gain": "360",
  "UUID": "d714d922-e8e4-40bd-9858-8c512ad66d49",
  "Core-Camera": "Andor",
  "Core-SLM": "",
  "Wheel-A-Name": "Wheel-A",
  "Andor-CountConvertWavelength": "0.0000",
  "Andor-Shutter TTL Value": "High to Open",
  "Wheel-A-Port": "COM2",
  "Core-ChannelGroup": "Laser",
  "PositionIndex": 0,
  "WaitInterval": null,
  "COM2-DelayBetweenCharsMs": "0.0000",
  "PixelSizeUm": 0,
  "ZeissReflectorTurret-Description": "Reflector Turret",
  "CSUX-DriveSpeed-Run": "On",
  "ZeissReflectedLightShutter-State": "0",
  "Andor-Shutter Opening Time": "20",
  "Summary": {
    "Slices": 14,
    "InitialPositionList": null,
    "Interval_ms": 0,
    "UUID": "0e7f4afa-04a2-46c7-b1ee-fbc86d9c0319",
    "UserName": "ColdSpring",
    "Depth": 2,
    "PixelType": "GRAY16",
    "Time": "2023-04-24 13:51:04 +0800",
    "Date": "2023-04-24",
    "z-step_um": 0.7999999999999972,
    "MetadataVersion": 10,
    "PositionIndex": 0,
    "SlicesFirst": false,
    "ChContrastMin": [
      0,
      0
    ],
    "Width": 512,
    "PixelAspect": 1,
    "MicroManagerVersion": "1.4.16",
    "ROI": [
      0,
      0,
      512,
      512
    ],
    "ChNames": [
      "L-488",
      "L-561"
    ],
    "IJType": 1,
    "GridRow": 0,
    "Comment": "",
    "Height": 512,
    "GridColumn": 0,
    "Prefix": "20230424 osm-3-G235A-G444E-GFP; Scarlet-che-3_4",
    "PixelSize_um": 0,
    "Frames": 1,
    "BitDepth": 14,
    "KeepShutterOpenChannels": false,
    "Source": "Micro-Manager",
    "Channels": 2,
    "ComputerName": "T3610-MP",
    "CustomIntervals_ms": [],
    "KeepShutterOpenSlices": false,
    "ChColors": [
      -16724941,
      -3407617
    ],
    "TimeFirst": false,
    "ChContrastMax": [
      65536,
      65536
    ],
    "Positions": 1,
    "Directory": "Y:\\XC\\20230424 osm-3-G235A-G444E-GFP; Scarlet-che-3"
  },
  "Source": "Andor",
  "XYStage-OverShoot(um)": "0.0000",
  "XYStage-Wait_Cycles": "0",
  "COM4-StopBits": "1",
  "Andor-Binning": "1",
  "Andor-FrameTransfer Help": "Should only turn on FrameTransfer if using Burst or Live mode.",
  "COM4-DataBits": "8",
  "ZeissTransmittedLightShutter-Name": "ZeissTransmittedLightShutter",
  "XYStage-MotorOnOff": "On",
  "Andor-SpuriousNoiseFilter": "None",
  "Andor-Shutter": "Open",
  "Andor-OptAcquireMode": "",
  "COM2-AnswerTimeout": "500.0000",
  "COM5-DataBits": "8",
  "Binning": "1",
  "Andor-ReadoutTime": "35",
  "Andor-Description": "Andor camera adapter",
  "Wheel-A-Speed": "3",
  "COM4-DelayBetweenCharsMs": "0.0000",
  "COM5-Parity": "None",
  "Andor-Advanced | Snap Image Additional Delay (ms)": "0",
  "Andor-Exposure": "200.00",
  "COM5-Description": "Serial port driver (boost:asio)",
  "Andor-TransposeCorrection": "0",
  "COM4-Description": "Serial port driver (boost:asio)",
  "COM8-Verbose": "1",
  "CSUX-DriveSpeed-Description": "CSUX Drive Speed",
  "Andor-VerticalSpeed": "3.30",
  "XYStage-TransposeMirrorY": "0",
  "XPositionUm": -23531.3,
  "XYStage-TransposeMirrorX": "0",
  "ZeissFocusAxis-Velocity-Acceleration": "Fast",
  "COM2-Handshaking": "Off",
  "ZeissReflectorTurret-Label": "4-100 % Mirror",
  "COM6-DataBits": "8",
  "FileName": "img_000000000_L-561_008.tif",
  "Andor-CCDTemperature": "-69",
  "Core-Galvo": "Undefined",
  "Position": "Default",
  "COM8-BaudRate": "19200",
  "Andor-VerticalClockVoltage": "Normal",
  "COM8-Handshaking": "Off",
  "CameraChannelIndex": 0,
  "SliceIndex": 8,
  "ZPositionUm": 59.006,
  "Core-Focus": "ZeissFocusAxis",
  "Andor-ReadoutMode": "10.000 MHz",
  "Channel": "L-561",
  "AAAOTF-Description": "AA AOTF Shutter Controller driver adapter",
  "CSUX-Shutter-Name": "CSUX-Shutter",
  "COM5-Name": "COM5",
  "FrameIndex": 0,
  "XYStage-Version": "Version: USB-9.2e ",
  "COM6-BaudRate": "57600",
  "XYStage-Backlash-B": "0.0400",
  "COM6-Description": "Serial port driver (boost:asio)",
  "COM8-Name": "COM8",
  "COM2-Description": "Serial port driver (boost:asio)",
  "Andor-ActualInterval-ms": "235.60",
  "AAAOTF-State": "0",
  "Andor-PixelType": "16bit",
  "COM2-Name": "COM2",
  "Camera": "",
  "COM4-Parity": "None",
  "Core-ImageProcessor": "",
  "Wheel-A-ClosedPosition": "",
  "CSUX-Shutter-Description": "CSUX Shutter",
  "Andor-Output_Amplifier": "Electron Multiplying",
  "XYStage-StepSizeY_um": "0.0100",
  "AAAOTF-Channel": "3",
  "ZeissFocusAxis-Position": "59.1130",
  "Core-AutoShutter": "1",
  "ZeissTransmittedLightShutter-State": "0",
  "NextFrame": 0,
  "Core-XYStage": "XYStage",
  "COM8-Parity": "None",
  "COM6-StopBits": "1",
  "Time": "2023-04-24 13:51:10 +0800",
  "COM4-Name": "COM4",
  "Andor-Isolated Crop Mode": "Off",
  "ZeissScope-AnswerTimeOut": "250.0000",
  "COM4-BaudRate": "9600",
  "Andor-CCDTemperatureSetPoint": "-70",
  "Core-AutoFocus": "",
  "COM2-Verbose": "1",
  "CSUX-Shutter-State": "Open",
  "BitDepth": 14,
  "Slice": 8,
  "COM6-Verbose": "1",
  "XYStage-JoyStick Slow Speed": "5",
  "COM4-Verbose": "1",
  "AAAOTF-Maximum intensity (dB)": "1900",
  "ZeissScope-Microscope Version": "Application version: ",
  "ChannelIndex": 1,
  "Core-Shutter": "AAAOTF",
  "Wheel-A-State": "4",
  "ZeissReflectorTurret-Name": "ZeissReflectorTurret",
  "Core-TimeoutMs": "5000",
  "XYStage-JoyStick Fast Speed": "60",
  "XYStage-Maximum Speed (Do Not Change)": "7.5000",
  "ElapsedTime-ms": 7392,
  "AAAOTF-Name": "AAAOTF",
  "Wheel-A-Description": "Sutter Lambda filter wheel adapter",
  "Frame": 0,
  "Width": 512,
  "COM5-Handshaking": "Off",
  "PositionName": null,
  "ZeissReflectorTurret-State": "3",
  "Height": 512,
  "Andor-TransposeMirrorX": "0",
  "Andor-TransposeMirrorY": "0",
  "COM2-BaudRate": "9600",
  "Wheel-A-Delay_ms": "0.0000",
  "COM6-Handshaking": "Off",
  "COM8-DataBits": "8",
  "COM5-DelayBetweenCharsMs": "0.0000",
  "CSUX-DriveSpeed-Name": "CSUX-DriveSpeed",
  "XYStage-Description": "ASI XY stage driver adapter",
  "COM4-Handshaking": "Off",
  "Andor-FrameTransfer": "Off",
  "PixelType": "GRAY16",
  "Andor-TransposeXY": "0",
  "COM4-AnswerTimeout": "500.0000",
  "COM2-Parity": "None",
  "COM8-StopBits": "1",
  "Andor-CCDTemperature Help": "Wait for temperature to stabilize before acquisition.",
  "YPositionUm": -1140.1000000000001,
  "COM6-AnswerTimeout": "500.0000",
  "Andor-TimeOut": "10000",
  "Andor-Trigger": "Software",
  "COM8-Description": "Serial port driver (boost:asio)",
  "COM6-Name": "COM6",
  "XYStage-JoyStick Reverse": "Off",
  "Andor-OptAcquireMode Description": "",
  "XYStage-FinishError-PCROS(nm)": "24.0000"
},
"FrameKey-0-0-9": {
  "CSUX-DriveSpeed-State": "1800",
  "Core-Initialize": "1",
  "Andor-FanMode": "Full",
  "Andor-SpuriousNoiseFilterDescription": "Recommended Range",
  "Andor-BaselineClamp": "Enabled",
  "ZeissTransmittedLightShutter-Description": "Zeiss Transmitted Light Shutter",
  "ZeissReflectedLightShutter-Description": "Zeiss Reflected Light Shutter",
  "Andor-CountConvert": "Counts",
  "XYStage-Speed-S": "5.7459",
  "ROI": "0-0-512-512",
  "Andor-SpuriousNoiseFilterThreshold": "264280136390036830000000000000000000000000000000000000000000",
  "COM5-AnswerTimeout": "8000.0000",
  "COM5-StopBits": "1",
  "Andor-Region of Interest": "Full Image",
  "XYStage-Error-E(nm)": "400.0000",
  "XYStage-StepSizeX_um": "0.0100",
  "CSUX-Hub-Name": "CSUX-Hub",
  "Andor-Advanced | Snap Image Timing Mode": "Delay for Exposure",
  "SlicePosition": 59.806000000000004,
  "Andor-CoolerMode": "Fan off at shutdown",
  "Exposure-ms": 200,
  "COM6-DelayBetweenCharsMs": "0.0000",
  "ZeissScope-Description": "Zeiss microscope CAN bus adapter",
  "COM6-Parity": "None",
  "ZeissFocusAxis-Move Mode": "Direct move to target",
  "CSUX-DriveSpeed-AutoAdjust": "0.0000",
  "Wheel-A-Busy": "0",
  "Andor-Pre-Amp-Gain": "4.9x",
  "XYStage-Name": "XYStage",
  "Andor-Shutter Closing Time": "20",
  "CSUX-Hub-Port": "COM5",
  "Andor-EMSwitch": "On",
  "COM2-DataBits": "8",
  "COM2-StopBits": "1",
  "AxisPositions": null,
  "COM5-BaudRate": "115200",
  "Andor-1. Camera Information : | Type | Model | Serial No. |": "| iXon | DU897_BV | 8593 |",
  "ZeissReflectedLightShutter-Name": "ZeissReflectedLightShutter",
  "ZeissScope-Port": "COM6",
  "ZeissScope-Name": "ZeissScope",
  "XYStage-Port": "COM4",
  "COM5-Verbose": "1",
  "CSUX-Hub-Description": "Yokogawa CSUX hub",
  "AAAOTF-Power (% of max)": "29.2000",
  "COM8-DelayBetweenCharsMs": "0.0000",
  "AAAOTF-Port": "COM8",
  "Wheel-A-Label": "Filter-3",
  "COM8-AnswerTimeout": "500.0000",
  "Andor-Camera": "| iXon | DU897_BV | 8593 |",
  "Andor-Gain": "360",
  "UUID": "54b076d9-2d3c-4ca9-a96c-5d3ae2f7ee61",
  "Core-Camera": "Andor",
  "Core-SLM": "",
  "Wheel-A-Name": "Wheel-A",
  "Andor-CountConvertWavelength": "0.0000",
  "Andor-Shutter TTL Value": "High to Open",
  "Wheel-A-Port": "COM2",
  "Core-ChannelGroup": "Laser",
  "PositionIndex": 0,
  "WaitInterval": null,
  "COM2-DelayBetweenCharsMs": "0.0000",
  "PixelSizeUm": 0,
  "ZeissReflectorTurret-Description": "Reflector Turret",
  "CSUX-DriveSpeed-Run": "On",
  "ZeissReflectedLightShutter-State": "0",
  "Andor-Shutter Opening Time": "20",
  "Summary": {
    "Slices": 14,
    "InitialPositionList": null,
    "Interval_ms": 0,
    "UUID": "0e7f4afa-04a2-46c7-b1ee-fbc86d9c0319",
    "UserName": "ColdSpring",
    "Depth": 2,
    "PixelType": "GRAY16",
    "Time": "2023-04-24 13:51:04 +0800",
    "Date": "2023-04-24",
    "z-step_um": 0.7999999999999972,
    "MetadataVersion": 10,
    "PositionIndex": 0,
    "SlicesFirst": false,
    "ChContrastMin": [
      0,
      0
    ],
    "Width": 512,
    "PixelAspect": 1,
    "MicroManagerVersion": "1.4.16",
    "ROI": [
      0,
      0,
      512,
      512
    ],
    "ChNames": [
      "L-488",
      "L-561"
    ],
    "IJType": 1,
    "GridRow": 0,
    "Comment": "",
    "Height": 512,
    "GridColumn": 0,
    "Prefix": "20230424 osm-3-G235A-G444E-GFP; Scarlet-che-3_4",
    "PixelSize_um": 0,
    "Frames": 1,
    "BitDepth": 14,
    "KeepShutterOpenChannels": false,
    "Source": "Micro-Manager",
    "Channels": 2,
    "ComputerName": "T3610-MP",
    "CustomIntervals_ms": [],
    "KeepShutterOpenSlices": false,
    "ChColors": [
      -16724941,
      -3407617
    ],
    "TimeFirst": false,
    "ChContrastMax": [
      65536,
      65536
    ],
    "Positions": 1,
    "Directory": "Y:\\XC\\20230424 osm-3-G235A-G444E-GFP; Scarlet-che-3"
  },
  "Source": "Andor",
  "XYStage-OverShoot(um)": "0.0000",
  "XYStage-Wait_Cycles": "0",
  "COM4-StopBits": "1",
  "Andor-Binning": "1",
  "Andor-FrameTransfer Help": "Should only turn on FrameTransfer if using Burst or Live mode.",
  "COM4-DataBits": "8",
  "ZeissTransmittedLightShutter-Name": "ZeissTransmittedLightShutter",
  "XYStage-MotorOnOff": "On",
  "Andor-SpuriousNoiseFilter": "None",
  "Andor-Shutter": "Open",
  "Andor-OptAcquireMode": "",
  "COM2-AnswerTimeout": "500.0000",
  "COM5-DataBits": "8",
  "Binning": "1",
  "Andor-ReadoutTime": "35",
  "Andor-Description": "Andor camera adapter",
  "Wheel-A-Speed": "3",
  "COM4-DelayBetweenCharsMs": "0.0000",
  "COM5-Parity": "None",
  "Andor-Advanced | Snap Image Additional Delay (ms)": "0",
  "Andor-Exposure": "200.00",
  "COM5-Description": "Serial port driver (boost:asio)",
  "Andor-TransposeCorrection": "0",
  "COM4-Description": "Serial port driver (boost:asio)",
  "COM8-Verbose": "1",
  "CSUX-DriveSpeed-Description": "CSUX Drive Speed",
  "Andor-VerticalSpeed": "3.30",
  "XYStage-TransposeMirrorY": "0",
  "XPositionUm": -23531.3,
  "XYStage-TransposeMirrorX": "0",
  "ZeissFocusAxis-Velocity-Acceleration": "Fast",
  "COM2-Handshaking": "Off",
  "ZeissReflectorTurret-Label": "4-100 % Mirror",
  "COM6-DataBits": "8",
  "FileName": "img_000000000_L-488_009.tif",
  "Andor-CCDTemperature": "-69",
  "Core-Galvo": "Undefined",
  "Position": "Default",
  "COM8-BaudRate": "19200",
  "Andor-VerticalClockVoltage": "Normal",
  "COM8-Handshaking": "Off",
  "CameraChannelIndex": 0,
  "SliceIndex": 9,
  "ZPositionUm": 59.806000000000004,
  "Core-Focus": "ZeissFocusAxis",
  "Andor-ReadoutMode": "10.000 MHz",
  "Channel": "L-488",
  "AAAOTF-Description": "AA AOTF Shutter Controller driver adapter",
  "CSUX-Shutter-Name": "CSUX-Shutter",
  "COM5-Name": "COM5",
  "FrameIndex": 0,
  "XYStage-Version": "Version: USB-9.2e ",
  "COM6-BaudRate": "57600",
  "XYStage-Backlash-B": "0.0400",
  "COM6-Description": "Serial port driver (boost:asio)",
  "COM8-Name": "COM8",
  "COM2-Description": "Serial port driver (boost:asio)",
  "Andor-ActualInterval-ms": "235.60",
  "AAAOTF-State": "0",
  "Andor-PixelType": "16bit",
  "COM2-Name": "COM2",
  "Camera": "",
  "COM4-Parity": "None",
  "Core-ImageProcessor": "",
  "Wheel-A-ClosedPosition": "",
  "CSUX-Shutter-Description": "CSUX Shutter",
  "Andor-Output_Amplifier": "Electron Multiplying",
  "XYStage-StepSizeY_um": "0.0100",
  "AAAOTF-Channel": "2",
  "ZeissFocusAxis-Position": "59.1130",
  "Core-AutoShutter": "1",
  "ZeissTransmittedLightShutter-State": "0",
  "NextFrame": 0,
  "Core-XYStage": "XYStage",
  "COM8-Parity": "None",
  "COM6-StopBits": "1",
  "Time": "2023-04-24 13:51:11 +0800",
  "COM4-Name": "COM4",
  "Andor-Isolated Crop Mode": "Off",
  "ZeissScope-AnswerTimeOut": "250.0000",
  "COM4-BaudRate": "9600",
  "Andor-CCDTemperatureSetPoint": "-70",
  "Core-AutoFocus": "",
  "COM2-Verbose": "1",
  "CSUX-Shutter-State": "Open",
  "BitDepth": 14,
  "Slice": 9,
  "COM6-Verbose": "1",
  "XYStage-JoyStick Slow Speed": "5",
  "COM4-Verbose": "1",
  "AAAOTF-Maximum intensity (dB)": "1900",
  "ZeissScope-Microscope Version": "Application version: ",
  "ChannelIndex": 0,
  "Core-Shutter": "AAAOTF",
  "Wheel-A-State": "4",
  "ZeissReflectorTurret-Name": "ZeissReflectorTurret",
  "Core-TimeoutMs": "5000",
  "XYStage-JoyStick Fast Speed": "60",
  "XYStage-Maximum Speed (Do Not Change)": "7.5000",
  "ElapsedTime-ms": 7822,
  "AAAOTF-Name": "AAAOTF",
  "Wheel-A-Description": "Sutter Lambda filter wheel adapter",
  "Frame": 0,
  "Width": 512,
  "COM5-Handshaking": "Off",
  "PositionName": null,
  "ZeissReflectorTurret-State": "3",
  "Height": 512,
  "Andor-TransposeMirrorX": "0",
  "Andor-TransposeMirrorY": "0",
  "COM2-BaudRate": "9600",
  "Wheel-A-Delay_ms": "0.0000",
  "COM6-Handshaking": "Off",
  "COM8-DataBits": "8",
  "COM5-DelayBetweenCharsMs": "0.0000",
  "CSUX-DriveSpeed-Name": "CSUX-DriveSpeed",
  "XYStage-Description": "ASI XY stage driver adapter",
  "COM4-Handshaking": "Off",
  "Andor-FrameTransfer": "Off",
  "PixelType": "GRAY16",
  "Andor-TransposeXY": "0",
  "COM4-AnswerTimeout": "500.0000",
  "COM2-Parity": "None",
  "COM8-StopBits": "1",
  "Andor-CCDTemperature Help": "Wait for temperature to stabilize before acquisition.",
  "YPositionUm": -1140.1000000000001,
  "COM6-AnswerTimeout": "500.0000",
  "Andor-TimeOut": "10000",
  "Andor-Trigger": "Software",
  "COM8-Description": "Serial port driver (boost:asio)",
  "COM6-Name": "COM6",
  "XYStage-JoyStick Reverse": "Off",
  "Andor-OptAcquireMode Description": "",
  "XYStage-FinishError-PCROS(nm)": "24.0000"
},
"FrameKey-0-1-9": {
  "CSUX-DriveSpeed-State": "1800",
  "Core-Initialize": "1",
  "Andor-FanMode": "Full",
  "Andor-SpuriousNoiseFilterDescription": "Recommended Range",
  "Andor-BaselineClamp": "Enabled",
  "ZeissTransmittedLightShutter-Description": "Zeiss Transmitted Light Shutter",
  "ZeissReflectedLightShutter-Description": "Zeiss Reflected Light Shutter",
  "Andor-CountConvert": "Counts",
  "XYStage-Speed-S": "5.7459",
  "ROI": "0-0-512-512",
  "Andor-SpuriousNoiseFilterThreshold": "264280136390036830000000000000000000000000000000000000000000",
  "COM5-AnswerTimeout": "8000.0000",
  "COM5-StopBits": "1",
  "Andor-Region of Interest": "Full Image",
  "XYStage-Error-E(nm)": "400.0000",
  "XYStage-StepSizeX_um": "0.0100",
  "CSUX-Hub-Name": "CSUX-Hub",
  "Andor-Advanced | Snap Image Timing Mode": "Delay for Exposure",
  "SlicePosition": 59.806000000000004,
  "Andor-CoolerMode": "Fan off at shutdown",
  "Exposure-ms": 200,
  "COM6-DelayBetweenCharsMs": "0.0000",
  "ZeissScope-Description": "Zeiss microscope CAN bus adapter",
  "COM6-Parity": "None",
  "ZeissFocusAxis-Move Mode": "Direct move to target",
  "CSUX-DriveSpeed-AutoAdjust": "0.0000",
  "Wheel-A-Busy": "0",
  "Andor-Pre-Amp-Gain": "4.9x",
  "XYStage-Name": "XYStage",
  "Andor-Shutter Closing Time": "20",
  "CSUX-Hub-Port": "COM5",
  "Andor-EMSwitch": "On",
  "COM2-DataBits": "8",
  "COM2-StopBits": "1",
  "AxisPositions": null,
  "COM5-BaudRate": "115200",
  "Andor-1. Camera Information : | Type | Model | Serial No. |": "| iXon | DU897_BV | 8593 |",
  "ZeissReflectedLightShutter-Name": "ZeissReflectedLightShutter",
  "ZeissScope-Port": "COM6",
  "ZeissScope-Name": "ZeissScope",
  "XYStage-Port": "COM4",
  "COM5-Verbose": "1",
  "CSUX-Hub-Description": "Yokogawa CSUX hub",
  "AAAOTF-Power (% of max)": "27.0000",
  "COM8-DelayBetweenCharsMs": "0.0000",
  "AAAOTF-Port": "COM8",
  "Wheel-A-Label": "Filter-4",
  "COM8-AnswerTimeout": "500.0000",
  "Andor-Camera": "| iXon | DU897_BV | 8593 |",
  "Andor-Gain": "360",
  "UUID": "ea0422ac-9e7b-43be-a01a-6c16e60c20b4",
  "Core-Camera": "Andor",
  "Core-SLM": "",
  "Wheel-A-Name": "Wheel-A",
  "Andor-CountConvertWavelength": "0.0000",
  "Andor-Shutter TTL Value": "High to Open",
  "Wheel-A-Port": "COM2",
  "Core-ChannelGroup": "Laser",
  "PositionIndex": 0,
  "WaitInterval": null,
  "COM2-DelayBetweenCharsMs": "0.0000",
  "PixelSizeUm": 0,
  "ZeissReflectorTurret-Description": "Reflector Turret",
  "CSUX-DriveSpeed-Run": "On",
  "ZeissReflectedLightShutter-State": "0",
  "Andor-Shutter Opening Time": "20",
  "Summary": {
    "Slices": 14,
    "InitialPositionList": null,
    "Interval_ms": 0,
    "UUID": "0e7f4afa-04a2-46c7-b1ee-fbc86d9c0319",
    "UserName": "ColdSpring",
    "Depth": 2,
    "PixelType": "GRAY16",
    "Time": "2023-04-24 13:51:04 +0800",
    "Date": "2023-04-24",
    "z-step_um": 0.7999999999999972,
    "MetadataVersion": 10,
    "PositionIndex": 0,
    "SlicesFirst": false,
    "ChContrastMin": [
      0,
      0
    ],
    "Width": 512,
    "PixelAspect": 1,
    "MicroManagerVersion": "1.4.16",
    "ROI": [
      0,
      0,
      512,
      512
    ],
    "ChNames": [
      "L-488",
      "L-561"
    ],
    "IJType": 1,
    "GridRow": 0,
    "Comment": "",
    "Height": 512,
    "GridColumn": 0,
    "Prefix": "20230424 osm-3-G235A-G444E-GFP; Scarlet-che-3_4",
    "PixelSize_um": 0,
    "Frames": 1,
    "BitDepth": 14,
    "KeepShutterOpenChannels": false,
    "Source": "Micro-Manager",
    "Channels": 2,
    "ComputerName": "T3610-MP",
    "CustomIntervals_ms": [],
    "KeepShutterOpenSlices": false,
    "ChColors": [
      -16724941,
      -3407617
    ],
    "TimeFirst": false,
    "ChContrastMax": [
      65536,
      65536
    ],
    "Positions": 1,
    "Directory": "Y:\\XC\\20230424 osm-3-G235A-G444E-GFP; Scarlet-che-3"
  },
  "Source": "Andor",
  "XYStage-OverShoot(um)": "0.0000",
  "XYStage-Wait_Cycles": "0",
  "COM4-StopBits": "1",
  "Andor-Binning": "1",
  "Andor-FrameTransfer Help": "Should only turn on FrameTransfer if using Burst or Live mode.",
  "COM4-DataBits": "8",
  "ZeissTransmittedLightShutter-Name": "ZeissTransmittedLightShutter",
  "XYStage-MotorOnOff": "On",
  "Andor-SpuriousNoiseFilter": "None",
  "Andor-Shutter": "Open",
  "Andor-OptAcquireMode": "",
  "COM2-AnswerTimeout": "500.0000",
  "COM5-DataBits": "8",
  "Binning": "1",
  "Andor-ReadoutTime": "35",
  "Andor-Description": "Andor camera adapter",
  "Wheel-A-Speed": "3",
  "COM4-DelayBetweenCharsMs": "0.0000",
  "COM5-Parity": "None",
  "Andor-Advanced | Snap Image Additional Delay (ms)": "0",
  "Andor-Exposure": "200.00",
  "COM5-Description": "Serial port driver (boost:asio)",
  "Andor-TransposeCorrection": "0",
  "COM4-Description": "Serial port driver (boost:asio)",
  "COM8-Verbose": "1",
  "CSUX-DriveSpeed-Description": "CSUX Drive Speed",
  "Andor-VerticalSpeed": "3.30",
  "XYStage-TransposeMirrorY": "0",
  "XPositionUm": -23531.3,
  "XYStage-TransposeMirrorX": "0",
  "ZeissFocusAxis-Velocity-Acceleration": "Fast",
  "COM2-Handshaking": "Off",
  "ZeissReflectorTurret-Label": "4-100 % Mirror",
  "COM6-DataBits": "8",
  "FileName": "img_000000000_L-561_009.tif",
  "Andor-CCDTemperature": "-69",
  "Core-Galvo": "Undefined",
  "Position": "Default",
  "COM8-BaudRate": "19200",
  "Andor-VerticalClockVoltage": "Normal",
  "COM8-Handshaking": "Off",
  "CameraChannelIndex": 0,
  "SliceIndex": 9,
  "ZPositionUm": 59.806000000000004,
  "Core-Focus": "ZeissFocusAxis",
  "Andor-ReadoutMode": "10.000 MHz",
  "Channel": "L-561",
  "AAAOTF-Description": "AA AOTF Shutter Controller driver adapter",
  "CSUX-Shutter-Name": "CSUX-Shutter",
  "COM5-Name": "COM5",
  "FrameIndex": 0,
  "XYStage-Version": "Version: USB-9.2e ",
  "COM6-BaudRate": "57600",
  "XYStage-Backlash-B": "0.0400",
  "COM6-Description": "Serial port driver (boost:asio)",
  "COM8-Name": "COM8",
  "COM2-Description": "Serial port driver (boost:asio)",
  "Andor-ActualInterval-ms": "235.60",
  "AAAOTF-State": "0",
  "Andor-PixelType": "16bit",
  "COM2-Name": "COM2",
  "Camera": "",
  "COM4-Parity": "None",
  "Core-ImageProcessor": "",
  "Wheel-A-ClosedPosition": "",
  "CSUX-Shutter-Description": "CSUX Shutter",
  "Andor-Output_Amplifier": "Electron Multiplying",
  "XYStage-StepSizeY_um": "0.0100",
  "AAAOTF-Channel": "3",
  "ZeissFocusAxis-Position": "59.1130",
  "Core-AutoShutter": "1",
  "ZeissTransmittedLightShutter-State": "0",
  "NextFrame": 0,
  "Core-XYStage": "XYStage",
  "COM8-Parity": "None",
  "COM6-StopBits": "1",
  "Time": "2023-04-24 13:51:11 +0800",
  "COM4-Name": "COM4",
  "Andor-Isolated Crop Mode": "Off",
  "ZeissScope-AnswerTimeOut": "250.0000",
  "COM4-BaudRate": "9600",
  "Andor-CCDTemperatureSetPoint": "-70",
  "Core-AutoFocus": "",
  "COM2-Verbose": "1",
  "CSUX-Shutter-State": "Open",
  "BitDepth": 14,
  "Slice": 9,
  "COM6-Verbose": "1",
  "XYStage-JoyStick Slow Speed": "5",
  "COM4-Verbose": "1",
  "AAAOTF-Maximum intensity (dB)": "1900",
  "ZeissScope-Microscope Version": "Application version: ",
  "ChannelIndex": 1,
  "Core-Shutter": "AAAOTF",
  "Wheel-A-State": "4",
  "ZeissReflectorTurret-Name": "ZeissReflectorTurret",
  "Core-TimeoutMs": "5000",
  "XYStage-JoyStick Fast Speed": "60",
  "XYStage-Maximum Speed (Do Not Change)": "7.5000",
  "ElapsedTime-ms": 8176,
  "AAAOTF-Name": "AAAOTF",
  "Wheel-A-Description": "Sutter Lambda filter wheel adapter",
  "Frame": 0,
  "Width": 512,
  "COM5-Handshaking": "Off",
  "PositionName": null,
  "ZeissReflectorTurret-State": "3",
  "Height": 512,
  "Andor-TransposeMirrorX": "0",
  "Andor-TransposeMirrorY": "0",
  "COM2-BaudRate": "9600",
  "Wheel-A-Delay_ms": "0.0000",
  "COM6-Handshaking": "Off",
  "COM8-DataBits": "8",
  "COM5-DelayBetweenCharsMs": "0.0000",
  "CSUX-DriveSpeed-Name": "CSUX-DriveSpeed",
  "XYStage-Description": "ASI XY stage driver adapter",
  "COM4-Handshaking": "Off",
  "Andor-FrameTransfer": "Off",
  "PixelType": "GRAY16",
  "Andor-TransposeXY": "0",
  "COM4-AnswerTimeout": "500.0000",
  "COM2-Parity": "None",
  "COM8-StopBits": "1",
  "Andor-CCDTemperature Help": "Wait for temperature to stabilize before acquisition.",
  "YPositionUm": -1140.1000000000001,
  "COM6-AnswerTimeout": "500.0000",
  "Andor-TimeOut": "10000",
  "Andor-Trigger": "Software",
  "COM8-Description": "Serial port driver (boost:asio)",
  "COM6-Name": "COM6",
  "XYStage-JoyStick Reverse": "Off",
  "Andor-OptAcquireMode Description": "",
  "XYStage-FinishError-PCROS(nm)": "24.0000"
},
"FrameKey-0-0-10": {
  "CSUX-DriveSpeed-State": "1800",
  "Core-Initialize": "1",
  "Andor-FanMode": "Full",
  "Andor-SpuriousNoiseFilterDescription": "Recommended Range",
  "Andor-BaselineClamp": "Enabled",
  "ZeissTransmittedLightShutter-Description": "Zeiss Transmitted Light Shutter",
  "ZeissReflectedLightShutter-Description": "Zeiss Reflected Light Shutter",
  "Andor-CountConvert": "Counts",
  "XYStage-Speed-S": "5.7459",
  "ROI": "0-0-512-512",
  "Andor-SpuriousNoiseFilterThreshold": "264280136390036830000000000000000000000000000000000000000000",
  "COM5-AnswerTimeout": "8000.0000",
  "COM5-StopBits": "1",
  "Andor-Region of Interest": "Full Image",
  "XYStage-Error-E(nm)": "400.0000",
  "XYStage-StepSizeX_um": "0.0100",
  "CSUX-Hub-Name": "CSUX-Hub",
  "Andor-Advanced | Snap Image Timing Mode": "Delay for Exposure",
  "SlicePosition": 60.606,
  "Andor-CoolerMode": "Fan off at shutdown",
  "Exposure-ms": 200,
  "COM6-DelayBetweenCharsMs": "0.0000",
  "ZeissScope-Description": "Zeiss microscope CAN bus adapter",
  "COM6-Parity": "None",
  "ZeissFocusAxis-Move Mode": "Direct move to target",
  "CSUX-DriveSpeed-AutoAdjust": "0.0000",
  "Wheel-A-Busy": "0",
  "Andor-Pre-Amp-Gain": "4.9x",
  "XYStage-Name": "XYStage",
  "Andor-Shutter Closing Time": "20",
  "CSUX-Hub-Port": "COM5",
  "Andor-EMSwitch": "On",
  "COM2-DataBits": "8",
  "COM2-StopBits": "1",
  "AxisPositions": null,
  "COM5-BaudRate": "115200",
  "Andor-1. Camera Information : | Type | Model | Serial No. |": "| iXon | DU897_BV | 8593 |",
  "ZeissReflectedLightShutter-Name": "ZeissReflectedLightShutter",
  "ZeissScope-Port": "COM6",
  "ZeissScope-Name": "ZeissScope",
  "XYStage-Port": "COM4",
  "COM5-Verbose": "1",
  "CSUX-Hub-Description": "Yokogawa CSUX hub",
  "AAAOTF-Power (% of max)": "29.2000",
  "COM8-DelayBetweenCharsMs": "0.0000",
  "AAAOTF-Port": "COM8",
  "Wheel-A-Label": "Filter-3",
  "COM8-AnswerTimeout": "500.0000",
  "Andor-Camera": "| iXon | DU897_BV | 8593 |",
  "Andor-Gain": "360",
  "UUID": "a117512c-6a03-437c-9b7e-bd6e73fa20b5",
  "Core-Camera": "Andor",
  "Core-SLM": "",
  "Wheel-A-Name": "Wheel-A",
  "Andor-CountConvertWavelength": "0.0000",
  "Andor-Shutter TTL Value": "High to Open",
  "Wheel-A-Port": "COM2",
  "Core-ChannelGroup": "Laser",
  "PositionIndex": 0,
  "WaitInterval": null,
  "COM2-DelayBetweenCharsMs": "0.0000",
  "PixelSizeUm": 0,
  "ZeissReflectorTurret-Description": "Reflector Turret",
  "CSUX-DriveSpeed-Run": "On",
  "ZeissReflectedLightShutter-State": "0",
  "Andor-Shutter Opening Time": "20",
  "Summary": {
    "Slices": 14,
    "InitialPositionList": null,
    "Interval_ms": 0,
    "UUID": "0e7f4afa-04a2-46c7-b1ee-fbc86d9c0319",
    "UserName": "ColdSpring",
    "Depth": 2,
    "PixelType": "GRAY16",
    "Time": "2023-04-24 13:51:04 +0800",
    "Date": "2023-04-24",
    "z-step_um": 0.7999999999999972,
    "MetadataVersion": 10,
    "PositionIndex": 0,
    "SlicesFirst": false,
    "ChContrastMin": [
      0,
      0
    ],
    "Width": 512,
    "PixelAspect": 1,
    "MicroManagerVersion": "1.4.16",
    "ROI": [
      0,
      0,
      512,
      512
    ],
    "ChNames": [
      "L-488",
      "L-561"
    ],
    "IJType": 1,
    "GridRow": 0,
    "Comment": "",
    "Height": 512,
    "GridColumn": 0,
    "Prefix": "20230424 osm-3-G235A-G444E-GFP; Scarlet-che-3_4",
    "PixelSize_um": 0,
    "Frames": 1,
    "BitDepth": 14,
    "KeepShutterOpenChannels": false,
    "Source": "Micro-Manager",
    "Channels": 2,
    "ComputerName": "T3610-MP",
    "CustomIntervals_ms": [],
    "KeepShutterOpenSlices": false,
    "ChColors": [
      -16724941,
      -3407617
    ],
    "TimeFirst": false,
    "ChContrastMax": [
      65536,
      65536
    ],
    "Positions": 1,
    "Directory": "Y:\\XC\\20230424 osm-3-G235A-G444E-GFP; Scarlet-che-3"
  },
  "Source": "Andor",
  "XYStage-OverShoot(um)": "0.0000",
  "XYStage-Wait_Cycles": "0",
  "COM4-StopBits": "1",
  "Andor-Binning": "1",
  "Andor-FrameTransfer Help": "Should only turn on FrameTransfer if using Burst or Live mode.",
  "COM4-DataBits": "8",
  "ZeissTransmittedLightShutter-Name": "ZeissTransmittedLightShutter",
  "XYStage-MotorOnOff": "On",
  "Andor-SpuriousNoiseFilter": "None",
  "Andor-Shutter": "Open",
  "Andor-OptAcquireMode": "",
  "COM2-AnswerTimeout": "500.0000",
  "COM5-DataBits": "8",
  "Binning": "1",
  "Andor-ReadoutTime": "35",
  "Andor-Description": "Andor camera adapter",
  "Wheel-A-Speed": "3",
  "COM4-DelayBetweenCharsMs": "0.0000",
  "COM5-Parity": "None",
  "Andor-Advanced | Snap Image Additional Delay (ms)": "0",
  "Andor-Exposure": "200.00",
  "COM5-Description": "Serial port driver (boost:asio)",
  "Andor-TransposeCorrection": "0",
  "COM4-Description": "Serial port driver (boost:asio)",
  "COM8-Verbose": "1",
  "CSUX-DriveSpeed-Description": "CSUX Drive Speed",
  "Andor-VerticalSpeed": "3.30",
  "XYStage-TransposeMirrorY": "0",
  "XPositionUm": -23531.3,
  "XYStage-TransposeMirrorX": "0",
  "ZeissFocusAxis-Velocity-Acceleration": "Fast",
  "COM2-Handshaking": "Off",
  "ZeissReflectorTurret-Label": "4-100 % Mirror",
  "COM6-DataBits": "8",
  "FileName": "img_000000000_L-488_010.tif",
  "Andor-CCDTemperature": "-69",
  "Core-Galvo": "Undefined",
  "Position": "Default",
  "COM8-BaudRate": "19200",
  "Andor-VerticalClockVoltage": "Normal",
  "COM8-Handshaking": "Off",
  "CameraChannelIndex": 0,
  "SliceIndex": 10,
  "ZPositionUm": 60.606,
  "Core-Focus": "ZeissFocusAxis",
  "Andor-ReadoutMode": "10.000 MHz",
  "Channel": "L-488",
  "AAAOTF-Description": "AA AOTF Shutter Controller driver adapter",
  "CSUX-Shutter-Name": "CSUX-Shutter",
  "COM5-Name": "COM5",
  "FrameIndex": 0,
  "XYStage-Version": "Version: USB-9.2e ",
  "COM6-BaudRate": "57600",
  "XYStage-Backlash-B": "0.0400",
  "COM6-Description": "Serial port driver (boost:asio)",
  "COM8-Name": "COM8",
  "COM2-Description": "Serial port driver (boost:asio)",
  "Andor-ActualInterval-ms": "235.60",
  "AAAOTF-State": "0",
  "Andor-PixelType": "16bit",
  "COM2-Name": "COM2",
  "Camera": "",
  "COM4-Parity": "None",
  "Core-ImageProcessor": "",
  "Wheel-A-ClosedPosition": "",
  "CSUX-Shutter-Description": "CSUX Shutter",
  "Andor-Output_Amplifier": "Electron Multiplying",
  "XYStage-StepSizeY_um": "0.0100",
  "AAAOTF-Channel": "2",
  "ZeissFocusAxis-Position": "59.1130",
  "Core-AutoShutter": "1",
  "ZeissTransmittedLightShutter-State": "0",
  "NextFrame": 0,
  "Core-XYStage": "XYStage",
  "COM8-Parity": "None",
  "COM6-StopBits": "1",
  "Time": "2023-04-24 13:51:12 +0800",
  "COM4-Name": "COM4",
  "Andor-Isolated Crop Mode": "Off",
  "ZeissScope-AnswerTimeOut": "250.0000",
  "COM4-BaudRate": "9600",
  "Andor-CCDTemperatureSetPoint": "-70",
  "Core-AutoFocus": "",
  "COM2-Verbose": "1",
  "CSUX-Shutter-State": "Open",
  "BitDepth": 14,
  "Slice": 10,
  "COM6-Verbose": "1",
  "XYStage-JoyStick Slow Speed": "5",
  "COM4-Verbose": "1",
  "AAAOTF-Maximum intensity (dB)": "1900",
  "ZeissScope-Microscope Version": "Application version: ",
  "ChannelIndex": 0,
  "Core-Shutter": "AAAOTF",
  "Wheel-A-State": "4",
  "ZeissReflectorTurret-Name": "ZeissReflectorTurret",
  "Core-TimeoutMs": "5000",
  "XYStage-JoyStick Fast Speed": "60",
  "XYStage-Maximum Speed (Do Not Change)": "7.5000",
  "ElapsedTime-ms": 8605,
  "AAAOTF-Name": "AAAOTF",
  "Wheel-A-Description": "Sutter Lambda filter wheel adapter",
  "Frame": 0,
  "Width": 512,
  "COM5-Handshaking": "Off",
  "PositionName": null,
  "ZeissReflectorTurret-State": "3",
  "Height": 512,
  "Andor-TransposeMirrorX": "0",
  "Andor-TransposeMirrorY": "0",
  "COM2-BaudRate": "9600",
  "Wheel-A-Delay_ms": "0.0000",
  "COM6-Handshaking": "Off",
  "COM8-DataBits": "8",
  "COM5-DelayBetweenCharsMs": "0.0000",
  "CSUX-DriveSpeed-Name": "CSUX-DriveSpeed",
  "XYStage-Description": "ASI XY stage driver adapter",
  "COM4-Handshaking": "Off",
  "Andor-FrameTransfer": "Off",
  "PixelType": "GRAY16",
  "Andor-TransposeXY": "0",
  "COM4-AnswerTimeout": "500.0000",
  "COM2-Parity": "None",
  "COM8-StopBits": "1",
  "Andor-CCDTemperature Help": "Wait for temperature to stabilize before acquisition.",
  "YPositionUm": -1140.1000000000001,
  "COM6-AnswerTimeout": "500.0000",
  "Andor-TimeOut": "10000",
  "Andor-Trigger": "Software",
  "COM8-Description": "Serial port driver (boost:asio)",
  "COM6-Name": "COM6",
  "XYStage-JoyStick Reverse": "Off",
  "Andor-OptAcquireMode Description": "",
  "XYStage-FinishError-PCROS(nm)": "24.0000"
},
"FrameKey-0-1-10": {
  "CSUX-DriveSpeed-State": "1800",
  "Core-Initialize": "1",
  "Andor-FanMode": "Full",
  "Andor-SpuriousNoiseFilterDescription": "Recommended Range",
  "Andor-BaselineClamp": "Enabled",
  "ZeissTransmittedLightShutter-Description": "Zeiss Transmitted Light Shutter",
  "ZeissReflectedLightShutter-Description": "Zeiss Reflected Light Shutter",
  "Andor-CountConvert": "Counts",
  "XYStage-Speed-S": "5.7459",
  "ROI": "0-0-512-512",
  "Andor-SpuriousNoiseFilterThreshold": "264280136390036830000000000000000000000000000000000000000000",
  "COM5-AnswerTimeout": "8000.0000",
  "COM5-StopBits": "1",
  "Andor-Region of Interest": "Full Image",
  "XYStage-Error-E(nm)": "400.0000",
  "XYStage-StepSizeX_um": "0.0100",
  "CSUX-Hub-Name": "CSUX-Hub",
  "Andor-Advanced | Snap Image Timing Mode": "Delay for Exposure",
  "SlicePosition": 60.606,
  "Andor-CoolerMode": "Fan off at shutdown",
  "Exposure-ms": 200,
  "COM6-DelayBetweenCharsMs": "0.0000",
  "ZeissScope-Description": "Zeiss microscope CAN bus adapter",
  "COM6-Parity": "None",
  "ZeissFocusAxis-Move Mode": "Direct move to target",
  "CSUX-DriveSpeed-AutoAdjust": "0.0000",
  "Wheel-A-Busy": "0",
  "Andor-Pre-Amp-Gain": "4.9x",
  "XYStage-Name": "XYStage",
  "Andor-Shutter Closing Time": "20",
  "CSUX-Hub-Port": "COM5",
  "Andor-EMSwitch": "On",
  "COM2-DataBits": "8",
  "COM2-StopBits": "1",
  "AxisPositions": null,
  "COM5-BaudRate": "115200",
  "Andor-1. Camera Information : | Type | Model | Serial No. |": "| iXon | DU897_BV | 8593 |",
  "ZeissReflectedLightShutter-Name": "ZeissReflectedLightShutter",
  "ZeissScope-Port": "COM6",
  "ZeissScope-Name": "ZeissScope",
  "XYStage-Port": "COM4",
  "COM5-Verbose": "1",
  "CSUX-Hub-Description": "Yokogawa CSUX hub",
  "AAAOTF-Power (% of max)": "27.0000",
  "COM8-DelayBetweenCharsMs": "0.0000",
  "AAAOTF-Port": "COM8",
  "Wheel-A-Label": "Filter-4",
  "COM8-AnswerTimeout": "500.0000",
  "Andor-Camera": "| iXon | DU897_BV | 8593 |",
  "Andor-Gain": "360",
  "UUID": "68fc7c4a-026a-46b0-887e-5544f2dd69ef",
  "Core-Camera": "Andor",
  "Core-SLM": "",
  "Wheel-A-Name": "Wheel-A",
  "Andor-CountConvertWavelength": "0.0000",
  "Andor-Shutter TTL Value": "High to Open",
  "Wheel-A-Port": "COM2",
  "Core-ChannelGroup": "Laser",
  "PositionIndex": 0,
  "WaitInterval": null,
  "COM2-DelayBetweenCharsMs": "0.0000",
  "PixelSizeUm": 0,
  "ZeissReflectorTurret-Description": "Reflector Turret",
  "CSUX-DriveSpeed-Run": "On",
  "ZeissReflectedLightShutter-State": "0",
  "Andor-Shutter Opening Time": "20",
  "Summary": {
    "Slices": 14,
    "InitialPositionList": null,
    "Interval_ms": 0,
    "UUID": "0e7f4afa-04a2-46c7-b1ee-fbc86d9c0319",
    "UserName": "ColdSpring",
    "Depth": 2,
    "PixelType": "GRAY16",
    "Time": "2023-04-24 13:51:04 +0800",
    "Date": "2023-04-24",
    "z-step_um": 0.7999999999999972,
    "MetadataVersion": 10,
    "PositionIndex": 0,
    "SlicesFirst": false,
    "ChContrastMin": [
      0,
      0
    ],
    "Width": 512,
    "PixelAspect": 1,
    "MicroManagerVersion": "1.4.16",
    "ROI": [
      0,
      0,
      512,
      512
    ],
    "ChNames": [
      "L-488",
      "L-561"
    ],
    "IJType": 1,
    "GridRow": 0,
    "Comment": "",
    "Height": 512,
    "GridColumn": 0,
    "Prefix": "20230424 osm-3-G235A-G444E-GFP; Scarlet-che-3_4",
    "PixelSize_um": 0,
    "Frames": 1,
    "BitDepth": 14,
    "KeepShutterOpenChannels": false,
    "Source": "Micro-Manager",
    "Channels": 2,
    "ComputerName": "T3610-MP",
    "CustomIntervals_ms": [],
    "KeepShutterOpenSlices": false,
    "ChColors": [
      -16724941,
      -3407617
    ],
    "TimeFirst": false,
    "ChContrastMax": [
      65536,
      65536
    ],
    "Positions": 1,
    "Directory": "Y:\\XC\\20230424 osm-3-G235A-G444E-GFP; Scarlet-che-3"
  },
  "Source": "Andor",
  "XYStage-OverShoot(um)": "0.0000",
  "XYStage-Wait_Cycles": "0",
  "COM4-StopBits": "1",
  "Andor-Binning": "1",
  "Andor-FrameTransfer Help": "Should only turn on FrameTransfer if using Burst or Live mode.",
  "COM4-DataBits": "8",
  "ZeissTransmittedLightShutter-Name": "ZeissTransmittedLightShutter",
  "XYStage-MotorOnOff": "On",
  "Andor-SpuriousNoiseFilter": "None",
  "Andor-Shutter": "Open",
  "Andor-OptAcquireMode": "",
  "COM2-AnswerTimeout": "500.0000",
  "COM5-DataBits": "8",
  "Binning": "1",
  "Andor-ReadoutTime": "35",
  "Andor-Description": "Andor camera adapter",
  "Wheel-A-Speed": "3",
  "COM4-DelayBetweenCharsMs": "0.0000",
  "COM5-Parity": "None",
  "Andor-Advanced | Snap Image Additional Delay (ms)": "0",
  "Andor-Exposure": "200.00",
  "COM5-Description": "Serial port driver (boost:asio)",
  "Andor-TransposeCorrection": "0",
  "COM4-Description": "Serial port driver (boost:asio)",
  "COM8-Verbose": "1",
  "CSUX-DriveSpeed-Description": "CSUX Drive Speed",
  "Andor-VerticalSpeed": "3.30",
  "XYStage-TransposeMirrorY": "0",
  "XPositionUm": -23531.3,
  "XYStage-TransposeMirrorX": "0",
  "ZeissFocusAxis-Velocity-Acceleration": "Fast",
  "COM2-Handshaking": "Off",
  "ZeissReflectorTurret-Label": "4-100 % Mirror",
  "COM6-DataBits": "8",
  "FileName": "img_000000000_L-561_010.tif",
  "Andor-CCDTemperature": "-69",
  "Core-Galvo": "Undefined",
  "Position": "Default",
  "COM8-BaudRate": "19200",
  "Andor-VerticalClockVoltage": "Normal",
  "COM8-Handshaking": "Off",
  "CameraChannelIndex": 0,
  "SliceIndex": 10,
  "ZPositionUm": 60.606,
  "Core-Focus": "ZeissFocusAxis",
  "Andor-ReadoutMode": "10.000 MHz",
  "Channel": "L-561",
  "AAAOTF-Description": "AA AOTF Shutter Controller driver adapter",
  "CSUX-Shutter-Name": "CSUX-Shutter",
  "COM5-Name": "COM5",
  "FrameIndex": 0,
  "XYStage-Version": "Version: USB-9.2e ",
  "COM6-BaudRate": "57600",
  "XYStage-Backlash-B": "0.0400",
  "COM6-Description": "Serial port driver (boost:asio)",
  "COM8-Name": "COM8",
  "COM2-Description": "Serial port driver (boost:asio)",
  "Andor-ActualInterval-ms": "235.60",
  "AAAOTF-State": "0",
  "Andor-PixelType": "16bit",
  "COM2-Name": "COM2",
  "Camera": "",
  "COM4-Parity": "None",
  "Core-ImageProcessor": "",
  "Wheel-A-ClosedPosition": "",
  "CSUX-Shutter-Description": "CSUX Shutter",
  "Andor-Output_Amplifier": "Electron Multiplying",
  "XYStage-StepSizeY_um": "0.0100",
  "AAAOTF-Channel": "3",
  "ZeissFocusAxis-Position": "59.1130",
  "Core-AutoShutter": "1",
  "ZeissTransmittedLightShutter-State": "0",
  "NextFrame": 0,
  "Core-XYStage": "XYStage",
  "COM8-Parity": "None",
  "COM6-StopBits": "1",
  "Time": "2023-04-24 13:51:12 +0800",
  "COM4-Name": "COM4",
  "Andor-Isolated Crop Mode": "Off",
  "ZeissScope-AnswerTimeOut": "250.0000",
  "COM4-BaudRate": "9600",
  "Andor-CCDTemperatureSetPoint": "-70",
  "Core-AutoFocus": "",
  "COM2-Verbose": "1",
  "CSUX-Shutter-State": "Open",
  "BitDepth": 14,
  "Slice": 10,
  "COM6-Verbose": "1",
  "XYStage-JoyStick Slow Speed": "5",
  "COM4-Verbose": "1",
  "AAAOTF-Maximum intensity (dB)": "1900",
  "ZeissScope-Microscope Version": "Application version: ",
  "ChannelIndex": 1,
  "Core-Shutter": "AAAOTF",
  "Wheel-A-State": "4",
  "ZeissReflectorTurret-Name": "ZeissReflectorTurret",
  "Core-TimeoutMs": "5000",
  "XYStage-JoyStick Fast Speed": "60",
  "XYStage-Maximum Speed (Do Not Change)": "7.5000",
  "ElapsedTime-ms": 8960,
  "AAAOTF-Name": "AAAOTF",
  "Wheel-A-Description": "Sutter Lambda filter wheel adapter",
  "Frame": 0,
  "Width": 512,
  "COM5-Handshaking": "Off",
  "PositionName": null,
  "ZeissReflectorTurret-State": "3",
  "Height": 512,
  "Andor-TransposeMirrorX": "0",
  "Andor-TransposeMirrorY": "0",
  "COM2-BaudRate": "9600",
  "Wheel-A-Delay_ms": "0.0000",
  "COM6-Handshaking": "Off",
  "COM8-DataBits": "8",
  "COM5-DelayBetweenCharsMs": "0.0000",
  "CSUX-DriveSpeed-Name": "CSUX-DriveSpeed",
  "XYStage-Description": "ASI XY stage driver adapter",
  "COM4-Handshaking": "Off",
  "Andor-FrameTransfer": "Off",
  "PixelType": "GRAY16",
  "Andor-TransposeXY": "0",
  "COM4-AnswerTimeout": "500.0000",
  "COM2-Parity": "None",
  "COM8-StopBits": "1",
  "Andor-CCDTemperature Help": "Wait for temperature to stabilize before acquisition.",
  "YPositionUm": -1140.1000000000001,
  "COM6-AnswerTimeout": "500.0000",
  "Andor-TimeOut": "10000",
  "Andor-Trigger": "Software",
  "COM8-Description": "Serial port driver (boost:asio)",
  "COM6-Name": "COM6",
  "XYStage-JoyStick Reverse": "Off",
  "Andor-OptAcquireMode Description": "",
  "XYStage-FinishError-PCROS(nm)": "24.0000"
},
"FrameKey-0-0-11": {
  "CSUX-DriveSpeed-State": "1800",
  "Core-Initialize": "1",
  "Andor-FanMode": "Full",
  "Andor-SpuriousNoiseFilterDescription": "Recommended Range",
  "Andor-BaselineClamp": "Enabled",
  "ZeissTransmittedLightShutter-Description": "Zeiss Transmitted Light Shutter",
  "ZeissReflectedLightShutter-Description": "Zeiss Reflected Light Shutter",
  "Andor-CountConvert": "Counts",
  "XYStage-Speed-S": "5.7459",
  "ROI": "0-0-512-512",
  "Andor-SpuriousNoiseFilterThreshold": "264280136390036830000000000000000000000000000000000000000000",
  "COM5-AnswerTimeout": "8000.0000",
  "COM5-StopBits": "1",
  "Andor-Region of Interest": "Full Image",
  "XYStage-Error-E(nm)": "400.0000",
  "XYStage-StepSizeX_um": "0.0100",
  "CSUX-Hub-Name": "CSUX-Hub",
  "Andor-Advanced | Snap Image Timing Mode": "Delay for Exposure",
  "SlicePosition": 61.406000000000006,
  "Andor-CoolerMode": "Fan off at shutdown",
  "Exposure-ms": 200,
  "COM6-DelayBetweenCharsMs": "0.0000",
  "ZeissScope-Description": "Zeiss microscope CAN bus adapter",
  "COM6-Parity": "None",
  "ZeissFocusAxis-Move Mode": "Direct move to target",
  "CSUX-DriveSpeed-AutoAdjust": "0.0000",
  "Wheel-A-Busy": "0",
  "Andor-Pre-Amp-Gain": "4.9x",
  "XYStage-Name": "XYStage",
  "Andor-Shutter Closing Time": "20",
  "CSUX-Hub-Port": "COM5",
  "Andor-EMSwitch": "On",
  "COM2-DataBits": "8",
  "COM2-StopBits": "1",
  "AxisPositions": null,
  "COM5-BaudRate": "115200",
  "Andor-1. Camera Information : | Type | Model | Serial No. |": "| iXon | DU897_BV | 8593 |",
  "ZeissReflectedLightShutter-Name": "ZeissReflectedLightShutter",
  "ZeissScope-Port": "COM6",
  "ZeissScope-Name": "ZeissScope",
  "XYStage-Port": "COM4",
  "COM5-Verbose": "1",
  "CSUX-Hub-Description": "Yokogawa CSUX hub",
  "AAAOTF-Power (% of max)": "29.2000",
  "COM8-DelayBetweenCharsMs": "0.0000",
  "AAAOTF-Port": "COM8",
  "Wheel-A-Label": "Filter-3",
  "COM8-AnswerTimeout": "500.0000",
  "Andor-Camera": "| iXon | DU897_BV | 8593 |",
  "Andor-Gain": "360",
  "UUID": "cb77cd96-1e06-450f-b1d8-26765a4fad68",
  "Core-Camera": "Andor",
  "Core-SLM": "",
  "Wheel-A-Name": "Wheel-A",
  "Andor-CountConvertWavelength": "0.0000",
  "Andor-Shutter TTL Value": "High to Open",
  "Wheel-A-Port": "COM2",
  "Core-ChannelGroup": "Laser",
  "PositionIndex": 0,
  "WaitInterval": null,
  "COM2-DelayBetweenCharsMs": "0.0000",
  "PixelSizeUm": 0,
  "ZeissReflectorTurret-Description": "Reflector Turret",
  "CSUX-DriveSpeed-Run": "On",
  "ZeissReflectedLightShutter-State": "0",
  "Andor-Shutter Opening Time": "20",
  "Summary": {
    "Slices": 14,
    "InitialPositionList": null,
    "Interval_ms": 0,
    "UUID": "0e7f4afa-04a2-46c7-b1ee-fbc86d9c0319",
    "UserName": "ColdSpring",
    "Depth": 2,
    "PixelType": "GRAY16",
    "Time": "2023-04-24 13:51:04 +0800",
    "Date": "2023-04-24",
    "z-step_um": 0.7999999999999972,
    "MetadataVersion": 10,
    "PositionIndex": 0,
    "SlicesFirst": false,
    "ChContrastMin": [
      0,
      0
    ],
    "Width": 512,
    "PixelAspect": 1,
    "MicroManagerVersion": "1.4.16",
    "ROI": [
      0,
      0,
      512,
      512
    ],
    "ChNames": [
      "L-488",
      "L-561"
    ],
    "IJType": 1,
    "GridRow": 0,
    "Comment": "",
    "Height": 512,
    "GridColumn": 0,
    "Prefix": "20230424 osm-3-G235A-G444E-GFP; Scarlet-che-3_4",
    "PixelSize_um": 0,
    "Frames": 1,
    "BitDepth": 14,
    "KeepShutterOpenChannels": false,
    "Source": "Micro-Manager",
    "Channels": 2,
    "ComputerName": "T3610-MP",
    "CustomIntervals_ms": [],
    "KeepShutterOpenSlices": false,
    "ChColors": [
      -16724941,
      -3407617
    ],
    "TimeFirst": false,
    "ChContrastMax": [
      65536,
      65536
    ],
    "Positions": 1,
    "Directory": "Y:\\XC\\20230424 osm-3-G235A-G444E-GFP; Scarlet-che-3"
  },
  "Source": "Andor",
  "XYStage-OverShoot(um)": "0.0000",
  "XYStage-Wait_Cycles": "0",
  "COM4-StopBits": "1",
  "Andor-Binning": "1",
  "Andor-FrameTransfer Help": "Should only turn on FrameTransfer if using Burst or Live mode.",
  "COM4-DataBits": "8",
  "ZeissTransmittedLightShutter-Name": "ZeissTransmittedLightShutter",
  "XYStage-MotorOnOff": "On",
  "Andor-SpuriousNoiseFilter": "None",
  "Andor-Shutter": "Open",
  "Andor-OptAcquireMode": "",
  "COM2-AnswerTimeout": "500.0000",
  "COM5-DataBits": "8",
  "Binning": "1",
  "Andor-ReadoutTime": "35",
  "Andor-Description": "Andor camera adapter",
  "Wheel-A-Speed": "3",
  "COM4-DelayBetweenCharsMs": "0.0000",
  "COM5-Parity": "None",
  "Andor-Advanced | Snap Image Additional Delay (ms)": "0",
  "Andor-Exposure": "200.00",
  "COM5-Description": "Serial port driver (boost:asio)",
  "Andor-TransposeCorrection": "0",
  "COM4-Description": "Serial port driver (boost:asio)",
  "COM8-Verbose": "1",
  "CSUX-DriveSpeed-Description": "CSUX Drive Speed",
  "Andor-VerticalSpeed": "3.30",
  "XYStage-TransposeMirrorY": "0",
  "XPositionUm": -23531.3,
  "XYStage-TransposeMirrorX": "0",
  "ZeissFocusAxis-Velocity-Acceleration": "Fast",
  "COM2-Handshaking": "Off",
  "ZeissReflectorTurret-Label": "4-100 % Mirror",
  "COM6-DataBits": "8",
  "FileName": "img_000000000_L-488_011.tif",
  "Andor-CCDTemperature": "-69",
  "Core-Galvo": "Undefined",
  "Position": "Default",
  "COM8-BaudRate": "19200",
  "Andor-VerticalClockVoltage": "Normal",
  "COM8-Handshaking": "Off",
  "CameraChannelIndex": 0,
  "SliceIndex": 11,
  "ZPositionUm": 61.406000000000006,
  "Core-Focus": "ZeissFocusAxis",
  "Andor-ReadoutMode": "10.000 MHz",
  "Channel": "L-488",
  "AAAOTF-Description": "AA AOTF Shutter Controller driver adapter",
  "CSUX-Shutter-Name": "CSUX-Shutter",
  "COM5-Name": "COM5",
  "FrameIndex": 0,
  "XYStage-Version": "Version: USB-9.2e ",
  "COM6-BaudRate": "57600",
  "XYStage-Backlash-B": "0.0400",
  "COM6-Description": "Serial port driver (boost:asio)",
  "COM8-Name": "COM8",
  "COM2-Description": "Serial port driver (boost:asio)",
  "Andor-ActualInterval-ms": "235.60",
  "AAAOTF-State": "0",
  "Andor-PixelType": "16bit",
  "COM2-Name": "COM2",
  "Camera": "",
  "COM4-Parity": "None",
  "Core-ImageProcessor": "",
  "Wheel-A-ClosedPosition": "",
  "CSUX-Shutter-Description": "CSUX Shutter",
  "Andor-Output_Amplifier": "Electron Multiplying",
  "XYStage-StepSizeY_um": "0.0100",
  "AAAOTF-Channel": "2",
  "ZeissFocusAxis-Position": "59.1130",
  "Core-AutoShutter": "1",
  "ZeissTransmittedLightShutter-State": "0",
  "NextFrame": 0,
  "Core-XYStage": "XYStage",
  "COM8-Parity": "None",
  "COM6-StopBits": "1",
  "Time": "2023-04-24 13:51:12 +0800",
  "COM4-Name": "COM4",
  "Andor-Isolated Crop Mode": "Off",
  "ZeissScope-AnswerTimeOut": "250.0000",
  "COM4-BaudRate": "9600",
  "Andor-CCDTemperatureSetPoint": "-70",
  "Core-AutoFocus": "",
  "COM2-Verbose": "1",
  "CSUX-Shutter-State": "Open",
  "BitDepth": 14,
  "Slice": 11,
  "COM6-Verbose": "1",
  "XYStage-JoyStick Slow Speed": "5",
  "COM4-Verbose": "1",
  "AAAOTF-Maximum intensity (dB)": "1900",
  "ZeissScope-Microscope Version": "Application version: ",
  "ChannelIndex": 0,
  "Core-Shutter": "AAAOTF",
  "Wheel-A-State": "4",
  "ZeissReflectorTurret-Name": "ZeissReflectorTurret",
  "Core-TimeoutMs": "5000",
  "XYStage-JoyStick Fast Speed": "60",
  "XYStage-Maximum Speed (Do Not Change)": "7.5000",
  "ElapsedTime-ms": 9405,
  "AAAOTF-Name": "AAAOTF",
  "Wheel-A-Description": "Sutter Lambda filter wheel adapter",
  "Frame": 0,
  "Width": 512,
  "COM5-Handshaking": "Off",
  "PositionName": null,
  "ZeissReflectorTurret-State": "3",
  "Height": 512,
  "Andor-TransposeMirrorX": "0",
  "Andor-TransposeMirrorY": "0",
  "COM2-BaudRate": "9600",
  "Wheel-A-Delay_ms": "0.0000",
  "COM6-Handshaking": "Off",
  "COM8-DataBits": "8",
  "COM5-DelayBetweenCharsMs": "0.0000",
  "CSUX-DriveSpeed-Name": "CSUX-DriveSpeed",
  "XYStage-Description": "ASI XY stage driver adapter",
  "COM4-Handshaking": "Off",
  "Andor-FrameTransfer": "Off",
  "PixelType": "GRAY16",
  "Andor-TransposeXY": "0",
  "COM4-AnswerTimeout": "500.0000",
  "COM2-Parity": "None",
  "COM8-StopBits": "1",
  "Andor-CCDTemperature Help": "Wait for temperature to stabilize before acquisition.",
  "YPositionUm": -1140.1000000000001,
  "COM6-AnswerTimeout": "500.0000",
  "Andor-TimeOut": "10000",
  "Andor-Trigger": "Software",
  "COM8-Description": "Serial port driver (boost:asio)",
  "COM6-Name": "COM6",
  "XYStage-JoyStick Reverse": "Off",
  "Andor-OptAcquireMode Description": "",
  "XYStage-FinishError-PCROS(nm)": "24.0000"
},
"FrameKey-0-1-11": {
  "CSUX-DriveSpeed-State": "1800",
  "Core-Initialize": "1",
  "Andor-FanMode": "Full",
  "Andor-SpuriousNoiseFilterDescription": "Recommended Range",
  "Andor-BaselineClamp": "Enabled",
  "ZeissTransmittedLightShutter-Description": "Zeiss Transmitted Light Shutter",
  "ZeissReflectedLightShutter-Description": "Zeiss Reflected Light Shutter",
  "Andor-CountConvert": "Counts",
  "XYStage-Speed-S": "5.7459",
  "ROI": "0-0-512-512",
  "Andor-SpuriousNoiseFilterThreshold": "264280136390036830000000000000000000000000000000000000000000",
  "COM5-AnswerTimeout": "8000.0000",
  "COM5-StopBits": "1",
  "Andor-Region of Interest": "Full Image",
  "XYStage-Error-E(nm)": "400.0000",
  "XYStage-StepSizeX_um": "0.0100",
  "CSUX-Hub-Name": "CSUX-Hub",
  "Andor-Advanced | Snap Image Timing Mode": "Delay for Exposure",
  "SlicePosition": 61.406000000000006,
  "Andor-CoolerMode": "Fan off at shutdown",
  "Exposure-ms": 200,
  "COM6-DelayBetweenCharsMs": "0.0000",
  "ZeissScope-Description": "Zeiss microscope CAN bus adapter",
  "COM6-Parity": "None",
  "ZeissFocusAxis-Move Mode": "Direct move to target",
  "CSUX-DriveSpeed-AutoAdjust": "0.0000",
  "Wheel-A-Busy": "0",
  "Andor-Pre-Amp-Gain": "4.9x",
  "XYStage-Name": "XYStage",
  "Andor-Shutter Closing Time": "20",
  "CSUX-Hub-Port": "COM5",
  "Andor-EMSwitch": "On",
  "COM2-DataBits": "8",
  "COM2-StopBits": "1",
  "AxisPositions": null,
  "COM5-BaudRate": "115200",
  "Andor-1. Camera Information : | Type | Model | Serial No. |": "| iXon | DU897_BV | 8593 |",
  "ZeissReflectedLightShutter-Name": "ZeissReflectedLightShutter",
  "ZeissScope-Port": "COM6",
  "ZeissScope-Name": "ZeissScope",
  "XYStage-Port": "COM4",
  "COM5-Verbose": "1",
  "CSUX-Hub-Description": "Yokogawa CSUX hub",
  "AAAOTF-Power (% of max)": "27.0000",
  "COM8-DelayBetweenCharsMs": "0.0000",
  "AAAOTF-Port": "COM8",
  "Wheel-A-Label": "Filter-4",
  "COM8-AnswerTimeout": "500.0000",
  "Andor-Camera": "| iXon | DU897_BV | 8593 |",
  "Andor-Gain": "360",
  "UUID": "4726712c-6552-4865-972a-edf32d810e33",
  "Core-Camera": "Andor",
  "Core-SLM": "",
  "Wheel-A-Name": "Wheel-A",
  "Andor-CountConvertWavelength": "0.0000",
  "Andor-Shutter TTL Value": "High to Open",
  "Wheel-A-Port": "COM2",
  "Core-ChannelGroup": "Laser",
  "PositionIndex": 0,
  "WaitInterval": null,
  "COM2-DelayBetweenCharsMs": "0.0000",
  "PixelSizeUm": 0,
  "ZeissReflectorTurret-Description": "Reflector Turret",
  "CSUX-DriveSpeed-Run": "On",
  "ZeissReflectedLightShutter-State": "0",
  "Andor-Shutter Opening Time": "20",
  "Summary": {
    "Slices": 14,
    "InitialPositionList": null,
    "Interval_ms": 0,
    "UUID": "0e7f4afa-04a2-46c7-b1ee-fbc86d9c0319",
    "UserName": "ColdSpring",
    "Depth": 2,
    "PixelType": "GRAY16",
    "Time": "2023-04-24 13:51:04 +0800",
    "Date": "2023-04-24",
    "z-step_um": 0.7999999999999972,
    "MetadataVersion": 10,
    "PositionIndex": 0,
    "SlicesFirst": false,
    "ChContrastMin": [
      0,
      0
    ],
    "Width": 512,
    "PixelAspect": 1,
    "MicroManagerVersion": "1.4.16",
    "ROI": [
      0,
      0,
      512,
      512
    ],
    "ChNames": [
      "L-488",
      "L-561"
    ],
    "IJType": 1,
    "GridRow": 0,
    "Comment": "",
    "Height": 512,
    "GridColumn": 0,
    "Prefix": "20230424 osm-3-G235A-G444E-GFP; Scarlet-che-3_4",
    "PixelSize_um": 0,
    "Frames": 1,
    "BitDepth": 14,
    "KeepShutterOpenChannels": false,
    "Source": "Micro-Manager",
    "Channels": 2,
    "ComputerName": "T3610-MP",
    "CustomIntervals_ms": [],
    "KeepShutterOpenSlices": false,
    "ChColors": [
      -16724941,
      -3407617
    ],
    "TimeFirst": false,
    "ChContrastMax": [
      65536,
      65536
    ],
    "Positions": 1,
    "Directory": "Y:\\XC\\20230424 osm-3-G235A-G444E-GFP; Scarlet-che-3"
  },
  "Source": "Andor",
  "XYStage-OverShoot(um)": "0.0000",
  "XYStage-Wait_Cycles": "0",
  "COM4-StopBits": "1",
  "Andor-Binning": "1",
  "Andor-FrameTransfer Help": "Should only turn on FrameTransfer if using Burst or Live mode.",
  "COM4-DataBits": "8",
  "ZeissTransmittedLightShutter-Name": "ZeissTransmittedLightShutter",
  "XYStage-MotorOnOff": "On",
  "Andor-SpuriousNoiseFilter": "None",
  "Andor-Shutter": "Open",
  "Andor-OptAcquireMode": "",
  "COM2-AnswerTimeout": "500.0000",
  "COM5-DataBits": "8",
  "Binning": "1",
  "Andor-ReadoutTime": "35",
  "Andor-Description": "Andor camera adapter",
  "Wheel-A-Speed": "3",
  "COM4-DelayBetweenCharsMs": "0.0000",
  "COM5-Parity": "None",
  "Andor-Advanced | Snap Image Additional Delay (ms)": "0",
  "Andor-Exposure": "200.00",
  "COM5-Description": "Serial port driver (boost:asio)",
  "Andor-TransposeCorrection": "0",
  "COM4-Description": "Serial port driver (boost:asio)",
  "COM8-Verbose": "1",
  "CSUX-DriveSpeed-Description": "CSUX Drive Speed",
  "Andor-VerticalSpeed": "3.30",
  "XYStage-TransposeMirrorY": "0",
  "XPositionUm": -23531.3,
  "XYStage-TransposeMirrorX": "0",
  "ZeissFocusAxis-Velocity-Acceleration": "Fast",
  "COM2-Handshaking": "Off",
  "ZeissReflectorTurret-Label": "4-100 % Mirror",
  "COM6-DataBits": "8",
  "FileName": "img_000000000_L-561_011.tif",
  "Andor-CCDTemperature": "-69",
  "Core-Galvo": "Undefined",
  "Position": "Default",
  "COM8-BaudRate": "19200",
  "Andor-VerticalClockVoltage": "Normal",
  "COM8-Handshaking": "Off",
  "CameraChannelIndex": 0,
  "SliceIndex": 11,
  "ZPositionUm": 61.406000000000006,
  "Core-Focus": "ZeissFocusAxis",
  "Andor-ReadoutMode": "10.000 MHz",
  "Channel": "L-561",
  "AAAOTF-Description": "AA AOTF Shutter Controller driver adapter",
  "CSUX-Shutter-Name": "CSUX-Shutter",
  "COM5-Name": "COM5",
  "FrameIndex": 0,
  "XYStage-Version": "Version: USB-9.2e ",
  "COM6-BaudRate": "57600",
  "XYStage-Backlash-B": "0.0400",
  "COM6-Description": "Serial port driver (boost:asio)",
  "COM8-Name": "COM8",
  "COM2-Description": "Serial port driver (boost:asio)",
  "Andor-ActualInterval-ms": "235.60",
  "AAAOTF-State": "0",
  "Andor-PixelType": "16bit",
  "COM2-Name": "COM2",
  "Camera": "",
  "COM4-Parity": "None",
  "Core-ImageProcessor": "",
  "Wheel-A-ClosedPosition": "",
  "CSUX-Shutter-Description": "CSUX Shutter",
  "Andor-Output_Amplifier": "Electron Multiplying",
  "XYStage-StepSizeY_um": "0.0100",
  "AAAOTF-Channel": "3",
  "ZeissFocusAxis-Position": "59.1130",
  "Core-AutoShutter": "1",
  "ZeissTransmittedLightShutter-State": "0",
  "NextFrame": 0,
  "Core-XYStage": "XYStage",
  "COM8-Parity": "None",
  "COM6-StopBits": "1",
  "Time": "2023-04-24 13:51:13 +0800",
  "COM4-Name": "COM4",
  "Andor-Isolated Crop Mode": "Off",
  "ZeissScope-AnswerTimeOut": "250.0000",
  "COM4-BaudRate": "9600",
  "Andor-CCDTemperatureSetPoint": "-70",
  "Core-AutoFocus": "",
  "COM2-Verbose": "1",
  "CSUX-Shutter-State": "Open",
  "BitDepth": 14,
  "Slice": 11,
  "COM6-Verbose": "1",
  "XYStage-JoyStick Slow Speed": "5",
  "COM4-Verbose": "1",
  "AAAOTF-Maximum intensity (dB)": "1900",
  "ZeissScope-Microscope Version": "Application version: ",
  "ChannelIndex": 1,
  "Core-Shutter": "AAAOTF",
  "Wheel-A-State": "4",
  "ZeissReflectorTurret-Name": "ZeissReflectorTurret",
  "Core-TimeoutMs": "5000",
  "XYStage-JoyStick Fast Speed": "60",
  "XYStage-Maximum Speed (Do Not Change)": "7.5000",
  "ElapsedTime-ms": 9762,
  "AAAOTF-Name": "AAAOTF",
  "Wheel-A-Description": "Sutter Lambda filter wheel adapter",
  "Frame": 0,
  "Width": 512,
  "COM5-Handshaking": "Off",
  "PositionName": null,
  "ZeissReflectorTurret-State": "3",
  "Height": 512,
  "Andor-TransposeMirrorX": "0",
  "Andor-TransposeMirrorY": "0",
  "COM2-BaudRate": "9600",
  "Wheel-A-Delay_ms": "0.0000",
  "COM6-Handshaking": "Off",
  "COM8-DataBits": "8",
  "COM5-DelayBetweenCharsMs": "0.0000",
  "CSUX-DriveSpeed-Name": "CSUX-DriveSpeed",
  "XYStage-Description": "ASI XY stage driver adapter",
  "COM4-Handshaking": "Off",
  "Andor-FrameTransfer": "Off",
  "PixelType": "GRAY16",
  "Andor-TransposeXY": "0",
  "COM4-AnswerTimeout": "500.0000",
  "COM2-Parity": "None",
  "COM8-StopBits": "1",
  "Andor-CCDTemperature Help": "Wait for temperature to stabilize before acquisition.",
  "YPositionUm": -1140.1000000000001,
  "COM6-AnswerTimeout": "500.0000",
  "Andor-TimeOut": "10000",
  "Andor-Trigger": "Software",
  "COM8-Description": "Serial port driver (boost:asio)",
  "COM6-Name": "COM6",
  "XYStage-JoyStick Reverse": "Off",
  "Andor-OptAcquireMode Description": "",
  "XYStage-FinishError-PCROS(nm)": "24.0000"
},
"FrameKey-0-0-12": {
  "CSUX-DriveSpeed-State": "1800",
  "Core-Initialize": "1",
  "Andor-FanMode": "Full",
  "Andor-SpuriousNoiseFilterDescription": "Recommended Range",
  "Andor-BaselineClamp": "Enabled",
  "ZeissTransmittedLightShutter-Description": "Zeiss Transmitted Light Shutter",
  "ZeissReflectedLightShutter-Description": "Zeiss Reflected Light Shutter",
  "Andor-CountConvert": "Counts",
  "XYStage-Speed-S": "5.7459",
  "ROI": "0-0-512-512",
  "Andor-SpuriousNoiseFilterThreshold": "264280136390036830000000000000000000000000000000000000000000",
  "COM5-AnswerTimeout": "8000.0000",
  "COM5-StopBits": "1",
  "Andor-Region of Interest": "Full Image",
  "XYStage-Error-E(nm)": "400.0000",
  "XYStage-StepSizeX_um": "0.0100",
  "CSUX-Hub-Name": "CSUX-Hub",
  "Andor-Advanced | Snap Image Timing Mode": "Delay for Exposure",
  "SlicePosition": 62.206,
  "Andor-CoolerMode": "Fan off at shutdown",
  "Exposure-ms": 200,
  "COM6-DelayBetweenCharsMs": "0.0000",
  "ZeissScope-Description": "Zeiss microscope CAN bus adapter",
  "COM6-Parity": "None",
  "ZeissFocusAxis-Move Mode": "Direct move to target",
  "CSUX-DriveSpeed-AutoAdjust": "0.0000",
  "Wheel-A-Busy": "0",
  "Andor-Pre-Amp-Gain": "4.9x",
  "XYStage-Name": "XYStage",
  "Andor-Shutter Closing Time": "20",
  "CSUX-Hub-Port": "COM5",
  "Andor-EMSwitch": "On",
  "COM2-DataBits": "8",
  "COM2-StopBits": "1",
  "AxisPositions": null,
  "COM5-BaudRate": "115200",
  "Andor-1. Camera Information : | Type | Model | Serial No. |": "| iXon | DU897_BV | 8593 |",
  "ZeissReflectedLightShutter-Name": "ZeissReflectedLightShutter",
  "ZeissScope-Port": "COM6",
  "ZeissScope-Name": "ZeissScope",
  "XYStage-Port": "COM4",
  "COM5-Verbose": "1",
  "CSUX-Hub-Description": "Yokogawa CSUX hub",
  "AAAOTF-Power (% of max)": "29.2000",
  "COM8-DelayBetweenCharsMs": "0.0000",
  "AAAOTF-Port": "COM8",
  "Wheel-A-Label": "Filter-3",
  "COM8-AnswerTimeout": "500.0000",
  "Andor-Camera": "| iXon | DU897_BV | 8593 |",
  "Andor-Gain": "360",
  "UUID": "f147fd91-e9ee-47d8-9651-371a3fa5d35b",
  "Core-Camera": "Andor",
  "Core-SLM": "",
  "Wheel-A-Name": "Wheel-A",
  "Andor-CountConvertWavelength": "0.0000",
  "Andor-Shutter TTL Value": "High to Open",
  "Wheel-A-Port": "COM2",
  "Core-ChannelGroup": "Laser",
  "PositionIndex": 0,
  "WaitInterval": null,
  "COM2-DelayBetweenCharsMs": "0.0000",
  "PixelSizeUm": 0,
  "ZeissReflectorTurret-Description": "Reflector Turret",
  "CSUX-DriveSpeed-Run": "On",
  "ZeissReflectedLightShutter-State": "0",
  "Andor-Shutter Opening Time": "20",
  "Summary": {
    "Slices": 14,
    "InitialPositionList": null,
    "Interval_ms": 0,
    "UUID": "0e7f4afa-04a2-46c7-b1ee-fbc86d9c0319",
    "UserName": "ColdSpring",
    "Depth": 2,
    "PixelType": "GRAY16",
    "Time": "2023-04-24 13:51:04 +0800",
    "Date": "2023-04-24",
    "z-step_um": 0.7999999999999972,
    "MetadataVersion": 10,
    "PositionIndex": 0,
    "SlicesFirst": false,
    "ChContrastMin": [
      0,
      0
    ],
    "Width": 512,
    "PixelAspect": 1,
    "MicroManagerVersion": "1.4.16",
    "ROI": [
      0,
      0,
      512,
      512
    ],
    "ChNames": [
      "L-488",
      "L-561"
    ],
    "IJType": 1,
    "GridRow": 0,
    "Comment": "",
    "Height": 512,
    "GridColumn": 0,
    "Prefix": "20230424 osm-3-G235A-G444E-GFP; Scarlet-che-3_4",
    "PixelSize_um": 0,
    "Frames": 1,
    "BitDepth": 14,
    "KeepShutterOpenChannels": false,
    "Source": "Micro-Manager",
    "Channels": 2,
    "ComputerName": "T3610-MP",
    "CustomIntervals_ms": [],
    "KeepShutterOpenSlices": false,
    "ChColors": [
      -16724941,
      -3407617
    ],
    "TimeFirst": false,
    "ChContrastMax": [
      65536,
      65536
    ],
    "Positions": 1,
    "Directory": "Y:\\XC\\20230424 osm-3-G235A-G444E-GFP; Scarlet-che-3"
  },
  "Source": "Andor",
  "XYStage-OverShoot(um)": "0.0000",
  "XYStage-Wait_Cycles": "0",
  "COM4-StopBits": "1",
  "Andor-Binning": "1",
  "Andor-FrameTransfer Help": "Should only turn on FrameTransfer if using Burst or Live mode.",
  "COM4-DataBits": "8",
  "ZeissTransmittedLightShutter-Name": "ZeissTransmittedLightShutter",
  "XYStage-MotorOnOff": "On",
  "Andor-SpuriousNoiseFilter": "None",
  "Andor-Shutter": "Open",
  "Andor-OptAcquireMode": "",
  "COM2-AnswerTimeout": "500.0000",
  "COM5-DataBits": "8",
  "Binning": "1",
  "Andor-ReadoutTime": "35",
  "Andor-Description": "Andor camera adapter",
  "Wheel-A-Speed": "3",
  "COM4-DelayBetweenCharsMs": "0.0000",
  "COM5-Parity": "None",
  "Andor-Advanced | Snap Image Additional Delay (ms)": "0",
  "Andor-Exposure": "200.00",
  "COM5-Description": "Serial port driver (boost:asio)",
  "Andor-TransposeCorrection": "0",
  "COM4-Description": "Serial port driver (boost:asio)",
  "COM8-Verbose": "1",
  "CSUX-DriveSpeed-Description": "CSUX Drive Speed",
  "Andor-VerticalSpeed": "3.30",
  "XYStage-TransposeMirrorY": "0",
  "XPositionUm": -23531.3,
  "XYStage-TransposeMirrorX": "0",
  "ZeissFocusAxis-Velocity-Acceleration": "Fast",
  "COM2-Handshaking": "Off",
  "ZeissReflectorTurret-Label": "4-100 % Mirror",
  "COM6-DataBits": "8",
  "FileName": "img_000000000_L-488_012.tif",
  "Andor-CCDTemperature": "-69",
  "Core-Galvo": "Undefined",
  "Position": "Default",
  "COM8-BaudRate": "19200",
  "Andor-VerticalClockVoltage": "Normal",
  "COM8-Handshaking": "Off",
  "CameraChannelIndex": 0,
  "SliceIndex": 12,
  "ZPositionUm": 62.206,
  "Core-Focus": "ZeissFocusAxis",
  "Andor-ReadoutMode": "10.000 MHz",
  "Channel": "L-488",
  "AAAOTF-Description": "AA AOTF Shutter Controller driver adapter",
  "CSUX-Shutter-Name": "CSUX-Shutter",
  "COM5-Name": "COM5",
  "FrameIndex": 0,
  "XYStage-Version": "Version: USB-9.2e ",
  "COM6-BaudRate": "57600",
  "XYStage-Backlash-B": "0.0400",
  "COM6-Description": "Serial port driver (boost:asio)",
  "COM8-Name": "COM8",
  "COM2-Description": "Serial port driver (boost:asio)",
  "Andor-ActualInterval-ms": "235.60",
  "AAAOTF-State": "0",
  "Andor-PixelType": "16bit",
  "COM2-Name": "COM2",
  "Camera": "",
  "COM4-Parity": "None",
  "Core-ImageProcessor": "",
  "Wheel-A-ClosedPosition": "",
  "CSUX-Shutter-Description": "CSUX Shutter",
  "Andor-Output_Amplifier": "Electron Multiplying",
  "XYStage-StepSizeY_um": "0.0100",
  "AAAOTF-Channel": "2",
  "ZeissFocusAxis-Position": "59.1130",
  "Core-AutoShutter": "1",
  "ZeissTransmittedLightShutter-State": "0",
  "NextFrame": 0,
  "Core-XYStage": "XYStage",
  "COM8-Parity": "None",
  "COM6-StopBits": "1",
  "Time": "2023-04-24 13:51:13 +0800",
  "COM4-Name": "COM4",
  "Andor-Isolated Crop Mode": "Off",
  "ZeissScope-AnswerTimeOut": "250.0000",
  "COM4-BaudRate": "9600",
  "Andor-CCDTemperatureSetPoint": "-70",
  "Core-AutoFocus": "",
  "COM2-Verbose": "1",
  "CSUX-Shutter-State": "Open",
  "BitDepth": 14,
  "Slice": 12,
  "COM6-Verbose": "1",
  "XYStage-JoyStick Slow Speed": "5",
  "COM4-Verbose": "1",
  "AAAOTF-Maximum intensity (dB)": "1900",
  "ZeissScope-Microscope Version": "Application version: ",
  "ChannelIndex": 0,
  "Core-Shutter": "AAAOTF",
  "Wheel-A-State": "4",
  "ZeissReflectorTurret-Name": "ZeissReflectorTurret",
  "Core-TimeoutMs": "5000",
  "XYStage-JoyStick Fast Speed": "60",
  "XYStage-Maximum Speed (Do Not Change)": "7.5000",
  "ElapsedTime-ms": 10189,
  "AAAOTF-Name": "AAAOTF",
  "Wheel-A-Description": "Sutter Lambda filter wheel adapter",
  "Frame": 0,
  "Width": 512,
  "COM5-Handshaking": "Off",
  "PositionName": null,
  "ZeissReflectorTurret-State": "3",
  "Height": 512,
  "Andor-TransposeMirrorX": "0",
  "Andor-TransposeMirrorY": "0",
  "COM2-BaudRate": "9600",
  "Wheel-A-Delay_ms": "0.0000",
  "COM6-Handshaking": "Off",
  "COM8-DataBits": "8",
  "COM5-DelayBetweenCharsMs": "0.0000",
  "CSUX-DriveSpeed-Name": "CSUX-DriveSpeed",
  "XYStage-Description": "ASI XY stage driver adapter",
  "COM4-Handshaking": "Off",
  "Andor-FrameTransfer": "Off",
  "PixelType": "GRAY16",
  "Andor-TransposeXY": "0",
  "COM4-AnswerTimeout": "500.0000",
  "COM2-Parity": "None",
  "COM8-StopBits": "1",
  "Andor-CCDTemperature Help": "Wait for temperature to stabilize before acquisition.",
  "YPositionUm": -1140.1000000000001,
  "COM6-AnswerTimeout": "500.0000",
  "Andor-TimeOut": "10000",
  "Andor-Trigger": "Software",
  "COM8-Description": "Serial port driver (boost:asio)",
  "COM6-Name": "COM6",
  "XYStage-JoyStick Reverse": "Off",
  "Andor-OptAcquireMode Description": "",
  "XYStage-FinishError-PCROS(nm)": "24.0000"
},
"FrameKey-0-1-12": {
  "CSUX-DriveSpeed-State": "1800",
  "Core-Initialize": "1",
  "Andor-FanMode": "Full",
  "Andor-SpuriousNoiseFilterDescription": "Recommended Range",
  "Andor-BaselineClamp": "Enabled",
  "ZeissTransmittedLightShutter-Description": "Zeiss Transmitted Light Shutter",
  "ZeissReflectedLightShutter-Description": "Zeiss Reflected Light Shutter",
  "Andor-CountConvert": "Counts",
  "XYStage-Speed-S": "5.7459",
  "ROI": "0-0-512-512",
  "Andor-SpuriousNoiseFilterThreshold": "264280136390036830000000000000000000000000000000000000000000",
  "COM5-AnswerTimeout": "8000.0000",
  "COM5-StopBits": "1",
  "Andor-Region of Interest": "Full Image",
  "XYStage-Error-E(nm)": "400.0000",
  "XYStage-StepSizeX_um": "0.0100",
  "CSUX-Hub-Name": "CSUX-Hub",
  "Andor-Advanced | Snap Image Timing Mode": "Delay for Exposure",
  "SlicePosition": 62.206,
  "Andor-CoolerMode": "Fan off at shutdown",
  "Exposure-ms": 200,
  "COM6-DelayBetweenCharsMs": "0.0000",
  "ZeissScope-Description": "Zeiss microscope CAN bus adapter",
  "COM6-Parity": "None",
  "ZeissFocusAxis-Move Mode": "Direct move to target",
  "CSUX-DriveSpeed-AutoAdjust": "0.0000",
  "Wheel-A-Busy": "0",
  "Andor-Pre-Amp-Gain": "4.9x",
  "XYStage-Name": "XYStage",
  "Andor-Shutter Closing Time": "20",
  "CSUX-Hub-Port": "COM5",
  "Andor-EMSwitch": "On",
  "COM2-DataBits": "8",
  "COM2-StopBits": "1",
  "AxisPositions": null,
  "COM5-BaudRate": "115200",
  "Andor-1. Camera Information : | Type | Model | Serial No. |": "| iXon | DU897_BV | 8593 |",
  "ZeissReflectedLightShutter-Name": "ZeissReflectedLightShutter",
  "ZeissScope-Port": "COM6",
  "ZeissScope-Name": "ZeissScope",
  "XYStage-Port": "COM4",
  "COM5-Verbose": "1",
  "CSUX-Hub-Description": "Yokogawa CSUX hub",
  "AAAOTF-Power (% of max)": "27.0000",
  "COM8-DelayBetweenCharsMs": "0.0000",
  "AAAOTF-Port": "COM8",
  "Wheel-A-Label": "Filter-4",
  "COM8-AnswerTimeout": "500.0000",
  "Andor-Camera": "| iXon | DU897_BV | 8593 |",
  "Andor-Gain": "360",
  "UUID": "db049439-3f2b-40ea-a211-ed5c9c0d5f0a",
  "Core-Camera": "Andor",
  "Core-SLM": "",
  "Wheel-A-Name": "Wheel-A",
  "Andor-CountConvertWavelength": "0.0000",
  "Andor-Shutter TTL Value": "High to Open",
  "Wheel-A-Port": "COM2",
  "Core-ChannelGroup": "Laser",
  "PositionIndex": 0,
  "WaitInterval": null,
  "COM2-DelayBetweenCharsMs": "0.0000",
  "PixelSizeUm": 0,
  "ZeissReflectorTurret-Description": "Reflector Turret",
  "CSUX-DriveSpeed-Run": "On",
  "ZeissReflectedLightShutter-State": "0",
  "Andor-Shutter Opening Time": "20",
  "Summary": {
    "Slices": 14,
    "InitialPositionList": null,
    "Interval_ms": 0,
    "UUID": "0e7f4afa-04a2-46c7-b1ee-fbc86d9c0319",
    "UserName": "ColdSpring",
    "Depth": 2,
    "PixelType": "GRAY16",
    "Time": "2023-04-24 13:51:04 +0800",
    "Date": "2023-04-24",
    "z-step_um": 0.7999999999999972,
    "MetadataVersion": 10,
    "PositionIndex": 0,
    "SlicesFirst": false,
    "ChContrastMin": [
      0,
      0
    ],
    "Width": 512,
    "PixelAspect": 1,
    "MicroManagerVersion": "1.4.16",
    "ROI": [
      0,
      0,
      512,
      512
    ],
    "ChNames": [
      "L-488",
      "L-561"
    ],
    "IJType": 1,
    "GridRow": 0,
    "Comment": "",
    "Height": 512,
    "GridColumn": 0,
    "Prefix": "20230424 osm-3-G235A-G444E-GFP; Scarlet-che-3_4",
    "PixelSize_um": 0,
    "Frames": 1,
    "BitDepth": 14,
    "KeepShutterOpenChannels": false,
    "Source": "Micro-Manager",
    "Channels": 2,
    "ComputerName": "T3610-MP",
    "CustomIntervals_ms": [],
    "KeepShutterOpenSlices": false,
    "ChColors": [
      -16724941,
      -3407617
    ],
    "TimeFirst": false,
    "ChContrastMax": [
      65536,
      65536
    ],
    "Positions": 1,
    "Directory": "Y:\\XC\\20230424 osm-3-G235A-G444E-GFP; Scarlet-che-3"
  },
  "Source": "Andor",
  "XYStage-OverShoot(um)": "0.0000",
  "XYStage-Wait_Cycles": "0",
  "COM4-StopBits": "1",
  "Andor-Binning": "1",
  "Andor-FrameTransfer Help": "Should only turn on FrameTransfer if using Burst or Live mode.",
  "COM4-DataBits": "8",
  "ZeissTransmittedLightShutter-Name": "ZeissTransmittedLightShutter",
  "XYStage-MotorOnOff": "On",
  "Andor-SpuriousNoiseFilter": "None",
  "Andor-Shutter": "Open",
  "Andor-OptAcquireMode": "",
  "COM2-AnswerTimeout": "500.0000",
  "COM5-DataBits": "8",
  "Binning": "1",
  "Andor-ReadoutTime": "35",
  "Andor-Description": "Andor camera adapter",
  "Wheel-A-Speed": "3",
  "COM4-DelayBetweenCharsMs": "0.0000",
  "COM5-Parity": "None",
  "Andor-Advanced | Snap Image Additional Delay (ms)": "0",
  "Andor-Exposure": "200.00",
  "COM5-Description": "Serial port driver (boost:asio)",
  "Andor-TransposeCorrection": "0",
  "COM4-Description": "Serial port driver (boost:asio)",
  "COM8-Verbose": "1",
  "CSUX-DriveSpeed-Description": "CSUX Drive Speed",
  "Andor-VerticalSpeed": "3.30",
  "XYStage-TransposeMirrorY": "0",
  "XPositionUm": -23531.3,
  "XYStage-TransposeMirrorX": "0",
  "ZeissFocusAxis-Velocity-Acceleration": "Fast",
  "COM2-Handshaking": "Off",
  "ZeissReflectorTurret-Label": "4-100 % Mirror",
  "COM6-DataBits": "8",
  "FileName": "img_000000000_L-561_012.tif",
  "Andor-CCDTemperature": "-69",
  "Core-Galvo": "Undefined",
  "Position": "Default",
  "COM8-BaudRate": "19200",
  "Andor-VerticalClockVoltage": "Normal",
  "COM8-Handshaking": "Off",
  "CameraChannelIndex": 0,
  "SliceIndex": 12,
  "ZPositionUm": 62.206,
  "Core-Focus": "ZeissFocusAxis",
  "Andor-ReadoutMode": "10.000 MHz",
  "Channel": "L-561",
  "AAAOTF-Description": "AA AOTF Shutter Controller driver adapter",
  "CSUX-Shutter-Name": "CSUX-Shutter",
  "COM5-Name": "COM5",
  "FrameIndex": 0,
  "XYStage-Version": "Version: USB-9.2e ",
  "COM6-BaudRate": "57600",
  "XYStage-Backlash-B": "0.0400",
  "COM6-Description": "Serial port driver (boost:asio)",
  "COM8-Name": "COM8",
  "COM2-Description": "Serial port driver (boost:asio)",
  "Andor-ActualInterval-ms": "235.60",
  "AAAOTF-State": "0",
  "Andor-PixelType": "16bit",
  "COM2-Name": "COM2",
  "Camera": "",
  "COM4-Parity": "None",
  "Core-ImageProcessor": "",
  "Wheel-A-ClosedPosition": "",
  "CSUX-Shutter-Description": "CSUX Shutter",
  "Andor-Output_Amplifier": "Electron Multiplying",
  "XYStage-StepSizeY_um": "0.0100",
  "AAAOTF-Channel": "3",
  "ZeissFocusAxis-Position": "59.1130",
  "Core-AutoShutter": "1",
  "ZeissTransmittedLightShutter-State": "0",
  "NextFrame": 0,
  "Core-XYStage": "XYStage",
  "COM8-Parity": "None",
  "COM6-StopBits": "1",
  "Time": "2023-04-24 13:51:14 +0800",
  "COM4-Name": "COM4",
  "Andor-Isolated Crop Mode": "Off",
  "ZeissScope-AnswerTimeOut": "250.0000",
  "COM4-BaudRate": "9600",
  "Andor-CCDTemperatureSetPoint": "-70",
  "Core-AutoFocus": "",
  "COM2-Verbose": "1",
  "CSUX-Shutter-State": "Open",
  "BitDepth": 14,
  "Slice": 12,
  "COM6-Verbose": "1",
  "XYStage-JoyStick Slow Speed": "5",
  "COM4-Verbose": "1",
  "AAAOTF-Maximum intensity (dB)": "1900",
  "ZeissScope-Microscope Version": "Application version: ",
  "ChannelIndex": 1,
  "Core-Shutter": "AAAOTF",
  "Wheel-A-State": "4",
  "ZeissReflectorTurret-Name": "ZeissReflectorTurret",
  "Core-TimeoutMs": "5000",
  "XYStage-JoyStick Fast Speed": "60",
  "XYStage-Maximum Speed (Do Not Change)": "7.5000",
  "ElapsedTime-ms": 10546,
  "AAAOTF-Name": "AAAOTF",
  "Wheel-A-Description": "Sutter Lambda filter wheel adapter",
  "Frame": 0,
  "Width": 512,
  "COM5-Handshaking": "Off",
  "PositionName": null,
  "ZeissReflectorTurret-State": "3",
  "Height": 512,
  "Andor-TransposeMirrorX": "0",
  "Andor-TransposeMirrorY": "0",
  "COM2-BaudRate": "9600",
  "Wheel-A-Delay_ms": "0.0000",
  "COM6-Handshaking": "Off",
  "COM8-DataBits": "8",
  "COM5-DelayBetweenCharsMs": "0.0000",
  "CSUX-DriveSpeed-Name": "CSUX-DriveSpeed",
  "XYStage-Description": "ASI XY stage driver adapter",
  "COM4-Handshaking": "Off",
  "Andor-FrameTransfer": "Off",
  "PixelType": "GRAY16",
  "Andor-TransposeXY": "0",
  "COM4-AnswerTimeout": "500.0000",
  "COM2-Parity": "None",
  "COM8-StopBits": "1",
  "Andor-CCDTemperature Help": "Wait for temperature to stabilize before acquisition.",
  "YPositionUm": -1140.1000000000001,
  "COM6-AnswerTimeout": "500.0000",
  "Andor-TimeOut": "10000",
  "Andor-Trigger": "Software",
  "COM8-Description": "Serial port driver (boost:asio)",
  "COM6-Name": "COM6",
  "XYStage-JoyStick Reverse": "Off",
  "Andor-OptAcquireMode Description": "",
  "XYStage-FinishError-PCROS(nm)": "24.0000"
},
"FrameKey-0-0-13": {
  "CSUX-DriveSpeed-State": "1800",
  "Core-Initialize": "1",
  "Andor-FanMode": "Full",
  "Andor-SpuriousNoiseFilterDescription": "Recommended Range",
  "Andor-BaselineClamp": "Enabled",
  "ZeissTransmittedLightShutter-Description": "Zeiss Transmitted Light Shutter",
  "ZeissReflectedLightShutter-Description": "Zeiss Reflected Light Shutter",
  "Andor-CountConvert": "Counts",
  "XYStage-Speed-S": "5.7459",
  "ROI": "0-0-512-512",
  "Andor-SpuriousNoiseFilterThreshold": "264280136390036830000000000000000000000000000000000000000000",
  "COM5-AnswerTimeout": "8000.0000",
  "COM5-StopBits": "1",
  "Andor-Region of Interest": "Full Image",
  "XYStage-Error-E(nm)": "400.0000",
  "XYStage-StepSizeX_um": "0.0100",
  "CSUX-Hub-Name": "CSUX-Hub",
  "Andor-Advanced | Snap Image Timing Mode": "Delay for Exposure",
  "SlicePosition": 63.006,
  "Andor-CoolerMode": "Fan off at shutdown",
  "Exposure-ms": 200,
  "COM6-DelayBetweenCharsMs": "0.0000",
  "ZeissScope-Description": "Zeiss microscope CAN bus adapter",
  "COM6-Parity": "None",
  "ZeissFocusAxis-Move Mode": "Direct move to target",
  "CSUX-DriveSpeed-AutoAdjust": "0.0000",
  "Wheel-A-Busy": "0",
  "Andor-Pre-Amp-Gain": "4.9x",
  "XYStage-Name": "XYStage",
  "Andor-Shutter Closing Time": "20",
  "CSUX-Hub-Port": "COM5",
  "Andor-EMSwitch": "On",
  "COM2-DataBits": "8",
  "COM2-StopBits": "1",
  "AxisPositions": null,
  "COM5-BaudRate": "115200",
  "Andor-1. Camera Information : | Type | Model | Serial No. |": "| iXon | DU897_BV | 8593 |",
  "ZeissReflectedLightShutter-Name": "ZeissReflectedLightShutter",
  "ZeissScope-Port": "COM6",
  "ZeissScope-Name": "ZeissScope",
  "XYStage-Port": "COM4",
  "COM5-Verbose": "1",
  "CSUX-Hub-Description": "Yokogawa CSUX hub",
  "AAAOTF-Power (% of max)": "29.2000",
  "COM8-DelayBetweenCharsMs": "0.0000",
  "AAAOTF-Port": "COM8",
  "Wheel-A-Label": "Filter-3",
  "COM8-AnswerTimeout": "500.0000",
  "Andor-Camera": "| iXon | DU897_BV | 8593 |",
  "Andor-Gain": "360",
  "UUID": "ba08faaf-44c8-46d6-b89f-1f20e46b1f49",
  "Core-Camera": "Andor",
  "Core-SLM": "",
  "Wheel-A-Name": "Wheel-A",
  "Andor-CountConvertWavelength": "0.0000",
  "Andor-Shutter TTL Value": "High to Open",
  "Wheel-A-Port": "COM2",
  "Core-ChannelGroup": "Laser",
  "PositionIndex": 0,
  "WaitInterval": null,
  "COM2-DelayBetweenCharsMs": "0.0000",
  "PixelSizeUm": 0,
  "ZeissReflectorTurret-Description": "Reflector Turret",
  "CSUX-DriveSpeed-Run": "On",
  "ZeissReflectedLightShutter-State": "0",
  "Andor-Shutter Opening Time": "20",
  "Summary": {
    "Slices": 14,
    "InitialPositionList": null,
    "Interval_ms": 0,
    "UUID": "0e7f4afa-04a2-46c7-b1ee-fbc86d9c0319",
    "UserName": "ColdSpring",
    "Depth": 2,
    "PixelType": "GRAY16",
    "Time": "2023-04-24 13:51:04 +0800",
    "Date": "2023-04-24",
    "z-step_um": 0.7999999999999972,
    "MetadataVersion": 10,
    "PositionIndex": 0,
    "SlicesFirst": false,
    "ChContrastMin": [
      0,
      0
    ],
    "Width": 512,
    "PixelAspect": 1,
    "MicroManagerVersion": "1.4.16",
    "ROI": [
      0,
      0,
      512,
      512
    ],
    "ChNames": [
      "L-488",
      "L-561"
    ],
    "IJType": 1,
    "GridRow": 0,
    "Comment": "",
    "Height": 512,
    "GridColumn": 0,
    "Prefix": "20230424 osm-3-G235A-G444E-GFP; Scarlet-che-3_4",
    "PixelSize_um": 0,
    "Frames": 1,
    "BitDepth": 14,
    "KeepShutterOpenChannels": false,
    "Source": "Micro-Manager",
    "Channels": 2,
    "ComputerName": "T3610-MP",
    "CustomIntervals_ms": [],
    "KeepShutterOpenSlices": false,
    "ChColors": [
      -16724941,
      -3407617
    ],
    "TimeFirst": false,
    "ChContrastMax": [
      65536,
      65536
    ],
    "Positions": 1,
    "Directory": "Y:\\XC\\20230424 osm-3-G235A-G444E-GFP; Scarlet-che-3"
  },
  "Source": "Andor",
  "XYStage-OverShoot(um)": "0.0000",
  "XYStage-Wait_Cycles": "0",
  "COM4-StopBits": "1",
  "Andor-Binning": "1",
  "Andor-FrameTransfer Help": "Should only turn on FrameTransfer if using Burst or Live mode.",
  "COM4-DataBits": "8",
  "ZeissTransmittedLightShutter-Name": "ZeissTransmittedLightShutter",
  "XYStage-MotorOnOff": "On",
  "Andor-SpuriousNoiseFilter": "None",
  "Andor-Shutter": "Open",
  "Andor-OptAcquireMode": "",
  "COM2-AnswerTimeout": "500.0000",
  "COM5-DataBits": "8",
  "Binning": "1",
  "Andor-ReadoutTime": "35",
  "Andor-Description": "Andor camera adapter",
  "Wheel-A-Speed": "3",
  "COM4-DelayBetweenCharsMs": "0.0000",
  "COM5-Parity": "None",
  "Andor-Advanced | Snap Image Additional Delay (ms)": "0",
  "Andor-Exposure": "200.00",
  "COM5-Description": "Serial port driver (boost:asio)",
  "Andor-TransposeCorrection": "0",
  "COM4-Description": "Serial port driver (boost:asio)",
  "COM8-Verbose": "1",
  "CSUX-DriveSpeed-Description": "CSUX Drive Speed",
  "Andor-VerticalSpeed": "3.30",
  "XYStage-TransposeMirrorY": "0",
  "XPositionUm": -23531.3,
  "XYStage-TransposeMirrorX": "0",
  "ZeissFocusAxis-Velocity-Acceleration": "Fast",
  "COM2-Handshaking": "Off",
  "ZeissReflectorTurret-Label": "4-100 % Mirror",
  "COM6-DataBits": "8",
  "FileName": "img_000000000_L-488_013.tif",
  "Andor-CCDTemperature": "-69",
  "Core-Galvo": "Undefined",
  "Position": "Default",
  "COM8-BaudRate": "19200",
  "Andor-VerticalClockVoltage": "Normal",
  "COM8-Handshaking": "Off",
  "CameraChannelIndex": 0,
  "SliceIndex": 13,
  "ZPositionUm": 63.006,
  "Core-Focus": "ZeissFocusAxis",
  "Andor-ReadoutMode": "10.000 MHz",
  "Channel": "L-488",
  "AAAOTF-Description": "AA AOTF Shutter Controller driver adapter",
  "CSUX-Shutter-Name": "CSUX-Shutter",
  "COM5-Name": "COM5",
  "FrameIndex": 0,
  "XYStage-Version": "Version: USB-9.2e ",
  "COM6-BaudRate": "57600",
  "XYStage-Backlash-B": "0.0400",
  "COM6-Description": "Serial port driver (boost:asio)",
  "COM8-Name": "COM8",
  "COM2-Description": "Serial port driver (boost:asio)",
  "Andor-ActualInterval-ms": "235.60",
  "AAAOTF-State": "0",
  "Andor-PixelType": "16bit",
  "COM2-Name": "COM2",
  "Camera": "",
  "COM4-Parity": "None",
  "Core-ImageProcessor": "",
  "Wheel-A-ClosedPosition": "",
  "CSUX-Shutter-Description": "CSUX Shutter",
  "Andor-Output_Amplifier": "Electron Multiplying",
  "XYStage-StepSizeY_um": "0.0100",
  "AAAOTF-Channel": "2",
  "ZeissFocusAxis-Position": "59.1130",
  "Core-AutoShutter": "1",
  "ZeissTransmittedLightShutter-State": "0",
  "NextFrame": 0,
  "Core-XYStage": "XYStage",
  "COM8-Parity": "None",
  "COM6-StopBits": "1",
  "Time": "2023-04-24 13:51:14 +0800",
  "COM4-Name": "COM4",
  "Andor-Isolated Crop Mode": "Off",
  "ZeissScope-AnswerTimeOut": "250.0000",
  "COM4-BaudRate": "9600",
  "Andor-CCDTemperatureSetPoint": "-70",
  "Core-AutoFocus": "",
  "COM2-Verbose": "1",
  "CSUX-Shutter-State": "Open",
  "BitDepth": 14,
  "Slice": 13,
  "COM6-Verbose": "1",
  "XYStage-JoyStick Slow Speed": "5",
  "COM4-Verbose": "1",
  "AAAOTF-Maximum intensity (dB)": "1900",
  "ZeissScope-Microscope Version": "Application version: ",
  "ChannelIndex": 0,
  "Core-Shutter": "AAAOTF",
  "Wheel-A-State": "4",
  "ZeissReflectorTurret-Name": "ZeissReflectorTurret",
  "Core-TimeoutMs": "5000",
  "XYStage-JoyStick Fast Speed": "60",
  "XYStage-Maximum Speed (Do Not Change)": "7.5000",
  "ElapsedTime-ms": 10973,
  "AAAOTF-Name": "AAAOTF",
  "Wheel-A-Description": "Sutter Lambda filter wheel adapter",
  "Frame": 0,
  "Width": 512,
  "COM5-Handshaking": "Off",
  "PositionName": null,
  "ZeissReflectorTurret-State": "3",
  "Height": 512,
  "Andor-TransposeMirrorX": "0",
  "Andor-TransposeMirrorY": "0",
  "COM2-BaudRate": "9600",
  "Wheel-A-Delay_ms": "0.0000",
  "COM6-Handshaking": "Off",
  "COM8-DataBits": "8",
  "COM5-DelayBetweenCharsMs": "0.0000",
  "CSUX-DriveSpeed-Name": "CSUX-DriveSpeed",
  "XYStage-Description": "ASI XY stage driver adapter",
  "COM4-Handshaking": "Off",
  "Andor-FrameTransfer": "Off",
  "PixelType": "GRAY16",
  "Andor-TransposeXY": "0",
  "COM4-AnswerTimeout": "500.0000",
  "COM2-Parity": "None",
  "COM8-StopBits": "1",
  "Andor-CCDTemperature Help": "Wait for temperature to stabilize before acquisition.",
  "YPositionUm": -1140.1000000000001,
  "COM6-AnswerTimeout": "500.0000",
  "Andor-TimeOut": "10000",
  "Andor-Trigger": "Software",
  "COM8-Description": "Serial port driver (boost:asio)",
  "COM6-Name": "COM6",
  "XYStage-JoyStick Reverse": "Off",
  "Andor-OptAcquireMode Description": "",
  "XYStage-FinishError-PCROS(nm)": "24.0000"
},
"FrameKey-0-1-13": {
  "CSUX-DriveSpeed-State": "1800",
  "Core-Initialize": "1",
  "Andor-FanMode": "Full",
  "Andor-SpuriousNoiseFilterDescription": "Recommended Range",
  "Andor-BaselineClamp": "Enabled",
  "ZeissTransmittedLightShutter-Description": "Zeiss Transmitted Light Shutter",
  "ZeissReflectedLightShutter-Description": "Zeiss Reflected Light Shutter",
  "Andor-CountConvert": "Counts",
  "XYStage-Speed-S": "5.7459",
  "ROI": "0-0-512-512",
  "Andor-SpuriousNoiseFilterThreshold": "264280136390036830000000000000000000000000000000000000000000",
  "COM5-AnswerTimeout": "8000.0000",
  "COM5-StopBits": "1",
  "Andor-Region of Interest": "Full Image",
  "XYStage-Error-E(nm)": "400.0000",
  "XYStage-StepSizeX_um": "0.0100",
  "CSUX-Hub-Name": "CSUX-Hub",
  "Andor-Advanced | Snap Image Timing Mode": "Delay for Exposure",
  "SlicePosition": 63.006,
  "Andor-CoolerMode": "Fan off at shutdown",
  "Exposure-ms": 200,
  "COM6-DelayBetweenCharsMs": "0.0000",
  "ZeissScope-Description": "Zeiss microscope CAN bus adapter",
  "COM6-Parity": "None",
  "ZeissFocusAxis-Move Mode": "Direct move to target",
  "CSUX-DriveSpeed-AutoAdjust": "0.0000",
  "Wheel-A-Busy": "0",
  "Andor-Pre-Amp-Gain": "4.9x",
  "XYStage-Name": "XYStage",
  "Andor-Shutter Closing Time": "20",
  "CSUX-Hub-Port": "COM5",
  "Andor-EMSwitch": "On",
  "COM2-DataBits": "8",
  "COM2-StopBits": "1",
  "AxisPositions": null,
  "COM5-BaudRate": "115200",
  "Andor-1. Camera Information : | Type | Model | Serial No. |": "| iXon | DU897_BV | 8593 |",
  "ZeissReflectedLightShutter-Name": "ZeissReflectedLightShutter",
  "ZeissScope-Port": "COM6",
  "ZeissScope-Name": "ZeissScope",
  "XYStage-Port": "COM4",
  "COM5-Verbose": "1",
  "CSUX-Hub-Description": "Yokogawa CSUX hub",
  "AAAOTF-Power (% of max)": "27.0000",
  "COM8-DelayBetweenCharsMs": "0.0000",
  "AAAOTF-Port": "COM8",
  "Wheel-A-Label": "Filter-4",
  "COM8-AnswerTimeout": "500.0000",
  "Andor-Camera": "| iXon | DU897_BV | 8593 |",
  "Andor-Gain": "360",
  "UUID": "f104f836-abdb-4a57-ae6d-5dde265a6911",
  "Core-Camera": "Andor",
  "Core-SLM": "",
  "Wheel-A-Name": "Wheel-A",
  "Andor-CountConvertWavelength": "0.0000",
  "Andor-Shutter TTL Value": "High to Open",
  "Wheel-A-Port": "COM2",
  "Core-ChannelGroup": "Laser",
  "PositionIndex": 0,
  "WaitInterval": null,
  "COM2-DelayBetweenCharsMs": "0.0000",
  "PixelSizeUm": 0,
  "ZeissReflectorTurret-Description": "Reflector Turret",
  "CSUX-DriveSpeed-Run": "On",
  "ZeissReflectedLightShutter-State": "0",
  "Andor-Shutter Opening Time": "20",
  "Summary": {
    "Slices": 14,
    "InitialPositionList": null,
    "Interval_ms": 0,
    "UUID": "0e7f4afa-04a2-46c7-b1ee-fbc86d9c0319",
    "UserName": "ColdSpring",
    "Depth": 2,
    "PixelType": "GRAY16",
    "Time": "2023-04-24 13:51:04 +0800",
    "Date": "2023-04-24",
    "z-step_um": 0.7999999999999972,
    "MetadataVersion": 10,
    "PositionIndex": 0,
    "SlicesFirst": false,
    "ChContrastMin": [
      0,
      0
    ],
    "Width": 512,
    "PixelAspect": 1,
    "MicroManagerVersion": "1.4.16",
    "ROI": [
      0,
      0,
      512,
      512
    ],
    "ChNames": [
      "L-488",
      "L-561"
    ],
    "IJType": 1,
    "GridRow": 0,
    "Comment": "",
    "Height": 512,
    "GridColumn": 0,
    "Prefix": "20230424 osm-3-G235A-G444E-GFP; Scarlet-che-3_4",
    "PixelSize_um": 0,
    "Frames": 1,
    "BitDepth": 14,
    "KeepShutterOpenChannels": false,
    "Source": "Micro-Manager",
    "Channels": 2,
    "ComputerName": "T3610-MP",
    "CustomIntervals_ms": [],
    "KeepShutterOpenSlices": false,
    "ChColors": [
      -16724941,
      -3407617
    ],
    "TimeFirst": false,
    "ChContrastMax": [
      65536,
      65536
    ],
    "Positions": 1,
    "Directory": "Y:\\XC\\20230424 osm-3-G235A-G444E-GFP; Scarlet-che-3"
  },
  "Source": "Andor",
  "XYStage-OverShoot(um)": "0.0000",
  "XYStage-Wait_Cycles": "0",
  "COM4-StopBits": "1",
  "Andor-Binning": "1",
  "Andor-FrameTransfer Help": "Should only turn on FrameTransfer if using Burst or Live mode.",
  "COM4-DataBits": "8",
  "ZeissTransmittedLightShutter-Name": "ZeissTransmittedLightShutter",
  "XYStage-MotorOnOff": "On",
  "Andor-SpuriousNoiseFilter": "None",
  "Andor-Shutter": "Open",
  "Andor-OptAcquireMode": "",
  "COM2-AnswerTimeout": "500.0000",
  "COM5-DataBits": "8",
  "Binning": "1",
  "Andor-ReadoutTime": "35",
  "Andor-Description": "Andor camera adapter",
  "Wheel-A-Speed": "3",
  "COM4-DelayBetweenCharsMs": "0.0000",
  "COM5-Parity": "None",
  "Andor-Advanced | Snap Image Additional Delay (ms)": "0",
  "Andor-Exposure": "200.00",
  "COM5-Description": "Serial port driver (boost:asio)",
  "Andor-TransposeCorrection": "0",
  "COM4-Description": "Serial port driver (boost:asio)",
  "COM8-Verbose": "1",
  "CSUX-DriveSpeed-Description": "CSUX Drive Speed",
  "Andor-VerticalSpeed": "3.30",
  "XYStage-TransposeMirrorY": "0",
  "XPositionUm": -23531.3,
  "XYStage-TransposeMirrorX": "0",
  "ZeissFocusAxis-Velocity-Acceleration": "Fast",
  "COM2-Handshaking": "Off",
  "ZeissReflectorTurret-Label": "4-100 % Mirror",
  "COM6-DataBits": "8",
  "FileName": "img_000000000_L-561_013.tif",
  "Andor-CCDTemperature": "-69",
  "Core-Galvo": "Undefined",
  "Position": "Default",
  "COM8-BaudRate": "19200",
  "Andor-VerticalClockVoltage": "Normal",
  "COM8-Handshaking": "Off",
  "CameraChannelIndex": 0,
  "SliceIndex": 13,
  "ZPositionUm": 63.006,
  "Core-Focus": "ZeissFocusAxis",
  "Andor-ReadoutMode": "10.000 MHz",
  "Channel": "L-561",
  "AAAOTF-Description": "AA AOTF Shutter Controller driver adapter",
  "CSUX-Shutter-Name": "CSUX-Shutter",
  "COM5-Name": "COM5",
  "FrameIndex": 0,
  "XYStage-Version": "Version: USB-9.2e ",
  "COM6-BaudRate": "57600",
  "XYStage-Backlash-B": "0.0400",
  "COM6-Description": "Serial port driver (boost:asio)",
  "COM8-Name": "COM8",
  "COM2-Description": "Serial port driver (boost:asio)",
  "Andor-ActualInterval-ms": "235.60",
  "AAAOTF-State": "0",
  "Andor-PixelType": "16bit",
  "COM2-Name": "COM2",
  "Camera": "",
  "COM4-Parity": "None",
  "Core-ImageProcessor": "",
  "Wheel-A-ClosedPosition": "",
  "CSUX-Shutter-Description": "CSUX Shutter",
  "Andor-Output_Amplifier": "Electron Multiplying",
  "XYStage-StepSizeY_um": "0.0100",
  "AAAOTF-Channel": "3",
  "ZeissFocusAxis-Position": "59.1130",
  "Core-AutoShutter": "1",
  "ZeissTransmittedLightShutter-State": "0",
  "NextFrame": null,
  "Core-XYStage": "XYStage",
  "COM8-Parity": "None",
  "COM6-StopBits": "1",
  "Time": "2023-04-24 13:51:14 +0800",
  "COM4-Name": "COM4",
  "Andor-Isolated Crop Mode": "Off",
  "ZeissScope-AnswerTimeOut": "250.0000",
  "COM4-BaudRate": "9600",
  "Andor-CCDTemperatureSetPoint": "-70",
  "Core-AutoFocus": "",
  "COM2-Verbose": "1",
  "CSUX-Shutter-State": "Open",
  "BitDepth": 14,
  "Slice": 13,
  "COM6-Verbose": "1",
  "XYStage-JoyStick Slow Speed": "5",
  "COM4-Verbose": "1",
  "AAAOTF-Maximum intensity (dB)": "1900",
  "ZeissScope-Microscope Version": "Application version: ",
  "ChannelIndex": 1,
  "Core-Shutter": "AAAOTF",
  "Wheel-A-State": "4",
  "ZeissReflectorTurret-Name": "ZeissReflectorTurret",
  "Core-TimeoutMs": "5000",
  "XYStage-JoyStick Fast Speed": "60",
  "XYStage-Maximum Speed (Do Not Change)": "7.5000",
  "ElapsedTime-ms": 11342,
  "AAAOTF-Name": "AAAOTF",
  "Wheel-A-Description": "Sutter Lambda filter wheel adapter",
  "Frame": 0,
  "Width": 512,
  "COM5-Handshaking": "Off",
  "PositionName": null,
  "ZeissReflectorTurret-State": "3",
  "Height": 512,
  "Andor-TransposeMirrorX": "0",
  "Andor-TransposeMirrorY": "0",
  "COM2-BaudRate": "9600",
  "Wheel-A-Delay_ms": "0.0000",
  "COM6-Handshaking": "Off",
  "COM8-DataBits": "8",
  "COM5-DelayBetweenCharsMs": "0.0000",
  "CSUX-DriveSpeed-Name": "CSUX-DriveSpeed",
  "XYStage-Description": "ASI XY stage driver adapter",
  "COM4-Handshaking": "Off",
  "Andor-FrameTransfer": "Off",
  "PixelType": "GRAY16",
  "Andor-TransposeXY": "0",
  "COM4-AnswerTimeout": "500.0000",
  "COM2-Parity": "None",
  "COM8-StopBits": "1",
  "Andor-CCDTemperature Help": "Wait for temperature to stabilize before acquisition.",
  "YPositionUm": -1140.1000000000001,
  "COM6-AnswerTimeout": "500.0000",
  "Andor-TimeOut": "10000",
  "Andor-Trigger": "Software",
  "COM8-Description": "Serial port driver (boost:asio)",
  "COM6-Name": "COM6",
  "XYStage-JoyStick Reverse": "Off",
  "Andor-OptAcquireMode Description": "",
  "XYStage-FinishError-PCROS(nm)": "24.0000"
}
}
