# Supplementary material for: Neurons dispose of hyperactive kinesin into glial cells for clearance
Source: EMBO J. 2024 May 28;43(13):5. doi: 10.1038/s44318-024-00118-0 (PMC11217292; doi:10.1038/s44318-024-00118-0)
Supplement: Supplementary file 16 — Source data Fig. 7 [file 44318_2024_118_MOESM16_ESM.zip › Figure7/Figure 7C Micr. image/20221227 osm-3-G444E-gfp; Pdyf-1-myri-Scarlet; HIS-54-bfp_3/display_and_comments.txt]

{
  "Channels": [
    {
      "Name": "L-488",
      "DisplayMode": 1,
      "HistogramMax": -1,
      "Max": 6014,
      "Gamma": 1,
      "Min": 88,
      "Color": -16724941
    },
    {
      "Name": "L-561",
      "DisplayMode": 1,
      "HistogramMax": -1,
      "Max": 5007,
      "Gamma": 1,
      "Min": 82,
      "Color": -3407617
    },
    {
      "Name": "EX405-EM-GFP",
      "DisplayMode": 1,
      "HistogramMax": -1,
      "Max": 16383,
      "Gamma": 1,
      "Min": 0,
      "Color": -16763905
    }
  ],
  "Comments": {"Summary": ""}
}
